# Supplementary material for: High Accuracy Classification of Developmental Toxicants by In Vitro Tests of Human Neuroepithelial and Cardiomyoblast Differentiation
Source: Cells. 2022 Oct 27;11(21):3404. doi: 10.3390/cells11213404 (PMC9653768; doi:10.3390/cells11213404)
Supplement: Supplementary file 1 [file cells-11-03404-s001.zip]

Archive with 9 entries (9 files):
- Supp. excel-file 1_UKN1_Top genes_220822.xlsx
- Supp. excel-file 2_UKN1_KEGG pathways_220601.xlsx
- Supp. excel-file 3_UKN1_GO groups_220531.xlsx
- Supp. excel-file 4_UKN1 vs. UKK2_KEGG pathways_220601.xlsx
- Supp. excel-file 5_UKN1 vs. UKK2_GO groups_220602.xlsx
- Supp. excel-file 6_UKN1 vs. UKK2_Top genes_220822.xlsx
- Supp. excel-file 7_Biomarker expression in gene array and RT-qPCR_220804.xlsx
- Supporting information 1.pdf
- Supporting information 2.pdf
