# Supplementary material for: High Accuracy Classification of Developmental Toxicants by In Vitro Tests of Human Neuroepithelial and Cardiomyoblast Differentiation
Source: Cells. 2022 Oct 27;11(21):3404. doi: 10.3390/cells11213404 (PMC9653768; doi:10.3390/cells11213404)
Supplement: Supplementary file 1 [file cells-11-03404-s001.zip › Supp. excel-file 1_UKN1_Top genes_220822.xlsx]

## Sheet: 1x_All.PS
ID	Symbol	HowOftenSPS	MeanLogFC	ResponsibleCompounds
235004_at	RBM24	8	2.56924735176973	aci, ent, iso, lfl, mtx, 9ra, ter, vpa
221019_s_at	COLEC12	8	2.41790515264105	aci, iso, lfl, mtx, 9ra, ter, thd, vpa
236448_at	UNC5A	8	2.27728042142912	aci, iso, lfl, mtx, 9ra, ter, thd, vpa
206140_at	LHX2	7	4.12166114759247	aci, iso, lfl, 9ra, ter, thd, vpa
203789_s_at	SEMA3C	7	3.90869363826678	aci, iso, lfl, mtx, 9ra, ter, vpa
228658_at	MIAT	7	3.17419261968077	aci, iso, lfl, mtx, 9ra, ter, vpa
1552521_a_at	TMEM74	7	3.16606891004164	aci, iso, lfl, mtx, 9ra, ter, vpa
201117_s_at	CPE	7	2.910027576517	aci, iso, mtx, 9ra, ter, thd, vpa
1559280_a_at	APELA	7	2.89744151678715	aci, ent, iso, lfl, 9ra, ter, tsa
230130_at	SLIT2	7	2.88625926767219	aci, iso, lfl, mtx, 9ra, ter, vpa
204112_s_at	HNMT	7	2.83950053656464	aci, iso, lfl, mtx, 9ra, ter, vpa
227168_at	MIAT	7	2.74046224678251	aci, iso, lfl, mtx, 9ra, ter, vpa
210319_x_at	MSX2	7	2.71776765131906	aci, iso, lfl, mtx, 9ra, ter, vpa
218002_s_at	CXCL14	7	2.65274782552824	aci, iso, lfl, mtx, 9ra, ter, vpa
209897_s_at	SLIT2	7	2.65050651530545	aci, iso, lfl, mtx, 9ra, ter, vpa
222484_s_at	CXCL14	7	2.64266787751964	aci, iso, lfl, mtx, 9ra, ter, vpa
1562484_at	MEIOC	7	2.56354878298891	aci, iso, lfl, mtx, 9ra, ter, vpa
200878_at	EPAS1	7	2.52283052270843	aci, iso, lfl, mtx, 9ra, ter, vpa
237322_at	MIAT	7	2.52196557017394	aci, iso, lfl, mtx, 9ra, ter, vpa
1555801_s_at	ZNF385B	7	2.46984588924288	aci, iso, lfl, mtx, 9ra, ter, vpa
209604_s_at	GATA3	7	2.44823472143619	aci, iso, lfl, mtx, 9ra, ter, vpa
1555800_at	ZNF385B	7	2.37418895198585	aci, iso, lfl, mtx, 9ra, ter, vpa
225681_at	CTHRC1	7	2.36021435421384	aci, iso, lfl, mtx, 9ra, ter, vpa
209071_s_at	RGS5	7	2.32887466642564	aci, iso, lfl, mtx, 9ra, ter, vpa
205278_at	GAD1	7	2.28925333191919	aci, ent, mtx, 9ra, ter, thd, vpa
201798_s_at	MYOF	7	2.26175670500045	aci, iso, mtx, 9ra, ter, thd, vpa
1552520_at	TMEM74	7	2.17787248233283	aci, iso, lfl, mtx, 9ra, ter, vpa
224851_at	CDK6	7	2.13340032036927	aci, iso, lfl, mtx, 9ra, ter, vpa
243672_at	SALL3	7	2.10708918078314	aci, iso, lfl, mtx, 9ra, ter, vpa
228772_at	HNMT	7	2.08482889114868	aci, iso, lfl, mtx, 9ra, ter, vpa
211864_s_at	MYOF	7	2.08082523539824	aci, iso, mtx, 9ra, ter, thd, vpa
211219_s_at	LHX2	7	2.05710230999034	aci, iso, lfl, mtx, 9ra, ter, vpa
208242_at	RAX	7	2.04081241309229	aci, iso, lfl, 9ra, ter, thd, vpa
201590_x_at	ANXA2	7	2.03325853432719	aci, iso, lfl, mtx, 9ra, ter, vpa
208536_s_at	BCL2L11	7	2.01007899745341	aci, iso, lfl, mtx, 9ra, ter, vpa
210427_x_at	ANXA2	7	2.00476051559866	aci, iso, lfl, mtx, 9ra, ter, vpa
213503_x_at	ANXA2	7	1.9931859991315	aci, iso, lfl, mtx, 9ra, ter, vpa
1555725_a_at	RGS5	7	1.96163325352187	aci, iso, lfl, mtx, 9ra, ter, vpa
209070_s_at	RGS5	7	1.94608773137578	aci, iso, lfl, mtx, 9ra, ter, vpa
224847_at	CDK6	7	1.88572045659434	aci, iso, lfl, mtx, 9ra, ter, vpa
224848_at	CDK6	7	1.88499151645693	aci, iso, lfl, mtx, 9ra, ter, vpa
1558143_a_at	BCL2L11	7	1.81551067939262	aci, iso, lfl, mtx, 9ra, ter, vpa
222343_at	BCL2L11	7	1.79525145020414	aci, iso, lfl, mtx, 9ra, ter, vpa
219763_at	DENND1A	7	1.79447380286296	aci, ent, iso, lfl, 9ra, ter, vpa
208816_x_at	ANXA2P2	7	1.7647217280083	aci, iso, lfl, mtx, 9ra, ter, vpa
203294_s_at	LMAN1	7	1.72227208681851	aci, iso, lfl, mtx, 9ra, ter, vpa
213904_at	FRRS1L	7	1.58098335221996	aci, iso, lfl, mtx, 9ra, ter, vpa
203293_s_at	LMAN1	7	1.56230796875943	aci, iso, lfl, mtx, 9ra, ter, vpa
228080_at	LAYN	7	1.50766436679358	aci, iso, lfl, mtx, 9ra, ter, vpa
238762_at	MTHFD2L	7	1.48878410951797	aci, iso, lfl, mtx, 9ra, ter, vpa
204153_s_at	MFNG	7	1.45736697842217	aci, iso, lfl, mtx, 9ra, ter, vpa
242093_at	SYTL5	7	1.40939749067204	aci, iso, lfl, mtx, 9ra, ter, vpa
205336_at	PVALB	7	1.26380675954766	aci, iso, lfl, mtx, 9ra, ter, vpa
229411_at	PNCK	7	1.23989725729472	aci, iso, lfl, mtx, 9ra, ter, vpa
242054_s_at	SIX3	6	5.32722975653348	aci, iso, 9ra, ter, thd, vpa
206935_at	PCDH8	6	4.02300417943423	aci, iso, lfl, 9ra, ter, vpa
206634_at	SIX3	6	3.71996916512866	aci, iso, 9ra, ter, thd, vpa
204653_at	TFAP2A	6	3.71312976158837	aci, iso, lfl, 9ra, ter, vpa
203562_at	FEZ1	6	3.16064325572194	aci, iso, lfl, 9ra, ter, vpa
203788_s_at	SEMA3C	6	3.13897988570983	aci, iso, lfl, 9ra, ter, vpa
212614_at	ARID5B	6	3.10815549254918	aci, iso, lfl, 9ra, ter, vpa
228507_at	PDE3A	6	3.06947797409457	aci, iso, lfl, 9ra, ter, vpa
204463_s_at	ED9ra	6	2.97252972796469	aci, iso, lfl, 9ra, ter, vpa
213994_s_at	SPON1	6	2.95947438707369	aci, iso, lfl, 9ra, ter, vpa
240815_at	240815_at	6	2.93656474330793	aci, iso, lfl, 9ra, ter, vpa
204464_s_at	ED9ra	6	2.90318958169591	aci, iso, lfl, 9ra, ter, vpa
228850_s_at	SLIT2	6	2.89841860364442	aci, iso, lfl, 9ra, ter, vpa
205523_at	HAPLN1	6	2.89221624531795	aci, iso, lfl, 9ra, ter, vpa
201116_s_at	CPE	6	2.85469469434856	aci, iso, mtx, 9ra, ter, vpa
243929_at	243929_at	6	2.85299324479466	aci, iso, lfl, 9ra, ter, vpa
1561101_at	JAKMIP2-AS1	6	2.8461295957523	aci, iso, 9ra, ter, thd, vpa
202286_s_at	TACSTD2	6	2.83570922441809	aci, iso, lfl, mtx, 9ra, ter
218468_s_at	GREM1	6	2.76729817741666	aci, iso, mtx, 9ra, ter, vpa
218469_at	GREM1	6	2.76598866209759	aci, iso, mtx, 9ra, ter, vpa
210602_s_at	CDH6	6	2.75386182956998	aci, iso, mtx, 9ra, ter, vpa
218870_at	ARHGAP15	6	2.73087302669297	aci, iso, lfl, 9ra, ter, vpa
202035_s_at	SFRP1	6	2.66404158504236	aci, iso, lfl, 9ra, ter, vpa
201012_at	ANXA1	6	2.65511550519276	iso, mtx, 9ra, ter, thd, vpa
236300_at	PDE3A	6	2.60884101230021	aci, iso, lfl, 9ra, ter, vpa
230204_at	HAPLN1	6	2.6051854046199	aci, iso, lfl, 9ra, ter, vpa
203153_at	IFIT1	6	2.55548637332434	aci, iso, lfl, 9ra, ter, vpa
1553613_s_at	FOXC1	6	2.5016560374661	aci, iso, lfl, mtx, 9ra, ter
213993_at	SPON1	6	2.46422464532522	aci, iso, lfl, 9ra, ter, vpa
202036_s_at	SFRP1	6	2.46064747793273	aci, iso, lfl, 9ra, ter, vpa
202219_at	SLC6A8	6	2.45689755623194	aci, iso, lfl, 9ra, ter, vpa
215717_s_at	FBN2	6	2.45565796787802	aci, ent, iso, lfl, 9ra, ter
207480_s_at	MEIS2	6	2.41681068779956	aci, iso, mtx, 9ra, ter, vpa
209436_at	SPON1	6	2.40990428532976	aci, iso, lfl, 9ra, ter, vpa
219557_s_at	NRIP3	6	2.37010898955637	aci, iso, lfl, mtx, 9ra, ter
233327_at	UBE3D	6	2.35985987240888	aci, iso, lfl, 9ra, ter, vpa
236947_at	236947_at	6	2.35871190899373	aci, iso, lfl, 9ra, ter, vpa
210601_at	CDH6	6	2.35779715529417	aci, iso, mtx, 9ra, ter, vpa
222071_s_at	SLCO4C1	6	2.3412483952272	aci, iso, lfl, 9ra, ter, vpa
207197_at	ZIC3	6	2.32357724173116	aci, iso, lfl, mtx, 9ra, vpa
212724_at	RND3	6	2.28902719063245	aci, iso, mtx, 9ra, ter, vpa
230964_at	FREM2	6	2.27221913311679	aci, iso, lfl, 9ra, ter, vpa
202719_s_at	TES	6	2.21723416083512	aci, iso, lfl, mtx, 9ra, ter
212192_at	KCTD12	6	2.21697685580444	iso, lfl, mtx, 9ra, ter, vpa
201641_at	BST2	6	2.21625586568501	aci, iso, lfl, mtx, 9ra, ter
205442_at	MFAP3L	6	2.20561988972768	aci, iso, mtx, 9ra, ter, vpa
229019_at	ZNF385B	6	2.19788134691573	aci, iso, lfl, 9ra, ter, vpa
213385_at	213385_at	6	2.19534293401468	aci, iso, lfl, 9ra, ter, vpa
202720_at	TES	6	2.18394836197321	aci, iso, lfl, mtx, 9ra, ter
232424_at	PRDM16	6	2.17901533134895	aci, iso, lfl, mtx, 9ra, ter
232254_at	232254_at	6	2.17327155999388	aci, iso, lfl, mtx, 9ra, ter
221245_s_at	FZD5	6	2.16767952222976	aci, iso, lfl, 9ra, ter, vpa
206209_s_at	CA4	6	2.1456210782941	aci, lfl, mtx, 9ra, ter, vpa
222853_at	FLRT3	6	2.13752224560563	aci, iso, lfl, 9ra, ter, vpa
210665_at	TFPI	6	2.13162133774666	aci, iso, mtx, ter, thd, vpa
228377_at	KLHL14	6	2.11419209568427	aci, lfl, 9ra, ter, thd, vpa
206891_at	ACTN3	6	2.09896729012442	aci, iso, lfl, mtx, 9ra, ter
204750_s_at	DSC2	6	2.09058136375478	aci, iso, lfl, 9ra, ter, vpa
205113_at	NEFM	6	2.06928151103897	iso, lfl, mtx, 9ra, ter, vpa
218656_s_at	LHFPL6	6	2.05684337861875	iso, lfl, mtx, 9ra, ter, vpa
210854_x_at	SLC6A8	6	2.03691218612384	aci, iso, lfl, 9ra, ter, vpa
201865_x_at	NR3C1	6	2.02847231820247	aci, iso, lfl, mtx, 9ra, ter
213722_at	SOX2	6	2.0253674350433	aci, iso, lfl, 9ra, ter, vpa
213843_x_at	SLC6A8	6	2.01475320464964	aci, iso, lfl, 9ra, ter, vpa
209469_at	GPM6A	6	2.01269981245025	aci, iso, lfl, 9ra, ter, vpa
1556911_at	ALMS1-IT1	6	1.99668747218707	aci, lfl, mtx, 9ra, ter, vpa
208345_s_at	POU3F1	6	1.98891381812226	aci, iso, lfl, 9ra, ter, vpa
208449_s_at	FGF8	6	1.96476232512568	aci, iso, 9ra, ter, thd, vpa
211737_x_at	PTN	6	1.95473183534284	aci, iso, mtx, 9ra, ter, vpa
215812_s_at	215812_s_at	6	1.94869760784605	aci, iso, lfl, 9ra, ter, vpa
222900_at	NRIP3	6	1.91173809121505	aci, iso, lfl, mtx, 9ra, ter
200872_at	S100A10	6	1.90169809092285	aci, iso, lfl, 9ra, ter, vpa
209466_x_at	PTN	6	1.89425386195264	aci, iso, mtx, 9ra, ter, vpa
213273_at	TENM4	6	1.89209481968214	aci, iso, lfl, 9ra, ter, vpa
208468_at	SOX21	6	1.88873835491988	aci, iso, lfl, 9ra, ter, vpa
210762_s_at	DLC1	6	1.88442173177377	aci, iso, lfl, 9ra, ter, vpa
232989_s_at	CCDC136	6	1.88135509852734	aci, iso, lfl, 9ra, ter, vpa
209437_s_at	SPON1	6	1.87462286173999	aci, iso, lfl, 9ra, ter, vpa
228964_at	PRDM1	6	1.85802152996229	aci, iso, lfl, mtx, 9ra, ter
209465_x_at	PTN	6	1.84262613081029	aci, iso, mtx, 9ra, ter, vpa
1552897_a_at	KCNG3	6	1.84248335388146	aci, iso, lfl, 9ra, ter, vpa
204951_at	RHOH	6	1.8289381956555	aci, iso, lfl, 9ra, ter, vpa
240269_at	240269_at	6	1.81480065419641	aci, lfl, mtx, 9ra, ter, vpa
210302_s_at	MAB21L2	6	1.81021853275363	aci, iso, lfl, 9ra, ter, vpa
200660_at	S100A11	6	1.76934585405654	aci, lfl, mtx, 9ra, ter, vpa
205555_s_at	MSX2	6	1.76259797785786	aci, lfl, mtx, 9ra, ter, vpa
232116_at	GRHL3	6	1.74902491657957	aci, lfl, mtx, 9ra, ter, vpa
226972_s_at	CCDC136	6	1.72371143470131	aci, iso, lfl, 9ra, ter, vpa
232606_at	ANK2	6	1.70046651471692	aci, iso, lfl, mtx, 9ra, ter
1561895_at	1561895_at	6	1.69920778526101	aci, iso, lfl, mtx, 9ra, ter
208540_x_at	208540_x_at	6	1.69358954700538	aci, lfl, mtx, 9ra, ter, vpa
226210_s_at	MEG3	6	1.68480797178148	aci, iso, lfl, 9ra, ter, vpa
204851_s_at	DCX	6	1.6736688378234	aci, lfl, mtx, 9ra, ter, thd
204663_at	ME3	6	1.64878874948257	aci, iso, lfl, 9ra, ter, vpa
230445_at	BTBD17	6	1.6456388007522	aci, iso, lfl, 9ra, ter, vpa
241002_at	241002_at	6	1.64071340534914	aci, iso, lfl, mtx, 9ra, ter
205534_at	PCDH7	6	1.63941970847475	aci, iso, lfl, mtx, 9ra, vpa
224999_at	EGFR	6	1.621438556702	aci, iso, lfl, mtx, 9ra, ter
209198_s_at	SYT11	6	1.60853190167373	aci, ent, iso, lfl, 9ra, ter
207437_at	NOVA1	6	1.57362857242851	aci, iso, lfl, mtx, 9ra, ter
235879_at	235879_at	6	1.5694346661635	aci, iso, lfl, mtx, 9ra, ter
225171_at	ARHGAP18	6	1.52138065576037	aci, iso, lfl, 9ra, ter, vpa
241681_at	241681_at	6	1.5086631656354	aci, iso, lfl, 9ra, ter, vpa
1570335_at	1570335_at	6	1.50541476059947	aci, iso, lfl, mtx, 9ra, ter
210074_at	CTSV	6	1.491019050856	aci, iso, lfl, mtx, 9ra, ter
1562848_at	IST1	6	1.48674519135776	aci, iso, lfl, mtx, 9ra, ter
212922_s_at	SMYD2	6	1.48206840260061	aci, iso, lfl, 9ra, ter, vpa
225173_at	ARHGAP18	6	1.47668913083541	aci, iso, lfl, 9ra, ter, vpa
223854_at	PCDHB10	6	1.45772070327201	aci, ent, iso, mtx, 9ra, ter
227203_at	FBXL17	6	1.43186145826594	aci, iso, lfl, 9ra, ter, vpa
205535_s_at	PCDH7	6	1.41773184680658	aci, iso, lfl, mtx, 9ra, vpa
239278_at	BCAS4	6	1.40798189578134	aci, iso, lfl, mtx, 9ra, ter
213703_at	LINC00342	6	1.40700821454091	aci, lfl, mtx, 9ra, ter, vpa
236359_at	SCN4B	6	1.38652056800979	aci, iso, mtx, 9ra, ter, vpa
1559394_a_at	1559394_a_at	6	1.37984483318717	aci, ent, lfl, 9ra, ter, vpa
202651_at	LPGAT1	6	1.37295106392003	aci, iso, lfl, 9ra, ter, vpa
234284_at	GNG8	6	1.36517110859282	aci, iso, mtx, 9ra, ter, vpa
214130_s_at	PDE4DIP	6	1.34465098654474	aci, iso, lfl, 9ra, ter, vpa
239358_at	239358_at	6	1.3295426148351	aci, lfl, mtx, 9ra, ter, vpa
226377_at	NFIC	6	1.31857679505522	aci, iso, lfl, 9ra, ter, vpa
205109_s_at	ARHGEF4	6	1.28070882814728	aci, iso, lfl, 9ra, ter, vpa
237571_at	237571_at	6	1.17581259875987	aci, iso, lfl, 9ra, ter, vpa
229125_at	KANK4	5	4.50385882465112	aci, iso, 9ra, ter, vpa
214451_at	TFAP2B	5	4.37569208377678	aci, lfl, 9ra, ter, vpa
1553394_a_at	TFAP2B	5	3.94630583570278	aci, lfl, 9ra, ter, vpa
203698_s_at	FRZB	5	3.90572127356176	aci, iso, lfl, 9ra, ter
234563_at	234563_at	5	3.75511676497135	aci, iso, lfl, 9ra, ter
203697_at	FRZB	5	3.70606064371684	aci, iso, lfl, 9ra, ter
213094_at	ADGRG6	5	3.70532316280087	aci, iso, lfl, 9ra, ter
204469_at	PTPRZ1	5	3.64318070459119	aci, iso, lfl, 9ra, ter
221911_at	ETV1	5	3.61651183871396	aci, iso, lfl, 9ra, ter
223121_s_at	SFRP2	5	3.57035814866251	aci, lfl, 9ra, ter, vpa
206710_s_at	EPB41L3	5	3.51006604391504	aci, lfl, 9ra, ter, vpa
212681_at	EPB41L3	5	3.39337702168088	aci, lfl, 9ra, ter, vpa
213661_at	PAMR1	5	3.31726005201746	aci, iso, lfl, 9ra, ter
238878_at	ARX	5	3.29471112964229	iso, lfl, mtx, ter, vpa
238447_at	RBMS3	5	3.22521001800791	aci, lfl, 9ra, ter, vpa
228827_at	RUNX1T1	5	3.21731944291276	aci, iso, lfl, 9ra, ter
206373_at	ZIC1	5	3.20104636785147	aci, iso, mtx, 9ra, vpa
211267_at	HESX1	5	3.10468716078496	aci, iso, lfl, 9ra, ter
213293_s_at	TRIM22	5	3.10347642021096	aci, iso, mtx, 9ra, ter
231666_at	PAX3	5	3.05351348609266	iso, mtx, ter, thd, vpa
211776_s_at	EPB41L3	5	3.03938772913069	aci, lfl, 9ra, ter, vpa
230040_at	ADAMTS18	5	3.02670238958294	aci, iso, lfl, 9ra, ter
219179_at	DACT1	5	3.020752442106	aci, lfl, 9ra, ter, vpa
230895_at	HAPLN1	5	2.93659063717195	aci, lfl, 9ra, ter, vpa
201340_s_at	ENC1	5	2.87472711183789	aci, ent, mtx, 9ra, ter
1566163_at	1566163_at	5	2.79302207854204	aci, iso, lfl, 9ra, ter
202037_s_at	SFRP1	5	2.79280643074341	aci, iso, lfl, 9ra, ter
204286_s_at	PMAIP1	5	2.78551737719766	aci, mtx, 9ra, ter, vpa
205932_s_at	MSX1	5	2.78198849132617	aci, iso, lfl, 9ra, vpa
1569241_a_at	ZNF93	5	2.77242967473191	aci, iso, lfl, 9ra, ter
223044_at	SLC40A1	5	2.73987385515256	aci, iso, lfl, 9ra, ter
205528_s_at	RUNX1T1	5	2.7323210128971	aci, iso, lfl, 9ra, ter
206189_at	UNC5C	5	2.72779286982068	aci, iso, 9ra, ter, vpa
205529_s_at	RUNX1T1	5	2.71536817347771	aci, iso, lfl, 9ra, ter
201341_at	ENC1	5	2.68222978554075	aci, ent, mtx, 9ra, ter
230493_at	SHISA2	5	2.67812721559617	aci, iso, 9ra, ter, vpa
221760_at	MAN1A1	5	2.66531843339178	aci, iso, 9ra, ter, vpa
230258_at	GLIS3	5	2.65245405309484	aci, iso, lfl, 9ra, ter
206343_s_at	NRG1	5	2.61188778214433	aci, lfl, 9ra, ter, thd
227997_at	IL17RD	5	2.60795692228276	aci, ent, iso, 9ra, ter
218718_at	PDGFC	5	2.60338816391749	aci, iso, lfl, 9ra, ter
226448_at	FAM89A	5	2.59962041503446	aci, iso, lfl, 9ra, ter
226863_at	FAM110C	5	2.59207649010742	aci, iso, lfl, 9ra, ter
228176_at	S1PR3	5	2.56395616416436	aci, lfl, mtx, 9ra, ter
222719_s_at	PDGFC	5	2.54708401612757	aci, iso, lfl, 9ra, ter
226534_at	KITLG	5	2.5168458892184	aci, iso, lfl, 9ra, ter
229435_at	GLIS3	5	2.51643551551948	aci, iso, lfl, 9ra, ter
209220_at	GPC3	5	2.50283940312973	aci, iso, 9ra, ter, vpa
209348_s_at	MAF	5	2.50224361119339	aci, iso, 9ra, ter, vpa
218353_at	RGS5	5	2.49941080517515	iso, lfl, mtx, ter, vpa
207250_at	SIX6	5	2.46886970459059	aci, ent, lfl, 9ra, ter
244419_at	FRZB	5	2.46369235722735	aci, iso, lfl, 9ra, ter
233202_at	233202_at	5	2.41571953519486	aci, iso, lfl, 9ra, ter
229374_at	EPHA4	5	2.41236883755726	aci, iso, lfl, 9ra, ter
241535_at	SNTG2-AS1	5	2.4067157709545	aci, lfl, 9ra, ter, vpa
1563467_at	1563467_at	5	2.3841494317951	aci, iso, lfl, 9ra, ter
209197_at	209197_at	5	2.3579377058509	aci, iso, lfl, 9ra, ter
213258_at	TFPI	5	2.34765494142174	iso, mtx, 9ra, thd, vpa
201506_at	TGFBI	5	2.34649543885342	aci, iso, 9ra, ter, vpa
227752_at	SPTLC3	5	2.3384135913068	aci, iso, lfl, 9ra, ter
209470_s_at	GPM6A	5	2.31463107421471	aci, iso, lfl, 9ra, ter
210145_at	PLA2G4A	5	2.30734835768291	aci, iso, lfl, 9ra, ter
216321_s_at	NR3C1	5	2.29573435833286	aci, iso, lfl, 9ra, ter
212298_at	NRP1	5	2.29501230611566	aci, iso, lfl, 9ra, ter
243193_at	243193_at	5	2.28916790448946	aci, iso, 9ra, ter, vpa
219737_s_at	PCDH9	5	2.27258977288548	aci, iso, lfl, 9ra, vpa
226302_at	ATP8B1	5	2.24731642882417	aci, iso, lfl, 9ra, ter
1553171_x_at	LRRN4	5	2.23912834460575	aci, iso, lfl, 9ra, ter
244414_at	244414_at	5	2.23407205882408	aci, lfl, 9ra, ter, vpa
211671_s_at	NR3C1	5	2.22101590427615	aci, iso, lfl, 9ra, ter
226492_at	SEMA6D	5	2.20629445859306	aci, iso, lfl, 9ra, ter
229823_at	RIMS2	5	2.20618514182196	aci, iso, lfl, 9ra, ter
206018_at	FOXG1	5	2.20538374945379	aci, mtx, 9ra, ter, thd
228221_at	SLC44A3	5	2.20531702481019	aci, iso, lfl, 9ra, ter
209631_s_at	GPR37	5	2.20280665142624	aci, iso, mtx, 9ra, ter
201427_s_at	SELENOP	5	2.19066404706861	aci, iso, mtx, 9ra, vpa
239903_at	TPBG	5	2.1893972769486	aci, iso, lfl, mtx, ter
240304_s_at	TMC5	5	2.18715666787754	aci, lfl, 9ra, ter, vpa
205619_s_at	MEOX1	5	2.18076385739162	aci, iso, lfl, 9ra, vpa
209676_at	TFPI	5	2.17652554476715	iso, mtx, ter, thd, vpa
209737_at	MAGI2	5	2.15667264508299	aci, iso, lfl, 9ra, ter
209369_at	ANXA3	5	2.15458921872172	aci, iso, mtx, 9ra, ter
207345_at	FST	5	2.1520348189274	aci, iso, lfl, mtx, 9ra
212558_at	SPRY1	5	2.13948379433522	aci, iso, 9ra, ter, vpa
204654_s_at	TFAP2A	5	2.13906111817969	aci, lfl, 9ra, ter, vpa
230764_at	230764_at	5	2.13251245667292	aci, lfl, mtx, 9ra, ter
205143_at	NCAN	5	2.13222382316834	aci, iso, lfl, 9ra, ter
218559_s_at	MAFB	5	2.11873362136565	aci, iso, lfl, 9ra, vpa
206363_at	MAF	5	2.09642852651929	aci, iso, 9ra, ter, vpa
219250_s_at	FLRT3	5	2.09492875840096	aci, iso, 9ra, ter, vpa
232668_at	232668_at	5	2.0884910097322	aci, iso, lfl, 9ra, ter
1556638_at	PAX7	5	2.08574645264784	aci, iso, lfl, ter, vpa
235457_at	MAML2	5	2.07686769461891	aci, iso, 9ra, ter, vpa
233882_s_at	SEMA6D	5	2.06538187693869	aci, iso, lfl, 9ra, ter
201110_s_at	THBS1	5	2.05925284154741	aci, iso, mtx, 9ra, ter
219232_s_at	EGLN3	5	2.05892942394682	aci, iso, lfl, 9ra, ter
223422_s_at	ARHGAP24	5	2.05882334005683	aci, iso, 9ra, ter, vpa
231800_s_at	DMRT3	5	2.05507540547062	aci, iso, lfl, 9ra, ter
211719_x_at	FN1	5	2.05380593600796	aci, lfl, 9ra, ter, vpa
212464_s_at	FN1	5	2.04769765968311	aci, lfl, 9ra, ter, vpa
231466_at	FAM71F1	5	2.04058153836106	aci, lfl, 9ra, ter, vpa
220898_at	220898_at	5	2.03711186042983	aci, iso, lfl, 9ra, ter
235560_at	NOVA2	5	2.03409775333895	aci, iso, lfl, 9ra, ter
216442_x_at	FN1	5	2.03086082265338	aci, lfl, 9ra, ter, vpa
212805_at	PRUNE2	5	2.02951386464389	aci, iso, lfl, 9ra, ter
210495_x_at	FN1	5	2.01935702817322	aci, lfl, 9ra, ter, vpa
203999_at	SYT1	5	2.01414126321622	aci, iso, 9ra, ter, vpa
201431_s_at	DPYSL3	5	2.01401145411248	aci, iso, 9ra, ter, vpa
212188_at	KCTD12	5	2.01354854737946	iso, lfl, mtx, 9ra, ter
212976_at	LRRC8B	5	2.00130965873151	aci, iso, lfl, 9ra, ter
232935_at	232935_at	5	1.97564244498013	iso, lfl, mtx, 9ra, ter
220436_at	CNTNAP3P2	5	1.96974979486272	aci, iso, lfl, 9ra, ter
224822_at	DLC1	5	1.96794092707579	aci, iso, 9ra, ter, vpa
236029_at	FAT3	5	1.96625541800218	aci, iso, lfl, 9ra, ter
229944_at	OPRK1	5	1.96444401732492	iso, mtx, 9ra, thd, vpa
212097_at	CAV1	5	1.96262477514584	iso, lfl, mtx, ter, vpa
236214_at	FAM71F1	5	1.94936906992707	aci, iso, lfl, 9ra, ter
201008_s_at	TXNIP	5	1.94430391794934	iso, lfl, mtx, ter, vpa
231898_x_at	SOX2-OT	5	1.94212676295365	aci, mtx, ter, thd, vpa
222847_s_at	EGLN3	5	1.9412559773445	aci, iso, lfl, 9ra, ter
205524_s_at	HAPLN1	5	1.93372623365973	aci, lfl, 9ra, ter, vpa
206136_at	FZD5	5	1.92640188206025	aci, iso, 9ra, ter, vpa
237885_at	SOX21-AS1	5	1.92568114619775	aci, lfl, 9ra, ter, vpa
1554629_at	EPHA7	5	1.91478898739688	aci, iso, 9ra, ter, vpa
214696_at	MIR22HG	5	1.91063466797174	aci, iso, lfl, 9ra, ter
204751_x_at	DSC2	5	1.90553849295308	aci, iso, lfl, 9ra, ter
227764_at	LYPD6	5	1.89824368665979	aci, iso, lfl, 9ra, ter
226817_at	DSC2	5	1.87017846864851	aci, iso, lfl, 9ra, ter
215646_s_at	VCAN	5	1.86868424454446	aci, iso, mtx, 9ra, vpa
211421_s_at	RET	5	1.86674708356172	aci, iso, mtx, 9ra, vpa
211518_s_at	BMP4	5	1.86302788466895	aci, iso, mtx, 9ra, vpa
209325_s_at	RGS16	5	1.86216664756442	aci, iso, 9ra, ter, vpa
242051_at	242051_at	5	1.85759760434753	aci, iso, lfl, 9ra, ter
228750_at	COL14A1	5	1.85519255779097	aci, lfl, mtx, 9ra, ter
206756_at	CHST7	5	1.85447849090888	aci, iso, 9ra, ter, vpa
221731_x_at	VCAN	5	1.84446960186002	aci, iso, mtx, 9ra, vpa
219064_at	ITIH5	5	1.842692006943	aci, iso, lfl, 9ra, ter
204239_s_at	NNAT	5	1.83901838791381	aci, iso, 9ra, ter, vpa
215448_at	215448_at	5	1.83600753482858	aci, iso, lfl, 9ra, ter
213201_s_at	TNNT1	5	1.82514991390911	aci, iso, 9ra, ter, vpa
201313_at	ENO2	5	1.82069463552752	aci, iso, lfl, 9ra, ter
241834_at	IPW	5	1.81897986355575	aci, iso, lfl, 9ra, ter
204491_at	PDE4D	5	1.81860574023123	aci, lfl, 9ra, ter, vpa
204776_at	THBS4	5	1.81611143024436	aci, iso, lfl, 9ra, ter
202920_at	ANK2	5	1.8140338412572	aci, iso, mtx, 9ra, ter
240397_x_at	COLEC12	5	1.81273605078846	aci, iso, 9ra, ter, vpa
1552575_a_at	C6orf141	5	1.81180944340811	aci, iso, 9ra, ter, vpa
201009_s_at	TXNIP	5	1.81080982739012	iso, lfl, mtx, ter, vpa
203423_at	RBP1	5	1.81056526753652	aci, iso, lfl, 9ra, ter
206501_x_at	ETV1	5	1.80554980203909	aci, iso, lfl, 9ra, ter
210085_s_at	ANXA9	5	1.79976424073649	aci, iso, lfl, 9ra, ter
244744_at	244744_at	5	1.78369647358824	aci, iso, 9ra, ter, vpa
204620_s_at	VCAN	5	1.78025518189006	aci, iso, mtx, 9ra, vpa
213721_at	SOX2	5	1.7738159168962	aci, lfl, 9ra, ter, vpa
227998_at	S100A16	5	1.76473325115195	aci, iso, lfl, 9ra, ter
206208_at	CA4	5	1.76324597563166	aci, mtx, 9ra, ter, vpa
204595_s_at	STC1	5	1.75833826864527	aci, iso, lfl, 9ra, ter
206542_s_at	SMARCA2	5	1.75826759838399	aci, iso, lfl, 9ra, ter
241780_at	CDH11	5	1.75625435545613	aci, iso, lfl, 9ra, ter
225283_at	ARRDC4	5	1.74692730071378	iso, lfl, mtx, 9ra, ter
201010_s_at	TXNIP	5	1.74669883423281	iso, lfl, mtx, ter, vpa
203829_at	ELP4	5	1.7363865449634	aci, iso, lfl, 9ra, ter
1552694_at	SLC2A13	5	1.73443881753649	aci, iso, lfl, 9ra, ter
228057_at	DDIT4L	5	1.73262502417557	aci, iso, lfl, 9ra, ter
228347_at	SIX1	5	1.72900906327409	aci, lfl, mtx, 9ra, vpa
231136_at	231136_at	5	1.71117259538018	iso, lfl, 9ra, ter, vpa
228762_at	LFNG	5	1.70877163909054	aci, iso, 9ra, ter, vpa
203413_at	NELL2	5	1.70854810004741	iso, lfl, 9ra, ter, vpa
1558964_at	FAT3	5	1.70821672465876	aci, iso, lfl, 9ra, ter
204597_x_at	STC1	5	1.70719741168054	aci, iso, lfl, 9ra, ter
206852_at	EPHA7	5	1.70440297203856	aci, 9ra, ter, thd, vpa
205350_at	CRABP1	5	1.70413816493462	aci, iso, lfl, ter, vpa
225239_at	NEAT1	5	1.70277701724905	iso, mtx, ter, thd, vpa
229638_at	IRX3	5	1.70189926813203	aci, iso, lfl, 9ra, ter
225975_at	PCDH18	5	1.70125016413872	aci, iso, lfl, 9ra, ter
222271_at	LOC105371267	5	1.69830419667089	aci, iso, mtx, 9ra, ter
234989_at	NEAT1	5	1.69754353684065	iso, mtx, ter, thd, vpa
226126_at	TBCK	5	1.68742740164258	aci, lfl, 9ra, ter, vpa
206167_s_at	ARHGAP6	5	1.68467148039955	aci, iso, 9ra, ter, vpa
211571_s_at	VCAN	5	1.6745594234771	aci, iso, mtx, 9ra, vpa
227719_at	SMAD9	5	1.66945167855081	aci, iso, 9ra, ter, vpa
235852_at	STON2	5	1.66799951589318	aci, iso, lfl, 9ra, vpa
39248_at	AQP3	5	1.66609134033676	aci, mtx, 9ra, ter, vpa
218764_at	PRKCH	5	1.65783412828716	aci, lfl, 9ra, ter, vpa
225355_at	NEURL1B	5	1.65718239806726	aci, iso, 9ra, ter, vpa
201105_at	LGALS1	5	1.65704411969377	aci, iso, lfl, 9ra, ter
1569262_x_at	UBE3D	5	1.65373998385601	aci, iso, lfl, 9ra, ter
213169_at	SEMA5A	5	1.64874129200843	aci, lfl, mtx, 9ra, ter
209683_at	CYRIA	5	1.64163467222136	aci, iso, 9ra, ter, vpa
207084_at	POU3F2	5	1.64080308182909	aci, lfl, 9ra, ter, thd
204519_s_at	PLLP	5	1.63859088246756	iso, lfl, 9ra, ter, vpa
219945_at	DDX25	5	1.63674004772148	aci, iso, lfl, 9ra, ter
211828_s_at	TNIK	5	1.62709819402138	aci, iso, mtx, ter, vpa
204639_at	ADA	5	1.61861652067714	aci, iso, lfl, 9ra, vpa
204897_at	PTGER4	5	1.6125530691838	aci, iso, lfl, 9ra, ter
227209_at	CNTN1	5	1.60841312883393	aci, ent, lfl, 9ra, ter
228790_at	FAM110B	5	1.60806954005504	aci, iso, lfl, 9ra, ter
1554300_a_at	SVOPL	5	1.60270771106693	aci, iso, lfl, 9ra, ter
220940_at	ANKRD36B	5	1.60134156301296	aci, lfl, 9ra, ter, vpa
225977_at	PCDH18	5	1.60103322369553	aci, iso, lfl, 9ra, ter
231778_at	DLX3	5	1.5961216832348	aci, iso, lfl, 9ra, ter
243243_at	GPC3	5	1.59550921756345	aci, iso, 9ra, ter, vpa
230889_at	LINC01896	5	1.57881507823728	aci, iso, 9ra, ter, vpa
213353_at	ABCA5	5	1.5770092179318	aci, iso, mtx, 9ra, vpa
228360_at	LYPD6B	5	1.56606253940605	aci, iso, lfl, 9ra, ter
240184_at	SYNPR-AS1	5	1.56083638494752	iso, lfl, mtx, ter, vpa
209848_s_at	PMEL	5	1.55750872974635	aci, iso, lfl, 9ra, ter
229930_at	LINC01315	5	1.5540160489964	aci, iso, lfl, 9ra, ter
228949_at	WLS	5	1.55399291536178	aci, iso, 9ra, ter, vpa
224325_at	FZD8	5	1.55339891761221	aci, iso, lfl, 9ra, ter
219388_at	GRHL2	5	1.54536134726786	aci, iso, lfl, 9ra, ter
205399_at	DCLK1	5	1.54009838448969	aci, iso, lfl, mtx, 9ra
222783_s_at	SMOC1	5	1.53395510026643	aci, iso, lfl, 9ra, vpa
217061_s_at	ETV1	5	1.5288763382841	aci, iso, lfl, 9ra, ter
205121_at	SGCB	5	1.51409542977423	aci, iso, lfl, 9ra, ter
213107_at	TNIK	5	1.51066478331081	aci, iso, mtx, ter, vpa
206306_at	RYR3	5	1.50977987912262	iso, lfl, mtx, ter, vpa
227062_at	NEAT1	5	1.50537067859241	iso, mtx, ter, thd, vpa
201839_s_at	EPCAM	5	1.50378069636906	aci, iso, mtx, ter, vpa
205111_s_at	PLCE1	5	1.50219217921242	aci, iso, lfl, 9ra, ter
222670_s_at	MAFB	5	1.49813725592571	aci, iso, lfl, 9ra, vpa
235634_at	PURG	5	1.49620617980945	aci, iso, lfl, 9ra, ter
1561985_at	C14orf39	5	1.49484771075185	aci, iso, 9ra, ter, thd
229090_at	ZEB1-AS1	5	1.49259734253064	iso, lfl, mtx, 9ra, ter
202974_at	MPP1	5	1.49249492646668	aci, iso, lfl, 9ra, ter
219032_x_at	OPN3	5	1.48902580967022	aci, iso, 9ra, ter, vpa
210286_s_at	SLC4A7	5	1.48829766083601	aci, lfl, 9ra, ter, vpa
215768_at	215768_at	5	1.48779649184263	aci, iso, lfl, 9ra, vpa
201124_at	ITGB5	5	1.48409612947532	aci, iso, 9ra, ter, vpa
213664_at	SLC1A1	5	1.4808978686546	aci, iso, mtx, 9ra, thd
211075_s_at	CD47	5	1.47944004887296	aci, iso, lfl, 9ra, ter
206137_at	RIMS2	5	1.47857212632586	aci, iso, lfl, 9ra, ter
212956_at	TBC1D9	5	1.47576483947786	aci, iso, lfl, mtx, 9ra
211596_s_at	LRIG1	5	1.47012623873125	aci, lfl, 9ra, ter, vpa
238558_at	238558_at	5	1.46686654469248	aci, iso, lfl, 9ra, ter
1569372_at	LINC02525	5	1.46376586050014	aci, lfl, mtx, 9ra, ter
230497_at	CELF5	5	1.46073868173441	aci, iso, lfl, 9ra, ter
228956_at	UGT8	5	1.45557953395301	aci, iso, lfl, 9ra, vpa
209792_s_at	KLK10	5	1.44797574184782	aci, iso, mtx, 9ra, ter
238625_at	FYB2	5	1.44142556469182	aci, lfl, 9ra, ter, vpa
205542_at	STEAP1	5	1.44096768281462	aci, iso, mtx, 9ra, vpa
224925_at	PREX1	5	1.43589616449943	aci, iso, 9ra, ter, vpa
229016_s_at	TRERF1	5	1.43202824856926	aci, iso, lfl, 9ra, ter
234985_at	LDLRAD3	5	1.42978431862562	aci, iso, 9ra, ter, vpa
201983_s_at	EGFR	5	1.42340732122268	iso, mtx, 9ra, ter, vpa
213109_at	TNIK	5	1.41838194214161	aci, iso, mtx, ter, vpa
234650_at	234650_at	5	1.41557191774279	aci, iso, 9ra, ter, vpa
225627_s_at	CACHD1	5	1.41302148466606	aci, ent, 9ra, thd, vpa
225081_s_at	CDCA7L	5	1.40907669899511	aci, iso, 9ra, ter, vpa
215686_x_at	TFAP2B	5	1.39806561262865	aci, lfl, 9ra, ter, vpa
203041_s_at	LAMP2	5	1.39759109589596	aci, iso, lfl, 9ra, ter
226971_at	CCDC136	5	1.39163884328763	aci, iso, lfl, 9ra, ter
229815_at	TMEM161B-DT	5	1.37823672712837	aci, ent, lfl, 9ra, ter
214129_at	PDE4DIP	5	1.3753682347028	iso, lfl, 9ra, ter, vpa
224392_s_at	OPN3	5	1.37166213079377	aci, iso, 9ra, ter, vpa
1569290_s_at	GRIA3	5	1.36883916574086	aci, iso, mtx, 9ra, vpa
214667_s_at	TP53I11	5	1.36834325595675	aci, iso, 9ra, ter, vpa
225922_at	FNIP2	5	1.36801772580345	aci, iso, lfl, 9ra, ter
226460_at	FNIP2	5	1.3621834011005	aci, iso, lfl, 9ra, ter
227566_at	NTM	5	1.35877901573817	aci, iso, mtx, 9ra, ter
207002_s_at	PLAGL1	5	1.35764496933924	iso, lfl, 9ra, ter, thd
221973_at	221973_at	5	1.35429238784082	aci, mtx, 9ra, ter, vpa
218705_s_at	SNX24	5	1.34796137214035	aci, iso, lfl, ter, vpa
222716_s_at	SNX24	5	1.34516271378841	aci, iso, lfl, 9ra, ter
1558111_at	MBNL1	5	1.34488136060271	aci, iso, lfl, 9ra, ter
212909_at	LYPD1	5	1.33691796254369	aci, mtx, 9ra, ter, vpa
219017_at	ETNK1	5	1.32125779308585	aci, iso, lfl, 9ra, ter
205249_at	EGR2	5	1.32085672727424	aci, iso, lfl, 9ra, ter
227461_at	STON2	5	1.31792456528868	aci, iso, lfl, 9ra, vpa
229027_at	PPM1A	5	1.30651071666471	aci, ent, iso, 9ra, ter
1553096_s_at	BCL2L11	5	1.29140938378533	aci, mtx, 9ra, ter, vpa
227179_at	STAU2	5	1.28934051879568	aci, iso, lfl, 9ra, ter
213283_s_at	SALL2	5	1.28004962113275	aci, iso, 9ra, ter, vpa
211675_s_at	MDFIC	5	1.27678683966166	aci, iso, mtx, ter, vpa
207943_x_at	PLAGL1	5	1.26959034139551	iso, lfl, 9ra, ter, thd
241705_at	ABCA5	5	1.26639591560709	aci, iso, mtx, 9ra, vpa
238488_at	238488_at	5	1.2650546601359	aci, lfl, mtx, 9ra, ter
226211_at	MEG3	5	1.25771305664838	iso, lfl, 9ra, ter, vpa
201596_x_at	KRT18	5	1.25317093749645	aci, iso, mtx, 9ra, ter
225606_at	BCL2L11	5	1.25194074776457	aci, iso, 9ra, ter, vpa
236617_at	236617_at	5	1.24976453204245	aci, lfl, mtx, 9ra, ter
223599_at	TRIM6	5	1.22415628507522	aci, iso, lfl, 9ra, ter
202888_s_at	ANPEP	5	1.22284816295746	aci, iso, lfl, 9ra, ter
218923_at	CTBS	5	1.21763096356842	iso, lfl, mtx, ter, vpa
217519_at	217519_at	5	1.21557769888199	aci, lfl, 9ra, ter, vpa
203934_at	KDR	5	1.20679554218458	aci, iso, mtx, 9ra, vpa
1557128_at	FAM111B	5	1.19852192266263	aci, iso, lfl, mtx, ter
232523_at	MEGF10	5	1.17913301213136	aci, ent, mtx, 9ra, vpa
202728_s_at	LTBP1	5	1.14254412196195	aci, lfl, mtx, 9ra, ter
204982_at	GIT2	5	1.13626164832976	aci, iso, lfl, 9ra, ter
216905_s_at	ST14	5	1.11225739595593	aci, lfl, mtx, 9ra, ter
233753_at	SCAF4	5	1.10978101235573	aci, iso, lfl, 9ra, ter
228185_at	ZNF25	5	1.08728977138863	iso, lfl, mtx, ter, vpa
224462_s_at	CHCHD6	5	1.08594719768593	aci, iso, 9ra, ter, vpa
204311_at	ATP1B2	5	1.07957337208081	aci, iso, mtx, 9ra, ter
228642_at	HOTAIRM1	4	5.1724840088243	aci, iso, 9ra, ter
214639_s_at	HOXA1	4	5.07330844592587	aci, iso, 9ra, ter
224646_x_at	224646_x_at	4	5.01477602144427	aci, iso, 9ra, ter
1557051_s_at	HOTAIRM1	4	4.80666598188966	aci, iso, 9ra, ter
202409_at	202409_at	4	4.75992477819557	aci, iso, 9ra, ter
224997_x_at	224997_x_at	4	4.69934451083024	aci, iso, 9ra, ter
206104_at	ISL1	4	4.6226671116632	aci, lfl, 9ra, ter
205453_at	HOXB2	4	4.26086353601297	aci, iso, 9ra, ter
237449_at	SP8	4	4.17862069400936	aci, iso, 9ra, ter
235795_at	PAX6	4	4.10257981349269	aci, mtx, 9ra, ter
204069_at	MEIS1	4	4.08475634092842	aci, iso, 9ra, ter
207761_s_at	METTL7A	4	4.07094381550452	aci, lfl, 9ra, ter
209505_at	NR2F1	4	3.92552195109112	aci, iso, 9ra, vpa
223122_s_at	SFRP2	4	3.81690902366513	aci, lfl, 9ra, ter
1552487_a_at	BNC1	4	3.7500237612975	aci, iso, 9ra, ter
228904_at	HOXB3	4	3.74224033515478	aci, iso, 9ra, ter
204014_at	DUSP4	4	3.71821583127528	aci, lfl, 9ra, ter
204393_s_at	ACP3	4	3.65712683616029	aci, lfl, 9ra, ter
205532_s_at	CDH6	4	3.64455529782508	iso, mtx, ter, vpa
1559477_s_at	MEIS1	4	3.61842540401565	aci, iso, 9ra, ter
223282_at	TSHZ1	4	3.61756747960654	aci, iso, 9ra, ter
226847_at	FST	4	3.53881879549319	aci, iso, lfl, 9ra
231061_at	231061_at	4	3.51083161808608	aci, iso, 9ra, ter
204361_s_at	SKAP2	4	3.5104292313249	aci, iso, 9ra, ter
225639_at	SKAP2	4	3.49162355802938	aci, iso, 9ra, ter
238018_at	ALKAL2	4	3.48038996740948	aci, iso, 9ra, vpa
203798_s_at	VSNL1	4	3.47458707005811	aci, iso, 9ra, ter
210002_at	GATA6	4	3.42970642562119	aci, iso, 9ra, ter
1560652_at	IRS4	4	3.35780147506479	aci, iso, 9ra, ter
216899_s_at	SKAP2	4	3.27276685324452	aci, iso, 9ra, ter
235465_at	AMER2	4	3.24556900414762	aci, lfl, 9ra, ter
231731_at	OTX2	4	3.22725817848164	aci, iso, 9ra, ter
204844_at	ENPEP	4	3.13275560586077	aci, lfl, 9ra, ter
234190_at	234190_at	4	3.09507850931667	aci, iso, 9ra, ter
242172_at	242172_at	4	3.08034477631683	aci, iso, 9ra, ter
202410_x_at	202410_x_at	4	3.07724879126331	aci, iso, 9ra, ter
205646_s_at	PAX6	4	3.07443038789174	aci, mtx, 9ra, ter
206286_s_at	206286_s_at	4	3.06622654905888	aci, ent, lfl, 9ra
242396_at	NR2F2	4	3.06478400229158	aci, lfl, 9ra, ter
226535_at	226535_at	4	3.04919958116322	aci, lfl, 9ra, ter
232176_at	SLITRK6	4	3.0467562799227	aci, iso, lfl, 9ra
242128_at	OTX2	4	3.04342844340539	aci, iso, 9ra, ter
204015_s_at	DUSP4	4	3.02691774332164	aci, lfl, 9ra, ter
210881_s_at	210881_s_at	4	3.00887807929992	aci, iso, 9ra, ter
203603_s_at	ZEB2	4	3.007340489578	aci, lfl, 9ra, ter
206588_at	DAZL	4	2.99378071148607	aci, lfl, 9ra, ter
210095_s_at	IGFBP3	4	2.99176198197652	iso, 9ra, ter, vpa
219522_at	FJX1	4	2.98849016246046	aci, iso, 9ra, ter
213479_at	NPTX2	4	2.98804698139134	aci, mtx, 9ra, ter
204362_at	SKAP2	4	2.96682425271477	aci, iso, 9ra, ter
218692_at	SYBU	4	2.95816878153549	aci, lfl, 9ra, ter
212977_at	ACKR3	4	2.9428573291665	aci, 9ra, ter, vpa
231381_at	ESRG	4	2.90783718888453	aci, ent, lfl, 9ra
205080_at	RARB	4	2.883539966279	aci, iso, 9ra, ter
235976_at	SLITRK6	4	2.87666796891862	aci, iso, lfl, 9ra
201324_at	EMP1	4	2.86751897590591	iso, mtx, thd, vpa
212143_s_at	IGFBP3	4	2.86466075676103	iso, 9ra, ter, vpa
208333_at	LHX5	4	2.8598989611499	aci, iso, 9ra, ter
204285_s_at	PMAIP1	4	2.85877960973274	aci, mtx, 9ra, vpa
227449_at	EPHA4	4	2.84230054837554	aci, iso, 9ra, ter
237356_at	237356_at	4	2.83158457692123	aci, lfl, 9ra, ter
237849_at	237849_at	4	2.82942649655872	aci, iso, 9ra, ter
205830_at	CLGN	4	2.81006753133543	aci, lfl, 9ra, ter
203131_at	PDGFRA	4	2.80441303199461	aci, iso, 9ra, vpa
1560101_at	SYDE2	4	2.80187931578995	aci, iso, 9ra, ter
220625_s_at	ELF5	4	2.79515476741663	aci, iso, lfl, 9ra
206114_at	EPHA4	4	2.79096552177256	aci, iso, 9ra, ter
204273_at	EDNRB	4	2.78527372799286	aci, iso, 9ra, ter
209863_s_at	TP63	4	2.77552496835111	aci, lfl, 9ra, ter
232481_s_at	SLITRK6	4	2.76748941466884	aci, iso, lfl, 9ra
203349_s_at	ETV5	4	2.76723535807725	aci, iso, 9ra, ter
203797_at	VSNL1	4	2.76205270615276	aci, iso, 9ra, ter
235570_at	RBMS3	4	2.7475019129673	aci, 9ra, ter, vpa
213929_at	EXPH5	4	2.741834118198	aci, iso, 9ra, ter
227812_at	TNFRSF19	4	2.73623073923752	aci, 9ra, ter, vpa
209560_s_at	DLK1	4	2.72888277155504	iso, 9ra, ter, vpa
228948_at	EPHA4	4	2.69830626550162	aci, iso, 9ra, ter
212764_at	ZEB1	4	2.69484051773067	aci, lfl, 9ra, ter
202023_at	EFNA1	4	2.68650307072597	aci, lfl, 9ra, ter
1560738_at	1560738_at	4	2.68644111444222	aci, lfl, 9ra, ter
213492_at	COL2A1	4	2.6824622065329	aci, iso, 9ra, ter
204948_s_at	FST	4	2.66806673326986	aci, iso, lfl, 9ra
217404_s_at	COL2A1	4	2.66561190833157	aci, iso, 9ra, ter
1570515_a_at	FILIP1	4	2.66548822672317	aci, 9ra, ter, vpa
206502_s_at	INSM1	4	2.65803976961353	aci, 9ra, ter, vpa
244420_at	244420_at	4	2.63205233268341	aci, lfl, 9ra, ter
241550_at	DPPA5	4	2.61985340039271	aci, ent, 9ra, tsa
226034_at	DUSP4	4	2.60571466035265	aci, lfl, 9ra, ter
239606_at	239606_at	4	2.60537990479823	aci, lfl, 9ra, ter
238763_at	RBM20	4	2.6023217551495	aci, iso, 9ra, ter
209016_s_at	KRT7	4	2.59400484726739	aci, lfl, 9ra, ter
213317_at	CLIC5	4	2.56572225665325	aci, lfl, 9ra, ter
244802_at	244802_at	4	2.55421787191309	aci, lfl, 9ra, ter
204984_at	GPC4	4	2.55164791504613	aci, iso, 9ra, ter
227838_at	UNC5C	4	2.50486427396477	aci, 9ra, ter, vpa
223283_s_at	TSHZ1	4	2.50045620448435	aci, iso, 9ra, ter
233386_at	233386_at	4	2.50027999917115	aci, iso, 9ra, ter
206718_at	LMO1	4	2.49848002414178	aci, iso, 9ra, ter
210664_s_at	TFPI	4	2.49585533950196	iso, mtx, thd, vpa
232263_at	SLC6A15	4	2.48777689530271	aci, lfl, 9ra, ter
208530_s_at	RARB	4	2.48397319968672	aci, iso, 9ra, ter
213030_s_at	PLXNA2	4	2.48273752414224	aci, iso, 9ra, ter
203130_s_at	KIF5C	4	2.4802421311707	aci, iso, 9ra, ter
1560739_a_at	1560739_a_at	4	2.47577615760037	aci, lfl, 9ra, ter
214734_at	EXPH5	4	2.44884142336788	aci, iso, 9ra, ter
210447_at	GLUD2	4	2.44830139831203	aci, lfl, 9ra, ter
209602_s_at	GATA3	4	2.44182571482359	aci, lfl, 9ra, ter
1555310_a_at	PAK6	4	2.4375796912943	aci, lfl, 9ra, ter
202975_s_at	RHOBTB3	4	2.43519436703915	aci, 9ra, ter, vpa
208116_s_at	MAN1A1	4	2.42354780150228	aci, iso, 9ra, ter
229327_s_at	229327_s_at	4	2.42249066525003	aci, 9ra, ter, vpa
216235_s_at	ED9ra	4	2.41884357466731	aci, 9ra, ter, vpa
205282_at	LRP8	4	2.41583752770628	aci, lfl, 9ra, ter
215729_s_at	VGLL1	4	2.41279440417441	aci, 9ra, ter, vpa
234987_at	SAMHD1	4	2.38691816256324	aci, iso, 9ra, ter
219935_at	ADAMTS5	4	2.37307054520018	aci, iso, 9ra, ter
230472_at	IRX1	4	2.37130616667226	aci, iso, 9ra, vpa
206115_at	EGR3	4	2.36978449891707	aci, lfl, 9ra, ter
225202_at	RHOBTB3	4	2.3473064829659	aci, 9ra, ter, vpa
235497_at	LINC01128	4	2.34660847840856	aci, lfl, 9ra, ter
206941_x_at	SEMA3E	4	2.34293834209783	aci, iso, lfl, 9ra
203510_at	MET	4	2.33739501052651	aci, iso, 9ra, ter
240419_at	SLC6A15	4	2.33052002108523	aci, lfl, 9ra, ter
236750_at	236750_at	4	2.33012430968387	aci, lfl, 9ra, ter
219415_at	TTYH1	4	2.31681745494493	aci, lfl, 9ra, ter
221729_at	COL5A2	4	2.31589562014284	aci, lfl, 9ra, ter
221796_at	NTRK2	4	2.31458852799649	aci, iso, 9ra, ter
1559883_s_at	SAMHD1	4	2.30686820430893	aci, iso, 9ra, ter
219197_s_at	SCUBE2	4	2.29082491992818	iso, lfl, mtx, ter
205430_at	BMP5	4	2.28787139228074	lfl, 9ra, ter, vpa
227963_at	227963_at	4	2.28679790803052	aci, lfl, 9ra, ter
239723_at	239723_at	4	2.28634717369524	aci, lfl, 9ra, ter
213849_s_at	PPP2R2B	4	2.28568490203753	aci, iso, 9ra, ter
219461_at	PAK6	4	2.28031901307063	aci, lfl, 9ra, ter
235527_at	DLGAP1	4	2.27928077151165	aci, lfl, 9ra, ter
238533_at	EPHA7	4	2.27264566913947	aci, 9ra, ter, vpa
209735_at	ABCG2	4	2.27229440489069	aci, lfl, 9ra, ter
209324_s_at	RGS16	4	2.26162089822492	aci, iso, ter, vpa
1553169_at	LRRN4	4	2.25621429154039	aci, lfl, 9ra, ter
221730_at	COL5A2	4	2.25373215056799	aci, lfl, 9ra, ter
205473_at	ATP6V1B1	4	2.23941925832935	aci, iso, 9ra, ter
231945_at	FILIP1	4	2.22981033101652	aci, 9ra, ter, vpa
241453_at	PTK2	4	2.22605146566071	aci, lfl, 9ra, ter
228333_at	ZEB2	4	2.22500805772309	aci, lfl, 9ra, ter
221667_s_at	HSPB8	4	2.21719112611662	aci, iso, 9ra, ter
242405_at	242405_at	4	2.21660275622662	aci, lfl, 9ra, ter
237030_at	ACP3	4	2.21506243984688	aci, lfl, 9ra, ter
210299_s_at	FHL1	4	2.21498398626471	aci, lfl, 9ra, ter
213816_s_at	MET	4	2.21083899804796	aci, iso, 9ra, ter
1554576_a_at	ETV4	4	2.19649669511156	aci, iso, 9ra, ter
228504_at	SCN7A	4	2.19567042343756	aci, lfl, 9ra, ter
206349_at	LGI1	4	2.18896573908908	aci, mtx, thd, vpa
204364_s_at	REEP1	4	2.18793420178396	aci, iso, 9ra, ter
236610_at	236610_at	4	2.14789196039528	aci, lfl, 9ra, ter
214053_at	ERBB4	4	2.14406187760298	aci, iso, 9ra, ter
211712_s_at	ANXA9	4	2.1392275069519	aci, lfl, 9ra, ter
203872_at	ACTA1	4	2.13271178375587	aci, lfl, mtx, 9ra
209506_s_at	NR2F1	4	2.11434951188981	aci, iso, 9ra, vpa
226137_at	ZFHX3	4	2.10721784862376	aci, iso, 9ra, ter
209603_at	GATA3	4	2.10635238313461	aci, lfl, 9ra, ter
230102_at	ETV5	4	2.10581630626246	aci, iso, 9ra, ter
1559732_at	NUB1	4	2.10367630324883	aci, iso, 9ra, ter
202112_at	VWF	4	2.09650596776919	aci, iso, 9ra, ter
203998_s_at	SYT1	4	2.09338581711441	aci, iso, 9ra, ter
60474_at	FERMT1	4	2.0924037946237	aci, lfl, 9ra, ter
224348_s_at	224348_s_at	4	2.09096501334957	aci, iso, 9ra, ter
213913_s_at	TBC1D30	4	2.08967505846632	iso, mtx, ter, vpa
214844_s_at	DOK5	4	2.08490642529064	aci, 9ra, ter, vpa
209755_at	NMNAT2	4	2.08053242187212	aci, iso, 9ra, vpa
208792_s_at	CLU	4	2.07905784457314	aci, 9ra, ter, vpa
207717_s_at	PKP2	4	2.07874905510925	aci, iso, 9ra, ter
203499_at	EPHA2	4	2.07320927980682	aci, lfl, 9ra, ter
203348_s_at	ETV5	4	2.07066404577726	aci, iso, 9ra, ter
221577_x_at	GDF15	4	2.06192695703837	aci, lfl, mtx, 9ra
227241_at	MUC15	4	2.06113879783533	aci, lfl, 9ra, ter
231192_at	LPAR3	4	2.05960544165941	aci, lfl, 9ra, ter
242193_at	MIR124-2HG	4	2.05895840873472	aci, lfl, 9ra, ter
206157_at	PTX3	4	2.05521781763421	aci, lfl, 9ra, ter
219602_s_at	PIEZO2	4	2.0537517448121	aci, iso, lfl, 9ra
212538_at	DOCK9	4	2.05073341611911	aci, lfl, 9ra, ter
205547_s_at	TAGLN	4	2.05054502887946	aci, iso, mtx, vpa
204596_s_at	STC1	4	2.04618941983041	aci, iso, 9ra, ter
218980_at	FHOD3	4	2.0450019741095	aci, lfl, 9ra, ter
211986_at	AHNAK	4	2.03483202920711	aci, iso, 9ra, ter
203129_s_at	KIF5C	4	2.03336574703779	aci, iso, 9ra, ter
214705_at	PATJ	4	2.02999937988343	aci, lfl, 9ra, ter
232874_at	DOCK9	4	2.02732713425338	aci, lfl, 9ra, ter
230883_at	NXPH2	4	2.02045718619129	aci, mtx, 9ra, ter
1554012_at	RSPO2	4	2.01331576483556	iso, mtx, ter, vpa
208791_at	CLU	4	2.01190703560426	aci, 9ra, ter, vpa
205043_at	CFTR	4	2.00741280206285	iso, lfl, 9ra, ter
227297_at	ITGA9	4	1.9916665037094	aci, lfl, 9ra, ter
243880_at	GOSR2	4	1.98078988866888	aci, lfl, 9ra, ter
221523_s_at	RRAGD	4	1.97883019692214	aci, lfl, 9ra, ter
218918_at	MAN1C1	4	1.97842527223448	aci, iso, 9ra, ter
210298_x_at	FHL1	4	1.97740807004	aci, lfl, 9ra, ter
244425_at	244425_at	4	1.97554012017916	aci, iso, 9ra, ter
214022_s_at	IFITM1	4	1.973175675917	aci, lfl, 9ra, ter
203060_s_at	PAPSS2	4	1.97220766741938	aci, iso, 9ra, ter
235079_at	ZNF704	4	1.97194676606707	aci, iso, 9ra, ter
238063_at	TMEM154	4	1.97173017223148	aci, lfl, 9ra, ter
205153_s_at	CD40	4	1.96489186532543	aci, iso, 9ra, ter
228640_at	PCDH7	4	1.96396362436245	aci, iso, 9ra, vpa
214774_x_at	TOX3	4	1.95802039675155	aci, lfl, 9ra, ter
1556331_a_at	1556331_a_at	4	1.95658912621021	aci, lfl, 9ra, ter
232568_at	232568_at	4	1.95405954296597	aci, lfl, 9ra, ter
1560512_at	1560512_at	4	1.94639914951608	aci, lfl, 9ra, ter
1558569_at	1558569_at	4	1.94597191420379	aci, lfl, 9ra, ter
230896_at	BEND4	4	1.94378402092436	aci, lfl, 9ra, ter
214933_at	CACNA1A	4	1.94297467441555	aci, iso, 9ra, ter
227238_at	MUC15	4	1.94011994322361	aci, lfl, 9ra, ter
214858_at	LOC100130449	4	1.93393084720848	aci, lfl, 9ra, ter
230904_at	FSD1L	4	1.93351172559202	aci, lfl, 9ra, ter
201109_s_at	THBS1	4	1.92610682147775	aci, iso, 9ra, ter
203304_at	BAMBI	4	1.92087971164601	aci, iso, 9ra, ter
1555997_s_at	IGFBP5	4	1.91709854388866	aci, mtx, 9ra, ter
214079_at	DHRS2	4	1.9125040878744	aci, iso, mtx, 9ra
238661_at	MIR124-2HG	4	1.90766914337788	aci, lfl, 9ra, ter
227623_at	CACNA2D1	4	1.90562336189397	aci, iso, 9ra, vpa
215108_x_at	TOX3	4	1.90125066265232	aci, lfl, 9ra, ter
218796_at	FERMT1	4	1.89222752733715	aci, lfl, 9ra, ter
209687_at	CXCL12	4	1.89014106211241	ent, lfl, 9ra, ter
205742_at	TNNI3	4	1.8852076406007	aci, iso, 9ra, ter
227503_at	227503_at	4	1.88374724403278	aci, iso, 9ra, ter
1563841_at	1563841_at	4	1.88274626559838	aci, iso, 9ra, ter
213601_at	SLIT1	4	1.87579933854243	aci, iso, 9ra, vpa
216623_x_at	TOX3	4	1.87409746154879	aci, lfl, 9ra, ter
204471_at	GAP43	4	1.87206314820553	aci, 9ra, ter, vpa
230425_at	EPHB1	4	1.86700861728429	aci, iso, 9ra, ter
229975_at	BMPR1B	4	1.86544047404377	aci, iso, mtx, 9ra
225973_at	TAP2	4	1.86497562370287	aci, lfl, 9ra, ter
242452_at	242452_at	4	1.86465015204982	aci, iso, 9ra, ter
225033_at	ST3GAL1	4	1.86431891978693	aci, 9ra, ter, vpa
229831_at	CNTN3	4	1.86036576665291	aci, iso, 9ra, vpa
236429_at	236429_at	4	1.85709329600505	aci, lfl, 9ra, ter
201438_at	COL6A3	4	1.85586094370105	mtx, 9ra, ter, vpa
201430_s_at	DPYSL3	4	1.8543691168357	aci, iso, 9ra, vpa
202363_at	SPOCK1	4	1.85423950699525	aci, iso, 9ra, ter
201539_s_at	FHL1	4	1.85359554565113	aci, lfl, 9ra, ter
219936_s_at	GPR87	4	1.85348350555468	lfl, mtx, 9ra, ter
202546_at	VAMP8	4	1.85194736168812	aci, lfl, 9ra, ter
209211_at	KLF5	4	1.8515653109568	aci, lfl, mtx, 9ra
1556378_a_at	1556378_a_at	4	1.85136180514429	aci, lfl, 9ra, ter
213931_at	213931_at	4	1.84984649842775	aci, 9ra, ter, vpa
223614_at	MMP16	4	1.84923335792771	aci, lfl, 9ra, ter
1555724_s_at	TAGLN	4	1.84627334429643	aci, iso, mtx, vpa
205051_s_at	KIT	4	1.83789392706661	aci, iso, lfl, vpa
219302_s_at	CNTNAP2	4	1.83421040453812	aci, iso, 9ra, ter
209684_at	RIN2	4	1.83214771645684	aci, iso, 9ra, ter
206960_at	LPAR4	4	1.82626326675363	aci, iso, 9ra, ter
207173_x_at	CDH11	4	1.82613932862367	aci, mtx, 9ra, vpa
227032_at	PLXNA2	4	1.82604640360236	aci, iso, 9ra, ter
220624_s_at	ELF5	4	1.82551013031933	aci, iso, lfl, 9ra
204619_s_at	VCAN	4	1.82426766805095	aci, iso, mtx, vpa
220184_at	NANOG	4	1.82327267540322	ent, lfl, ter, tsa
225325_at	MFSD6	4	1.81626820054548	aci, lfl, 9ra, ter
217996_at	PHLDA1	4	1.80778937374032	aci, lfl, mtx, ter
243416_at	243416_at	4	1.80345141771481	aci, ent, 9ra, thd
218435_at	DNAJC15	4	1.7950131620305	aci, lfl, 9ra, ter
236179_at	CDH11	4	1.79499440262668	aci, 9ra, ter, vpa
227154_at	IGSF21	4	1.79323984874038	aci, iso, 9ra, ter
243974_at	243974_at	4	1.79215206175942	iso, lfl, ter, vpa
201540_at	FHL1	4	1.78755757769757	aci, lfl, 9ra, ter
240165_at	240165_at	4	1.78427941880121	aci, lfl, 9ra, ter
218035_s_at	RBM47	4	1.7821490678941	aci, 9ra, ter, vpa
202786_at	STK39	4	1.77621467765135	aci, iso, 9ra, ter
203910_at	ARHGAP29	4	1.7698737498317	aci, iso, 9ra, ter
1552712_a_at	NMNAT2	4	1.76929037434676	aci, 9ra, ter, vpa
209829_at	RIPOR2	4	1.76893097889776	mtx, 9ra, ter, vpa
228854_at	228854_at	4	1.75878517269352	aci, lfl, 9ra, ter
226905_at	RFLNB	4	1.75463233199535	aci, iso, 9ra, ter
1556421_at	C8orf34-AS1	4	1.75450295390606	iso, lfl, ter, vpa
202484_s_at	MBD2	4	1.75404786104809	aci, lfl, 9ra, ter
243109_at	MCTP2	4	1.75296863099167	aci, lfl, 9ra, ter
229929_at	SPSB4	4	1.74963265264234	aci, iso, 9ra, ter
216705_s_at	ADA	4	1.74811219986498	iso, lfl, 9ra, vpa
215346_at	CD40	4	1.74491865189425	aci, iso, 9ra, ter
234194_at	234194_at	4	1.7444284163511	aci, iso, 9ra, vpa
230960_at	IGDCC3	4	1.74224760986031	aci, 9ra, ter, vpa
217997_at	PHLDA1	4	1.74162918319459	aci, lfl, mtx, ter
216598_s_at	CCL2	4	1.7381538967647	aci, iso, 9ra, ter
208606_s_at	WNT4	4	1.73567933353354	iso, lfl, ter, vpa
217707_x_at	SMARCA2	4	1.73471830312655	aci, lfl, 9ra, ter
206670_s_at	GAD1	4	1.73216015130301	aci, 9ra, ter, vpa
201170_s_at	BHLHE40	4	1.73142646956303	aci, mtx, ter, vpa
223594_at	TMEM117	4	1.72556269352675	aci, lfl, 9ra, ter
229545_at	FERMT1	4	1.72506334296144	aci, lfl, 9ra, ter
235468_at	RBFOX3	4	1.72138596546046	aci, iso, 9ra, ter
203913_s_at	HPGD	4	1.71845101328815	aci, lfl, 9ra, ter
227399_at	VGLL3	4	1.71779660702569	aci, lfl, mtx, vpa
211958_at	IGFBP5	4	1.71736272664397	aci, mtx, 9ra, ter
235635_at	ARHGAP5	4	1.71693759344454	aci, lfl, 9ra, ter
205691_at	SYNGR3	4	1.7165185801962	aci, lfl, 9ra, ter
222496_s_at	RBM47	4	1.71584562627616	aci, 9ra, ter, vpa
232541_at	232541_at	4	1.71312086401124	iso, lfl, 9ra, ter
242579_at	BMPR1B	4	1.71008287294439	aci, iso, 9ra, ter
232105_at	BLACAT1	4	1.7091250831796	aci, iso, 9ra, ter
205132_at	ACTC1	4	1.70844234815419	aci, iso, mtx, ter
232007_at	AGPAT5	4	1.70793744692467	aci, lfl, 9ra, ter
204365_s_at	REEP1	4	1.70782159167915	aci, iso, 9ra, ter
238805_at	238805_at	4	1.70665737196768	aci, lfl, 9ra, ter
231142_at	231142_at	4	1.70435152319477	aci, lfl, 9ra, ter
214505_s_at	FHL1	4	1.70293659911696	aci, lfl, 9ra, ter
213260_at	FOXC1	4	1.70197511247924	aci, lfl, 9ra, ter
209267_s_at	SLC39A8	4	1.70174850611813	iso, lfl, mtx, vpa
1554314_at	C6orf141	4	1.70085407828691	aci, iso, 9ra, vpa
232061_at	SDK2	4	1.69899768747853	aci, lfl, 9ra, ter
219093_at	PID1	4	1.69769376442522	aci, mtx, 9ra, vpa
223827_at	TNFRSF19	4	1.69684943184398	aci, 9ra, ter, vpa
205206_at	ANOS1	4	1.69634977806273	aci, iso, 9ra, vpa
1559425_at	1559425_at	4	1.69409493124008	aci, lfl, 9ra, ter
217518_at	MYOF	4	1.69377397877934	aci, iso, 9ra, ter
223366_at	ZNF704	4	1.69345037989457	aci, iso, 9ra, ter
1559096_x_at	FBXO9	4	1.69227407665777	aci, lfl, 9ra, ter
1562235_s_at	1562235_s_at	4	1.69113152170354	aci, iso, 9ra, ter
210222_s_at	RTN1	4	1.68688177708812	aci, lfl, 9ra, ter
224823_at	MYLK	4	1.68403237780543	aci, lfl, 9ra, ter
235247_at	235247_at	4	1.6786548638989	aci, lfl, 9ra, ter
213429_at	BICC1	4	1.6779984464347	aci, iso, 9ra, ter
208189_s_at	MYO7A	4	1.67670107200737	aci, lfl, 9ra, ter
235905_at	ZNF704	4	1.67632316696501	aci, iso, 9ra, ter
237856_at	RAP1GDS1	4	1.67251367556961	aci, lfl, 9ra, ter
210239_at	IRX5	4	1.670946621196	lfl, mtx, 9ra, ter
239162_at	239162_at	4	1.67087653784876	aci, lfl, 9ra, ter
209529_at	PLPP2	4	1.67004290300689	aci, iso, 9ra, ter
228635_at	PCDH10	4	1.66809311760553	aci, lfl, 9ra, vpa
231470_at	LINC00664	4	1.66742647902927	aci, iso, 9ra, ter
212099_at	RHOB	4	1.66692975970138	iso, lfl, 9ra, vpa
226225_at	MCC	4	1.66555440070331	aci, iso, ter, vpa
233536_at	ASXL3	4	1.66439753419664	aci, 9ra, ter, vpa
202766_s_at	FBN1	4	1.66328998271599	aci, iso, 9ra, ter
205268_s_at	ADD2	4	1.66299253658794	aci, iso, 9ra, ter
216568_x_at	216568_x_at	4	1.66189529795336	aci, iso, 9ra, ter
239173_at	PATJ	4	1.66160295188107	aci, lfl, 9ra, ter
225502_at	DOCK8	4	1.66158721012831	mtx, ter, thd, vpa
208146_s_at	CPVL	4	1.65770338593065	aci, iso, 9ra, ter
229927_at	LEMD1	4	1.65727326199986	aci, iso, 9ra, ter
228716_at	THRB	4	1.65577229461673	aci, lfl, mtx, ter
216005_at	TNC	4	1.6536236459972	lfl, mtx, 9ra, ter
214862_x_at	TET1	4	1.65355043219089	aci, lfl, 9ra, ter
239567_at	239567_at	4	1.65318927829066	aci, 9ra, ter, vpa
220786_s_at	SLC38A4	4	1.65268863677353	aci, iso, lfl, 9ra
230302_at	230302_at	4	1.65037632604565	aci, lfl, 9ra, ter
202260_s_at	STXBP1	4	1.64956326223435	aci, lfl, 9ra, ter
210015_s_at	MAP2	4	1.6473922378301	aci, 9ra, ter, vpa
209726_at	CA11	4	1.6462946020251	aci, iso, 9ra, ter
205431_s_at	BMP5	4	1.64401039437758	lfl, 9ra, ter, vpa
236396_at	LOC101927263	4	1.64285312621245	aci, lfl, 9ra, ter
217967_s_at	NIBAN1	4	1.64103297598684	aci, iso, mtx, ter
205330_at	MN1	4	1.63992929904386	aci, lfl, 9ra, ter
235362_at	CNN3-DT	4	1.63870452572703	aci, lfl, 9ra, ter
218950_at	ARAP3	4	1.63713600233188	aci, iso, 9ra, ter
213456_at	SOSTDC1	4	1.63467348153044	iso, lfl, 9ra, ter
225060_at	LRP11	4	1.63288503860618	iso, lfl, mtx, 9ra
222925_at	DCDC2	4	1.63269634014905	aci, lfl, 9ra, ter
210042_s_at	CTSZ	4	1.63108056783596	aci, iso, 9ra, ter
1554020_at	BICD1	4	1.62972388290273	aci, iso, 9ra, ter
208322_s_at	ST3GAL1	4	1.62831501740056	aci, 9ra, ter, vpa
227404_s_at	EGR1	4	1.62802124162416	aci, lfl, 9ra, ter
225540_at	MAP2	4	1.62527332945499	aci, 9ra, ter, vpa
235600_at	DLK1	4	1.62448870369384	iso, 9ra, ter, vpa
227850_x_at	CDC42EP5	4	1.62352839897212	aci, lfl, 9ra, ter
242846_at	242846_at	4	1.6207725579824	aci, lfl, 9ra, ter
204121_at	GADD45G	4	1.62015895369889	iso, mtx, ter, vpa
224275_at	ADGRV1	4	1.6180334967237	aci, iso, 9ra, ter
202672_s_at	ATF3	4	1.61636090362336	aci, iso, mtx, vpa
232138_at	MBNL2	4	1.61634458676768	aci, iso, 9ra, ter
1556211_a_at	AIG1	4	1.61349082601491	aci, lfl, 9ra, ter
232978_at	232978_at	4	1.61276799491918	aci, iso, 9ra, ter
1552695_a_at	SLC2A13	4	1.60863290513372	aci, iso, 9ra, ter
209921_at	SLC7A11	4	1.60526816920881	aci, lfl, mtx, vpa
217053_x_at	ETV1	4	1.60397815270071	aci, iso, 9ra, ter
243586_at	243586_at	4	1.60143497387461	aci, lfl, 9ra, ter
217678_at	SLC7A11	4	1.60030008597356	aci, lfl, mtx, vpa
238803_at	HECTD2	4	1.59766379131938	aci, lfl, 9ra, ter
224215_s_at	DLL1	4	1.59703919474775	iso, mtx, ter, vpa
1557129_a_at	FAM111B	4	1.59388533102519	iso, lfl, mtx, ter
207871_s_at	207871_s_at	4	1.59201497285217	aci, iso, 9ra, ter
225834_at	225834_at	4	1.5875074257008	aci, lfl, 9ra, ter
204284_at	PPP1R3C	4	1.58643487520461	aci, iso, 9ra, ter
227198_at	AFF3	4	1.58515981050055	aci, iso, 9ra, ter
214111_at	OPCML	4	1.58120263739721	aci, lfl, 9ra, ter
206028_s_at	MERTK	4	1.58077531558326	aci, iso, 9ra, ter
229266_at	SHISA6	4	1.57953881541771	aci, iso, lfl, ter
244605_at	244605_at	4	1.57942616052795	aci, iso, 9ra, ter
213241_at	PLXNC1	4	1.57766367194894	lfl, mtx, 9ra, ter
220927_s_at	HPSE2	4	1.57724865582591	aci, iso, 9ra, ter
219858_s_at	MFSD6	4	1.57682583226908	aci, lfl, 9ra, ter
1555829_at	ESYT2	4	1.57680578182386	aci, lfl, 9ra, ter
33197_at	MYO7A	4	1.57654996152147	aci, lfl, 9ra, ter
214807_at	PLXDC2	4	1.57509907825083	aci, lfl, 9ra, ter
212923_s_at	PXDC1	4	1.57439785686042	aci, iso, 9ra, ter
206702_at	TEK	4	1.57324408316914	aci, mtx, 9ra, vpa
211548_s_at	HPGD	4	1.57072342438704	aci, lfl, 9ra, ter
242470_at	EID2B	4	1.56980721102038	aci, lfl, 9ra, ter
240865_at	240865_at	4	1.56860911843908	iso, lfl, mtx, ter
209008_x_at	KRT8	4	1.56804407878016	aci, iso, 9ra, ter
232947_at	232947_at	4	1.56658585920649	aci, lfl, 9ra, ter
242245_at	242245_at	4	1.56630379620267	aci, iso, 9ra, ter
214154_s_at	PKP2	4	1.56497099051477	aci, iso, 9ra, ter
217617_at	217617_at	4	1.56442328970736	aci, iso, 9ra, ter
209598_at	PNMA2	4	1.56295547244547	aci, ent, iso, 9ra
228584_at	SGCB	4	1.56280421545402	aci, lfl, 9ra, ter
235074_at	SPRED1	4	1.56270589083831	aci, lfl, 9ra, ter
226145_s_at	FRAS1	4	1.56262458464971	aci, iso, 9ra, ter
210508_s_at	KCNQ2	4	1.56242773046755	aci, iso, 9ra, ter
225380_at	PKDCC	4	1.56157952112108	iso, lfl, ter, vpa
201147_s_at	TIMP3	4	1.5608282829691	aci, lfl, 9ra, vpa
52837_at	SHISAL1	4	1.55590162776168	aci, iso, 9ra, ter
242738_s_at	ZFHX3	4	1.54934416786858	aci, iso, 9ra, ter
214967_at	214967_at	4	1.54802261721321	iso, mtx, ter, vpa
219038_at	MORC4	4	1.54728471136827	aci, iso, 9ra, ter
227911_at	ARHGAP28	4	1.54705218663153	aci, lfl, 9ra, ter
237336_at	ADD2	4	1.54669007302093	aci, iso, 9ra, ter
204388_s_at	MAOA	4	1.54277050502411	aci, iso, 9ra, ter
228245_s_at	228245_s_at	4	1.54230094856321	aci, iso, ter, vpa
224771_at	NAV1	4	1.54084152653056	aci, iso, 9ra, ter
220663_at	IL1RAPL1	4	1.53473240523443	iso, mtx, ter, vpa
208147_s_at	CYP2C8	4	1.53333175195659	aci, iso, 9ra, ter
203042_at	LAMP2	4	1.53059706205305	aci, iso, 9ra, ter
244512_at	HOXB-AS1	4	1.53026460640653	aci, iso, 9ra, ter
1557066_at	LUC7L	4	1.5295931950775	lfl, mtx, ter, vpa
221959_at	FAM110B	4	1.52955579142097	aci, iso, 9ra, ter
217546_at	MT1M	4	1.52592208262947	aci, lfl, 9ra, ter
232144_at	232144_at	4	1.52578345515133	aci, iso, 9ra, ter
223437_at	PPARA	4	1.52520297875169	aci, iso, 9ra, ter
220549_at	220549_at	4	1.52275052558784	aci, iso, 9ra, ter
222043_at	CLU	4	1.52190305826247	aci, 9ra, ter, vpa
209723_at	SERPINB9	4	1.52146629277295	iso, lfl, ter, vpa
1563933_a_at	PLD5	4	1.5208945543336	aci, mtx, 9ra, ter
213342_at	YAP1	4	1.52031761494112	aci, iso, 9ra, ter
228821_at	ST6GAL2	4	1.51698098453183	aci, iso, lfl, vpa
206394_at	MYBPC2	4	1.51270497089166	iso, mtx, ter, vpa
202800_at	SLC1A3	4	1.51173441077779	iso, mtx, ter, vpa
213325_at	NECTIN3	4	1.50998629588633	aci, iso, 9ra, ter
226112_at	SGCB	4	1.50757229192759	aci, lfl, 9ra, ter
229275_at	IGFN1	4	1.50624087141132	aci, iso, 9ra, vpa
219450_at	C4orf19	4	1.50277874465011	aci, lfl, 9ra, ter
226961_at	PRR15	4	1.5014687025387	aci, 9ra, ter, vpa
227365_at	ATCAY	4	1.49806861569004	aci, iso, 9ra, ter
204389_at	MAOA	4	1.4962736130814	aci, iso, 9ra, ter
225144_at	BMPR2	4	1.49523500298554	aci, lfl, 9ra, ter
1558217_at	SLFN13	4	1.49393610779898	iso, lfl, mtx, ter
205814_at	GRM3	4	1.49003016308092	aci, iso, 9ra, ter
1558511_s_at	ESYT2	4	1.4848878861796	aci, iso, 9ra, ter
232037_at	IGDCC3	4	1.48395022403604	aci, 9ra, ter, vpa
209406_at	BAG2	4	1.48194237316245	aci, iso, mtx, 9ra
230179_at	230179_at	4	1.47943373709222	aci, mtx, 9ra, vpa
201369_s_at	ZFP36L2	4	1.47852378414664	aci, lfl, 9ra, ter
235538_at	235538_at	4	1.47639014616417	aci, iso, 9ra, ter
208621_s_at	EZR	4	1.47584584805626	aci, iso, 9ra, ter
1559020_a_at	1559020_a_at	4	1.47062941729428	aci, 9ra, ter, vpa
237035_at	237035_at	4	1.46985037212901	aci, lfl, 9ra, ter
203058_s_at	PAPSS2	4	1.46970447466008	aci, iso, 9ra, ter
228415_at	AP1S2	4	1.46919901713532	aci, iso, 9ra, ter
231982_at	SMIM24	4	1.46555870148913	aci, iso, 9ra, vpa
240467_at	240467_at	4	1.4626530273916	aci, lfl, 9ra, ter
241835_at	241835_at	4	1.45827171793159	aci, mtx, 9ra, ter
219580_s_at	TMC5	4	1.45662547268607	aci, 9ra, ter, vpa
229778_at	SPX	4	1.454687583595	aci, iso, mtx, 9ra
1555830_s_at	ESYT2	4	1.45245458304291	aci, iso, 9ra, ter
221045_s_at	PER3	4	1.44850128193826	aci, lfl, 9ra, ter
243347_at	243347_at	4	1.44789835561702	aci, lfl, 9ra, ter
206707_x_at	RIPOR2	4	1.44768160169372	aci, mtx, 9ra, ter
209318_x_at	PLAGL1	4	1.44658772226818	iso, 9ra, ter, thd
243016_at	243016_at	4	1.44613517979341	aci, lfl, 9ra, ter
203729_at	EMP3	4	1.44568731494778	aci, iso, lfl, ter
202765_s_at	FBN1	4	1.44563945858427	aci, iso, 9ra, ter
228624_at	TMEM144	4	1.44474027728397	aci, iso, 9ra, ter
212063_at	CD44	4	1.44377218647117	iso, mtx, ter, vpa
214247_s_at	DKK3	4	1.44324636196871	iso, lfl, 9ra, ter
212427_at	ECPAS	4	1.44134071984957	aci, lfl, 9ra, ter
230988_at	ADD2	4	1.4356096732199	aci, iso, 9ra, ter
217234_s_at	EZR	4	1.434819387486	aci, iso, 9ra, ter
202458_at	PRSS23	4	1.43393306384447	aci, iso, lfl, vpa
206669_at	GAD1	4	1.43282926356583	aci, ent, 9ra, ter
214033_at	214033_at	4	1.4323837870354	aci, lfl, 9ra, ter
202770_s_at	CCNG2	4	1.43076031109397	iso, mtx, 9ra, vpa
233614_at	233614_at	4	1.43012809975906	aci, 9ra, ter, vpa
225571_at	LIFR	4	1.429408860474	aci, iso, mtx, ter
239818_x_at	TRIB1	4	1.42892858536851	aci, iso, 9ra, vpa
244354_at	STRN	4	1.42757081180634	aci, lfl, 9ra, ter
1566115_at	1566115_at	4	1.42390126297868	aci, lfl, 9ra, ter
213217_at	ADCY2	4	1.42333554639066	aci, iso, mtx, 9ra
1566491_at	1566491_at	4	1.42021288290053	aci, lfl, 9ra, ter
201694_s_at	EGR1	4	1.41691913125383	aci, lfl, 9ra, ter
219094_at	ARMC8	4	1.41506463399905	aci, lfl, 9ra, ter
239169_at	RDM1	4	1.41430080086279	aci, lfl, 9ra, ter
241893_at	241893_at	4	1.40968862825143	aci, lfl, 9ra, ter
208359_s_at	KCNJ4	4	1.40927169672463	aci, lfl, 9ra, ter
37512_at	HSD17B6	4	1.4091062125245	aci, lfl, 9ra, ter
240242_at	ATP13A4	4	1.40552657963605	aci, iso, lfl, 9ra
222292_at	CD40	4	1.4022933431885	aci, iso, 9ra, ter
226382_at	CAMK1D	4	1.40179094860028	aci, iso, 9ra, ter
217525_at	OLFML1	4	1.4012119868259	aci, iso, 9ra, ter
226876_at	RFLNB	4	1.39964090045449	aci, iso, 9ra, ter
205728_at	TENM1	4	1.39599387757341	aci, iso, 9ra, thd
230831_at	FRMD5	4	1.3942509252954	aci, iso, 9ra, ter
229332_at	HPDL	4	1.393347199071	aci, iso, 9ra, ter
242022_at	242022_at	4	1.38869266554625	aci, iso, 9ra, ter
219990_at	E2F8	4	1.3839486493136	iso, lfl, mtx, ter
232369_at	232369_at	4	1.38338568131518	aci, iso, 9ra, ter
1554043_a_at	1554043_a_at	4	1.38323488437338	aci, lfl, 9ra, ter
212345_s_at	CREB3L2	4	1.3827276717174	iso, 9ra, ter, vpa
219750_at	TMEM144	4	1.38271551194097	aci, iso, 9ra, ter
1554309_at	EIF4G3	4	1.38032397151964	aci, lfl, 9ra, ter
202660_at	ITPR2	4	1.38002012714796	aci, lfl, 9ra, ter
235344_at	PPM1A	4	1.37885037835132	aci, lfl, 9ra, ter
236312_at	MAD2L1	4	1.37748847851225	aci, lfl, 9ra, ter
227728_at	PPM1A	4	1.37694940595038	aci, lfl, 9ra, ter
224218_s_at	TRPS1	4	1.37478168421687	aci, iso, lfl, 9ra
238098_at	238098_at	4	1.37376933987505	iso, lfl, mtx, ter
208425_s_at	TANC2	4	1.37314427462978	iso, 9ra, ter, vpa
202619_s_at	PLOD2	4	1.36954583820955	aci, iso, 9ra, ter
232127_at	CLCN5	4	1.36849727282319	aci, 9ra, ter, vpa
232576_at	232576_at	4	1.36671434518746	aci, lfl, 9ra, ter
221805_at	NEFL	4	1.36507108985522	aci, iso, mtx, ter
224694_at	ANTXR1	4	1.36498541084039	iso, lfl, ter, vpa
210612_s_at	SYNJ2	4	1.3603960256485	aci, mtx, 9ra, ter
221679_s_at	ABHD6	4	1.35672970533633	aci, iso, 9ra, ter
229866_at	STK32A	4	1.35654306267953	iso, mtx, ter, vpa
224909_s_at	PREX1	4	1.35602400970573	aci, iso, 9ra, vpa
243198_at	TEX9	4	1.35568819095369	aci, lfl, 9ra, ter
215287_at	STRN	4	1.35541313744068	aci, lfl, 9ra, ter
208370_s_at	RCAN1	4	1.35514663608695	iso, mtx, ter, vpa
203962_s_at	NEBL	4	1.35202087716099	aci, 9ra, ter, vpa
201108_s_at	THBS1	4	1.35121685895513	aci, iso, 9ra, ter
223796_at	223796_at	4	1.34650494630707	aci, 9ra, ter, vpa
213285_at	TMEM30B	4	1.34613884937147	aci, lfl, 9ra, ter
220588_at	BCAS4	4	1.34567120791053	aci, lfl, 9ra, ter
201693_s_at	EGR1	4	1.34441066063219	aci, lfl, 9ra, ter
212845_at	SAMD4A	4	1.34110731304405	aci, iso, mtx, vpa
224952_at	TANC2	4	1.33820828682139	iso, 9ra, ter, vpa
242801_at	242801_at	4	1.33808175034015	aci, lfl, 9ra, ter
225735_at	ANKRD50	4	1.33603229742488	aci, iso, 9ra, ter
227368_at	227368_at	4	1.3347800257328	iso, lfl, mtx, ter
230534_at	ZNF678	4	1.32952462292199	aci, lfl, 9ra, ter
227335_at	DIDO1	4	1.32746393359642	aci, lfl, 9ra, ter
219300_s_at	CNTNAP2	4	1.32554007797574	aci, iso, 9ra, ter
227524_at	FZD3	4	1.32511518988668	aci, iso, 9ra, ter
235184_at	AEBP2	4	1.32467471268255	aci, lfl, 9ra, ter
209982_s_at	NRXN2	4	1.32335536074849	aci, iso, 9ra, ter
215145_s_at	CNTNAP2	4	1.32305376148761	aci, iso, 9ra, ter
202921_s_at	ANK2	4	1.32283431102977	aci, iso, 9ra, ter
1564154_at	1564154_at	4	1.32275184303614	lfl, mtx, 9ra, ter
241782_at	NEBL	4	1.3219959157085	aci, mtx, 9ra, vpa
209447_at	SYNE1	4	1.32124119415551	aci, lfl, 9ra, ter
233280_at	233280_at	4	1.32114082382154	aci, 9ra, ter, vpa
208623_s_at	EZR	4	1.32096036950794	aci, iso, 9ra, ter
207143_at	CDK6	4	1.32012749856711	aci, iso, 9ra, ter
210702_s_at	PTGIS	4	1.31995280566348	aci, iso, lfl, ter
222963_s_at	IL1RAPL1	4	1.31731272285053	iso, lfl, mtx, vpa
205112_at	PLCE1	4	1.31611556803592	aci, iso, lfl, ter
223627_at	MEX3B	4	1.315931955382	aci, lfl, 9ra, ter
242346_x_at	242346_x_at	4	1.31232976826889	aci, lfl, mtx, ter
220643_s_at	FAIM	4	1.31057359091934	aci, iso, 9ra, ter
1555058_a_at	LPGAT1	4	1.30989532274432	aci, lfl, 9ra, ter
232846_s_at	CDH23	4	1.3097437667604	aci, iso, 9ra, ter
228124_at	ABHD12	4	1.30677039194734	aci, lfl, 9ra, ter
235024_at	JADE1	4	1.30590619494344	aci, lfl, 9ra, ter
220761_s_at	TAOK3	4	1.30098619769585	aci, iso, 9ra, ter
219683_at	FZD3	4	1.30053838222728	aci, iso, 9ra, ter
213853_at	DNAJC24	4	1.30000623636444	aci, iso, 9ra, ter
212736_at	BMERB1	4	1.29980891051829	aci, iso, 9ra, ter
212828_at	SYNJ2	4	1.29805208977092	aci, mtx, 9ra, ter
203640_at	MBNL2	4	1.29804955901474	aci, iso, 9ra, ter
202599_s_at	NRIP1	4	1.2953635971917	aci, iso, 9ra, ter
202626_s_at	LYN	4	1.29384708111167	iso, mtx, ter, vpa
242586_at	FSD1L	4	1.28914546525388	aci, lfl, 9ra, ter
1555131_a_at	PER3	4	1.28842021326007	aci, lfl, 9ra, ter
240267_at	240267_at	4	1.28774636679108	aci, ent, lfl, 9ra
203961_at	NEBL	4	1.28600552144983	aci, 9ra, ter, vpa
207467_x_at	CAST	4	1.28598885950364	aci, iso, lfl, 9ra
224772_at	NAV1	4	1.28506422329957	aci, iso, 9ra, ter
223468_s_at	RGMA	4	1.28155379581888	aci, 9ra, ter, vpa
224488_s_at	SPON1	4	1.27963331936635	aci, iso, 9ra, ter
235846_at	235846_at	4	1.27844427531631	aci, iso, 9ra, ter
242455_at	POU3F2	4	1.27802619894567	aci, 9ra, ter, thd
243890_at	243890_at	4	1.27632207379321	aci, iso, 9ra, ter
205347_s_at	TMSB15A	4	1.26967840713858	aci, iso, 9ra, ter
205700_at	HSD17B6	4	1.26692522509806	aci, lfl, 9ra, ter
242559_at	242559_at	4	1.26685699640581	aci, lfl, 9ra, ter
202558_s_at	HSPA13	4	1.26475942167364	aci, lfl, 9ra, ter
240458_at	240458_at	4	1.2642554644595	aci, lfl, 9ra, ter
225442_at	DDR2	4	1.26239077766368	aci, mtx, 9ra, ter
224690_at	FAM210B	4	1.2620431983875	iso, mtx, ter, vpa
201302_at	ANXA4	4	1.26037757459383	aci, iso, 9ra, ter
239384_at	SRSF1	4	1.26031258523018	aci, lfl, 9ra, ter
207183_at	GPR19	4	1.25797307289978	aci, iso, 9ra, ter
222278_at	MYMX	4	1.25680735848128	aci, iso, 9ra, vpa
203556_at	ZHX2	4	1.25626131961921	aci, iso, 9ra, ter
219400_at	CNTNAP1	4	1.2558765132976	aci, iso, 9ra, ter
208622_s_at	EZR	4	1.25484118684534	aci, iso, 9ra, ter
242283_at	DNAH14	4	1.25418366790223	aci, lfl, 9ra, ter
211107_s_at	AURKC	4	1.25206619062316	aci, iso, 9ra, ter
217735_s_at	EIF2AK1	4	1.25173014536004	aci, lfl, 9ra, ter
235811_at	235811_at	4	1.25070316318345	aci, lfl, 9ra, ter
229441_at	PRSS23	4	1.24691265608631	aci, iso, ter, vpa
228427_at	FBXO16	4	1.24667844136537	aci, iso, 9ra, ter
210875_s_at	ZEB1	4	1.2464911999865	lfl, mtx, ter, vpa
206237_s_at	NRG1	4	1.24594196938706	aci, lfl, 9ra, ter
202600_s_at	NRIP1	4	1.2421027000542	aci, iso, 9ra, ter
223136_at	AIG1	4	1.23981683369254	aci, iso, 9ra, ter
222344_at	222344_at	4	1.23890899319702	aci, lfl, 9ra, ter
230060_at	CDCA7	4	1.23875247141711	iso, lfl, mtx, ter
219736_at	TRIM36	4	1.23705706058839	aci, iso, 9ra, ter
227476_at	LPGAT1	4	1.23681921579906	aci, lfl, 9ra, ter
242176_at	MEF2A	4	1.23578552640494	aci, lfl, 9ra, ter
230560_at	STXBP6	4	1.23063245773523	aci, mtx, 9ra, vpa
205825_at	PCSK1	4	1.23035217082077	aci, iso, mtx, 9ra
218231_at	NAGK	4	1.22918168349056	aci, lfl, 9ra, ter
201631_s_at	IER3	4	1.2272917389073	aci, iso, mtx, vpa
236427_at	236427_at	4	1.22680004888656	aci, lfl, 9ra, ter
1559072_a_at	ELFN2	4	1.21954321285533	iso, mtx, 9ra, vpa
202479_s_at	TRIB2	4	1.21920922105823	aci, iso, 9ra, ter
243806_at	243806_at	4	1.21237393885642	aci, iso, ter, vpa
206704_at	CLCN5	4	1.20911146727252	aci, 9ra, ter, vpa
230479_at	EIF3F	4	1.20403259839092	aci, lfl, 9ra, ter
224525_s_at	OLA1	4	1.20287954296043	aci, lfl, 9ra, ter
64408_s_at	CALML4	4	1.20183778003589	aci, lfl, 9ra, ter
206843_at	CRYBA4	4	1.19499877428612	aci, iso, 9ra, ter
1553088_a_at	BCL2L11	4	1.19444851559675	aci, 9ra, ter, vpa
225978_at	RIMKLB	4	1.19397231738973	aci, lfl, 9ra, ter
237472_at	SOX1	4	1.19374805941426	aci, mtx, 9ra, ter
241459_at	241459_at	4	1.19324328953399	aci, iso, mtx, 9ra
226274_at	CLCN5	4	1.19214057702563	aci, 9ra, ter, vpa
218951_s_at	PLCXD1	4	1.19151397934604	aci, iso, 9ra, ter
230774_at	PTGR2	4	1.19070256378671	aci, lfl, 9ra, ter
202478_at	TRIB2	4	1.18121740765207	aci, iso, 9ra, ter
235919_at	CEP78	4	1.18053442859582	aci, lfl, 9ra, ter
209156_s_at	COL6A2	4	1.17887303690652	aci, iso, 9ra, ter
226273_at	CLCN5	4	1.17442417077168	aci, 9ra, ter, vpa
209442_x_at	ANK3	4	1.17096179978593	aci, lfl, 9ra, ter
204894_s_at	AOC3	4	1.15831049588728	aci, lfl, 9ra, ter
209842_at	SOX10	4	1.15740894084937	aci, mtx, 9ra, vpa
224693_at	FAM210B	4	1.14992192798061	iso, mtx, ter, vpa
244840_x_at	DOCK4	4	1.14695262791742	aci, 9ra, ter, vpa
217865_at	RNF130	4	1.14455100672637	aci, iso, 9ra, ter
242292_at	242292_at	4	1.13863042983647	ent, iso, mtx, ter
243292_at	C1QTNF12	4	1.13841837594639	aci, 9ra, ter, vpa
228620_at	CHROMR	4	1.1377670154655	aci, lfl, 9ra, ter
203148_s_at	TRIM14	4	1.13489950538418	ent, iso, 9ra, ter
232165_at	EPPK1	4	1.13389097641683	iso, 9ra, ter, vpa
230559_x_at	FGD4	4	1.11419265831072	lfl, 9ra, ter, vpa
226568_at	FAM102B	4	1.10761447614605	aci, iso, 9ra, ter
218242_s_at	KMT5B	4	1.10670220575445	aci, lfl, 9ra, ter
238032_at	238032_at	4	1.09510244739614	aci, ent, 9ra, ter
219817_at	MAPKAPK5-AS1	4	1.08975127054398	aci, lfl, 9ra, ter
238227_at	238227_at	4	1.08667343391134	aci, lfl, 9ra, ter
244033_at	CEP128	4	1.08558680417594	iso, lfl, ter, vpa
231871_at	GPR180	4	1.06694047587219	aci, lfl, 9ra, ter
242989_at	STRN	4	1.04939547414879	aci, iso, 9ra, ter
235521_at	HOXA3	3	5.49094599260756	aci, iso, 9ra
219768_at	VTCN1	3	4.730925337263	aci, 9ra, ter
206765_at	KCNJ2	3	4.48832692196659	aci, 9ra, ter
223642_at	ZIC2	3	4.46359481199863	aci, 9ra, ter
231513_at	231513_at	3	4.36273054545407	aci, 9ra, ter
223753_s_at	223753_s_at	3	4.25572698505175	aci, 9ra, ter
205044_at	GABRP	3	4.19128782240714	aci, 9ra, ter
206424_at	CYP26A1	3	4.18988268901216	aci, 9ra, ter
1557050_at	1557050_at	3	4.1768496577098	aci, iso, 9ra
223673_at	RFX4	3	4.07195232921281	iso, 9ra, vpa
203296_s_at	ATP1A2	3	4.06145751583109	aci, 9ra, ter
40284_at	FOXA2	3	3.98281551775774	aci, iso, 9ra
201744_s_at	LUM	3	3.88498949219697	iso, 9ra, ter
226582_at	LINC02381	3	3.86397666626764	aci, iso, 9ra
215076_s_at	COL3A1	3	3.74437353102424	aci, 9ra, ter
44783_s_at	HEY1	3	3.66086635567373	aci, 9ra, ter
219564_at	KCNJ16	3	3.50289062930214	aci, 9ra, ter
228004_at	LINC00261	3	3.44809951951123	aci, iso, 9ra
204845_s_at	ENPEP	3	3.43086251465224	aci, 9ra, ter
214961_at	MTUS2	3	3.39936798507029	aci, 9ra, ter
218839_at	HEY1	3	3.29637531541506	aci, 9ra, ter
1564413_at	LINC01356	3	3.28734590225744	aci, 9ra, ter
220138_at	HAND1	3	3.27391826057723	aci, 9ra, ter
221950_at	EMX2	3	3.24029015583968	iso, mtx, ter
210103_s_at	FOXA2	3	3.23699577785861	aci, iso, 9ra
238914_at	DCC	3	3.2155472014716	aci, lfl, vpa
230496_at	AMER2	3	3.19340843258497	aci, 9ra, ter
214633_at	SOX3	3	3.17484571126275	aci, 9ra, ter
222760_at	ZNF703	3	3.15211958487929	aci, iso, 9ra
203434_s_at	MME	3	3.11109563896084	aci, 9ra, ter
209994_s_at	209994_s_at	3	3.09325496424998	aci, 9ra, ter
202437_s_at	CYP1B1	3	3.08409327686988	iso, mtx, vpa
202976_s_at	RHOBTB3	3	3.04277624114099	aci, 9ra, ter
210198_s_at	PLP1	3	3.03532995949277	aci, 9ra, ter
207819_s_at	ABCB4	3	2.94303174517816	aci, 9ra, ter
231947_at	MYCT1	3	2.93355139351776	aci, 9ra, ter
227856_at	FAM241A	3	2.92962986448336	lfl, 9ra, ter
226766_at	ROBO2	3	2.92361801084798	aci, iso, 9ra
203295_s_at	ATP1A2	3	2.92095130339101	aci, 9ra, ter
238815_at	LRRTM1	3	2.92048067415371	aci, lfl, 9ra
209892_at	FUT4	3	2.91797765680965	aci, 9ra, ter
243811_at	HOXB1	3	2.90792999687801	aci, iso, 9ra
224833_at	ETS1	3	2.90187263632033	mtx, ter, vpa
243440_at	SIX3-AS1	3	2.85122664035668	aci, 9ra, ter
243041_s_at	243041_s_at	3	2.84538430445764	aci, 9ra, ter
228367_at	ALPK2	3	2.83622493631392	aci, 9ra, ter
241789_at	RBMS3	3	2.82534031923791	aci, 9ra, ter
1552938_at	ZIC5	3	2.8194210252932	aci, 9ra, ter
209840_s_at	LRRN3	3	2.81248686313844	mtx, ter, vpa
239262_at	239262_at	3	2.80884256083441	aci, iso, 9ra
227607_at	STAMBPL1	3	2.78436665199022	aci, 9ra, ter
223204_at	GASK1B	3	2.78303357302913	aci, 9ra, ter
206389_s_at	PDE3A	3	2.74454279356995	aci, 9ra, ter
233238_s_at	LINC01933	3	2.73524681446843	aci, iso, 9ra
209841_s_at	LRRN3	3	2.72641479665663	mtx, ter, vpa
214457_at	HOXA2	3	2.71574057536114	aci, iso, 9ra
232584_at	232584_at	3	2.70805598126669	aci, iso, 9ra
243940_at	TSHZ2	3	2.69352770444465	aci, iso, 9ra
217437_s_at	TACC1	3	2.68473848777406	aci, 9ra, ter
206001_at	NPY	3	2.6536394821536	lfl, ter, vpa
202436_s_at	CYP1B1	3	2.65078507867918	iso, mtx, vpa
240186_at	240186_at	3	2.64478026226927	aci, 9ra, ter
202965_s_at	CAPN6	3	2.6418594046682	iso, mtx, vpa
219764_at	FZD10	3	2.62957672820151	iso, lfl, vpa
1554690_a_at	TACC1	3	2.62241813015769	aci, 9ra, ter
227193_at	SLC30A4	3	2.61838293379389	aci, iso, 9ra
216218_s_at	PLCL2	3	2.61034849712073	aci, 9ra, ter
242868_at	242868_at	3	2.60982092629831	aci, 9ra, ter
227846_at	GPR176	3	2.60115476126933	aci, 9ra, ter
227195_at	ZNF503	3	2.58322209873006	aci, iso, 9ra
202966_at	CAPN6	3	2.57486806141375	iso, mtx, vpa
204502_at	SAMHD1	3	2.56229393493525	aci, 9ra, ter
216048_s_at	RHOBTB3	3	2.56056175013365	aci, 9ra, ter
200911_s_at	TACC1	3	2.53729188524851	aci, 9ra, ter
214803_at	CDH6	3	2.52356617974516	iso, mtx, vpa
208711_s_at	CCND1	3	2.51727234077557	aci, 9ra, ter
212915_at	PDZRN3	3	2.51508684407047	aci, 9ra, ter
58780_s_at	ARHGEF40	3	2.50837676673847	aci, 9ra, ter
235616_at	TSHZ2	3	2.50474637626147	aci, iso, 9ra
213309_at	PLCL2	3	2.49766574572504	aci, 9ra, ter
202435_s_at	CYP1B1	3	2.49133518587827	iso, mtx, vpa
235964_x_at	SAMHD1	3	2.49105933923681	aci, 9ra, ter
205911_at	PTH1R	3	2.48758941969735	aci, 9ra, ter
208096_s_at	COL21A1	3	2.48620411066524	iso, 9ra, ter
220196_at	MUC16	3	2.48620218348944	aci, iso, 9ra
213802_at	PRSS12	3	2.48044625064544	lfl, 9ra, ter
1558388_a_at	1558388_a_at	3	2.47945164741504	aci, 9ra, ter
37547_at	BBS9	3	2.47660822800935	aci, 9ra, ter
242598_at	242598_at	3	2.47614287921726	aci, iso, 9ra
229580_at	CLSTN2	3	2.4760932871812	iso, ter, vpa
206247_at	MICB	3	2.46818681406863	aci, 9ra, ter
205413_at	MPPED2	3	2.4652147452803	aci, iso, 9ra
243555_at	243555_at	3	2.45598779975274	aci, 9ra, ter
223316_at	CCDC3	3	2.45580556039466	aci, 9ra, ter
222288_at	222288_at	3	2.4541420486476	aci, iso, 9ra
237189_at	HOXB-AS1	3	2.45057701664123	aci, 9ra, ter
240245_at	240245_at	3	2.44622426475325	aci, 9ra, ter
229530_at	GUCY1A1	3	2.43507031866472	aci, 9ra, ter
231711_at	ACP3	3	2.42394168976808	aci, 9ra, ter
233887_at	ADGRG6	3	2.42228983240306	aci, 9ra, ter
231798_at	NOG	3	2.41801611199913	iso, ter, vpa
215324_at	SEMA3D	3	2.40542899704788	aci, 9ra, ter
233002_at	PPP4R4	3	2.40184878325272	aci, 9ra, ter
229288_at	EPHA7	3	2.3839047749131	9ra, ter, vpa
232060_at	ROR1	3	2.38243513035147	aci, 9ra, vpa
230195_at	LINC01405	3	2.37493188415661	aci, 9ra, ter
238727_at	238727_at	3	2.37459760955237	iso, ter, vpa
221605_s_at	PIPOX	3	2.37369295116963	aci, 9ra, ter
213808_at	ADAM23	3	2.37348050943262	aci, 9ra, ter
236302_at	PPM1E	3	2.36851516978052	aci, 9ra, ter
1555412_at	FBXL21P	3	2.36495460587851	aci, 9ra, ter
230147_at	F2RL2	3	2.36167049649848	iso, ter, vpa
226709_at	ROBO2	3	2.3613015575904	aci, iso, 9ra
205030_at	FABP7	3	2.36013406742727	aci, 9ra, ter
208885_at	LCP1	3	2.35666555960042	aci, 9ra, ter
221942_s_at	GUCY1A1	3	2.35103156736704	aci, 9ra, ter
235529_x_at	SAMHD1	3	2.34893111357108	aci, 9ra, ter
228010_at	PPP2R2C	3	2.34735525451597	aci, 9ra, ter
213436_at	CNR1	3	2.31525788500912	aci, iso, 9ra
203485_at	RTN1	3	2.3151839876952	aci, 9ra, ter
225664_at	COL12A1	3	2.31453997785223	iso, mtx, ter
206701_x_at	EDNRB	3	2.29772586935304	lfl, 9ra, ter
210265_x_at	POU5F1P3	3	2.28839196934449	aci, ent, 9ra
235371_at	GXYLT2	3	2.27984126560391	aci, iso, 9ra
219682_s_at	TBX3	3	2.2734072986393	aci, 9ra, ter
205029_s_at	FABP7	3	2.26971701643986	aci, 9ra, ter
226560_at	SGPP2	3	2.26576022519509	iso, lfl, 9ra
204560_at	FKBP5	3	2.26147533444785	aci, 9ra, ter
238297_at	238297_at	3	2.25542990950028	aci, lfl, 9ra
238617_at	KIF26B	3	2.2550751954003	aci, 9ra, ter
233972_s_at	FEZF2	3	2.22975553931775	iso, ter, vpa
208433_s_at	LRP8	3	2.22577595065314	aci, 9ra, ter
204352_at	TRAF5	3	2.22311641284367	aci, 9ra, ter
204780_s_at	FAS	3	2.22257703277947	aci, mtx, 9ra
207540_s_at	SYK	3	2.22093112057209	aci, 9ra, ter
230067_at	FAM124A	3	2.2208653179439	aci, 9ra, ter
204135_at	FILIP1L	3	2.22075578444035	aci, 9ra, ter
215228_at	NHLH2	3	2.21992513381125	aci, mtx, 9ra
230867_at	COL6A6	3	2.21626894220584	aci, 9ra, ter
206345_s_at	PON1	3	2.19984087763111	iso, mtx, vpa
206767_at	RBMS3	3	2.19472680370754	aci, 9ra, ter
244521_at	TSHZ2	3	2.18755068701714	aci, iso, 9ra
225308_s_at	TANC1	3	2.1873780219372	aci, 9ra, ter
205923_at	RELN	3	2.18575700133935	iso, lfl, ter
223611_s_at	LNX1	3	2.18438310893736	aci, iso, 9ra
233139_at	233139_at	3	2.17883176224414	iso, thd, vpa
207680_x_at	PAX3	3	2.17641388765996	iso, ter, vpa
1565598_at	1565598_at	3	2.17314589453366	aci, 9ra, ter
232054_at	PCDH20	3	2.17282186320056	aci, lfl, 9ra
225911_at	NPNT	3	2.16702943956148	aci, 9ra, ter
239297_at	TRMT9B	3	2.16691141465042	aci, 9ra, ter
224840_at	FKBP5	3	2.16491770370031	aci, 9ra, ter
226677_at	ZNF521	3	2.16334138359892	iso, lfl, ter
216831_s_at	RUNX1T1	3	2.16305331187886	aci, 9ra, ter
215643_at	SEMA3D	3	2.15992299809993	aci, 9ra, ter
221029_s_at	WNT5B	3	2.15921975229531	iso, 9ra, ter
229459_at	TAFA5	3	2.15902686163935	aci, 9ra, ter
242290_at	TACC1	3	2.15350865795732	aci, 9ra, ter
204271_s_at	EDNRB	3	2.14716433020629	lfl, 9ra, ter
209040_s_at	PSMB8	3	2.14066327162166	aci, 9ra, ter
201843_s_at	EFEMP1	3	2.14002264082493	aci, iso, 9ra
211732_x_at	HNMT	3	2.13827619100241	aci, 9ra, ter
210221_at	CHRNA3	3	2.12823034421674	aci, 9ra, ter
239230_at	HES5	3	2.12236934834428	lfl, ter, vpa
218899_s_at	BAALC	3	2.12233202923072	aci, iso, lfl
222830_at	GRHL1	3	2.11934952613585	aci, 9ra, ter
230480_at	PIWIL4	3	2.1186760734771	aci, 9ra, ter
227900_at	CBLB	3	2.11653309092089	aci, 9ra, ter
215692_s_at	MPPED2	3	2.11636794673923	aci, lfl, 9ra
209121_x_at	NR2F2	3	2.10998477933214	aci, 9ra, ter
221841_s_at	KLF4	3	2.09982038461854	aci, 9ra, ter
205515_at	PRSS12	3	2.09744579428478	lfl, 9ra, ter
201842_s_at	EFEMP1	3	2.09452860759376	aci, iso, 9ra
215719_x_at	FAS	3	2.09243000113175	aci, mtx, 9ra
226068_at	SYK	3	2.08883443761982	aci, 9ra, ter
211341_at	POU4F1	3	2.08371462781376	lfl, ter, vpa
1560318_at	ARHGAP29	3	2.08316719783285	aci, 9ra, ter
224048_at	USP44	3	2.07831510498743	aci, 9ra, ter
213707_s_at	DLX5	3	2.06732805079821	iso, lfl, mtx
206541_at	KLKB1	3	2.06728731973058	aci, 9ra, ter
229774_at	CXXC4	3	2.06588876808348	aci, 9ra, ter
232370_at	GATA2-AS1	3	2.0647286016483	aci, 9ra, ter
213912_at	TBC1D30	3	2.06065155680535	iso, mtx, vpa
209209_s_at	FERMT2	3	2.05833523729583	aci, 9ra, ter
224856_at	FKBP5	3	2.05602620323453	aci, 9ra, ter
206837_at	ALX1	3	2.05600272889347	aci, 9ra, ter
234976_x_at	MTHFD2	3	2.05437847498948	aci, mtx, 9ra
205100_at	GFPT2	3	2.05298847078248	aci, 9ra, ter
209392_at	ENPP2	3	2.05272286693369	iso, mtx, vpa
1562969_at	DNMBP	3	2.05059357454441	aci, lfl, 9ra
220892_s_at	PSAT1	3	2.04969078762886	aci, 9ra, ter
236465_at	RNF175	3	2.0495715459928	aci, 9ra, ter
202149_at	NEDD9	3	2.04832677213349	iso, mtx, vpa
205626_s_at	CALB1	3	2.04570050033978	iso, mtx, 9ra
205311_at	DDC	3	2.04484287608656	aci, iso, 9ra
221086_s_at	FEZF2	3	2.02981192643883	iso, ter, vpa
44790_s_at	RUBCNL	3	2.0297483267967	aci, 9ra, ter
220887_at	CCDC177	3	2.02008195462235	aci, iso, 9ra
200923_at	LGALS3BP	3	2.01648416948768	aci, 9ra, ter
204975_at	EMP2	3	2.01482762394113	aci, 9ra, ter
233442_at	233442_at	3	2.01144728616603	aci, 9ra, ter
205081_at	CRIP1	3	2.00945618241749	aci, 9ra, vpa
223182_s_at	AGPAT3	3	2.00830386876897	aci, 9ra, ter
203424_s_at	IGFBP5	3	2.00799707989641	aci, mtx, 9ra
208850_s_at	THY1	3	2.0078969371075	aci, iso, 9ra
238066_at	RBP7	3	2.0058070780709	aci, 9ra, ter
235281_x_at	AHNAK	3	2.000688280008	aci, 9ra, ter
219995_s_at	ZNF750	3	1.98577832637431	aci, lfl, 9ra
209504_s_at	PLEKHB1	3	1.98538435807059	aci, 9ra, vpa
227826_s_at	227826_s_at	3	1.98127564972461	aci, mtx, 9ra
1554736_at	ARHGAP29	3	1.97799418346385	aci, 9ra, ter
213921_at	SST	3	1.97629759249788	aci, 9ra, ter
210905_x_at	POU5F1P4	3	1.97565944385377	aci, ent, 9ra
201130_s_at	CDH1	3	1.97353974697432	iso, lfl, mtx
220668_s_at	DNMT3B	3	1.97270930833324	aci, iso, 9ra
203333_at	KIFAP3	3	1.97204618654211	aci, 9ra, ter
233085_s_at	NABP1	3	1.9702114555223	iso, lfl, ter
226676_at	ZNF521	3	1.97010985361493	iso, lfl, ter
222154_s_at	SPATS2L	3	1.96932120774506	aci, 9ra, ter
204011_at	SPRY2	3	1.96654719101395	aci, iso, 9ra
1556764_s_at	1556764_s_at	3	1.9607291334826	aci, lfl, 9ra
221051_s_at	NMRK2	3	1.96038793418355	aci, iso, 9ra
212096_s_at	MTUS1	3	1.95945645343148	aci, 9ra, ter
235368_at	ADAMTS5	3	1.95675346416393	aci, 9ra, ter
1558523_at	FAM184A	3	1.94570981758991	aci, 9ra, ter
219938_s_at	PSTPIP2	3	1.94470505029794	aci, 9ra, ter
231899_at	ZC3H12C	3	1.94218494904964	iso, mtx, vpa
204019_s_at	SH3YL1	3	1.94155011299819	aci, iso, 9ra
231775_at	TNFRSF10A	3	1.93958601860426	aci, mtx, 9ra
239519_at	239519_at	3	1.93791480081549	lfl, 9ra, ter
219932_at	SLC27A6	3	1.93656327701128	aci, 9ra, ter
1559265_at	SKIDA1	3	1.9349494551356	aci, 9ra, ter
209212_s_at	KLF5	3	1.93187321806721	aci, mtx, 9ra
211343_s_at	COL13A1	3	1.92994717763537	aci, 9ra, ter
235613_at	235613_at	3	1.92960389440735	aci, 9ra, ter
232191_at	ERVH48-1	3	1.92411707051006	aci, 9ra, ter
215073_s_at	NR2F2	3	1.92027965549865	aci, 9ra, ter
228051_at	ARFGEF3	3	1.91027880483333	aci, 9ra, ter
205880_at	PRKD1	3	1.90912293587076	aci, 9ra, ter
232847_at	SALL3	3	1.90819007704987	iso, mtx, vpa
203234_at	UPP1	3	1.90786949145015	aci, 9ra, ter
205805_s_at	ROR1	3	1.90696922891028	aci, 9ra, vpa
242191_at	242191_at	3	1.89933442305066	aci, iso, 9ra
209168_at	GPM6B	3	1.89900571990382	aci, 9ra, ter
225079_at	EMP2	3	1.8983221341032	aci, 9ra, ter
205280_at	GLRB	3	1.8960142379686	aci, iso, 9ra
231361_at	NLGN1	3	1.89510572828287	lfl, 9ra, ter
219814_at	MBNL3	3	1.89009978564767	iso, lfl, ter
226612_at	UBE2QL1	3	1.88944539141623	aci, 9ra, vpa
1563022_at	CCDC160	3	1.8889598881241	aci, 9ra, ter
201576_s_at	GLB1	3	1.888639328881	aci, 9ra, ter
201566_x_at	ID2	3	1.88597458404236	aci, 9ra, vpa
219863_at	HERC5	3	1.88288329421747	aci, mtx, 9ra
1554242_a_at	COCH	3	1.88088396319266	aci, 9ra, ter
205768_s_at	SLC27A2	3	1.88049574664494	aci, iso, 9ra
204602_at	DKK1	3	1.87934725898238	9ra, ter, vpa
242769_at	CTTNBP2	3	1.87781809676519	aci, 9ra, ter
236404_at	236404_at	3	1.8773024847692	aci, 9ra, ter
1555392_at	1555392_at	3	1.87660346030549	aci, 9ra, ter
241344_at	241344_at	3	1.87470676928617	aci, 9ra, ter
206673_at	GPR176	3	1.87230436720381	aci, 9ra, ter
222784_at	SMOC1	3	1.87055316821089	iso, lfl, vpa
214769_at	CLCN4	3	1.86997782743699	aci, 9ra, ter
205234_at	SLC16A4	3	1.86819284593313	aci, 9ra, vpa
1561615_s_at	SLC8A1	3	1.86427229657791	lfl, 9ra, ter
209169_at	GPM6B	3	1.86387124644136	aci, 9ra, ter
210377_at	ACSM3	3	1.86320798220291	iso, lfl, ter
201510_at	ELF3	3	1.86002859030126	aci, iso, 9ra
222872_x_at	NABP1	3	1.85966737306831	iso, lfl, ter
1556488_s_at	CFAP91	3	1.85835488986715	lfl, 9ra, ter
229346_at	NES	3	1.85440817061947	aci, 9ra, ter
232111_at	TUNAR	3	1.85406485825723	aci, 9ra, ter
203178_at	GATM	3	1.85368887922369	aci, 9ra, ter
205047_s_at	ASNS	3	1.85259534321432	aci, mtx, 9ra
238608_at	238608_at	3	1.85188364606384	aci, 9ra, ter
229641_at	CCBE1	3	1.8466357945871	iso, 9ra, ter
213624_at	SMPDL3A	3	1.84499186777665	lfl, 9ra, ter
229498_at	MBNL3	3	1.84430091989751	iso, lfl, ter
228885_at	MAMDC2	3	1.84408330012402	aci, 9ra, ter
1553808_a_at	NKX2-3	3	1.84401561698661	aci, 9ra, ter
227099_s_at	C11orf96	3	1.83998595602196	aci, iso, 9ra
221217_s_at	RBFOX1	3	1.83690175067366	iso, thd, vpa
225078_at	EMP2	3	1.83230791229875	aci, 9ra, ter
229357_at	ADAMTS5	3	1.83193302547968	aci, 9ra, ter
233713_at	233713_at	3	1.83183908025975	aci, 9ra, ter
222008_at	COL9A1	3	1.83156556140822	aci, 9ra, ter
214608_s_at	EYA1	3	1.83065844763052	aci, 9ra, ter
230785_at	SALL3	3	1.83035080041137	iso, ter, vpa
229842_at	ELF3	3	1.82869806175467	aci, iso, 9ra
226725_at	SLFN5	3	1.82751870296227	aci, 9ra, ter
221609_s_at	WNT6	3	1.82614059946669	aci, 9ra, ter
219463_at	LAMP5	3	1.82586088460585	aci, iso, 9ra
203435_s_at	MME	3	1.82540392297134	aci, 9ra, ter
210381_s_at	CCKBR	3	1.81821260040477	iso, ter, vpa
226978_at	PPARA	3	1.81764057153135	aci, iso, 9ra
205257_s_at	AMPH	3	1.81720114812712	aci, 9ra, ter
204359_at	FLRT2	3	1.81696287677387	aci, lfl, 9ra
204891_s_at	LCK	3	1.81621178313246	aci, 9ra, ter
223623_at	ECRG4	3	1.81503851167814	aci, iso, 9ra
238453_at	FGFBP3	3	1.81443763941734	aci, 9ra, ter
209757_s_at	MYCN	3	1.81419301553325	iso, mtx, vpa
232064_at	FER	3	1.81326709893815	aci, 9ra, ter
202284_s_at	CDKN1A	3	1.8115212445798	aci, mtx, 9ra
212154_at	SDC2	3	1.80951805134523	aci, 9ra, ter
1569023_a_at	LINC00458	3	1.80925854590322	aci, 9ra, ter
204424_s_at	LMO3	3	1.80857495939733	iso, mtx, ter
227742_at	CLIC6	3	1.80133543009743	aci, 9ra, ter
224219_s_at	TRPC4	3	1.80079226115588	iso, mtx, vpa
203567_s_at	TRIM38	3	1.79924250362551	iso, mtx, vpa
217168_s_at	HERPUD1	3	1.7953940239687	aci, 9ra, ter
226751_at	CNRIP1	3	1.79271557317577	aci, 9ra, vpa
224400_s_at	CHST9	3	1.79151046602346	iso, lfl, ter
210839_s_at	ENPP2	3	1.7905331378837	iso, mtx, vpa
236963_at	236963_at	3	1.78663609130006	aci, 9ra, ter
218872_at	TESC	3	1.78623091307166	aci, 9ra, ter
209893_s_at	FUT4	3	1.78469277249598	aci, 9ra, ter
227760_at	IGFBPL1	3	1.78246641162526	aci, iso, ter
212157_at	SDC2	3	1.78199620052966	aci, 9ra, ter
216733_s_at	GATM	3	1.78074267803543	aci, 9ra, ter
1556029_s_at	NMNAT2	3	1.77930892673849	aci, iso, 9ra
208286_x_at	208286_x_at	3	1.77866207518682	aci, ent, 9ra
239218_at	PDE1C	3	1.77699885787753	aci, 9ra, vpa
219230_at	TMEM100	3	1.77626355282256	aci, 9ra, ter
1553447_at	AGBL1	3	1.77324157405951	iso, mtx, thd
202007_at	NID1	3	1.76884545820349	aci, 9ra, ter
214889_at	FAM149A	3	1.76697616058111	aci, 9ra, ter
204781_s_at	FAS	3	1.76449935546816	aci, mtx, 9ra
220987_s_at	220987_s_at	3	1.76327506309221	aci, lfl, 9ra
213894_at	THSD7A	3	1.76231795628451	iso, mtx, ter
212758_s_at	ZEB1	3	1.76028807115783	aci, lfl, ter
1559763_at	ZC3H12C	3	1.7594293173935	iso, mtx, vpa
204735_at	PDE4A	3	1.75713687195021	aci, 9ra, ter
211668_s_at	PLAU	3	1.75183450046509	aci, 9ra, vpa
244597_at	244597_at	3	1.75074407447474	aci, 9ra, ter
212314_at	SEL1L3	3	1.75070504883126	aci, 9ra, ter
229004_at	ADAMTS15	3	1.74918663228533	iso, mtx, vpa
209281_s_at	ATP2B1	3	1.74814119590596	aci, 9ra, ter
244725_at	DMRTA1	3	1.74725829186805	iso, ter, vpa
204955_at	SRPX	3	1.74720304320358	aci, mtx, 9ra
201621_at	NBL1	3	1.74695680510696	iso, lfl, ter
201464_x_at	JUN	3	1.74685796514991	iso, mtx, ter
223253_at	EPDR1	3	1.74607527547329	aci, iso, 9ra
212095_s_at	MTUS1	3	1.74554504810713	aci, 9ra, ter
218532_s_at	RETREG1	3	1.74103042521471	aci, 9ra, ter
203914_x_at	HPGD	3	1.74056279340612	aci, lfl, ter
230836_at	ST8SIA4	3	1.73992462838502	iso, lfl, ter
214532_x_at	POU5F1B	3	1.73888081125785	aci, ent, 9ra
227038_at	SGMS2	3	1.73882902312096	iso, mtx, vpa
1552727_s_at	ADAMTS17	3	1.73867706816838	lfl, 9ra, ter
226192_at	AR	3	1.73615702614553	aci, 9ra, ter
1553055_a_at	SLFN5	3	1.73501761071747	aci, 9ra, ter
238577_s_at	TSHZ2	3	1.73321374019263	aci, iso, 9ra
209822_s_at	VLDLR	3	1.73236849821383	aci, 9ra, vpa
1554717_a_at	PDE4D	3	1.73212174823547	aci, 9ra, ter
201601_x_at	201601_x_at	3	1.73188559151365	aci, 9ra, ter
215783_s_at	ALPL	3	1.73137766019069	aci, 9ra, ter
216252_x_at	FAS	3	1.72950983403565	aci, mtx, 9ra
205348_s_at	DYNC1I1	3	1.72877916482168	iso, lfl, 9ra
208892_s_at	DUSP6	3	1.72634288864363	mtx, ter, vpa
201650_at	KRT19	3	1.72583064852043	aci, 9ra, ter
208851_s_at	THY1	3	1.72248379951495	aci, iso, 9ra
212190_at	SERPINE2	3	1.72243726868015	aci, iso, 9ra
220714_at	PRDM14	3	1.72187854982075	aci, ent, 9ra
236592_at	236592_at	3	1.72062026413647	aci, 9ra, ter
1570505_at	ABCB4	3	1.71899999200227	aci, 9ra, ter
206544_x_at	SMARCA2	3	1.7177853546735	aci, 9ra, ter
243170_at	243170_at	3	1.7161328412457	aci, 9ra, ter
222162_s_at	ADAMTS1	3	1.71533389885489	aci, 9ra, ter
227938_s_at	DLL1	3	1.71277062529432	iso, mtx, vpa
203409_at	DDB2	3	1.7121359565649	aci, 9ra, ter
228329_at	DAB1	3	1.71074371314676	aci, iso, 9ra
208891_at	DUSP6	3	1.71007220572663	mtx, ter, vpa
205848_at	GAS2	3	1.70992960245868	aci, 9ra, ter
1552685_a_at	GRHL1	3	1.7092012341806	aci, 9ra, ter
235350_at	C4orf19	3	1.70875780430798	aci, lfl, ter
215559_at	ABCC6	3	1.70764086459265	aci, lfl, 9ra
223541_at	HAS3	3	1.70760068156807	aci, lfl, 9ra
205479_s_at	PLAU	3	1.705584679631	aci, 9ra, vpa
209278_s_at	TFPI2	3	1.70454632034293	aci, mtx, 9ra
222486_s_at	ADAMTS1	3	1.70433663104009	aci, 9ra, ter
204037_at	LPAR1	3	1.70208776120182	aci, 9ra, ter
205858_at	NGFR	3	1.70142113507918	aci, 9ra, ter
227690_at	GABRB3	3	1.70086107349413	aci, mtx, 9ra
215828_at	215828_at	3	1.70077094533857	aci, 9ra, ter
229651_at	SEZ6	3	1.69568431329668	aci, 9ra, vpa
228870_at	LRATD2	3	1.69372656372267	aci, lfl, 9ra
233664_at	233664_at	3	1.69334826655991	aci, 9ra, ter
203476_at	TPBG	3	1.69102326338257	aci, iso, ter
242528_at	HOXA-AS2	3	1.69028493392246	aci, iso, 9ra
241970_at	241970_at	3	1.68898459800428	aci, 9ra, ter
238909_at	S100A10	3	1.6866220305416	aci, iso, ter
204517_at	PPIC	3	1.68504390341957	aci, lfl, ter
207147_at	DLX2	3	1.68496323845225	aci, 9ra, ter
203232_s_at	ATXN1	3	1.6841980164905	aci, 9ra, ter
203426_s_at	IGFBP5	3	1.68291431957069	aci, 9ra, ter
228335_at	CLDN11	3	1.68078951486092	aci, iso, 9ra
218087_s_at	SORBS1	3	1.68068683026772	aci, 9ra, ter
231873_at	BMPR2	3	1.68036871928165	aci, 9ra, ter
1559094_at	FBXO9	3	1.67898127393509	aci, 9ra, ter
211559_s_at	CCNG2	3	1.67886569562277	iso, mtx, vpa
231146_at	FAM24B	3	1.67883504413165	aci, 9ra, ter
215716_s_at	ATP2B1	3	1.67704445298822	aci, 9ra, ter
210896_s_at	ASPH	3	1.67702080534956	aci, 9ra, ter
218541_s_at	TCIM	3	1.67600142666701	iso, ter, vpa
244340_x_at	244340_x_at	3	1.67464716642299	aci, lfl, ter
223059_s_at	FAM107B	3	1.67413817430003	aci, 9ra, ter
225045_at	CCDC88A	3	1.67405954607478	aci, 9ra, ter
213139_at	SNAI2	3	1.671700861221	iso, ter, vpa
230865_at	LIX1	3	1.67094050358618	aci, lfl, 9ra
204850_s_at	DCX	3	1.66761805187124	aci, 9ra, ter
214746_s_at	ZNF467	3	1.6669752744144	aci, mtx, 9ra
241365_at	SATB1	3	1.66532073753908	aci, 9ra, ter
209135_at	ASPH	3	1.66271208513466	aci, 9ra, ter
1568736_s_at	DLGAP1	3	1.65890657328644	aci, 9ra, ter
239847_at	239847_at	3	1.6563329365237	aci, iso, 9ra
229879_at	ASPH	3	1.65529961209205	aci, 9ra, ter
232333_at	232333_at	3	1.65468089755107	aci, 9ra, ter
214157_at	GNAS	3	1.65345614247565	lfl, 9ra, ter
204542_at	ST6GALNAC2	3	1.64989756713116	aci, 9ra, ter
205883_at	ZBTB16	3	1.64890261155426	aci, 9ra, ter
225301_s_at	MYO5B	3	1.64787369917525	aci, 9ra, ter
224774_s_at	NAV1	3	1.64031550547986	aci, iso, 9ra
212311_at	SEL1L3	3	1.63885179785176	aci, 9ra, ter
228194_s_at	SORCS1	3	1.63880827171224	aci, 9ra, ter
209711_at	SLC35D1	3	1.63708633941951	aci, 9ra, ter
1554340_a_at	DRAXIN	3	1.63620699428963	aci, 9ra, ter
212473_s_at	MICAL2	3	1.63600793984687	lfl, mtx, ter
202430_s_at	PLSCR1	3	1.63376352433945	iso, ter, vpa
233273_at	233273_at	3	1.63341545257632	aci, iso, 9ra
201810_s_at	SH3BP5	3	1.63333400324805	aci, 9ra, ter
1556325_at	FILIP1	3	1.63230625736908	aci, iso, 9ra
222891_s_at	BCL11A	3	1.63192749898942	aci, 9ra, ter
236699_at	236699_at	3	1.63060448894872	aci, 9ra, ter
242887_at	KCMF1	3	1.63018639637146	aci, 9ra, ter
202643_s_at	TNFAIP3	3	1.62928374780613	iso, ter, vpa
243526_at	WDR86	3	1.62918213475497	aci, 9ra, vpa
225242_s_at	CCDC80	3	1.62844071485204	iso, lfl, ter
202644_s_at	TNFAIP3	3	1.62795079473988	iso, 9ra, ter
212158_at	SDC2	3	1.62761249960257	aci, 9ra, ter
237946_at	237946_at	3	1.62537605755254	lfl, mtx, ter
228038_at	SOX2	3	1.62427283899658	9ra, ter, vpa
207543_s_at	P4HA1	3	1.62412562527639	lfl, mtx, ter
228280_at	ZC3HAV1L	3	1.62264092754198	aci, iso, 9ra
236167_at	236167_at	3	1.62251576506212	aci, 9ra, ter
233090_at	233090_at	3	1.62137093625823	aci, 9ra, ter
242324_x_at	CCBE1	3	1.6198976106693	iso, 9ra, ter
201534_s_at	UBL3	3	1.61960478385209	iso, 9ra, ter
234196_at	234196_at	3	1.61941617422414	aci, 9ra, ter
1558280_s_at	ARHGAP29	3	1.61858597930323	aci, 9ra, ter
230233_at	230233_at	3	1.61853124079259	aci, iso, 9ra
1554524_a_at	OLFM3	3	1.61818321251243	iso, ter, vpa
204466_s_at	SNCA	3	1.61800428164412	aci, iso, 9ra
206805_at	SEMA3A	3	1.61494529778551	aci, iso, 9ra
226415_at	VAT1L	3	1.6145215245373	aci, ent, 9ra
1569477_at	1569477_at	3	1.61309107013069	aci, 9ra, ter
1554966_a_at	FILIP1L	3	1.6122742166568	aci, 9ra, ter
228720_at	SORCS2	3	1.6110523235377	iso, ter, vpa
229053_at	SYT17	3	1.61077468617762	iso, ter, vpa
204036_at	LPAR1	3	1.61040954505733	aci, 9ra, ter
218599_at	REC8	3	1.60963101056889	aci, 9ra, ter
207307_at	HTR2C	3	1.60860583682634	iso, 9ra, vpa
203642_s_at	COBLL1	3	1.60781466224767	iso, 9ra, ter
205942_s_at	ACSM3	3	1.6031910908646	iso, lfl, ter
227488_at	227488_at	3	1.60299695398583	aci, iso, 9ra
210117_at	SPAG1	3	1.60208760617989	iso, mtx, ter
209185_s_at	IRS2	3	1.60184280816665	aci, 9ra, ter
235146_at	TMCC3	3	1.59876740972738	aci, 9ra, ter
223438_s_at	PPARA	3	1.59765442236187	aci, iso, 9ra
227609_at	EPSTI1	3	1.59702707449416	iso, lfl, ter
205769_at	SLC27A2	3	1.59659346752111	aci, iso, 9ra
203817_at	GUCY1B1	3	1.59398735050129	aci, 9ra, ter
1557924_s_at	ALPL	3	1.59329678685545	aci, 9ra, ter
234645_at	234645_at	3	1.59209259311239	aci, 9ra, ter
241812_at	SPATS2L	3	1.59163485016489	aci, 9ra, ter
213712_at	ELOVL2	3	1.59152111336765	aci, iso, 9ra
233036_at	233036_at	3	1.58943149736186	aci, 9ra, ter
218986_s_at	DDX60	3	1.58913808571556	aci, 9ra, ter
206581_at	BNC1	3	1.58837506641759	iso, 9ra, ter
202708_s_at	H2BC21	3	1.58773129275471	iso, mtx, vpa
232878_at	NR2F2-AS1	3	1.58766425295021	aci, 9ra, ter
214180_at	MAN1C1	3	1.5871929331712	aci, iso, 9ra
227176_at	SLC2A13	3	1.58503992674587	aci, iso, 9ra
238204_at	238204_at	3	1.58281491340701	aci, 9ra, ter
230722_at	BNC2	3	1.58263089405568	aci, 9ra, ter
205938_at	PPM1E	3	1.58208251720974	aci, 9ra, ter
232453_at	232453_at	3	1.581547896043	aci, 9ra, ter
222471_s_at	KCMF1	3	1.58040945521487	aci, 9ra, ter
215731_s_at	MPHOSPH9	3	1.57933149768362	aci, 9ra, ter
232004_at	HNRNPR	3	1.5771506417708	lfl, 9ra, ter
1563900_at	FAM83B	3	1.57626017776267	aci, lfl, 9ra
226609_at	DCBLD1	3	1.57598685512101	aci, iso, ter
228692_at	PREX2	3	1.57596656095717	aci, 9ra, ter
219387_at	CCDC88A	3	1.57297574039958	aci, 9ra, ter
226279_at	PRSS23	3	1.57269830902805	iso, mtx, vpa
202718_at	IGFBP2	3	1.57264425075097	aci, iso, 9ra
201149_s_at	TIMP3	3	1.56838587643924	aci, 9ra, vpa
219313_at	GRAMD1C	3	1.56827312219401	aci, mtx, 9ra
229623_at	TMEM150C	3	1.56809734057737	aci, iso, 9ra
201468_s_at	NQO1	3	1.56762349825368	iso, mtx, vpa
205174_s_at	QPCT	3	1.56750819785105	iso, 9ra, vpa
213056_at	FRMD4B	3	1.56574225850113	aci, 9ra, ter
233417_at	233417_at	3	1.56561399782863	aci, 9ra, ter
204995_at	CDK5R1	3	1.5649136902198	aci, 9ra, ter
231930_at	ELMOD1	3	1.56245283196449	aci, 9ra, ter
205487_s_at	VGLL1	3	1.56197238274405	aci, 9ra, ter
232744_x_at	232744_x_at	3	1.56054226964396	aci, 9ra, ter
236724_at	CFC1	3	1.55982694630392	aci, 9ra, ter
1569607_s_at	1569607_s_at	3	1.55966176737337	aci, 9ra, ter
201367_s_at	ZFP36L2	3	1.55944849247687	aci, lfl, 9ra
203065_s_at	CAV1	3	1.5590072047588	iso, mtx, ter
232843_s_at	DOCK8	3	1.55821391632294	mtx, thd, vpa
203180_at	ALDH1A3	3	1.55671065884521	aci, lfl, 9ra
243805_at	CCBE1	3	1.5561169070951	iso, 9ra, ter
206533_at	CHRNA5	3	1.55609881233437	aci, 9ra, ter
224699_s_at	ESYT2	3	1.55497467013639	aci, 9ra, ter
214890_s_at	FAM149A	3	1.5537782928667	aci, 9ra, ter
235694_at	TCFL5	3	1.55368086786905	aci, 9ra, ter
225299_at	MYO5B	3	1.55361213796462	aci, iso, 9ra
228598_at	DPP10	3	1.55351953339613	aci, iso, 9ra
210519_s_at	NQO1	3	1.55322978450932	iso, mtx, vpa
204790_at	SMAD7	3	1.55277778519532	aci, 9ra, ter
219654_at	HACD1	3	1.55224582317735	iso, mtx, vpa
1557078_at	SLFN5	3	1.55140763338118	aci, 9ra, ter
241741_at	CRLS1	3	1.54910263269535	aci, 9ra, ter
227830_at	GABRB3	3	1.54611681485878	aci, mtx, 9ra
208893_s_at	DUSP6	3	1.54411438907122	mtx, ter, vpa
223807_at	IGSF1	3	1.54371852445562	aci, 9ra, ter
232776_at	PDZRN3	3	1.54323452865905	aci, 9ra, ter
201195_s_at	SLC7A5	3	1.54204850823986	iso, mtx, ter
238919_at	PCDH9	3	1.53867819516147	aci, lfl, 9ra
228608_at	NALCN	3	1.53790867673967	iso, mtx, vpa
237727_at	237727_at	3	1.53760928262158	lfl, 9ra, ter
219842_at	ARL15	3	1.5369959378658	aci, 9ra, ter
223681_s_at	PATJ	3	1.53540888956718	aci, 9ra, ter
232069_at	KIF26A	3	1.53478549483193	iso, 9ra, vpa
201578_at	PODXL	3	1.53460945685187	aci, 9ra, ter
215270_at	LFNG	3	1.53377112850663	aci, 9ra, ter
225575_at	LIFR	3	1.53358145298944	iso, lfl, ter
203610_s_at	TRIM38	3	1.53332669354399	iso, mtx, vpa
213467_at	RND2	3	1.53180973795002	aci, 9ra, ter
201565_s_at	ID2	3	1.53166610609675	aci, 9ra, vpa
229800_at	DCLK1	3	1.53139910896354	ent, lfl, 9ra
219257_s_at	SPHK1	3	1.52843850762006	iso, ter, vpa
226069_at	PRICKLE1	3	1.52820448891774	aci, lfl, 9ra
1553874_a_at	ZSCAN10	3	1.52670078613139	aci, 9ra, vpa
204820_s_at	204820_s_at	3	1.52612481343021	aci, 9ra, ter
222167_at	222167_at	3	1.52585926017464	aci, 9ra, ter
230519_at	FAM124A	3	1.52485729816189	aci, 9ra, ter
205659_at	HDAC9	3	1.52293566804871	lfl, ter, vpa
226955_at	AFAP1L1	3	1.52245386407247	lfl, 9ra, ter
230645_at	FRMD3	3	1.52103096310975	aci, 9ra, ter
225842_at	PHLDA1	3	1.52100061128548	aci, mtx, ter
203881_s_at	DMD	3	1.51854757511175	iso, ter, vpa
226918_at	226918_at	3	1.51664626297543	aci, iso, 9ra
201811_x_at	SH3BP5	3	1.51652474770062	aci, 9ra, ter
235030_at	NXPE3	3	1.51651739502244	aci, 9ra, ter
1553696_s_at	ZNF569	3	1.51557218420074	aci, 9ra, ter
202403_s_at	COL1A2	3	1.51555365372039	iso, ter, vpa
209692_at	EYA2	3	1.51497721413621	lfl, 9ra, ter
236067_at	236067_at	3	1.51331871698725	aci, 9ra, ter
37005_at	37005_at	3	1.51076108627222	iso, lfl, ter
212921_at	SMYD2	3	1.50821206348422	aci, 9ra, ter
209710_at	GATA2	3	1.50798556122965	aci, 9ra, ter
244288_s_at	SIX3	3	1.50774207224359	aci, 9ra, ter
1559266_s_at	SKIDA1	3	1.50624319621824	aci, 9ra, ter
209803_s_at	PHLDA2	3	1.50494471772001	aci, mtx, 9ra
211913_s_at	MERTK	3	1.50487318725554	aci, iso, 9ra
226899_at	UNC5B	3	1.50282616147795	aci, iso, 9ra
1563386_at	1563386_at	3	1.50263363397963	aci, 9ra, ter
235815_at	TSHZ2	3	1.50229039923404	aci, iso, 9ra
222877_at	NRP2	3	1.50224866607668	lfl, ter, vpa
220266_s_at	KLF4	3	1.50016494923951	aci, 9ra, ter
238426_at	TMEM130	3	1.4993530518387	aci, iso, 9ra
211276_at	TCEAL2	3	1.49925478706604	aci, 9ra, ter
237275_at	LINC00458	3	1.49719546842582	aci, 9ra, ter
227499_at	FZD3	3	1.49698554302824	aci, 9ra, ter
232531_at	EMX2OS	3	1.49697205315933	iso, mtx, ter
244358_at	244358_at	3	1.49607633557379	aci, 9ra, ter
208399_s_at	EDN3	3	1.49591542762502	lfl, 9ra, ter
227525_at	GLCCI1	3	1.49577242351206	iso, mtx, vpa
205818_at	BRINP1	3	1.49503110023282	aci, ent, 9ra
219532_at	ELOVL4	3	1.49356760126755	aci, iso, 9ra
221701_s_at	STRA6	3	1.49337405827572	aci, 9ra, ter
221524_s_at	RRAGD	3	1.49306145222879	aci, 9ra, ter
230503_at	230503_at	3	1.49245040740893	iso, mtx, vpa
225544_at	TBX3	3	1.49191224342059	aci, 9ra, ter
203973_s_at	CEBPD	3	1.48948032748934	iso, ter, vpa
244050_at	HACD4	3	1.48882228394606	aci, 9ra, ter
210609_s_at	TP53I3	3	1.48556257113791	lfl, mtx, ter
211555_s_at	GUCY1B1	3	1.48510604108917	aci, 9ra, ter
226281_at	DNER	3	1.48411528269306	aci, 9ra, vpa
220326_s_at	ARHGEF40	3	1.47956208041105	aci, 9ra, ter
208447_s_at	PRPS1	3	1.47931396350638	aci, 9ra, ter
224770_s_at	NAV1	3	1.47898052715527	aci, iso, 9ra
203889_at	SCG5	3	1.4785473071517	aci, 9ra, ter
227379_at	MBOAT1	3	1.47752832380397	iso, mtx, ter
226865_at	PLXDC2	3	1.47719376525674	aci, 9ra, ter
242836_at	242836_at	3	1.47699495750095	aci, lfl, 9ra
229734_at	229734_at	3	1.47597124278336	aci, 9ra, ter
204115_at	GNG11	3	1.47528197092787	lfl, mtx, vpa
206322_at	SYN3	3	1.4749126875088	aci, iso, 9ra
201280_s_at	DAB2	3	1.47487564637663	aci, 9ra, ter
213857_s_at	CD47	3	1.47437874443601	aci, iso, 9ra
201200_at	CREG1	3	1.47231954096752	aci, 9ra, ter
239973_at	239973_at	3	1.4709563768571	aci, iso, 9ra
227210_at	SFMBT2	3	1.47047735485988	iso, 9ra, vpa
203566_s_at	AGL	3	1.46958044100225	aci, 9ra, ter
213618_at	ARAP2	3	1.46935775529417	iso, lfl, 9ra
243631_at	243631_at	3	1.46905091329969	lfl, mtx, ter
243681_at	SHANK2	3	1.46898206415631	aci, 9ra, vpa
244832_at	244832_at	3	1.46494949563031	aci, 9ra, ter
201328_at	ETS2	3	1.46477639854439	aci, iso, 9ra
202912_at	ADM	3	1.46376026119127	aci, 9ra, vpa
221884_at	MECOM	3	1.46372700004571	aci, mtx, ter
229406_at	RBFOX3	3	1.46226648534133	aci, iso, 9ra
242671_at	242671_at	3	1.46142580541699	aci, 9ra, ter
220816_at	LPAR3	3	1.46129805327274	aci, 9ra, ter
225700_at	GLCCI1	3	1.45923766818789	iso, mtx, vpa
231380_at	C8orf34	3	1.45923753024345	iso, lfl, vpa
200049_at	KAT7	3	1.45913586237653	aci, 9ra, ter
206548_at	206548_at	3	1.45817691625736	aci, 9ra, ter
235771_at	LINC00472	3	1.45656897440821	iso, ter, vpa
220239_at	KLHL7	3	1.45487796644883	aci, 9ra, ter
219895_at	TMEM255A	3	1.45415903618689	aci, 9ra, vpa
1560906_at	1560906_at	3	1.45340164055171	iso, ter, vpa
214071_at	GNAL	3	1.45337469426822	aci, 9ra, ter
227235_at	GUCY1A1	3	1.45223856623555	aci, 9ra, ter
220116_at	KCNN2	3	1.45048389608513	aci, 9ra, ter
212392_s_at	212392_s_at	3	1.45033909356469	iso, lfl, vpa
203498_at	RCAN2	3	1.44992173583129	aci, 9ra, ter
1564776_at	1564776_at	3	1.4488754090911	aci, 9ra, ter
1558199_at	FN1	3	1.44697157122133	aci, 9ra, ter
230348_at	LATS2	3	1.44682805348954	aci, lfl, 9ra
238669_at	PTGS1	3	1.44662972165941	aci, 9ra, ter
226546_at	GIHCG	3	1.44459083188635	aci, 9ra, ter
236163_at	LIX1	3	1.44444859008677	aci, lfl, 9ra
222456_s_at	LIMA1	3	1.44405597980163	aci, 9ra, ter
209763_at	CHRDL1	3	1.44373650610092	iso, 9ra, ter
207279_s_at	NEBL	3	1.44270970693561	aci, 9ra, ter
212195_at	IL6ST	3	1.44045063282144	aci, iso, 9ra
217908_s_at	DCAF6	3	1.43983292311631	aci, 9ra, ter
209373_at	MALL	3	1.4396000644743	aci, 9ra, ter
231938_at	SGO1	3	1.43832987578092	aci, 9ra, ter
1554592_a_at	SLC1A6	3	1.43832376223645	aci, lfl, ter
1558170_at	1558170_at	3	1.43689020316777	aci, ent, ter
229576_s_at	TBX3	3	1.43642927728588	aci, 9ra, ter
213455_at	FAM114A1	3	1.4348807801674	iso, ter, vpa
228153_at	RNF144B	3	1.43477095788084	lfl, 9ra, ter
205373_at	CTNNA2	3	1.43287979787306	iso, ter, vpa
207012_at	MMP16	3	1.43238227759979	aci, 9ra, ter
202150_s_at	NEDD9	3	1.43220347274464	iso, mtx, vpa
214094_at	FUBP1	3	1.43109374099453	lfl, 9ra, ter
212775_at	OBSL1	3	1.43060885233372	aci, 9ra, ter
228081_at	CCNG2	3	1.43052573060543	iso, mtx, vpa
213425_at	WNT5A	3	1.42947459072963	iso, lfl, ter
230301_at	230301_at	3	1.42916215324385	aci, mtx, 9ra
203568_s_at	TRIM38	3	1.42888662704062	iso, mtx, vpa
201028_s_at	CD99	3	1.42862931308117	aci, iso, 9ra
212865_s_at	COL14A1	3	1.42799659692081	aci, mtx, 9ra
202404_s_at	COL1A2	3	1.42766514403598	iso, ter, vpa
224901_at	SCD5	3	1.42756144593463	iso, 9ra, ter
242519_at	CCDC152	3	1.42730944241831	aci, 9ra, ter
219714_s_at	CACNA2D3	3	1.42625070283118	aci, iso, ter
220324_at	LINC00472	3	1.42624625157525	iso, ter, vpa
201150_s_at	TIMP3	3	1.42599010185616	aci, 9ra, vpa
203231_s_at	ATXN1	3	1.42545700914329	aci, 9ra, ter
220038_at	220038_at	3	1.42543353912327	iso, lfl, ter
236297_at	PLXDC2	3	1.42427100196344	aci, 9ra, ter
222058_at	RNF130	3	1.42068005581834	lfl, 9ra, ter
243999_at	SLFN5	3	1.41790427755674	aci, 9ra, ter
231205_at	231205_at	3	1.41770882726866	aci, 9ra, ter
238751_at	238751_at	3	1.41761350508931	aci, mtx, 9ra
230212_at	SPRY1	3	1.41699644935551	iso, 9ra, vpa
204646_at	DPYD	3	1.41646010938691	aci, iso, vpa
242277_at	242277_at	3	1.41640132134733	aci, iso, 9ra
218717_s_at	P3H2	3	1.41550782097123	ent, iso, ter
222312_s_at	222312_s_at	3	1.41502783425022	aci, iso, 9ra
212093_s_at	MTUS1	3	1.41424518074538	aci, 9ra, ter
205229_s_at	COCH	3	1.41354616845564	aci, 9ra, ter
238029_s_at	SLC16A14	3	1.4130906511255	ent, 9ra, ter
1555148_a_at	M1AP	3	1.4120831223406	aci, 9ra, ter
238884_at	238884_at	3	1.41165036387074	aci, 9ra, ter
239309_at	DLX6	3	1.41156524952573	lfl, mtx, ter
220213_at	TSHZ2	3	1.40909842964248	aci, iso, 9ra
1556469_s_at	LOC105376166	3	1.40799498842205	aci, ent, 9ra
1553802_a_at	SOX3	3	1.40784770679105	aci, 9ra, ter
1553720_a_at	AMER2	3	1.4053597996745	aci, 9ra, ter
211163_s_at	TNFRSF10C	3	1.40521088871835	aci, mtx, 9ra
229569_at	229569_at	3	1.40452938933078	iso, mtx, ter
239253_at	239253_at	3	1.40404357593246	aci, 9ra, ter
210657_s_at	SEPTIN4	3	1.40382044518929	aci, iso, 9ra
244439_at	SPRED1	3	1.40353409535516	aci, 9ra, ter
241627_x_at	ARHGEF40	3	1.40349957104056	aci, 9ra, ter
233191_at	RUFY2	3	1.40298919416276	aci, 9ra, ter
244159_at	244159_at	3	1.40259270844414	iso, lfl, vpa
202506_at	ITPRID2	3	1.40153607431368	lfl, 9ra, ter
206773_at	LY6H	3	1.40077407913731	9ra, ter, vpa
239285_at	239285_at	3	1.40006881446612	aci, lfl, 9ra
209591_s_at	BMP7	3	1.39924519843002	aci, iso, 9ra
227092_at	CLN8-AS1	3	1.3990380169416	aci, 9ra, vpa
232746_at	ACKR3	3	1.39889150307098	aci, 9ra, ter
205850_s_at	GABRB3	3	1.3981383959642	aci, mtx, 9ra
241382_at	PCP4L1	3	1.3975013065021	lfl, 9ra, ter
242056_at	TRIM45	3	1.39598717387334	aci, iso, 9ra
219622_at	RAB20	3	1.39570195546546	iso, mtx, vpa
201368_at	ZFP36L2	3	1.39508761881883	aci, lfl, 9ra
214993_at	ASPHD1	3	1.39461357099054	aci, 9ra, ter
201286_at	SDC1	3	1.39446358257237	aci, 9ra, ter
227995_at	PLXDC2	3	1.3939310825473	aci, 9ra, ter
227550_at	GFRA1	3	1.39314840484807	aci, ent, 9ra
226837_at	SPRED1	3	1.39311805295199	aci, 9ra, ter
203857_s_at	PDIA5	3	1.39234818694178	aci, iso, 9ra
230314_at	230314_at	3	1.39138419282931	aci, 9ra, ter
219194_at	SEMA4G	3	1.39025071238674	aci, iso, 9ra
233223_at	233223_at	3	1.38701870336849	iso, mtx, ter
201278_at	DAB2	3	1.38691624074284	aci, 9ra, ter
222936_s_at	DESI2	3	1.38680056803308	aci, 9ra, ter
229549_at	CALU	3	1.38679059671484	aci, 9ra, ter
233636_at	MIR17HG	3	1.38651785949509	lfl, 9ra, ter
220238_s_at	KLHL7	3	1.38604855542656	aci, 9ra, ter
209846_s_at	BTN3A2	3	1.38453953488801	aci, 9ra, ter
231953_at	BPTF	3	1.38405286917283	aci, 9ra, ter
208683_at	CAPN2	3	1.38388206694957	aci, 9ra, ter
226065_at	PRICKLE1	3	1.38297017474088	aci, lfl, 9ra
210154_at	ME2	3	1.38288402251539	aci, 9ra, ter
232805_at	232805_at	3	1.38238286854236	aci, lfl, 9ra
224463_s_at	CFAP300	3	1.38232509381937	aci, iso, 9ra
237094_at	TAFA5	3	1.38218286956398	aci, 9ra, ter
214036_at	EFNA5	3	1.38183382810012	aci, iso, ter
212415_at	SEPTIN6	3	1.38093275309171	aci, 9ra, ter
222835_at	THSD4	3	1.38021183996629	aci, 9ra, ter
1552388_at	SCUBE1	3	1.38001057085222	iso, 9ra, ter
1569701_at	PER3	3	1.37943962825778	aci, 9ra, ter
221773_at	ELK3	3	1.37902538079118	aci, mtx, vpa
232202_at	FAM83B	3	1.3788928897188	aci, lfl, 9ra
228623_at	228623_at	3	1.37790743061955	aci, 9ra, ter
206432_at	HAS2	3	1.37737095338563	aci, ter, vpa
207034_s_at	GLI2	3	1.37684947269136	aci, iso, 9ra
229218_at	COL1A2	3	1.37590729644677	iso, ter, vpa
236346_at	236346_at	3	1.37585590322218	aci, 9ra, ter
203332_s_at	INPP5D	3	1.37495625011492	aci, mtx, 9ra
37892_at	COL11A1	3	1.37445742146576	aci, mtx, 9ra
213869_x_at	THY1	3	1.37427053875328	aci, iso, 9ra
1568604_a_at	CADPS	3	1.37338981941802	aci, 9ra, ter
1564248_at	1564248_at	3	1.37285367109636	aci, 9ra, ter
203186_s_at	S100A4	3	1.37259156557622	aci, iso, 9ra
205279_s_at	GLRB	3	1.37171010070677	aci, iso, 9ra
214790_at	SENP6	3	1.37156195509307	lfl, 9ra, ter
1558208_at	1558208_at	3	1.37055690317043	aci, 9ra, ter
223287_s_at	FOXP1	3	1.3703628002856	aci, iso, 9ra
222088_s_at	222088_s_at	3	1.36904099360084	iso, mtx, vpa
226071_at	ADAMTSL4	3	1.36891314741924	aci, 9ra, ter
243430_at	SEZ6	3	1.36843572330597	aci, 9ra, vpa
230080_at	HOXA-AS2	3	1.36824614160137	aci, iso, 9ra
227762_at	227762_at	3	1.36800792588499	aci, 9ra, ter
1562309_s_at	PHF21B	3	1.36783946880316	aci, 9ra, ter
228173_at	GNAS	3	1.36708428934232	aci, 9ra, ter
216195_at	ANK2	3	1.36348866704302	iso, mtx, ter
242121_at	242121_at	3	1.359877677931	aci, 9ra, ter
242055_at	PSMG4	3	1.35941139589267	aci, 9ra, ter
206552_s_at	TAC1	3	1.35805068169318	aci, 9ra, ter
223784_at	CLTRN	3	1.3575840161263	aci, 9ra, ter
229417_at	229417_at	3	1.3567980156033	lfl, 9ra, ter
218826_at	SLC35F2	3	1.35357364275862	aci, iso, 9ra
202625_at	LYN	3	1.35333090441669	iso, mtx, vpa
209712_at	SLC35D1	3	1.35307527704382	aci, 9ra, ter
224837_at	FOXP1	3	1.3524360473877	aci, iso, 9ra
221610_s_at	STAP2	3	1.35196298039716	aci, iso, 9ra
224895_at	YAP1	3	1.35109290967071	aci, iso, 9ra
207813_s_at	FDXR	3	1.3509684046348	aci, mtx, 9ra
228218_at	LSAMP	3	1.35020355624053	iso, lfl, ter
208086_s_at	DMD	3	1.34839466835388	iso, ter, vpa
205226_at	PDGFRL	3	1.34702516288621	aci, 9ra, ter
1554593_s_at	SLC1A6	3	1.34579209994582	aci, lfl, ter
236351_at	DPP10-AS1	3	1.34545440384958	aci, iso, 9ra
224773_at	NAV1	3	1.34527212086292	aci, iso, 9ra
205443_at	SNAPC1	3	1.34391790146841	aci, lfl, 9ra
226913_s_at	SOX8	3	1.34258016801806	aci, 9ra, ter
209583_s_at	CD200	3	1.33987893291641	iso, 9ra, ter
205603_s_at	DIAPH2	3	1.33895422352447	aci, 9ra, vpa
226016_at	CD47	3	1.33872513175564	aci, iso, 9ra
235199_at	RNF125	3	1.33792699937698	lfl, 9ra, ter
229029_at	CAMK4	3	1.33791010845063	aci, 9ra, ter
208216_at	DLX4	3	1.33745618197971	aci, lfl, 9ra
205248_at	DOP1B	3	1.33745165025673	aci, 9ra, ter
210475_at	POU3F1	3	1.33634619262659	aci, iso, 9ra
206928_at	ZNF124	3	1.33607202645432	aci, 9ra, ter
230087_at	PRIMA1	3	1.33554774554091	aci, 9ra, ter
230746_s_at	230746_s_at	3	1.33520211099196	iso, lfl, ter
233799_at	233799_at	3	1.33507019843556	aci, 9ra, ter
1556420_s_at	YPEL2	3	1.33496319329229	aci, 9ra, ter
214319_at	FRY	3	1.33487726702732	aci, iso, 9ra
1569108_a_at	ZNF589	3	1.33459704497864	aci, 9ra, ter
204208_at	RNGTT	3	1.33458591020574	aci, 9ra, ter
215595_x_at	215595_x_at	3	1.33287502956692	aci, 9ra, ter
243322_at	243322_at	3	1.33227825397	aci, iso, 9ra
1558692_at	GLMP	3	1.33110650636504	aci, lfl, ter
224838_at	FOXP1	3	1.3310894818075	aci, iso, 9ra
201294_s_at	WSB1	3	1.32888911793442	mtx, ter, vpa
201058_s_at	MYL9	3	1.3284720025517	aci, mtx, vpa
223588_at	THAP2	3	1.32841607374336	lfl, mtx, ter
235428_at	MINCR	3	1.32825409338066	iso, lfl, ter
229201_at	PAK3	3	1.3245628985358	aci, iso, 9ra
222437_s_at	222437_s_at	3	1.32402108046805	aci, 9ra, ter
204320_at	COL11A1	3	1.32287891174463	aci, mtx, 9ra
242408_at	STYX	3	1.32210772690402	aci, 9ra, ter
225241_at	CCDC80	3	1.32171440990468	iso, lfl, ter
208275_x_at	UTF1	3	1.32119364479161	aci, ent, 9ra
216000_at	216000_at	3	1.32055996579446	aci, 9ra, ter
209191_at	TUBB6	3	1.31976711140584	aci, mtx, ter
1552436_a_at	CDH23	3	1.31931994186324	aci, 9ra, ter
213742_at	SRSF11	3	1.31784261577076	aci, 9ra, ter
207057_at	SLC16A7	3	1.31776066822915	aci, iso, mtx
231779_at	IRAK2	3	1.31765713680334	aci, 9ra, ter
236277_at	236277_at	3	1.31758124063554	aci, 9ra, thd
235626_at	CAMK1D	3	1.31652060679913	aci, 9ra, ter
234039_at	TANC1	3	1.31613140810235	aci, 9ra, ter
1556595_at	1556595_at	3	1.31601820301496	aci, 9ra, ter
206355_at	GNAL	3	1.31592933076513	aci, 9ra, ter
224169_at	NPFFR2	3	1.3158374107606	aci, iso, 9ra
221965_at	MPHOSPH9	3	1.31568087549883	aci, 9ra, ter
239835_at	KBTBD8	3	1.3143745653836	mtx, 9ra, vpa
206388_at	PDE3A	3	1.31416433668948	aci, 9ra, ter
225799_at	225799_at	3	1.31399336329319	aci, mtx, ter
209440_at	PRPS1	3	1.31336003483924	aci, 9ra, ter
233931_at	233931_at	3	1.31272996224139	aci, 9ra, ter
211126_s_at	CSRP2	3	1.31207040995596	aci, 9ra, ter
205168_at	DDR2	3	1.31135816533353	aci, mtx, 9ra
207695_s_at	IGSF1	3	1.31060846997963	aci, 9ra, ter
202499_s_at	SLC2A3	3	1.31024450853993	iso, mtx, vpa
229147_at	RASSF6	3	1.30945015649085	aci, 9ra, ter
231534_at	CDK1	3	1.30895422842178	aci, 9ra, ter
238430_x_at	SLFN5	3	1.30583797186228	aci, 9ra, ter
213355_at	ST3GAL6	3	1.30488693221429	aci, 9ra, vpa
209539_at	ARHGEF6	3	1.3046647790973	aci, 9ra, ter
1563209_a_at	MACROD2	3	1.30396265175858	aci, iso, 9ra
229795_at	229795_at	3	1.30385895302439	aci, 9ra, ter
241155_at	241155_at	3	1.30369436674739	aci, 9ra, ter
212646_at	RFTN1	3	1.30294539784453	aci, iso, 9ra
1566551_at	1566551_at	3	1.30129335474406	aci, 9ra, ter
224629_at	LMAN1	3	1.30087741306961	aci, 9ra, ter
207172_s_at	CDH11	3	1.30079961288234	aci, 9ra, vpa
214841_at	CNIH3	3	1.30066773908485	aci, 9ra, ter
224894_at	YAP1	3	1.2974968019857	aci, iso, 9ra
1560019_at	DLGAP1-AS2	3	1.29731285285818	aci, 9ra, vpa
221539_at	EIF4EBP1	3	1.2972812414903	aci, mtx, 9ra
236487_at	SCLT1	3	1.29651627635571	iso, mtx, vpa
238134_at	238134_at	3	1.29621787637325	aci, iso, ter
242287_at	CLIP1	3	1.29591088886283	aci, iso, 9ra
227014_at	ASPHD2	3	1.29556065359454	iso, 9ra, ter
209582_s_at	CD200	3	1.29549957491429	iso, 9ra, ter
209312_x_at	209312_x_at	3	1.29421210264553	aci, lfl, 9ra
237245_at	BUB3	3	1.29366174189771	aci, 9ra, ter
205531_s_at	GLS2	3	1.29338406366478	aci, 9ra, vpa
228491_at	KRT19	3	1.2926425821154	aci, 9ra, ter
242070_at	LOC728485	3	1.29225287597462	aci, 9ra, ter
202454_s_at	ERBB3	3	1.29089462816639	aci, lfl, 9ra
242975_s_at	242975_s_at	3	1.28897155038128	aci, 9ra, ter
224794_s_at	CERCAM	3	1.28763804367166	iso, 9ra, ter
227429_at	CRACR2B	3	1.28665206664478	aci, 9ra, vpa
226419_s_at	SRSF1	3	1.28609164294401	lfl, 9ra, ter
229245_at	PLEKHA6	3	1.2854484372314	aci, iso, 9ra
1557305_at	TACC1	3	1.28508731294703	aci, 9ra, ter
228708_at	RAB27B	3	1.28477827079465	aci, lfl, 9ra
226402_at	CYP2U1	3	1.28443971964867	aci, 9ra, ter
212647_at	RRAS	3	1.28385868077786	aci, lfl, ter
218627_at	DRAM1	3	1.28181935578432	aci, mtx, 9ra
1554067_at	KICS2	3	1.28103919868368	lfl, 9ra, ter
227052_at	SMIM14	3	1.27753791977603	aci, mtx, 9ra
229133_s_at	ZNF397	3	1.27644959848397	lfl, 9ra, ter
222273_at	PAPOLG	3	1.27601297916084	lfl, 9ra, ter
229616_s_at	GRAMD2A	3	1.27479452632703	aci, 9ra, ter
206376_at	SLC6A15	3	1.27442082787716	aci, lfl, 9ra
236216_at	236216_at	3	1.27351235264682	aci, 9ra, ter
213012_at	NEDD4	3	1.27277182743816	aci, 9ra, ter
228989_at	TYMSOS	3	1.27250927317562	aci, mtx, 9ra
[truncated: 2,141 more rows]

## Sheet: 1x_Up.PS
ID	Symbol	HowOftenSPS	MeanLogFC	ResponsibleCompounds
221019_s_at	COLEC12	8	2.41790515264105	aci, iso, lfl, mtx, 9ra, ter, thd, vpa
203789_s_at	SEMA3C	7	3.90869363826678	aci, iso, lfl, mtx, 9ra, ter, vpa
201117_s_at	CPE	7	2.910027576517	aci, iso, mtx, 9ra, ter, thd, vpa
1559280_a_at	APELA	7	2.89744151678715	aci, ent, iso, lfl, 9ra, ter, tsa
230130_at	SLIT2	7	2.88625926767219	aci, iso, lfl, mtx, 9ra, ter, vpa
204112_s_at	HNMT	7	2.83950053656464	aci, iso, lfl, mtx, 9ra, ter, vpa
210319_x_at	MSX2	7	2.71776765131906	aci, iso, lfl, mtx, 9ra, ter, vpa
218002_s_at	CXCL14	7	2.65274782552824	aci, iso, lfl, mtx, 9ra, ter, vpa
209897_s_at	SLIT2	7	2.65050651530545	aci, iso, lfl, mtx, 9ra, ter, vpa
222484_s_at	CXCL14	7	2.64266787751964	aci, iso, lfl, mtx, 9ra, ter, vpa
200878_at	EPAS1	7	2.52283052270843	aci, iso, lfl, mtx, 9ra, ter, vpa
209604_s_at	GATA3	7	2.44823472143619	aci, iso, lfl, mtx, 9ra, ter, vpa
225681_at	CTHRC1	7	2.36021435421384	aci, iso, lfl, mtx, 9ra, ter, vpa
201798_s_at	MYOF	7	2.26175670500045	aci, iso, mtx, 9ra, ter, thd, vpa
224851_at	CDK6	7	2.13340032036927	aci, iso, lfl, mtx, 9ra, ter, vpa
228772_at	HNMT	7	2.08482889114868	aci, iso, lfl, mtx, 9ra, ter, vpa
211864_s_at	MYOF	7	2.08082523539824	aci, iso, mtx, 9ra, ter, thd, vpa
201590_x_at	ANXA2	7	2.03325853432719	aci, iso, lfl, mtx, 9ra, ter, vpa
210427_x_at	ANXA2	7	2.00476051559866	aci, iso, lfl, mtx, 9ra, ter, vpa
213503_x_at	ANXA2	7	1.9931859991315	aci, iso, lfl, mtx, 9ra, ter, vpa
224847_at	CDK6	7	1.88572045659434	aci, iso, lfl, mtx, 9ra, ter, vpa
224848_at	CDK6	7	1.88499151645693	aci, iso, lfl, mtx, 9ra, ter, vpa
208816_x_at	ANXA2P2	7	1.7647217280083	aci, iso, lfl, mtx, 9ra, ter, vpa
238762_at	MTHFD2L	7	1.48878410951797	aci, iso, lfl, mtx, 9ra, ter, vpa
242093_at	SYTL5	7	1.40939749067204	aci, iso, lfl, mtx, 9ra, ter, vpa
206935_at	PCDH8	6	4.02300417943423	aci, iso, lfl, 9ra, ter, vpa
204653_at	TFAP2A	6	3.71312976158837	aci, iso, lfl, 9ra, ter, vpa
203788_s_at	SEMA3C	6	3.13897988570983	aci, iso, lfl, 9ra, ter, vpa
212614_at	ARID5B	6	3.10815549254918	aci, iso, lfl, 9ra, ter, vpa
228507_at	PDE3A	6	3.06947797409457	aci, iso, lfl, 9ra, ter, vpa
204463_s_at	ED9ra	6	2.97252972796469	aci, iso, lfl, 9ra, ter, vpa
240815_at	240815_at	6	2.93656474330793	aci, iso, lfl, 9ra, ter, vpa
204464_s_at	ED9ra	6	2.90318958169591	aci, iso, lfl, 9ra, ter, vpa
228850_s_at	SLIT2	6	2.89841860364442	aci, iso, lfl, 9ra, ter, vpa
205523_at	HAPLN1	6	2.89221624531795	aci, iso, lfl, 9ra, ter, vpa
201116_s_at	CPE	6	2.85469469434856	aci, iso, mtx, 9ra, ter, vpa
202286_s_at	TACSTD2	6	2.83570922441809	aci, iso, lfl, mtx, 9ra, ter
201012_at	ANXA1	6	2.65511550519276	iso, mtx, 9ra, ter, thd, vpa
236300_at	PDE3A	6	2.60884101230021	aci, iso, lfl, 9ra, ter, vpa
230204_at	HAPLN1	6	2.6051854046199	aci, iso, lfl, 9ra, ter, vpa
1553613_s_at	FOXC1	6	2.5016560374661	aci, iso, lfl, mtx, 9ra, ter
207480_s_at	MEIS2	6	2.41681068779956	aci, iso, mtx, 9ra, ter, vpa
236947_at	236947_at	6	2.35871190899373	aci, iso, lfl, 9ra, ter, vpa
222071_s_at	SLCO4C1	6	2.3412483952272	aci, iso, lfl, 9ra, ter, vpa
212724_at	RND3	6	2.28902719063245	aci, iso, mtx, 9ra, ter, vpa
230964_at	FREM2	6	2.27221913311679	aci, iso, lfl, 9ra, ter, vpa
202719_s_at	TES	6	2.21723416083512	aci, iso, lfl, mtx, 9ra, ter
212192_at	KCTD12	6	2.21697685580444	iso, lfl, mtx, 9ra, ter, vpa
213385_at	213385_at	6	2.19534293401468	aci, iso, lfl, 9ra, ter, vpa
202720_at	TES	6	2.18394836197321	aci, iso, lfl, mtx, 9ra, ter
232254_at	232254_at	6	2.17327155999388	aci, iso, lfl, mtx, 9ra, ter
222853_at	FLRT3	6	2.13752224560563	aci, iso, lfl, 9ra, ter, vpa
228377_at	KLHL14	6	2.11419209568427	aci, lfl, 9ra, ter, thd, vpa
204750_s_at	DSC2	6	2.09058136375478	aci, iso, lfl, 9ra, ter, vpa
205113_at	NEFM	6	2.06928151103897	iso, lfl, mtx, 9ra, ter, vpa
218656_s_at	LHFPL6	6	2.05684337861875	iso, lfl, mtx, 9ra, ter, vpa
201865_x_at	NR3C1	6	2.02847231820247	aci, iso, lfl, mtx, 9ra, ter
209469_at	GPM6A	6	2.01269981245025	aci, iso, lfl, 9ra, ter, vpa
211737_x_at	PTN	6	1.95473183534284	aci, iso, mtx, 9ra, ter, vpa
200872_at	S100A10	6	1.90169809092285	aci, iso, lfl, 9ra, ter, vpa
209466_x_at	PTN	6	1.89425386195264	aci, iso, mtx, 9ra, ter, vpa
213273_at	TENM4	6	1.89209481968214	aci, iso, lfl, 9ra, ter, vpa
210762_s_at	DLC1	6	1.88442173177377	aci, iso, lfl, 9ra, ter, vpa
228964_at	PRDM1	6	1.85802152996229	aci, iso, lfl, mtx, 9ra, ter
209465_x_at	PTN	6	1.84262613081029	aci, iso, mtx, 9ra, ter, vpa
200660_at	S100A11	6	1.76934585405654	aci, lfl, mtx, 9ra, ter, vpa
205555_s_at	MSX2	6	1.76259797785786	aci, lfl, mtx, 9ra, ter, vpa
208540_x_at	208540_x_at	6	1.69358954700538	aci, lfl, mtx, 9ra, ter, vpa
241002_at	241002_at	6	1.64071340534914	aci, iso, lfl, mtx, 9ra, ter
205534_at	PCDH7	6	1.63941970847475	aci, iso, lfl, mtx, 9ra, vpa
224999_at	EGFR	6	1.621438556702	aci, iso, lfl, mtx, 9ra, ter
235879_at	235879_at	6	1.5694346661635	aci, iso, lfl, mtx, 9ra, ter
225171_at	ARHGAP18	6	1.52138065576037	aci, iso, lfl, 9ra, ter, vpa
241681_at	241681_at	6	1.5086631656354	aci, iso, lfl, 9ra, ter, vpa
210074_at	CTSV	6	1.491019050856	aci, iso, lfl, mtx, 9ra, ter
212922_s_at	SMYD2	6	1.48206840260061	aci, iso, lfl, 9ra, ter, vpa
225173_at	ARHGAP18	6	1.47668913083541	aci, iso, lfl, 9ra, ter, vpa
227203_at	FBXL17	6	1.43186145826594	aci, iso, lfl, 9ra, ter, vpa
205535_s_at	PCDH7	6	1.41773184680658	aci, iso, lfl, mtx, 9ra, vpa
213703_at	LINC00342	6	1.40700821454091	aci, lfl, mtx, 9ra, ter, vpa
202651_at	LPGAT1	6	1.37295106392003	aci, iso, lfl, 9ra, ter, vpa
214130_s_at	PDE4DIP	6	1.34465098654474	aci, iso, lfl, 9ra, ter, vpa
229125_at	KANK4	5	4.50385882465112	aci, iso, 9ra, ter, vpa
214451_at	TFAP2B	5	4.37569208377678	aci, lfl, 9ra, ter, vpa
1553394_a_at	TFAP2B	5	3.94630583570278	aci, lfl, 9ra, ter, vpa
234563_at	234563_at	5	3.75511676497135	aci, iso, lfl, 9ra, ter
213094_at	ADGRG6	5	3.70532316280087	aci, iso, lfl, 9ra, ter
206710_s_at	EPB41L3	5	3.51006604391504	aci, lfl, 9ra, ter, vpa
212681_at	EPB41L3	5	3.39337702168088	aci, lfl, 9ra, ter, vpa
238447_at	RBMS3	5	3.22521001800791	aci, lfl, 9ra, ter, vpa
228827_at	RUNX1T1	5	3.21731944291276	aci, iso, lfl, 9ra, ter
211776_s_at	EPB41L3	5	3.03938772913069	aci, lfl, 9ra, ter, vpa
230040_at	ADAMTS18	5	3.02670238958294	aci, iso, lfl, 9ra, ter
219179_at	DACT1	5	3.020752442106	aci, lfl, 9ra, ter, vpa
230895_at	HAPLN1	5	2.93659063717195	aci, lfl, 9ra, ter, vpa
1566163_at	1566163_at	5	2.79302207854204	aci, iso, lfl, 9ra, ter
205932_s_at	MSX1	5	2.78198849132617	aci, iso, lfl, 9ra, vpa
209071_s_at	RGS5	5	2.759072522585	iso, lfl, mtx, ter, vpa
223044_at	SLC40A1	5	2.73987385515256	aci, iso, lfl, 9ra, ter
205528_s_at	RUNX1T1	5	2.7323210128971	aci, iso, lfl, 9ra, ter
206189_at	UNC5C	5	2.72779286982068	aci, iso, 9ra, ter, vpa
205529_s_at	RUNX1T1	5	2.71536817347771	aci, iso, lfl, 9ra, ter
221760_at	MAN1A1	5	2.66531843339178	aci, iso, 9ra, ter, vpa
218718_at	PDGFC	5	2.60338816391749	aci, iso, lfl, 9ra, ter
226448_at	FAM89A	5	2.59962041503446	aci, iso, lfl, 9ra, ter
226863_at	FAM110C	5	2.59207649010742	aci, iso, lfl, 9ra, ter
222719_s_at	PDGFC	5	2.54708401612757	aci, iso, lfl, 9ra, ter
226534_at	KITLG	5	2.5168458892184	aci, iso, lfl, 9ra, ter
218353_at	RGS5	5	2.49941080517515	iso, lfl, mtx, ter, vpa
1563467_at	1563467_at	5	2.3841494317951	aci, iso, lfl, 9ra, ter
213258_at	TFPI	5	2.34765494142174	iso, mtx, 9ra, thd, vpa
227752_at	SPTLC3	5	2.3384135913068	aci, iso, lfl, 9ra, ter
209470_s_at	GPM6A	5	2.31463107421471	aci, iso, lfl, 9ra, ter
210145_at	PLA2G4A	5	2.30734835768291	aci, iso, lfl, 9ra, ter
216321_s_at	NR3C1	5	2.29573435833286	aci, iso, lfl, 9ra, ter
212298_at	NRP1	5	2.29501230611566	aci, iso, lfl, 9ra, ter
209070_s_at	RGS5	5	2.27420504881907	iso, lfl, mtx, ter, vpa
219737_s_at	PCDH9	5	2.27258977288548	aci, iso, lfl, 9ra, vpa
226302_at	ATP8B1	5	2.24731642882417	aci, iso, lfl, 9ra, ter
1553171_x_at	LRRN4	5	2.23912834460575	aci, iso, lfl, 9ra, ter
244414_at	244414_at	5	2.23407205882408	aci, lfl, 9ra, ter, vpa
1555725_a_at	RGS5	5	2.23147274661258	iso, lfl, mtx, ter, vpa
211671_s_at	NR3C1	5	2.22101590427615	aci, iso, lfl, 9ra, ter
226492_at	SEMA6D	5	2.20629445859306	aci, iso, lfl, 9ra, ter
229823_at	RIMS2	5	2.20618514182196	aci, iso, lfl, 9ra, ter
228221_at	SLC44A3	5	2.20531702481019	aci, iso, lfl, 9ra, ter
209631_s_at	GPR37	5	2.20280665142624	aci, iso, mtx, 9ra, ter
201427_s_at	SELENOP	5	2.19066404706861	aci, iso, mtx, 9ra, vpa
240304_s_at	TMC5	5	2.18715666787754	aci, lfl, 9ra, ter, vpa
205619_s_at	MEOX1	5	2.18076385739162	aci, iso, lfl, 9ra, vpa
209737_at	MAGI2	5	2.15667264508299	aci, iso, lfl, 9ra, ter
209369_at	ANXA3	5	2.15458921872172	aci, iso, mtx, 9ra, ter
204654_s_at	TFAP2A	5	2.13906111817969	aci, lfl, 9ra, ter, vpa
218559_s_at	MAFB	5	2.11873362136565	aci, iso, lfl, 9ra, vpa
219250_s_at	FLRT3	5	2.09492875840096	aci, iso, 9ra, ter, vpa
232668_at	232668_at	5	2.0884910097322	aci, iso, lfl, 9ra, ter
235457_at	MAML2	5	2.07686769461891	aci, iso, 9ra, ter, vpa
233882_s_at	SEMA6D	5	2.06538187693869	aci, iso, lfl, 9ra, ter
223422_s_at	ARHGAP24	5	2.05882334005683	aci, iso, 9ra, ter, vpa
211719_x_at	FN1	5	2.05380593600796	aci, lfl, 9ra, ter, vpa
212464_s_at	FN1	5	2.04769765968311	aci, lfl, 9ra, ter, vpa
220898_at	220898_at	5	2.03711186042983	aci, iso, lfl, 9ra, ter
216442_x_at	FN1	5	2.03086082265338	aci, lfl, 9ra, ter, vpa
210495_x_at	FN1	5	2.01935702817322	aci, lfl, 9ra, ter, vpa
212188_at	KCTD12	5	2.01354854737946	iso, lfl, mtx, 9ra, ter
232935_at	232935_at	5	1.97564244498013	iso, lfl, mtx, 9ra, ter
224822_at	DLC1	5	1.96794092707579	aci, iso, 9ra, ter, vpa
236029_at	FAT3	5	1.96625541800218	aci, iso, lfl, 9ra, ter
212097_at	CAV1	5	1.96262477514584	iso, lfl, mtx, ter, vpa
205524_s_at	HAPLN1	5	1.93372623365973	aci, lfl, 9ra, ter, vpa
214696_at	MIR22HG	5	1.91063466797174	aci, iso, lfl, 9ra, ter
204751_x_at	DSC2	5	1.90553849295308	aci, iso, lfl, 9ra, ter
227764_at	LYPD6	5	1.89824368665979	aci, iso, lfl, 9ra, ter
226817_at	DSC2	5	1.87017846864851	aci, iso, lfl, 9ra, ter
215646_s_at	VCAN	5	1.86868424454446	aci, iso, mtx, 9ra, vpa
242051_at	242051_at	5	1.85759760434753	aci, iso, lfl, 9ra, ter
221731_x_at	VCAN	5	1.84446960186002	aci, iso, mtx, 9ra, vpa
219064_at	ITIH5	5	1.842692006943	aci, iso, lfl, 9ra, ter
215448_at	215448_at	5	1.83600753482858	aci, iso, lfl, 9ra, ter
204491_at	PDE4D	5	1.81860574023123	aci, lfl, 9ra, ter, vpa
240397_x_at	COLEC12	5	1.81273605078846	aci, iso, 9ra, ter, vpa
203423_at	RBP1	5	1.81056526753652	aci, iso, lfl, 9ra, ter
210085_s_at	ANXA9	5	1.79976424073649	aci, iso, lfl, 9ra, ter
204620_s_at	VCAN	5	1.78025518189006	aci, iso, mtx, 9ra, vpa
227998_at	S100A16	5	1.76473325115195	aci, iso, lfl, 9ra, ter
206542_s_at	SMARCA2	5	1.75826759838399	aci, iso, lfl, 9ra, ter
1552694_at	SLC2A13	5	1.73443881753649	aci, iso, lfl, 9ra, ter
228347_at	SIX1	5	1.72900906327409	aci, lfl, mtx, 9ra, vpa
231136_at	231136_at	5	1.71117259538018	iso, lfl, 9ra, ter, vpa
1558964_at	FAT3	5	1.70821672465876	aci, iso, lfl, 9ra, ter
225239_at	NEAT1	5	1.70277701724905	iso, mtx, ter, thd, vpa
229638_at	IRX3	5	1.70189926813203	aci, iso, lfl, 9ra, ter
234989_at	NEAT1	5	1.69754353684065	iso, mtx, ter, thd, vpa
226126_at	TBCK	5	1.68742740164258	aci, lfl, 9ra, ter, vpa
206167_s_at	ARHGAP6	5	1.68467148039955	aci, iso, 9ra, ter, vpa
211571_s_at	VCAN	5	1.6745594234771	aci, iso, mtx, 9ra, vpa
227719_at	SMAD9	5	1.66945167855081	aci, iso, 9ra, ter, vpa
235852_at	STON2	5	1.66799951589318	aci, iso, lfl, 9ra, vpa
218764_at	PRKCH	5	1.65783412828716	aci, lfl, 9ra, ter, vpa
213169_at	SEMA5A	5	1.64874129200843	aci, lfl, mtx, 9ra, ter
209683_at	CYRIA	5	1.64163467222136	aci, iso, 9ra, ter, vpa
204897_at	PTGER4	5	1.6125530691838	aci, iso, lfl, 9ra, ter
227209_at	CNTN1	5	1.60841312883393	aci, ent, lfl, 9ra, ter
228790_at	FAM110B	5	1.60806954005504	aci, iso, lfl, 9ra, ter
1554300_a_at	SVOPL	5	1.60270771106693	aci, iso, lfl, 9ra, ter
220940_at	ANKRD36B	5	1.60134156301296	aci, lfl, 9ra, ter, vpa
231778_at	DLX3	5	1.5961216832348	aci, iso, lfl, 9ra, ter
228080_at	LAYN	5	1.58889538465402	iso, lfl, mtx, ter, vpa
228360_at	LYPD6B	5	1.56606253940605	aci, iso, lfl, 9ra, ter
228949_at	WLS	5	1.55399291536178	aci, iso, 9ra, ter, vpa
219388_at	GRHL2	5	1.54536134726786	aci, iso, lfl, 9ra, ter
227062_at	NEAT1	5	1.50537067859241	iso, mtx, ter, thd, vpa
205111_s_at	PLCE1	5	1.50219217921242	aci, iso, lfl, 9ra, ter
222670_s_at	MAFB	5	1.49813725592571	aci, iso, lfl, 9ra, vpa
202974_at	MPP1	5	1.49249492646668	aci, iso, lfl, 9ra, ter
219032_x_at	OPN3	5	1.48902580967022	aci, iso, 9ra, ter, vpa
215768_at	215768_at	5	1.48779649184263	aci, iso, lfl, 9ra, vpa
211075_s_at	CD47	5	1.47944004887296	aci, iso, lfl, 9ra, ter
206137_at	RIMS2	5	1.47857212632586	aci, iso, lfl, 9ra, ter
212956_at	TBC1D9	5	1.47576483947786	aci, iso, lfl, mtx, 9ra
238558_at	238558_at	5	1.46686654469248	aci, iso, lfl, 9ra, ter
201983_s_at	EGFR	5	1.42340732122268	iso, mtx, 9ra, ter, vpa
225627_s_at	CACHD1	5	1.41302148466606	aci, ent, 9ra, thd, vpa
215686_x_at	TFAP2B	5	1.39806561262865	aci, lfl, 9ra, ter, vpa
203041_s_at	LAMP2	5	1.39759109589596	aci, iso, lfl, 9ra, ter
214129_at	PDE4DIP	5	1.3753682347028	iso, lfl, 9ra, ter, vpa
224392_s_at	OPN3	5	1.37166213079377	aci, iso, 9ra, ter, vpa
225922_at	FNIP2	5	1.36801772580345	aci, iso, lfl, 9ra, ter
226460_at	FNIP2	5	1.3621834011005	aci, iso, lfl, 9ra, ter
221973_at	221973_at	5	1.35429238784082	aci, mtx, 9ra, ter, vpa
218705_s_at	SNX24	5	1.34796137214035	aci, iso, lfl, ter, vpa
222716_s_at	SNX24	5	1.34516271378841	aci, iso, lfl, 9ra, ter
1558111_at	MBNL1	5	1.34488136060271	aci, iso, lfl, 9ra, ter
219017_at	ETNK1	5	1.32125779308585	aci, iso, lfl, 9ra, ter
227461_at	STON2	5	1.31792456528868	aci, iso, lfl, 9ra, vpa
227179_at	STAU2	5	1.28934051879568	aci, iso, lfl, 9ra, ter
211675_s_at	MDFIC	5	1.27678683966166	aci, iso, mtx, ter, vpa
201596_x_at	KRT18	5	1.25317093749645	aci, iso, mtx, 9ra, ter
236617_at	236617_at	5	1.24976453204245	aci, lfl, mtx, 9ra, ter
223599_at	TRIM6	5	1.22415628507522	aci, iso, lfl, 9ra, ter
1557128_at	FAM111B	5	1.19852192266263	aci, iso, lfl, mtx, ter
202728_s_at	LTBP1	5	1.14254412196195	aci, lfl, mtx, 9ra, ter
216905_s_at	ST14	5	1.11225739595593	aci, lfl, mtx, 9ra, ter
228642_at	HOTAIRM1	4	5.1724840088243	aci, iso, 9ra, ter
214639_s_at	HOXA1	4	5.07330844592587	aci, iso, 9ra, ter
224646_x_at	224646_x_at	4	5.01477602144427	aci, iso, 9ra, ter
1557051_s_at	HOTAIRM1	4	4.80666598188966	aci, iso, 9ra, ter
202409_at	202409_at	4	4.75992477819557	aci, iso, 9ra, ter
224997_x_at	224997_x_at	4	4.69934451083024	aci, iso, 9ra, ter
206104_at	ISL1	4	4.6226671116632	aci, lfl, 9ra, ter
205453_at	HOXB2	4	4.26086353601297	aci, iso, 9ra, ter
204069_at	MEIS1	4	4.08475634092842	aci, iso, 9ra, ter
207761_s_at	METTL7A	4	4.07094381550452	aci, lfl, 9ra, ter
209505_at	NR2F1	4	3.92552195109112	aci, iso, 9ra, vpa
1552487_a_at	BNC1	4	3.7500237612975	aci, iso, 9ra, ter
228904_at	HOXB3	4	3.74224033515478	aci, iso, 9ra, ter
204393_s_at	ACP3	4	3.65712683616029	aci, lfl, 9ra, ter
1559477_s_at	MEIS1	4	3.61842540401565	aci, iso, 9ra, ter
223282_at	TSHZ1	4	3.61756747960654	aci, iso, 9ra, ter
204361_s_at	SKAP2	4	3.5104292313249	aci, iso, 9ra, ter
225639_at	SKAP2	4	3.49162355802938	aci, iso, 9ra, ter
238018_at	ALKAL2	4	3.48038996740948	aci, iso, 9ra, vpa
210002_at	GATA6	4	3.42970642562119	aci, iso, 9ra, ter
231666_at	PAX3	4	3.3374797881612	iso, mtx, thd, vpa
216899_s_at	SKAP2	4	3.27276685324452	aci, iso, 9ra, ter
235465_at	AMER2	4	3.24556900414762	aci, lfl, 9ra, ter
204844_at	ENPEP	4	3.13275560586077	aci, lfl, 9ra, ter
234190_at	234190_at	4	3.09507850931667	aci, iso, 9ra, ter
242172_at	242172_at	4	3.08034477631683	aci, iso, 9ra, ter
202410_x_at	202410_x_at	4	3.07724879126331	aci, iso, 9ra, ter
242396_at	NR2F2	4	3.06478400229158	aci, lfl, 9ra, ter
226535_at	226535_at	4	3.04919958116322	aci, lfl, 9ra, ter
232176_at	SLITRK6	4	3.0467562799227	aci, iso, lfl, 9ra
210881_s_at	210881_s_at	4	3.00887807929992	aci, iso, 9ra, ter
204362_at	SKAP2	4	2.96682425271477	aci, iso, 9ra, ter
218692_at	SYBU	4	2.95816878153549	aci, lfl, 9ra, ter
205080_at	RARB	4	2.883539966279	aci, iso, 9ra, ter
235976_at	SLITRK6	4	2.87666796891862	aci, iso, lfl, 9ra
201324_at	EMP1	4	2.86751897590591	iso, mtx, thd, vpa
237356_at	237356_at	4	2.83158457692123	aci, lfl, 9ra, ter
237849_at	237849_at	4	2.82942649655872	aci, iso, 9ra, ter
203131_at	PDGFRA	4	2.80441303199461	aci, iso, 9ra, vpa
1560101_at	SYDE2	4	2.80187931578995	aci, iso, 9ra, ter
220625_s_at	ELF5	4	2.79515476741663	aci, iso, lfl, 9ra
204273_at	EDNRB	4	2.78527372799286	aci, iso, 9ra, ter
209863_s_at	TP63	4	2.77552496835111	aci, lfl, 9ra, ter
232481_s_at	SLITRK6	4	2.76748941466884	aci, iso, lfl, 9ra
235570_at	RBMS3	4	2.7475019129673	aci, 9ra, ter, vpa
213929_at	EXPH5	4	2.741834118198	aci, iso, 9ra, ter
227812_at	TNFRSF19	4	2.73623073923752	aci, 9ra, ter, vpa
202023_at	EFNA1	4	2.68650307072597	aci, lfl, 9ra, ter
213492_at	COL2A1	4	2.6824622065329	aci, iso, 9ra, ter
217404_s_at	COL2A1	4	2.66561190833157	aci, iso, 9ra, ter
206502_s_at	INSM1	4	2.65803976961353	aci, 9ra, ter, vpa
244420_at	244420_at	4	2.63205233268341	aci, lfl, 9ra, ter
239606_at	239606_at	4	2.60537990479823	aci, lfl, 9ra, ter
238763_at	RBM20	4	2.6023217551495	aci, iso, 9ra, ter
209016_s_at	KRT7	4	2.59400484726739	aci, lfl, 9ra, ter
213317_at	CLIC5	4	2.56572225665325	aci, lfl, 9ra, ter
244802_at	244802_at	4	2.55421787191309	aci, lfl, 9ra, ter
227838_at	UNC5C	4	2.50486427396477	aci, 9ra, ter, vpa
223283_s_at	TSHZ1	4	2.50045620448435	aci, iso, 9ra, ter
233386_at	233386_at	4	2.50027999917115	aci, iso, 9ra, ter
210664_s_at	TFPI	4	2.49585533950196	iso, mtx, thd, vpa
208530_s_at	RARB	4	2.48397319968672	aci, iso, 9ra, ter
213030_s_at	PLXNA2	4	2.48273752414224	aci, iso, 9ra, ter
209676_at	TFPI	4	2.45398460231851	iso, mtx, thd, vpa
214734_at	EXPH5	4	2.44884142336788	aci, iso, 9ra, ter
210447_at	GLUD2	4	2.44830139831203	aci, lfl, 9ra, ter
209602_s_at	GATA3	4	2.44182571482359	aci, lfl, 9ra, ter
1555310_a_at	PAK6	4	2.4375796912943	aci, lfl, 9ra, ter
202975_s_at	RHOBTB3	4	2.43519436703915	aci, 9ra, ter, vpa
208116_s_at	MAN1A1	4	2.42354780150228	aci, iso, 9ra, ter
216235_s_at	ED9ra	4	2.41884357466731	aci, 9ra, ter, vpa
215729_s_at	VGLL1	4	2.41279440417441	aci, 9ra, ter, vpa
219935_at	ADAMTS5	4	2.37307054520018	aci, iso, 9ra, ter
225202_at	RHOBTB3	4	2.3473064829659	aci, 9ra, ter, vpa
235497_at	LINC01128	4	2.34660847840856	aci, lfl, 9ra, ter
206941_x_at	SEMA3E	4	2.34293834209783	aci, iso, lfl, 9ra
203510_at	MET	4	2.33739501052651	aci, iso, 9ra, ter
236750_at	236750_at	4	2.33012430968387	aci, lfl, 9ra, ter
221729_at	COL5A2	4	2.31589562014284	aci, lfl, 9ra, ter
221796_at	NTRK2	4	2.31458852799649	aci, iso, 9ra, ter
205430_at	BMP5	4	2.28787139228074	lfl, 9ra, ter, vpa
239723_at	239723_at	4	2.28634717369524	aci, lfl, 9ra, ter
219461_at	PAK6	4	2.28031901307063	aci, lfl, 9ra, ter
209735_at	ABCG2	4	2.27229440489069	aci, lfl, 9ra, ter
1553169_at	LRRN4	4	2.25621429154039	aci, lfl, 9ra, ter
221730_at	COL5A2	4	2.25373215056799	aci, lfl, 9ra, ter
205473_at	ATP6V1B1	4	2.23941925832935	aci, iso, 9ra, ter
221667_s_at	HSPB8	4	2.21719112611662	aci, iso, 9ra, ter
242405_at	242405_at	4	2.21660275622662	aci, lfl, 9ra, ter
210665_at	TFPI	4	2.21607985684022	iso, mtx, thd, vpa
237030_at	ACP3	4	2.21506243984688	aci, lfl, 9ra, ter
213816_s_at	MET	4	2.21083899804796	aci, iso, 9ra, ter
228504_at	SCN7A	4	2.19567042343756	aci, lfl, 9ra, ter
204364_s_at	REEP1	4	2.18793420178396	aci, iso, 9ra, ter
236610_at	236610_at	4	2.14789196039528	aci, lfl, 9ra, ter
214053_at	ERBB4	4	2.14406187760298	aci, iso, 9ra, ter
211712_s_at	ANXA9	4	2.1392275069519	aci, lfl, 9ra, ter
209506_s_at	NR2F1	4	2.11434951188981	aci, iso, 9ra, vpa
226137_at	ZFHX3	4	2.10721784862376	aci, iso, 9ra, ter
209603_at	GATA3	4	2.10635238313461	aci, lfl, 9ra, ter
1559732_at	NUB1	4	2.10367630324883	aci, iso, 9ra, ter
60474_at	FERMT1	4	2.0924037946237	aci, lfl, 9ra, ter
224348_s_at	224348_s_at	4	2.09096501334957	aci, iso, 9ra, ter
209755_at	NMNAT2	4	2.08053242187212	aci, iso, 9ra, vpa
207717_s_at	PKP2	4	2.07874905510925	aci, iso, 9ra, ter
227241_at	MUC15	4	2.06113879783533	aci, lfl, 9ra, ter
219602_s_at	PIEZO2	4	2.0537517448121	aci, iso, lfl, 9ra
212538_at	DOCK9	4	2.05073341611911	aci, lfl, 9ra, ter
211986_at	AHNAK	4	2.03483202920711	aci, iso, 9ra, ter
214705_at	PATJ	4	2.02999937988343	aci, lfl, 9ra, ter
232874_at	DOCK9	4	2.02732713425338	aci, lfl, 9ra, ter
230883_at	NXPH2	4	2.02045718619129	aci, mtx, 9ra, ter
207197_at	ZIC3	4	2.01369343351856	iso, lfl, mtx, vpa
205043_at	CFTR	4	2.00741280206285	iso, lfl, 9ra, ter
227297_at	ITGA9	4	1.9916665037094	aci, lfl, 9ra, ter
244425_at	244425_at	4	1.97554012017916	aci, iso, 9ra, ter
235079_at	ZNF704	4	1.97194676606707	aci, iso, 9ra, ter
238063_at	TMEM154	4	1.97173017223148	aci, lfl, 9ra, ter
228640_at	PCDH7	4	1.96396362436245	aci, iso, 9ra, vpa
1556331_a_at	1556331_a_at	4	1.95658912621021	aci, lfl, 9ra, ter
232568_at	232568_at	4	1.95405954296597	aci, lfl, 9ra, ter
1560512_at	1560512_at	4	1.94639914951608	aci, lfl, 9ra, ter
1558569_at	1558569_at	4	1.94597191420379	aci, lfl, 9ra, ter
227238_at	MUC15	4	1.94011994322361	aci, lfl, 9ra, ter
204851_s_at	DCX	4	1.93793486477848	aci, lfl, 9ra, ter
214858_at	LOC100130449	4	1.93393084720848	aci, lfl, 9ra, ter
203304_at	BAMBI	4	1.92087971164601	aci, iso, 9ra, ter
218796_at	FERMT1	4	1.89222752733715	aci, lfl, 9ra, ter
209687_at	CXCL12	4	1.89014106211241	ent, lfl, 9ra, ter
227503_at	227503_at	4	1.88374724403278	aci, iso, 9ra, ter
1563841_at	1563841_at	4	1.88274626559838	aci, iso, 9ra, ter
213601_at	SLIT1	4	1.87579933854243	aci, iso, 9ra, vpa
229975_at	BMPR1B	4	1.86544047404377	aci, iso, mtx, 9ra
242452_at	242452_at	4	1.86465015204982	aci, iso, 9ra, ter
225033_at	ST3GAL1	4	1.86431891978693	aci, 9ra, ter, vpa
229831_at	CNTN3	4	1.86036576665291	aci, iso, 9ra, vpa
236429_at	236429_at	4	1.85709329600505	aci, lfl, 9ra, ter
201438_at	COL6A3	4	1.85586094370105	mtx, 9ra, ter, vpa
219936_s_at	GPR87	4	1.85348350555468	lfl, mtx, 9ra, ter
202546_at	VAMP8	4	1.85194736168812	aci, lfl, 9ra, ter
209211_at	KLF5	4	1.8515653109568	aci, lfl, mtx, 9ra
213931_at	213931_at	4	1.84984649842775	aci, 9ra, ter, vpa
205278_at	GAD1	4	1.84033448678557	ent, mtx, thd, vpa
205051_s_at	KIT	4	1.83789392706661	aci, iso, lfl, vpa
209684_at	RIN2	4	1.83214771645684	aci, iso, 9ra, ter
227032_at	PLXNA2	4	1.82604640360236	aci, iso, 9ra, ter
220624_s_at	ELF5	4	1.82551013031933	aci, iso, lfl, 9ra
204619_s_at	VCAN	4	1.82426766805095	aci, iso, mtx, vpa
220184_at	NANOG	4	1.82327267540322	ent, lfl, ter, tsa
225325_at	MFSD6	4	1.81626820054548	aci, lfl, 9ra, ter
243416_at	243416_at	4	1.80345141771481	aci, ent, 9ra, thd
218435_at	DNAJC15	4	1.7950131620305	aci, lfl, 9ra, ter
243974_at	243974_at	4	1.79215206175942	iso, lfl, ter, vpa
240165_at	240165_at	4	1.78427941880121	aci, lfl, 9ra, ter
203910_at	ARHGAP29	4	1.7698737498317	aci, iso, 9ra, ter
1552712_a_at	NMNAT2	4	1.76929037434676	aci, 9ra, ter, vpa
202484_s_at	MBD2	4	1.75404786104809	aci, lfl, 9ra, ter
243109_at	MCTP2	4	1.75296863099167	aci, lfl, 9ra, ter
229929_at	SPSB4	4	1.74963265264234	aci, iso, 9ra, ter
230960_at	IGDCC3	4	1.74224760986031	aci, 9ra, ter, vpa
208606_s_at	WNT4	4	1.73567933353354	iso, lfl, ter, vpa
217707_x_at	SMARCA2	4	1.73471830312655	aci, lfl, 9ra, ter
223594_at	TMEM117	4	1.72556269352675	aci, lfl, 9ra, ter
229545_at	FERMT1	4	1.72506334296144	aci, lfl, 9ra, ter
232541_at	232541_at	4	1.71312086401124	iso, lfl, 9ra, ter
242579_at	BMPR1B	4	1.71008287294439	aci, iso, 9ra, ter
204365_s_at	REEP1	4	1.70782159167915	aci, iso, 9ra, ter
238805_at	238805_at	4	1.70665737196768	aci, lfl, 9ra, ter
213260_at	FOXC1	4	1.70197511247924	aci, lfl, 9ra, ter
209267_s_at	SLC39A8	4	1.70174850611813	iso, lfl, mtx, vpa
223827_at	TNFRSF19	4	1.69684943184398	aci, 9ra, ter, vpa
1559425_at	1559425_at	4	1.69409493124008	aci, lfl, 9ra, ter
217518_at	MYOF	4	1.69377397877934	aci, iso, 9ra, ter
223366_at	ZNF704	4	1.69345037989457	aci, iso, 9ra, ter
228057_at	DDIT4L	4	1.69335003336708	aci, lfl, 9ra, ter
1559096_x_at	FBXO9	4	1.69227407665777	aci, lfl, 9ra, ter
1562235_s_at	1562235_s_at	4	1.69113152170354	aci, iso, 9ra, ter
211828_s_at	TNIK	4	1.69093108290207	iso, mtx, ter, vpa
235247_at	235247_at	4	1.6786548638989	aci, lfl, 9ra, ter
213429_at	BICC1	4	1.6779984464347	aci, iso, 9ra, ter
208189_s_at	MYO7A	4	1.67670107200737	aci, lfl, 9ra, ter
235905_at	ZNF704	4	1.67632316696501	aci, iso, 9ra, ter
210239_at	IRX5	4	1.670946621196	lfl, mtx, 9ra, ter
239162_at	239162_at	4	1.67087653784876	aci, lfl, 9ra, ter
228635_at	PCDH10	4	1.66809311760553	aci, lfl, 9ra, vpa
212099_at	RHOB	4	1.66692975970138	iso, lfl, 9ra, vpa
226225_at	MCC	4	1.66555440070331	aci, iso, ter, vpa
233536_at	ASXL3	4	1.66439753419664	aci, 9ra, ter, vpa
216568_x_at	216568_x_at	4	1.66189529795336	aci, iso, 9ra, ter
239173_at	PATJ	4	1.66160295188107	aci, lfl, 9ra, ter
225502_at	DOCK8	4	1.66158721012831	mtx, ter, thd, vpa
208146_s_at	CPVL	4	1.65770338593065	aci, iso, 9ra, ter
216005_at	TNC	4	1.6536236459972	lfl, mtx, 9ra, ter
214862_x_at	TET1	4	1.65355043219089	aci, lfl, 9ra, ter
239567_at	239567_at	4	1.65318927829066	aci, 9ra, ter, vpa
230302_at	230302_at	4	1.65037632604565	aci, lfl, 9ra, ter
205431_s_at	BMP5	4	1.64401039437758	lfl, 9ra, ter, vpa
236396_at	LOC101927263	4	1.64285312621245	aci, lfl, 9ra, ter
217967_s_at	NIBAN1	4	1.64103297598684	aci, iso, mtx, ter
213456_at	SOSTDC1	4	1.63467348153044	iso, lfl, 9ra, ter
222925_at	DCDC2	4	1.63269634014905	aci, lfl, 9ra, ter
210042_s_at	CTSZ	4	1.63108056783596	aci, iso, 9ra, ter
208322_s_at	ST3GAL1	4	1.62831501740056	aci, 9ra, ter, vpa
242846_at	242846_at	4	1.6207725579824	aci, lfl, 9ra, ter
232138_at	MBNL2	4	1.61634458676768	aci, iso, 9ra, ter
1556211_a_at	AIG1	4	1.61349082601491	aci, lfl, 9ra, ter
232978_at	232978_at	4	1.61276799491918	aci, iso, 9ra, ter
1552695_a_at	SLC2A13	4	1.60863290513372	aci, iso, 9ra, ter
243586_at	243586_at	4	1.60143497387461	aci, lfl, 9ra, ter
1557129_a_at	FAM111B	4	1.59388533102519	iso, lfl, mtx, ter
207871_s_at	207871_s_at	4	1.59201497285217	aci, iso, 9ra, ter
227198_at	AFF3	4	1.58515981050055	aci, iso, 9ra, ter
214111_at	OPCML	4	1.58120263739721	aci, lfl, 9ra, ter
206028_s_at	MERTK	4	1.58077531558326	aci, iso, 9ra, ter
219858_s_at	MFSD6	4	1.57682583226908	aci, lfl, 9ra, ter
1555829_at	ESYT2	4	1.57680578182386	aci, lfl, 9ra, ter
33197_at	MYO7A	4	1.57654996152147	aci, lfl, 9ra, ter
214807_at	PLXDC2	4	1.57509907825083	aci, lfl, 9ra, ter
212923_s_at	PXDC1	4	1.57439785686042	aci, iso, 9ra, ter
240865_at	240865_at	4	1.56860911843908	iso, lfl, mtx, ter
209008_x_at	KRT8	4	1.56804407878016	aci, iso, 9ra, ter
232947_at	232947_at	4	1.56658585920649	aci, lfl, 9ra, ter
242245_at	242245_at	4	1.56630379620267	aci, iso, 9ra, ter
214154_s_at	PKP2	4	1.56497099051477	aci, iso, 9ra, ter
217617_at	217617_at	4	1.56442328970736	aci, iso, 9ra, ter
226145_s_at	FRAS1	4	1.56262458464971	aci, iso, 9ra, ter
225380_at	PKDCC	4	1.56157952112108	iso, lfl, ter, vpa
201839_s_at	EPCAM	4	1.55861504407346	aci, iso, mtx, ter
242738_s_at	ZFHX3	4	1.54934416786858	aci, iso, 9ra, ter
214967_at	214967_at	4	1.54802261721321	iso, mtx, ter, vpa
219038_at	MORC4	4	1.54728471136827	aci, iso, 9ra, ter
227911_at	ARHGAP28	4	1.54705218663153	aci, lfl, 9ra, ter
204388_s_at	MAOA	4	1.54277050502411	aci, iso, 9ra, ter
213107_at	TNIK	4	1.53640537415721	iso, mtx, ter, vpa
208147_s_at	CYP2C8	4	1.53333175195659	aci, iso, 9ra, ter
203042_at	LAMP2	4	1.53059706205305	aci, iso, 9ra, ter
244512_at	HOXB-AS1	4	1.53026460640653	aci, iso, 9ra, ter
221959_at	FAM110B	4	1.52955579142097	aci, iso, 9ra, ter
232144_at	232144_at	4	1.52578345515133	aci, iso, 9ra, ter
223437_at	PPARA	4	1.52520297875169	aci, iso, 9ra, ter
209723_at	SERPINB9	4	1.52146629277295	iso, lfl, ter, vpa
213342_at	YAP1	4	1.52031761494112	aci, iso, 9ra, ter
228821_at	ST6GAL2	4	1.51698098453183	aci, iso, lfl, vpa
202800_at	SLC1A3	4	1.51173441077779	iso, mtx, ter, vpa
213325_at	NECTIN3	4	1.50998629588633	aci, iso, 9ra, ter
219450_at	C4orf19	4	1.50277874465011	aci, lfl, 9ra, ter
204389_at	MAOA	4	1.4962736130814	aci, iso, 9ra, ter
225144_at	BMPR2	4	1.49523500298554	aci, lfl, 9ra, ter
1558217_at	SLFN13	4	1.49393610779898	iso, lfl, mtx, ter
1558511_s_at	ESYT2	4	1.4848878861796	aci, iso, 9ra, ter
232037_at	IGDCC3	4	1.48395022403604	aci, 9ra, ter, vpa
201369_s_at	ZFP36L2	4	1.47852378414664	aci, lfl, 9ra, ter
235538_at	235538_at	4	1.47639014616417	aci, iso, 9ra, ter
208621_s_at	EZR	4	1.47584584805626	aci, iso, 9ra, ter
1559020_a_at	1559020_a_at	4	1.47062941729428	aci, 9ra, ter, vpa
213109_at	TNIK	4	1.46990000441053	iso, mtx, ter, vpa
237035_at	237035_at	4	1.46985037212901	aci, lfl, 9ra, ter
240467_at	240467_at	4	1.4626530273916	aci, lfl, 9ra, ter
219580_s_at	TMC5	4	1.45662547268607	aci, 9ra, ter, vpa
229778_at	SPX	4	1.454687583595	aci, iso, mtx, 9ra
1555830_s_at	ESYT2	4	1.45245458304291	aci, iso, 9ra, ter
243016_at	243016_at	4	1.44613517979341	aci, lfl, 9ra, ter
228624_at	TMEM144	4	1.44474027728397	aci, iso, 9ra, ter
212063_at	CD44	4	1.44377218647117	iso, mtx, ter, vpa
214247_s_at	DKK3	4	1.44324636196871	iso, lfl, 9ra, ter
1559394_a_at	1559394_a_at	4	1.44093822216308	ent, lfl, ter, vpa
217234_s_at	EZR	4	1.434819387486	aci, iso, 9ra, ter
214033_at	214033_at	4	1.4323837870354	aci, lfl, 9ra, ter
244354_at	STRN	4	1.42757081180634	aci, lfl, 9ra, ter
1566115_at	1566115_at	4	1.42390126297868	aci, lfl, 9ra, ter
1566491_at	1566491_at	4	1.42021288290053	aci, lfl, 9ra, ter
241893_at	241893_at	4	1.40968862825143	aci, lfl, 9ra, ter
240242_at	ATP13A4	4	1.40552657963605	aci, iso, lfl, 9ra
217525_at	OLFML1	4	1.4012119868259	aci, iso, 9ra, ter
229332_at	HPDL	4	1.393347199071	aci, iso, 9ra, ter
242022_at	242022_at	4	1.38869266554625	aci, iso, 9ra, ter
219990_at	E2F8	4	1.3839486493136	iso, lfl, mtx, ter
232369_at	232369_at	4	1.38338568131518	aci, iso, 9ra, ter
212345_s_at	CREB3L2	4	1.3827276717174	iso, 9ra, ter, vpa
219750_at	TMEM144	4	1.38271551194097	aci, iso, 9ra, ter
202660_at	ITPR2	4	1.38002012714796	aci, lfl, 9ra, ter
224218_s_at	TRPS1	4	1.37478168421687	aci, iso, lfl, 9ra
208425_s_at	TANC2	4	1.37314427462978	iso, 9ra, ter, vpa
202619_s_at	PLOD2	4	1.36954583820955	aci, iso, 9ra, ter
232127_at	CLCN5	4	1.36849727282319	aci, 9ra, ter, vpa
224694_at	ANTXR1	4	1.36498541084039	iso, lfl, ter, vpa
210612_s_at	SYNJ2	4	1.3603960256485	aci, mtx, 9ra, ter
243198_at	TEX9	4	1.35568819095369	aci, lfl, 9ra, ter
215287_at	STRN	4	1.35541313744068	aci, lfl, 9ra, ter
208370_s_at	RCAN1	4	1.35514663608695	iso, mtx, ter, vpa
213285_at	TMEM30B	4	1.34613884937147	aci, lfl, 9ra, ter
224952_at	TANC2	4	1.33820828682139	iso, 9ra, ter, vpa
242801_at	242801_at	4	1.33808175034015	aci, lfl, 9ra, ter
227335_at	DIDO1	4	1.32746393359642	aci, lfl, 9ra, ter
209447_at	SYNE1	4	1.32124119415551	aci, lfl, 9ra, ter
208623_s_at	EZR	4	1.32096036950794	aci, iso, 9ra, ter
207143_at	CDK6	4	1.32012749856711	aci, iso, 9ra, ter
205112_at	PLCE1	4	1.31611556803592	aci, iso, lfl, ter
242346_x_at	242346_x_at	4	1.31232976826889	aci, lfl, mtx, ter
220643_s_at	FAIM	4	1.31057359091934	aci, iso, 9ra, ter
1555058_a_at	LPGAT1	4	1.30989532274432	aci, lfl, 9ra, ter
228124_at	ABHD12	4	1.30677039194734	aci, lfl, 9ra, ter
220761_s_at	TAOK3	4	1.30098619769585	aci, iso, 9ra, ter
212828_at	SYNJ2	4	1.29805208977092	aci, mtx, 9ra, ter
203640_at	MBNL2	4	1.29804955901474	aci, iso, 9ra, ter
202599_s_at	NRIP1	4	1.2953635971917	aci, iso, 9ra, ter
202626_s_at	LYN	4	1.29384708111167	iso, mtx, ter, vpa
207467_x_at	CAST	4	1.28598885950364	aci, iso, lfl, 9ra
243890_at	243890_at	4	1.27632207379321	aci, iso, 9ra, ter
242559_at	242559_at	4	1.26685699640581	aci, lfl, 9ra, ter
240458_at	240458_at	4	1.2642554644595	aci, lfl, 9ra, ter
224690_at	FAM210B	4	1.2620431983875	iso, mtx, ter, vpa
201302_at	ANXA4	4	1.26037757459383	aci, iso, 9ra, ter
203556_at	ZHX2	4	1.25626131961921	aci, iso, 9ra, ter
208622_s_at	EZR	4	1.25484118684534	aci, iso, 9ra, ter
217735_s_at	EIF2AK1	4	1.25173014536004	aci, lfl, 9ra, ter
235811_at	235811_at	4	1.25070316318345	aci, lfl, 9ra, ter
202600_s_at	NRIP1	4	1.2421027000542	aci, iso, 9ra, ter
223136_at	AIG1	4	1.23981683369254	aci, iso, 9ra, ter
222344_at	222344_at	4	1.23890899319702	aci, lfl, 9ra, ter
230060_at	CDCA7	4	1.23875247141711	iso, lfl, mtx, ter
227476_at	LPGAT1	4	1.23681921579906	aci, lfl, 9ra, ter
218231_at	NAGK	4	1.22918168349056	aci, lfl, 9ra, ter
236427_at	236427_at	4	1.22680004888656	aci, lfl, 9ra, ter
206704_at	CLCN5	4	1.20911146727252	aci, 9ra, ter, vpa
230479_at	EIF3F	4	1.20403259839092	aci, lfl, 9ra, ter
225978_at	RIMKLB	4	1.19397231738973	aci, lfl, 9ra, ter
241459_at	241459_at	4	1.19324328953399	aci, iso, mtx, 9ra
226274_at	CLCN5	4	1.19214057702563	aci, 9ra, ter, vpa
235919_at	CEP78	4	1.18053442859582	aci, lfl, 9ra, ter
226273_at	CLCN5	4	1.17442417077168	aci, 9ra, ter, vpa
209442_x_at	ANK3	4	1.17096179978593	aci, lfl, 9ra, ter
224693_at	FAM210B	4	1.14992192798061	iso, mtx, ter, vpa
244840_x_at	DOCK4	4	1.14695262791742	aci, 9ra, ter, vpa
228620_at	CHROMR	4	1.1377670154655	aci, lfl, 9ra, ter
232165_at	EPPK1	4	1.13389097641683	iso, 9ra, ter, vpa
226568_at	FAM102B	4	1.10761447614605	aci, iso, 9ra, ter
218242_s_at	KMT5B	4	1.10670220575445	aci, lfl, 9ra, ter
238032_at	238032_at	4	1.09510244739614	aci, ent, 9ra, ter
244033_at	CEP128	4	1.08558680417594	iso, lfl, ter, vpa
242989_at	STRN	4	1.04939547414879	aci, iso, 9ra, ter
235521_at	HOXA3	3	5.49094599260756	aci, iso, 9ra
219768_at	VTCN1	3	4.730925337263	aci, 9ra, ter
206765_at	KCNJ2	3	4.48832692196659	aci, 9ra, ter
231513_at	231513_at	3	4.36273054545407	aci, 9ra, ter
223753_s_at	223753_s_at	3	4.25572698505175	aci, 9ra, ter
205044_at	GABRP	3	4.19128782240714	aci, 9ra, ter
1557050_at	1557050_at	3	4.1768496577098	aci, iso, 9ra
206373_at	ZIC1	3	4.17552042493766	iso, mtx, vpa
205532_s_at	CDH6	3	4.14785207380222	iso, mtx, vpa
223673_at	RFX4	3	4.07195232921281	iso, 9ra, vpa
40284_at	FOXA2	3	3.98281551775774	aci, iso, 9ra
201744_s_at	LUM	3	3.88498949219697	iso, 9ra, ter
226582_at	LINC02381	3	3.86397666626764	aci, iso, 9ra
218468_s_at	GREM1	3	3.77917837322632	iso, mtx, vpa
215076_s_at	COL3A1	3	3.74437353102424	aci, 9ra, ter
210602_s_at	CDH6	3	3.66923089630105	iso, mtx, vpa
44783_s_at	HEY1	3	3.66086635567373	aci, 9ra, ter
218469_at	GREM1	3	3.55254375918963	iso, mtx, vpa
212977_at	ACKR3	3	3.51986384834353	aci, 9ra, ter
219564_at	KCNJ16	3	3.50289062930214	aci, 9ra, ter
228004_at	LINC00261	3	3.44809951951123	aci, iso, 9ra
204845_s_at	ENPEP	3	3.43086251465224	aci, 9ra, ter
214961_at	MTUS2	3	3.39936798507029	aci, 9ra, ter
218839_at	HEY1	3	3.29637531541506	aci, 9ra, ter
220138_at	HAND1	3	3.27391826057723	aci, 9ra, ter
210103_s_at	FOXA2	3	3.23699577785861	aci, iso, 9ra
238914_at	DCC	3	3.2155472014716	aci, lfl, vpa
230496_at	AMER2	3	3.19340843258497	aci, 9ra, ter
222760_at	ZNF703	3	3.15211958487929	aci, iso, 9ra
203434_s_at	MME	3	3.11109563896084	aci, 9ra, ter
209994_s_at	209994_s_at	3	3.09325496424998	aci, 9ra, ter
202437_s_at	CYP1B1	3	3.08409327686988	iso, mtx, vpa
201506_at	TGFBI	3	3.06635160501302	aci, 9ra, ter
202976_s_at	RHOBTB3	3	3.04277624114099	aci, 9ra, ter
210601_at	CDH6	3	3.02900970788619	iso, mtx, vpa
207819_s_at	ABCB4	3	2.94303174517816	aci, 9ra, ter
231947_at	MYCT1	3	2.93355139351776	aci, 9ra, ter
227856_at	FAM241A	3	2.92962986448336	lfl, 9ra, ter
226766_at	ROBO2	3	2.92361801084798	aci, iso, 9ra
238815_at	LRRTM1	3	2.92048067415371	aci, lfl, 9ra
209892_at	FUT4	3	2.91797765680965	aci, 9ra, ter
243811_at	HOXB1	3	2.90792999687801	aci, iso, 9ra
224833_at	ETS1	3	2.90187263632033	mtx, ter, vpa
243041_s_at	243041_s_at	3	2.84538430445764	aci, 9ra, ter
228367_at	ALPK2	3	2.83622493631392	aci, 9ra, ter
241789_at	RBMS3	3	2.82534031923791	aci, 9ra, ter
239262_at	239262_at	3	2.80884256083441	aci, iso, 9ra
227607_at	STAMBPL1	3	2.78436665199022	aci, 9ra, ter
223204_at	GASK1B	3	2.78303357302913	aci, 9ra, ter
206389_s_at	PDE3A	3	2.74454279356995	aci, 9ra, ter
233238_s_at	LINC01933	3	2.73524681446843	aci, iso, 9ra
214457_at	HOXA2	3	2.71574057536114	aci, iso, 9ra
232584_at	232584_at	3	2.70805598126669	aci, iso, 9ra
243940_at	TSHZ2	3	2.69352770444465	aci, iso, 9ra
217437_s_at	TACC1	3	2.68473848777406	aci, 9ra, ter
206001_at	NPY	3	2.6536394821536	lfl, ter, vpa
202436_s_at	CYP1B1	3	2.65078507867918	iso, mtx, vpa
240186_at	240186_at	3	2.64478026226927	aci, 9ra, ter
219764_at	FZD10	3	2.62957672820151	iso, lfl, vpa
1554690_a_at	TACC1	3	2.62241813015769	aci, 9ra, ter
227193_at	SLC30A4	3	2.61838293379389	aci, iso, 9ra
242868_at	242868_at	3	2.60982092629831	aci, 9ra, ter
227195_at	ZNF503	3	2.58322209873006	aci, iso, 9ra
216048_s_at	RHOBTB3	3	2.56056175013365	aci, 9ra, ter
200911_s_at	TACC1	3	2.53729188524851	aci, 9ra, ter
214803_at	CDH6	3	2.52356617974516	iso, mtx, vpa
1556638_at	PAX7	3	2.52194328317152	iso, lfl, vpa
212915_at	PDZRN3	3	2.51508684407047	aci, 9ra, ter
235616_at	TSHZ2	3	2.50474637626147	aci, iso, 9ra
202435_s_at	CYP1B1	3	2.49133518587827	iso, mtx, vpa
205911_at	PTH1R	3	2.48758941969735	aci, 9ra, ter
208096_s_at	COL21A1	3	2.48620411066524	iso, 9ra, ter
220196_at	MUC16	3	2.48620218348944	aci, iso, 9ra
213802_at	PRSS12	3	2.48044625064544	lfl, 9ra, ter
242598_at	242598_at	3	2.47614287921726	aci, iso, 9ra
229580_at	CLSTN2	3	2.4760932871812	iso, ter, vpa
205413_at	MPPED2	3	2.4652147452803	aci, iso, 9ra
243555_at	243555_at	3	2.45598779975274	aci, 9ra, ter
223316_at	CCDC3	3	2.45580556039466	aci, 9ra, ter
222288_at	222288_at	3	2.4541420486476	aci, iso, 9ra
237189_at	HOXB-AS1	3	2.45057701664123	aci, 9ra, ter
240245_at	240245_at	3	2.44622426475325	aci, 9ra, ter
229530_at	GUCY1A1	3	2.43507031866472	aci, 9ra, ter
231711_at	ACP3	3	2.42394168976808	aci, 9ra, ter
233887_at	ADGRG6	3	2.42228983240306	aci, 9ra, ter
215324_at	SEMA3D	3	2.40542899704788	aci, 9ra, ter
1555412_at	FBXL21P	3	2.36495460587851	aci, 9ra, ter
226709_at	ROBO2	3	2.3613015575904	aci, iso, 9ra
208885_at	LCP1	3	2.35666555960042	aci, 9ra, ter
221942_s_at	GUCY1A1	3	2.35103156736704	aci, 9ra, ter
213436_at	CNR1	3	2.31525788500912	aci, iso, 9ra
225664_at	COL12A1	3	2.31453997785223	iso, mtx, ter
206701_x_at	EDNRB	3	2.29772586935304	lfl, 9ra, ter
235371_at	GXYLT2	3	2.27984126560391	aci, iso, 9ra
219682_s_at	TBX3	3	2.2734072986393	aci, 9ra, ter
226560_at	SGPP2	3	2.26576022519509	iso, lfl, 9ra
238297_at	238297_at	3	2.25542990950028	aci, lfl, 9ra
238617_at	KIF26B	3	2.2550751954003	aci, 9ra, ter
207540_s_at	SYK	3	2.22093112057209	aci, 9ra, ter
204135_at	FILIP1L	3	2.22075578444035	aci, 9ra, ter
230867_at	COL6A6	3	2.21626894220584	aci, 9ra, ter
1555997_s_at	IGFBP5	3	2.21370341965166	aci, 9ra, ter
206767_at	RBMS3	3	2.19472680370754	aci, 9ra, ter
244521_at	TSHZ2	3	2.18755068701714	aci, iso, 9ra
225308_s_at	TANC1	3	2.1873780219372	aci, 9ra, ter
205923_at	RELN	3	2.18575700133935	iso, lfl, ter
223611_s_at	LNX1	3	2.18438310893736	aci, iso, 9ra
233139_at	233139_at	3	2.17883176224414	iso, thd, vpa
1565598_at	1565598_at	3	2.17314589453366	aci, 9ra, ter
232054_at	PCDH20	3	2.17282186320056	aci, lfl, 9ra
206349_at	LGI1	3	2.17004241152878	mtx, thd, vpa
225911_at	NPNT	3	2.16702943956148	aci, 9ra, ter
239297_at	TRMT9B	3	2.16691141465042	aci, 9ra, ter
216831_s_at	RUNX1T1	3	2.16305331187886	aci, 9ra, ter
215643_at	SEMA3D	3	2.15992299809993	aci, 9ra, ter
242290_at	TACC1	3	2.15350865795732	aci, 9ra, ter
204271_s_at	EDNRB	3	2.14716433020629	lfl, 9ra, ter
201843_s_at	EFEMP1	3	2.14002264082493	aci, iso, 9ra
211518_s_at	BMP4	3	2.1389256799643	iso, mtx, vpa
211732_x_at	HNMT	3	2.13827619100241	aci, 9ra, ter
218899_s_at	BAALC	3	2.12233202923072	aci, iso, lfl
222830_at	GRHL1	3	2.11934952613585	aci, 9ra, ter
230480_at	PIWIL4	3	2.1186760734771	aci, 9ra, ter
227900_at	CBLB	3	2.11653309092089	aci, 9ra, ter
215692_s_at	MPPED2	3	2.11636794673923	aci, lfl, 9ra
209121_x_at	NR2F2	3	2.10998477933214	aci, 9ra, ter
221841_s_at	KLF4	3	2.09982038461854	aci, 9ra, ter
205515_at	PRSS12	3	2.09744579428478	lfl, 9ra, ter
205547_s_at	TAGLN	3	2.09689565676075	iso, mtx, vpa
201842_s_at	EFEMP1	3	2.09452860759376	aci, iso, 9ra
226068_at	SYK	3	2.08883443761982	aci, 9ra, ter
1560318_at	ARHGAP29	3	2.08316719783285	aci, 9ra, ter
213707_s_at	DLX5	3	2.06732805079821	iso, lfl, mtx
232370_at	GATA2-AS1	3	2.0647286016483	aci, 9ra, ter
206837_at	ALX1	3	2.05600272889347	aci, 9ra, ter
209392_at	ENPP2	3	2.05272286693369	iso, mtx, vpa
1562969_at	DNMBP	3	2.05059357454441	aci, lfl, 9ra
202149_at	NEDD9	3	2.04832677213349	iso, mtx, vpa
205311_at	DDC	3	2.04484287608656	aci, iso, 9ra
44790_s_at	RUBCNL	3	2.0297483267967	aci, 9ra, ter
204975_at	EMP2	3	2.01482762394113	aci, 9ra, ter
233442_at	233442_at	3	2.01144728616603	aci, 9ra, ter
205081_at	CRIP1	3	2.00945618241749	aci, 9ra, vpa
223182_s_at	AGPAT3	3	2.00830386876897	aci, 9ra, ter
39248_at	AQP3	3	2.00666569693513	aci, 9ra, ter
235281_x_at	AHNAK	3	2.000688280008	aci, 9ra, ter
219995_s_at	ZNF750	3	1.98577832637431	aci, lfl, 9ra
1554736_at	ARHGAP29	3	1.97799418346385	aci, 9ra, ter
201130_s_at	CDH1	3	1.97353974697432	iso, lfl, mtx
203333_at	KIFAP3	3	1.97204618654211	aci, 9ra, ter
233085_s_at	NABP1	3	1.9702114555223	iso, lfl, ter
222154_s_at	SPATS2L	3	1.96932120774506	aci, 9ra, ter
1556764_s_at	1556764_s_at	3	1.9607291334826	aci, lfl, 9ra
212096_s_at	MTUS1	3	1.95945645343148	aci, 9ra, ter
235368_at	ADAMTS5	3	1.95675346416393	aci, 9ra, ter
232116_at	GRHL3	3	1.9486328883601	lfl, mtx, vpa
1558523_at	FAM184A	3	1.94570981758991	aci, 9ra, ter
219938_s_at	PSTPIP2	3	1.94470505029794	aci, 9ra, ter
1556421_at	C8orf34-AS1	3	1.94306286761605	iso, lfl, vpa
204019_s_at	SH3YL1	3	1.94155011299819	aci, iso, 9ra
217997_at	PHLDA1	3	1.93965945429858	lfl, mtx, ter
239519_at	239519_at	3	1.93791480081549	lfl, 9ra, ter
209829_at	RIPOR2	3	1.93664999692759	mtx, ter, vpa
219932_at	SLC27A6	3	1.93656327701128	aci, 9ra, ter
209212_s_at	KLF5	3	1.93187321806721	aci, mtx, 9ra
211958_at	IGFBP5	3	1.93109237117919	aci, 9ra, ter
235613_at	235613_at	3	1.92960389440735	aci, 9ra, ter
232191_at	ERVH48-1	3	1.92411707051006	aci, 9ra, ter
215073_s_at	NR2F2	3	1.92027965549865	aci, 9ra, ter
217996_at	PHLDA1	3	1.91623308351506	lfl, mtx, ter
205880_at	PRKD1	3	1.90912293587076	aci, 9ra, ter
1555724_s_at	TAGLN	3	1.90693094753689	iso, mtx, vpa
242191_at	242191_at	3	1.89933442305066	aci, iso, 9ra
225079_at	EMP2	3	1.8983221341032	aci, 9ra, ter
205280_at	GLRB	3	1.8960142379686	aci, iso, 9ra
219814_at	MBNL3	3	1.89009978564767	iso, lfl, ter
201576_s_at	GLB1	3	1.888639328881	aci, 9ra, ter
218035_s_at	RBM47	3	1.8867600751469	aci, 9ra, ter
201566_x_at	ID2	3	1.88597458404236	aci, 9ra, vpa
205768_s_at	SLC27A2	3	1.88049574664494	aci, iso, 9ra
242769_at	CTTNBP2	3	1.87781809676519	aci, 9ra, ter
236404_at	236404_at	3	1.8773024847692	aci, 9ra, ter
1555392_at	1555392_at	3	1.87660346030549	aci, 9ra, ter
241344_at	241344_at	3	1.87470676928617	aci, 9ra, ter
205234_at	SLC16A4	3	1.86819284593313	aci, 9ra, vpa
1561615_s_at	SLC8A1	3	1.86427229657791	lfl, 9ra, ter
201510_at	ELF3	3	1.86002859030126	aci, iso, 9ra
222872_x_at	NABP1	3	1.85966737306831	iso, lfl, ter
238608_at	238608_at	3	1.85188364606384	aci, 9ra, ter
213624_at	SMPDL3A	3	1.84499186777665	lfl, 9ra, ter
229498_at	MBNL3	3	1.84430091989751	iso, lfl, ter
1553808_a_at	NKX2-3	3	1.84401561698661	aci, 9ra, ter
222496_s_at	RBM47	3	1.8399278709389	aci, 9ra, ter
205132_at	ACTC1	3	1.83910104065157	iso, mtx, ter
221217_s_at	RBFOX1	3	1.83690175067366	iso, thd, vpa
225078_at	EMP2	3	1.83230791229875	aci, 9ra, ter
229357_at	ADAMTS5	3	1.83193302547968	aci, 9ra, ter
233713_at	233713_at	3	1.83183908025975	aci, 9ra, ter
214608_s_at	EYA1	3	1.83065844763052	aci, 9ra, ter
229842_at	ELF3	3	1.82869806175467	aci, iso, 9ra
226725_at	SLFN5	3	1.82751870296227	aci, 9ra, ter
221609_s_at	WNT6	3	1.82614059946669	aci, 9ra, ter
219463_at	LAMP5	3	1.82586088460585	aci, iso, 9ra
203435_s_at	MME	3	1.82540392297134	aci, 9ra, ter
226978_at	PPARA	3	1.81764057153135	aci, iso, 9ra
204359_at	FLRT2	3	1.81696287677387	aci, lfl, 9ra
209757_s_at	MYCN	3	1.81419301553325	iso, mtx, vpa
232064_at	FER	3	1.81326709893815	aci, 9ra, ter
224219_s_at	TRPC4	3	1.80079226115588	iso, mtx, vpa
203567_s_at	TRIM38	3	1.79924250362551	iso, mtx, vpa
201170_s_at	BHLHE40	3	1.79767230250094	mtx, ter, vpa
217168_s_at	HERPUD1	3	1.7953940239687	aci, 9ra, ter
224400_s_at	CHST9	3	1.79151046602346	iso, lfl, ter
210839_s_at	ENPP2	3	1.7905331378837	iso, mtx, vpa
236963_at	236963_at	3	1.78663609130006	aci, 9ra, ter
209893_s_at	FUT4	3	1.78469277249598	aci, 9ra, ter
1556029_s_at	NMNAT2	3	1.77930892673849	aci, iso, 9ra
239218_at	PDE1C	3	1.77699885787753	aci, 9ra, vpa
219230_at	TMEM100	3	1.77626355282256	aci, 9ra, ter
228716_at	THRB	3	1.77557897320147	lfl, mtx, ter
213894_at	THSD7A	3	1.76231795628451	iso, mtx, ter
225060_at	LRP11	3	1.75447837214892	iso, lfl, mtx
244597_at	244597_at	3	1.75074407447474	aci, 9ra, ter
229004_at	ADAMTS15	3	1.74918663228533	iso, mtx, vpa
209281_s_at	ATP2B1	3	1.74814119590596	aci, 9ra, ter
201464_x_at	JUN	3	1.74685796514991	iso, mtx, ter
212095_s_at	MTUS1	3	1.74554504810713	aci, 9ra, ter
218532_s_at	RETREG1	3	1.74103042521471	aci, 9ra, ter
230836_at	ST8SIA4	3	1.73992462838502	iso, lfl, ter
227038_at	SGMS2	3	1.73882902312096	iso, mtx, vpa
1552727_s_at	ADAMTS17	3	1.73867706816838	lfl, 9ra, ter
202672_s_at	ATF3	3	1.73535236219297	iso, mtx, vpa
1553055_a_at	SLFN5	3	1.73501761071747	aci, 9ra, ter
238577_s_at	TSHZ2	3	1.73321374019263	aci, iso, 9ra
1554717_a_at	PDE4D	3	1.73212174823547	aci, 9ra, ter
205348_s_at	DYNC1I1	3	1.72877916482168	iso, lfl, 9ra
201650_at	KRT19	3	1.72583064852043	aci, 9ra, ter
227399_at	VGLL3	3	1.72099227364754	lfl, mtx, vpa
236592_at	236592_at	3	1.72062026413647	aci, 9ra, ter
1570505_at	ABCB4	3	1.71899999200227	aci, 9ra, ter
206544_x_at	SMARCA2	3	1.7177853546735	aci, 9ra, ter
243170_at	243170_at	3	1.7161328412457	aci, 9ra, ter
222162_s_at	ADAMTS1	3	1.71533389885489	aci, 9ra, ter
205848_at	GAS2	3	1.70992960245868	aci, 9ra, ter
1552685_a_at	GRHL1	3	1.7092012341806	aci, 9ra, ter
235350_at	C4orf19	3	1.70875780430798	aci, lfl, ter
215559_at	ABCC6	3	1.70764086459265	aci, lfl, 9ra
222486_s_at	ADAMTS1	3	1.70433663104009	aci, 9ra, ter
209921_at	SLC7A11	3	1.7014943903313	lfl, mtx, vpa
215828_at	215828_at	3	1.70077094533857	aci, 9ra, ter
217678_at	SLC7A11	3	1.6961295243953	lfl, mtx, vpa
233664_at	233664_at	3	1.69334826655991	aci, 9ra, ter
207084_at	POU3F2	3	1.69105300109679	aci, 9ra, thd
242528_at	HOXA-AS2	3	1.69028493392246	aci, iso, 9ra
241970_at	241970_at	3	1.68898459800428	aci, 9ra, ter
238909_at	S100A10	3	1.6866220305416	aci, iso, ter
204517_at	PPIC	3	1.68504390341957	aci, lfl, ter
207147_at	DLX2	3	1.68496323845225	aci, 9ra, ter
203232_s_at	ATXN1	3	1.6841980164905	aci, 9ra, ter
203426_s_at	IGFBP5	3	1.68291431957069	aci, 9ra, ter
231873_at	BMPR2	3	1.68036871928165	aci, 9ra, ter
1559094_at	FBXO9	3	1.67898127393509	aci, 9ra, ter
215716_s_at	ATP2B1	3	1.67704445298822	aci, 9ra, ter
223059_s_at	FAM107B	3	1.67413817430003	aci, 9ra, ter
213139_at	SNAI2	3	1.671700861221	iso, ter, vpa
204850_s_at	DCX	3	1.66761805187124	aci, 9ra, ter
241365_at	SATB1	3	1.66532073753908	aci, 9ra, ter
239847_at	239847_at	3	1.6563329365237	aci, iso, 9ra
232333_at	232333_at	3	1.65468089755107	aci, 9ra, ter
214157_at	GNAS	3	1.65345614247565	lfl, 9ra, ter
204542_at	ST6GALNAC2	3	1.64989756713116	aci, 9ra, ter
225301_s_at	MYO5B	3	1.64787369917525	aci, 9ra, ter
209711_at	SLC35D1	3	1.63708633941951	aci, 9ra, ter
212473_s_at	MICAL2	3	1.63600793984687	lfl, mtx, ter
202430_s_at	PLSCR1	3	1.63376352433945	iso, ter, vpa
233273_at	233273_at	3	1.63341545257632	aci, iso, 9ra
201810_s_at	SH3BP5	3	1.63333400324805	aci, 9ra, ter
236699_at	236699_at	3	1.63060448894872	aci, 9ra, ter
201110_s_at	THBS1	3	1.62905195216749	iso, mtx, ter
237946_at	237946_at	3	1.62537605755254	lfl, mtx, ter
228280_at	ZC3HAV1L	3	1.62264092754198	aci, iso, 9ra
236167_at	236167_at	3	1.62251576506212	aci, 9ra, ter
233090_at	233090_at	3	1.62137093625823	aci, 9ra, ter
201534_s_at	UBL3	3	1.61960478385209	iso, 9ra, ter
234196_at	234196_at	3	1.61941617422414	aci, 9ra, ter
1558280_s_at	ARHGAP29	3	1.61858597930323	aci, 9ra, ter
230233_at	230233_at	3	1.61853124079259	aci, iso, 9ra
226961_at	PRR15	3	1.6184638119009	aci, 9ra, ter
204466_s_at	SNCA	3	1.61800428164412	aci, iso, 9ra
1569477_at	1569477_at	3	1.61309107013069	aci, 9ra, ter
1554966_a_at	FILIP1L	3	1.6122742166568	aci, 9ra, ter
218599_at	REC8	3	1.60963101056889	aci, 9ra, ter
203642_s_at	COBLL1	3	1.60781466224767	iso, 9ra, ter
227488_at	227488_at	3	1.60299695398583	aci, iso, 9ra
210117_at	SPAG1	3	1.60208760617989	iso, mtx, ter
235146_at	TMCC3	3	1.59876740972738	aci, 9ra, ter
223438_s_at	PPARA	3	1.59765442236187	aci, iso, 9ra
227609_at	EPSTI1	3	1.59702707449416	iso, lfl, ter
205769_at	SLC27A2	3	1.59659346752111	aci, iso, 9ra
234645_at	234645_at	3	1.59209259311239	aci, 9ra, ter
241812_at	SPATS2L	3	1.59163485016489	aci, 9ra, ter
233036_at	233036_at	3	1.58943149736186	aci, 9ra, ter
206581_at	BNC1	3	1.58837506641759	iso, 9ra, ter
232878_at	NR2F2-AS1	3	1.58766425295021	aci, 9ra, ter
227176_at	SLC2A13	3	1.58503992674587	aci, iso, 9ra
238204_at	238204_at	3	1.58281491340701	aci, 9ra, ter
230722_at	BNC2	3	1.58263089405568	aci, 9ra, ter
232453_at	232453_at	3	1.581547896043	aci, 9ra, ter
1563900_at	FAM83B	3	1.57626017776267	aci, lfl, 9ra
226609_at	DCBLD1	3	1.57598685512101	aci, iso, ter
202718_at	IGFBP2	3	1.57264425075097	aci, iso, 9ra
229623_at	TMEM150C	3	1.56809734057737	aci, iso, 9ra
201468_s_at	NQO1	3	1.56762349825368	iso, mtx, vpa
213056_at	FRMD4B	3	1.56574225850113	aci, 9ra, ter
233417_at	233417_at	3	1.56561399782863	aci, 9ra, ter
231930_at	ELMOD1	3	1.56245283196449	aci, 9ra, ter
205487_s_at	VGLL1	3	1.56197238274405	aci, 9ra, ter
232744_x_at	232744_x_at	3	1.56054226964396	aci, 9ra, ter
236724_at	CFC1	3	1.55982694630392	aci, 9ra, ter
1569607_s_at	1569607_s_at	3	1.55966176737337	aci, 9ra, ter
201367_s_at	ZFP36L2	3	1.55944849247687	aci, lfl, 9ra
203065_s_at	CAV1	3	1.5590072047588	iso, mtx, ter
232843_s_at	DOCK8	3	1.55821391632294	mtx, thd, vpa
224699_s_at	ESYT2	3	1.55497467013639	aci, 9ra, ter
225299_at	MYO5B	3	1.55361213796462	aci, iso, 9ra
228598_at	DPP10	3	1.55351953339613	aci, iso, 9ra
210519_s_at	NQO1	3	1.55322978450932	iso, mtx, vpa
204790_at	SMAD7	3	1.55277778519532	aci, 9ra, ter
219654_at	HACD1	3	1.55224582317735	iso, mtx, vpa
1557078_at	SLFN5	3	1.55140763338118	aci, 9ra, ter
241741_at	CRLS1	3	1.54910263269535	aci, 9ra, ter
232776_at	PDZRN3	3	1.54323452865905	aci, 9ra, ter
201195_s_at	SLC7A5	3	1.54204850823986	iso, mtx, ter
233614_at	233614_at	3	1.53888843342607	aci, 9ra, ter
238919_at	PCDH9	3	1.53867819516147	aci, lfl, 9ra
237727_at	237727_at	3	1.53760928262158	lfl, 9ra, ter
219842_at	ARL15	3	1.5369959378658	aci, 9ra, ter
223681_s_at	PATJ	3	1.53540888956718	aci, 9ra, ter
225575_at	LIFR	3	1.53358145298944	iso, lfl, ter
203610_s_at	TRIM38	3	1.53332669354399	iso, mtx, vpa
201565_s_at	ID2	3	1.53166610609675	aci, 9ra, vpa
219257_s_at	SPHK1	3	1.52843850762006	iso, ter, vpa
226069_at	PRICKLE1	3	1.52820448891774	aci, lfl, 9ra
225571_at	LIFR	3	1.52601086205734	iso, mtx, ter
222167_at	222167_at	3	1.52585926017464	aci, 9ra, ter
205542_at	STEAP1	3	1.52484152161491	iso, mtx, vpa
226955_at	AFAP1L1	3	1.52245386407247	lfl, 9ra, ter
201811_x_at	SH3BP5	3	1.51652474770062	aci, 9ra, ter
202403_s_at	COL1A2	3	1.51555365372039	iso, ter, vpa
209692_at	EYA2	3	1.51497721413621	lfl, 9ra, ter
236067_at	236067_at	3	1.51331871698725	aci, 9ra, ter
212921_at	SMYD2	3	1.50821206348422	aci, 9ra, ter
209710_at	GATA2	3	1.50798556122965	aci, 9ra, ter
211913_s_at	MERTK	3	1.50487318725554	aci, iso, 9ra
1563386_at	1563386_at	3	1.50263363397963	aci, 9ra, ter
235815_at	TSHZ2	3	1.50229039923404	aci, iso, 9ra
222877_at	NRP2	3	1.50224866607668	lfl, ter, vpa
220266_s_at	KLF4	3	1.50016494923951	aci, 9ra, ter
244358_at	244358_at	3	1.49607633557379	aci, 9ra, ter
208399_s_at	EDN3	3	1.49591542762502	lfl, 9ra, ter
205818_at	BRINP1	3	1.49503110023282	aci, ent, 9ra
221701_s_at	STRA6	3	1.49337405827572	aci, 9ra, ter
230503_at	230503_at	3	1.49245040740893	iso, mtx, vpa
225544_at	TBX3	3	1.49191224342059	aci, 9ra, ter
203973_s_at	CEBPD	3	1.48948032748934	iso, ter, vpa
244050_at	HACD4	3	1.48882228394606	aci, 9ra, ter
221805_at	NEFL	3	1.48635598211336	iso, mtx, ter
210609_s_at	TP53I3	3	1.48556257113791	lfl, mtx, ter
227379_at	MBOAT1	3	1.47752832380397	iso, mtx, ter
226865_at	PLXDC2	3	1.47719376525674	aci, 9ra, ter
204115_at	GNG11	3	1.47528197092787	lfl, mtx, vpa
201280_s_at	DAB2	3	1.47487564637663	aci, 9ra, ter
213857_s_at	CD47	3	1.47437874443601	aci, iso, 9ra
201200_at	CREG1	3	1.47231954096752	aci, 9ra, ter
227210_at	SFMBT2	3	1.47047735485988	iso, 9ra, vpa
203566_s_at	AGL	3	1.46958044100225	aci, 9ra, ter
213618_at	ARAP2	3	1.46935775529417	iso, lfl, 9ra
244832_at	244832_at	3	1.46494949563031	aci, 9ra, ter
242671_at	242671_at	3	1.46142580541699	aci, 9ra, ter
231380_at	C8orf34	3	1.45923753024345	iso, lfl, vpa
206548_at	206548_at	3	1.45817691625736	aci, 9ra, ter
235771_at	LINC00472	3	1.45656897440821	iso, ter, vpa
227235_at	GUCY1A1	3	1.45223856623555	aci, 9ra, ter
220116_at	KCNN2	3	1.45048389608513	aci, 9ra, ter
212392_s_at	212392_s_at	3	1.45033909356469	iso, lfl, vpa
203498_at	RCAN2	3	1.44992173583129	aci, 9ra, ter
1564776_at	1564776_at	3	1.4488754090911	aci, 9ra, ter
1558199_at	FN1	3	1.44697157122133	aci, 9ra, ter
212845_at	SAMD4A	3	1.44455769291115	iso, mtx, vpa
222456_s_at	LIMA1	3	1.44405597980163	aci, 9ra, ter
212195_at	IL6ST	3	1.44045063282144	aci, iso, 9ra
217908_s_at	DCAF6	3	1.43983292311631	aci, 9ra, ter
229576_s_at	TBX3	3	1.43642927728588	aci, 9ra, ter
213455_at	FAM114A1	3	1.4348807801674	iso, ter, vpa
228153_at	RNF144B	3	1.43477095788084	lfl, 9ra, ter
202150_s_at	NEDD9	3	1.43220347274464	iso, mtx, vpa
212775_at	OBSL1	3	1.43060885233372	aci, 9ra, ter
213425_at	WNT5A	3	1.42947459072963	iso, lfl, ter
203568_s_at	TRIM38	3	1.42888662704062	iso, mtx, vpa
201028_s_at	CD99	3	1.42862931308117	aci, iso, 9ra
202404_s_at	COL1A2	3	1.42766514403598	iso, ter, vpa
220324_at	LINC00472	3	1.42624625157525	iso, ter, vpa
203231_s_at	ATXN1	3	1.42545700914329	aci, 9ra, ter
220038_at	220038_at	3	1.42543353912327	iso, lfl, ter
236297_at	PLXDC2	3	1.42427100196344	aci, 9ra, ter
243999_at	SLFN5	3	1.41790427755674	aci, 9ra, ter
231205_at	231205_at	3	1.41770882726866	aci, 9ra, ter
204646_at	DPYD	3	1.41646010938691	aci, iso, vpa
218717_s_at	P3H2	3	1.41550782097123	ent, iso, ter
222312_s_at	222312_s_at	3	1.41502783425022	aci, iso, 9ra
212093_s_at	MTUS1	3	1.41424518074538	aci, 9ra, ter
238884_at	238884_at	3	1.41165036387074	aci, 9ra, ter
220213_at	TSHZ2	3	1.40909842964248	aci, iso, 9ra
1553720_a_at	AMER2	3	1.4053597996745	aci, 9ra, ter
244159_at	244159_at	3	1.40259270844414	iso, lfl, vpa
202506_at	ITPRID2	3	1.40153607431368	lfl, 9ra, ter
206773_at	LY6H	3	1.40077407913731	9ra, ter, vpa
239285_at	239285_at	3	1.40006881446612	aci, lfl, 9ra
232746_at	ACKR3	3	1.39889150307098	aci, 9ra, ter
241382_at	PCP4L1	3	1.3975013065021	lfl, 9ra, ter
242056_at	TRIM45	3	1.39598717387334	aci, iso, 9ra
219622_at	RAB20	3	1.39570195546546	iso, mtx, vpa
201368_at	ZFP36L2	3	1.39508761881883	aci, lfl, 9ra
227995_at	PLXDC2	3	1.3939310825473	aci, 9ra, ter
219194_at	SEMA4G	3	1.39025071238674	aci, iso, 9ra
233223_at	233223_at	3	1.38701870336849	iso, mtx, ter
201278_at	DAB2	3	1.38691624074284	aci, 9ra, ter
233636_at	MIR17HG	3	1.38651785949509	lfl, 9ra, ter
208683_at	CAPN2	3	1.38388206694957	aci, 9ra, ter
226065_at	PRICKLE1	3	1.38297017474088	aci, lfl, 9ra
224463_s_at	CFAP300	3	1.38232509381937	aci, iso, 9ra
212415_at	SEPTIN6	3	1.38093275309171	aci, 9ra, ter
232202_at	FAM83B	3	1.3788928897188	aci, lfl, 9ra
228623_at	228623_at	3	1.37790743061955	aci, 9ra, ter
229218_at	COL1A2	3	1.37590729644677	iso, ter, vpa
236346_at	236346_at	3	1.37585590322218	aci, 9ra, ter
1564248_at	1564248_at	3	1.37285367109636	aci, 9ra, ter
205279_s_at	GLRB	3	1.37171010070677	aci, iso, 9ra
223287_s_at	FOXP1	3	1.3703628002856	aci, iso, 9ra
222088_s_at	222088_s_at	3	1.36904099360084	iso, mtx, vpa
226071_at	ADAMTSL4	3	1.36891314741924	aci, 9ra, ter
230080_at	HOXA-AS2	3	1.36824614160137	aci, iso, 9ra
228173_at	GNAS	3	1.36708428934232	aci, 9ra, ter
242121_at	242121_at	3	1.359877677931	aci, 9ra, ter
242055_at	PSMG4	3	1.35941139589267	aci, 9ra, ter
218826_at	SLC35F2	3	1.35357364275862	aci, iso, 9ra
202625_at	LYN	3	1.35333090441669	iso, mtx, vpa
209712_at	SLC35D1	3	1.35307527704382	aci, 9ra, ter
205350_at	CRABP1	3	1.35270706312312	aci, iso, vpa
224837_at	FOXP1	3	1.3524360473877	aci, iso, 9ra
221610_s_at	STAP2	3	1.35196298039716	aci, iso, 9ra
224895_at	YAP1	3	1.35109290967071	aci, iso, 9ra
205226_at	PDGFRL	3	1.34702516288621	aci, 9ra, ter
236351_at	DPP10-AS1	3	1.34545440384958	aci, iso, 9ra
226016_at	CD47	3	1.33872513175564	aci, iso, 9ra
229029_at	CAMK4	3	1.33791010845063	aci, 9ra, ter
208216_at	DLX4	3	1.33745618197971	aci, lfl, 9ra
205248_at	DOP1B	3	1.33745165025673	aci, 9ra, ter
206928_at	ZNF124	3	1.33607202645432	aci, 9ra, ter
233799_at	233799_at	3	1.33507019843556	aci, 9ra, ter
1556420_s_at	YPEL2	3	1.33496319329229	aci, 9ra, ter
215595_x_at	215595_x_at	3	1.33287502956692	aci, 9ra, ter
224838_at	FOXP1	3	1.3310894818075	aci, iso, 9ra
222437_s_at	222437_s_at	3	1.32402108046805	aci, 9ra, ter
216000_at	216000_at	3	1.32055996579446	aci, 9ra, ter
213742_at	SRSF11	3	1.31784261577076	aci, 9ra, ter
207057_at	SLC16A7	3	1.31776066822915	aci, iso, mtx
231779_at	IRAK2	3	1.31765713680334	aci, 9ra, ter
205399_at	DCLK1	3	1.31738908562221	iso, lfl, mtx
234039_at	TANC1	3	1.31613140810235	aci, 9ra, ter
1556595_at	1556595_at	3	1.31601820301496	aci, 9ra, ter
224169_at	NPFFR2	3	1.3158374107606	aci, iso, 9ra
228956_at	UGT8	3	1.31565276998833	iso, lfl, vpa
206388_at	PDE3A	3	1.31416433668948	aci, 9ra, ter
233931_at	233931_at	3	1.31272996224139	aci, 9ra, ter
202499_s_at	SLC2A3	3	1.31024450853993	iso, mtx, vpa
229147_at	RASSF6	3	1.30945015649085	aci, 9ra, ter
238430_x_at	SLFN5	3	1.30583797186228	aci, 9ra, ter
1563209_a_at	MACROD2	3	1.30396265175858	aci, iso, 9ra
241155_at	241155_at	3	1.30369436674739	aci, 9ra, ter
212646_at	RFTN1	3	1.30294539784453	aci, iso, 9ra
1566551_at	1566551_at	3	1.30129335474406	aci, 9ra, ter
214841_at	CNIH3	3	1.30066773908485	aci, 9ra, ter
224894_at	YAP1	3	1.2974968019857	aci, iso, 9ra
236487_at	SCLT1	3	1.29651627635571	iso, mtx, vpa
238134_at	238134_at	3	1.29621787637325	aci, iso, ter
242287_at	CLIP1	3	1.29591088886283	aci, iso, 9ra
209312_x_at	209312_x_at	3	1.29421210264553	aci, lfl, 9ra
228491_at	KRT19	3	1.2926425821154	aci, 9ra, ter
202454_s_at	ERBB3	3	1.29089462816639	aci, lfl, 9ra
242975_s_at	242975_s_at	3	1.28897155038128	aci, 9ra, ter
224794_s_at	CERCAM	3	1.28763804367166	iso, 9ra, ter
229245_at	PLEKHA6	3	1.2854484372314	aci, iso, 9ra
1557305_at	TACC1	3	1.28508731294703	aci, 9ra, ter
228708_at	RAB27B	3	1.28477827079465	aci, lfl, 9ra
229616_s_at	GRAMD2A	3	1.27479452632703	aci, 9ra, ter
236216_at	236216_at	3	1.27351235264682	aci, 9ra, ter
201631_s_at	IER3	3	1.2728575701496	iso, mtx, vpa
213012_at	NEDD4	3	1.27277182743816	aci, 9ra, ter
201939_at	PLK2	3	1.27176581785362	iso, 9ra, ter
235581_at	235581_at	3	1.2687817180221	aci, 9ra, ter
229440_at	RBM47	3	1.26772794017232	aci, 9ra, ter
202345_s_at	FABP5	3	1.26689508057109	aci, iso, mtx
207528_s_at	SLC7A11	3	1.26632814605286	lfl, mtx, vpa
235756_at	235756_at	3	1.26610737122436	iso, mtx, vpa
236632_at	HHIP-AS1	3	1.26053651835668	aci, 9ra, ter
232522_at	232522_at	3	1.25978553590619	aci, 9ra, ter
225688_s_at	PHLDB2	3	1.25858519053105	aci, 9ra, ter
221935_s_at	EOGT	3	1.25812585782448	lfl, mtx, ter
240111_at	RHOBTB3	3	1.25803985523541	aci, 9ra, ter
1552543_a_at	STON2	3	1.25621357658649	aci, lfl, 9ra
1554287_at	TRIM4	3	1.25505067961659	aci, 9ra, ter
233674_at	233674_at	3	1.25424707510909	aci, 9ra, ter
207290_at	PLXNA2	3	1.25245284759668	aci, iso, 9ra
239923_at	239923_at	3	1.25208863426013	aci, 9ra, ter
208908_s_at	CAST	3	1.25193384028422	aci, lfl, 9ra
239834_at	239834_at	3	1.25101161515857	lfl, 9ra, ter
217837_s_at	217837_s_at	3	1.25064646197974	aci, iso, 9ra
228007_at	CEP85L	3	1.2483292652737	iso, ter, vpa
202449_s_at	RXRA	3	1.24807506770615	aci, 9ra, ter
230688_at	230688_at	3	1.24553519318743	aci, 9ra, ter
206290_s_at	RGS7	3	1.24540032517346	aci, 9ra, vpa
221766_s_at	TENT5A	3	1.24404838657789	iso, 9ra, ter
225924_at	FNIP2	3	1.242211148854	iso, lfl, ter
214787_at	DENND4A	3	1.2410434086495	aci, iso, 9ra
226430_at	RELL1	3	1.24099238609594	iso, lfl, vpa
1556493_a_at	KDM4C	3	1.24071962328707	aci, lfl, 9ra
201029_s_at	CD99	3	1.23856722137661	aci, iso, 9ra
217904_s_at	BACE1	3	1.23617630891803	aci, 9ra, ter
1552797_s_at	PROM2	3	1.23232178475912	aci, 9ra, ter
214811_at	RIMBP2	3	1.23184693685536	lfl, 9ra, vpa
242455_at	POU3F2	3	1.23165926677539	aci, 9ra, thd
202620_s_at	PLOD2	3	1.2315866897722	aci, iso, ter
202481_at	DHRS3	3	1.23131823537429	aci, iso, ter
239576_at	MTUS1	3	1.22918443005579	aci, 9ra, ter
227401_at	IL17D	3	1.22806633961697	aci, 9ra, ter
222802_at	EDN1	3	1.22785544917642	iso, lfl, ter
201279_s_at	DAB2	3	1.22721933378858	aci, 9ra, ter
243846_x_at	243846_x_at	3	1.22598290311109	aci, 9ra, ter
218677_at	S100A14	3	1.22387466049555	aci, 9ra, ter
204863_s_at	IL6ST	3	1.22127785354481	aci, iso, 9ra
232349_x_at	DCAF6	3	1.2200360272445	aci, 9ra, ter
212998_x_at	HLA-DQB1	3	1.21994076347938	aci, iso, lfl
201153_s_at	MBNL1	3	1.21721949621767	aci, iso, vpa
220994_s_at	STXBP6	3	1.21432490979763	mtx, ter, vpa
233955_x_at	CXXC5	3	1.21371435937583	aci, iso, 9ra
209493_at	PDZD2	3	1.21352111205847	lfl, 9ra, ter
55081_at	MICALL1	3	1.20807366469333	lfl, mtx, ter
233599_at	233599_at	3	1.20762256909599	aci, 9ra, ter
223349_s_at	BOK	3	1.20722417408536	iso, mtx, vpa
201251_at	PKM	3	1.20649071624165	aci, 9ra, vpa
244579_at	244579_at	3	1.20350422331361	aci, lfl, 9ra
233608_at	233608_at	3	1.20041127841147	aci, 9ra, ter
1566509_s_at	FBXO9	3	1.19762181374642	aci, 9ra, ter
226811_at	TENT5C	3	1.19611377529936	aci, 9ra, ter
232465_at	232465_at	3	1.19588252875213	aci, 9ra, ter
229784_at	MIR503HG	3	1.1950276707305	aci, iso, 9ra
236168_at	236168_at	3	1.19308631236258	lfl, 9ra, ter
1565597_at	1565597_at	3	1.18928636537058	aci, 9ra, ter
219933_at	GLRX2	3	1.18865705639753	iso, ter, vpa
222912_at	ARRB1	3	1.18643688190291	iso, lfl, ter
208937_s_at	ID1	3	1.18625524139413	iso, 9ra, vpa
244689_at	PPARA	3	1.18265827979823	aci, iso, 9ra
212136_at	ATP2B4	3	1.18077379424404	aci, 9ra, ter
210273_at	PCDH7	3	1.18067546863771	aci, 9ra, vpa
235005_at	DIS3L	3	1.17547016886851	aci, iso, ter
226117_at	TIFA	3	1.17311077058334	aci, lfl, 9ra
217986_s_at	BAZ1A	3	1.16945663899935	aci, 9ra, ter
223435_s_at	223435_s_at	3	1.16651678682364	aci, 9ra, ter
240180_at	240180_at	3	1.16529909626494	aci, iso, 9ra
232164_s_at	EPPK1	3	1.16364961114339	iso, 9ra, vpa
228206_at	HS3ST4	3	1.16262511568049	aci, iso, 9ra
226360_at	ZNRF3	3	1.16159433746652	iso, 9ra, vpa
211000_s_at	IL6ST	3	1.1611606616893	aci, iso, 9ra
218502_s_at	TRPS1	3	1.16025236476337	aci, lfl, 9ra
212573_at	ENDOD1	3	1.15849322211318	mtx, ter, thd
235305_s_at	ECHDC2	3	1.15731299207378	aci, 9ra, ter
213558_at	PCLO	3	1.15436948683067	aci, 9ra, ter
227484_at	SRGAP1	3	1.1542384093758	aci, iso, lfl
202598_at	S100A13	3	1.1542159931194	aci, 9ra, ter
204865_at	CA3	3	1.15401720183908	9ra, ter, vpa
215528_at	215528_at	3	1.1537902139143	lfl, 9ra, ter
224516_s_at	CXXC5	3	1.15357003638917	aci, iso, 9ra
203148_s_at	TRIM14	3	1.15268285408963	ent, iso, ter
214703_s_at	MAN2B2	3	1.15185856807479	aci, 9ra, ter
209521_s_at	AMOT	3	1.1493700362919	aci, 9ra, ter
225093_at	UTRN	3	1.14852044552713	aci, iso, 9ra
222808_at	ALG13	3	1.148006681054	aci, 9ra, ter
209873_s_at	PKP3	3	1.1451549707644	aci, 9ra, ter
235684_s_at	SESN3	3	1.14349355780319	9ra, ter, vpa
222996_s_at	CXXC5	3	1.14262052496789	aci, iso, 9ra
232879_at	CRTC3	3	1.13982230004489	aci, 9ra, ter
222757_s_at	MAP3K20	3	1.13730831416708	aci, 9ra, ter
225974_at	TMEM64	3	1.1350129759491	iso, ter, vpa
212780_at	SOS1	3	1.13416539062794	aci, 9ra, ter
218816_at	LRRC1	3	1.13231935037155	aci, 9ra, ter
220694_at	ASAP1-IT1	3	1.13155777886913	aci, 9ra, ter
236359_at	SCN4B	3	1.1271578128358	iso, mtx, vpa
228707_at	CLDN23	3	1.12628898744083	aci, iso, 9ra
233689_at	233689_at	3	1.12549980289173	aci, 9ra, ter
201764_at	TMEM106C	3	1.12541861198042	aci, 9ra, ter
222566_at	KMT5B	3	1.12306457363949	aci, 9ra, ter
219288_at	C3orf14	3	1.12221118756868	mtx, ter, vpa
201152_s_at	MBNL1	3	1.12216981948537	aci, iso, 9ra
209570_s_at	NSG1	3	1.11730489115122	aci, 9ra, ter
226246_at	KCTD1	3	1.11456921882888	lfl, 9ra, ter
221810_at	RAB15	3	1.11242626526951	aci, iso, ter
235542_at	TET3	3	1.11087817638388	aci, 9ra, ter
238784_at	DPY19L2	3	1.1103626007539	aci, iso, lfl
228977_at	228977_at	3	1.10611270155685	aci, 9ra, ter
212414_s_at	212414_s_at	3	1.10519203075266	aci, iso, 9ra
236094_at	TCF7L2	3	1.1045850615596	aci, 9ra, ter
233222_at	233222_at	3	1.1039957956753	aci, 9ra, ter
238142_at	238142_at	3	1.09821861342204	aci, 9ra, ter
1554246_at	C1orf210	3	1.09753646714435	aci, 9ra, ter
227792_at	ITPRIPL2	3	1.09622155931386	aci, 9ra, ter
210638_s_at	FBXO9	3	1.09316952853557	aci, 9ra, ter
228256_s_at	EPB41L4A	3	1.08557429683632	aci, lfl, 9ra
212196_at	IL6ST	3	1.08088914576021	aci, iso, 9ra
203987_at	FZD6	3	1.08024907598817	iso, 9ra, ter
59697_at	RAB15	3	1.0666803660796	aci, iso, ter
222387_s_at	VPS35	3	1.06469436518043	aci, 9ra, ter
226462_at	STXBP6	3	1.06045729379008	mtx, ter, vpa
209872_s_at	PKP3	3	1.0574413646058	aci, 9ra, ter
222756_s_at	ARRB1	3	1.02727412334131	iso, lfl, ter
225645_at	EHF	2	4.53193907894129	aci, 9ra
238439_at	ANKRD22	2	4.49144359601732	aci, 9ra
222967_at	SLC5A7	2	4.48580347891959	aci, 9ra
201163_s_at	IGFBP7	2	4.22905431926517	9ra, ter
241550_at	DPPA5	2	4.14463535782717	ent, tsa
208965_s_at	IFI16	2	3.84474341800997	aci, 9ra
201852_x_at	COL3A1	2	3.73326896394722	9ra, ter
208966_x_at	IFI16	2	3.57944095724344	aci, 9ra
209840_s_at	LRRN3	2	3.55807088837978	mtx, vpa
243584_at	243584_at	2	3.55767462041328	aci, 9ra
228186_s_at	RSPO3	2	3.4890953916402	iso, vpa
209841_s_at	LRRN3	2	3.48874204310084	mtx, vpa
1552673_at	RFX6	2	3.44656017945469	aci, 9ra
206332_s_at	IFI16	2	3.43941318598522	aci, 9ra
203851_at	IGFBP6	2	3.43606269945648	aci, 9ra
201131_s_at	CDH1	2	3.40993446137617	iso, mtx
232275_s_at	HS6ST3	2	3.35635263819689	aci, 9ra
220722_s_at	SLC5A7	2	3.35175908086316	aci, 9ra
228399_at	OSR1	2	3.3254901417225	aci, 9ra
225207_at	PDK4	2	3.30318047805485	aci, 9ra
203757_s_at	CEACAM6	2	3.21569760438107	aci, 9ra
211657_at	CEACAM6	2	3.12612102998498	aci, 9ra
231798_at	NOG	2	3.03124669725562	iso, vpa
237086_at	FOXA1	2	3.02513254617706	aci, 9ra
1554755_a_at	MTUS2	2	2.97350931060895	9ra, ter
205533_s_at	CDH6	2	2.94720031326155	iso, vpa
209875_s_at	SPP1	2	2.93961213112061	lfl, ter
226856_at	226856_at	2	2.92876196579482	iso, vpa
235201_at	FOXP2	2	2.90911744809386	aci, 9ra
236896_at	ZIC1	2	2.88962668888828	iso, vpa
1554528_at	CFAP91	2	2.88876858472192	aci, 9ra
211796_s_at	211796_s_at	2	2.8549423493817	lfl, ter
244780_at	SGPP2	2	2.83527296897338	iso, lfl
216059_at	PAX3	2	2.82848441335702	iso, vpa
214238_at	GDF7	2	2.82737653103879	iso, vpa
239196_at	ANKRD22	2	2.80374691580813	aci, 9ra
232276_at	HS6ST3	2	2.77684595285594	aci, 9ra
229649_at	NRXN3	2	2.71863602251984	aci, 9ra
210095_s_at	IGFBP3	2	2.71783738497098	9ra, ter
229584_at	LRRK2	2	2.71298859441107	aci, 9ra
207680_x_at	PAX3	2	2.70842379492849	iso, vpa
218960_at	TMPRSS4	2	2.69203931054302	aci, 9ra
230711_at	230711_at	2	2.68348604947051	9ra, ter
222108_at	AMIGO2	2	2.65284736473977	iso, vpa
1555719_a_at	CFAP91	2	2.65139095191564	aci, 9ra
239984_at	239984_at	2	2.61504231954636	aci, 9ra
238727_at	238727_at	2	2.60616684219115	iso, vpa
201325_s_at	EMP1	2	2.59882033193502	iso, vpa
230961_at	230961_at	2	2.59635433889443	aci, 9ra
239885_at	239885_at	2	2.57321209907243	aci, 9ra
1557155_a_at	1557155_a_at	2	2.56878680150164	iso, vpa
229774_at	CXXC4	2	2.5623543225334	aci, 9ra
213093_at	PRKCA	2	2.55832463908965	iso, vpa
205795_at	NRXN3	2	2.54374392428586	aci, 9ra
212143_s_at	IGFBP3	2	2.54059595791156	9ra, ter
227606_s_at	STAMBPL1	2	2.54003103749556	aci, 9ra
218963_s_at	KRT23	2	2.52699366410757	9ra, ter
214235_at	CYP3A5	2	2.514393168244	aci, 9ra
237732_at	PRR9	2	2.5120851247895	9ra, ter
215020_at	NRXN3	2	2.50511434293008	aci, 9ra
232720_at	LINGO2	2	2.48593121170341	aci, 9ra
236222_at	CFAP91	2	2.48293053584054	aci, 9ra
233438_at	233438_at	2	2.48070268463333	aci, 9ra
214265_at	ITGA8	2	2.47398412757239	iso, vpa
236118_at	GATA6-AS1	2	2.47335131463571	aci, 9ra
223557_s_at	TMEFF2	2	2.42918401180208	iso, vpa
203424_s_at	IGFBP5	2	2.41854991623984	aci, 9ra
239220_at	239220_at	2	2.40083040918338	aci, 9ra
203001_s_at	STMN2	2	2.39340827356587	ter, vpa
201963_at	ACSL1	2	2.37764819803082	mtx, ter
211341_at	POU4F1	2	2.35623638623868	lfl, vpa
211959_at	IGFBP5	2	2.32560264618951	aci, 9ra
226907_at	PPP1R14C	2	2.32507088006969	iso, vpa
226096_at	FNDC5	2	2.32010512547638	aci, 9ra
232656_at	NAALADL2	2	2.31924742939687	aci, 9ra
205286_at	TFAP2C	2	2.31897466863523	mtx, vpa
222274_at	ZDHHC8P1	2	2.28713944552167	aci, 9ra
203425_s_at	IGFBP5	2	2.28690822267788	aci, 9ra
1554147_s_at	CFAP91	2	2.28055764454411	aci, 9ra
202948_at	IL1R1	2	2.27735466721579	ter, vpa
220574_at	SEMA6D	2	2.27303857972483	aci, 9ra
235666_at	ITGA8	2	2.27230790840454	iso, vpa
202489_s_at	FXYD3	2	2.26929370555553	aci, 9ra
243278_at	FOXP2	2	2.26759193707633	aci, 9ra
216518_at	216518_at	2	2.25844102575249	aci, 9ra
203913_s_at	HPGD	2	2.24196569686841	lfl, ter
238663_x_at	GRIA4	2	2.23574170340658	aci, 9ra
1553243_at	ITIH5	2	2.23164216461955	aci, iso
1553500_at	FBXL21P	2	2.2279904975105	aci, 9ra
228854_at	228854_at	2	2.2143309154797	aci, 9ra
1553746_a_at	OTOGL	2	2.21344502234444	lfl, ter
238197_at	GATA5	2	2.21006140838824	aci, 9ra
205894_at	ARSL	2	2.20960281562476	aci, iso
204667_at	FOXA1	2	2.19730730488713	aci, 9ra
227361_at	HS3ST3B1	2	2.1882421809885	aci, 9ra
207679_at	PAX3	2	2.17363615447575	iso, vpa
215811_at	SNCA	2	2.16171405500623	aci, 9ra
203000_at	STMN2	2	2.15913829392157	ter, vpa
1566867_at	1566867_at	2	2.15681232886268	iso, vpa
1569472_s_at	TTC3	2	2.14446110965995	aci, 9ra
237077_at	237077_at	2	2.13893434149932	aci, 9ra
218665_at	FZD4	2	2.13671953963379	aci, 9ra
222780_s_at	BAALC	2	2.12763322018787	aci, iso
205630_at	CRH	2	2.12132199256913	9ra, ter
233615_at	CGA	2	2.11359603126669	9ra, ter
233498_at	ERBB4	2	2.11237124311335	aci, 9ra
226452_at	PDK1	2	2.10832974281941	aci, 9ra
226066_at	MITF	2	2.10395390222366	aci, ter
219667_s_at	BANK1	2	2.10382733010083	lfl, ter
204860_s_at	NAIP	2	2.09560857792681	aci, 9ra
206291_at	NTS	2	2.08738709379488	lfl, ter
203914_x_at	HPGD	2	2.08477416795444	lfl, ter
228724_at	TTLL7	2	2.07436985567738	aci, 9ra
211548_s_at	HPGD	2	2.07371547887618	lfl, ter
1560132_a_at	LOC101927432	2	2.07189935770523	aci, 9ra
235174_s_at	LINC01003	2	2.06933866197659	aci, 9ra
215527_at	KHDRBS2	2	2.06251972114882	aci, 9ra
232118_at	232118_at	2	2.06131097291736	9ra, ter
228407_at	SCUBE3	2	2.05727546097852	aci, 9ra
1559965_at	ZFHX4-AS1	2	2.05563714833074	lfl, vpa
240992_at	240992_at	2	2.05307833494148	aci, 9ra
231460_at	231460_at	2	2.05279475707371	ent, tsa
209395_at	CHI3L1	2	2.05256701160533	thd, vpa
225990_at	BOC	2	2.05112116597442	9ra, vpa
227526_at	CDON	2	2.04662358136687	iso, vpa
222901_s_at	KCNJ16	2	2.046593128336	aci, 9ra
236308_at	VSTM2A	2	2.03632498334643	aci, 9ra
200879_s_at	EPAS1	2	2.03475456522418	9ra, ter
227181_at	LNP1	2	2.03433529647876	aci, 9ra
1559450_at	1559450_at	2	2.03369567785009	aci, 9ra
206286_s_at	206286_s_at	2	2.02365090760235	ent, lfl
231145_at	PAX9	2	2.02116608717484	aci, 9ra
221898_at	PDPN	2	2.01349592051277	iso, mtx
208664_s_at	TTC3	2	2.00991427926122	aci, 9ra
203699_s_at	DIO2	2	2.00817812545651	9ra, ter
206194_at	HOXC4	2	2.00005201624164	aci, 9ra
213943_at	TWIST1	2	1.99955556585775	mtx, ter
236276_at	236276_at	2	1.99294374025042	aci, 9ra
201893_x_at	DCN	2	1.99259817686735	9ra, ter
223391_at	SGPP1	2	1.983011876978	9ra, ter
203813_s_at	SLIT3	2	1.98289510668776	ter, vpa
201466_s_at	JUN	2	1.978180627459	iso, ter
226498_at	FLT1	2	1.97757252849441	lfl, ter
202790_at	CLDN7	2	1.97348058174091	iso, mtx
243858_at	243858_at	2	1.97314628838295	aci, ter
225763_at	RCSD1	2	1.97097862442972	aci, 9ra
209660_at	TTR	2	1.9706984144817	aci, 9ra
211896_s_at	DCN	2	1.96840610657212	9ra, ter
207702_s_at	MAGI2	2	1.96539595109269	aci, 9ra
201162_at	IGFBP7	2	1.96030763736737	9ra, ter
220621_at	FOXE3	2	1.95667543287377	9ra, ter
225516_at	SLC7A2	2	1.95522958664344	9ra, ter
229049_at	LCMT1-AS2	2	1.95435438178853	9ra, ter
227763_at	LYPD6	2	1.9526840842982	lfl, ter
212489_at	COL5A1	2	1.94862504674898	9ra, ter
223540_at	NECTIN4	2	1.93517246237945	aci, 9ra
203325_s_at	COL5A1	2	1.93038966376392	9ra, ter
227880_s_at	TMEM185A	2	1.92701372183044	aci, 9ra
214746_s_at	ZNF467	2	1.92612425218204	aci, 9ra
208662_s_at	TTC3	2	1.92557676825855	aci, 9ra
241803_s_at	241803_s_at	2	1.91807423255606	aci, 9ra
205883_at	ZBTB16	2	1.916386122981	aci, 9ra
212325_at	LIMCH1	2	1.9161984202549	iso, mtx
208224_at	HOXB1	2	1.9143685298065	aci, 9ra
231867_at	TENM2	2	1.91231679143279	9ra, vpa
215021_s_at	NRXN3	2	1.91013316230214	aci, 9ra
204823_at	NAV3	2	1.90785764751783	mtx, vpa
220817_at	TRPC4	2	1.90743578861439	iso, vpa
212328_at	LIMCH1	2	1.90346468334582	iso, mtx
236175_at	TRIM55	2	1.8979030991842	9ra, ter
240385_at	240385_at	2	1.89614363511719	aci, 9ra
236769_at	236769_at	2	1.89424251493176	aci, 9ra
204879_at	PDPN	2	1.89054036293247	iso, mtx
1561430_s_at	CFAP91	2	1.88567015375085	aci, 9ra
224605_at	C4orf3	2	1.8843710581825	aci, 9ra
243526_at	WDR86	2	1.88308655189995	aci, 9ra
209120_at	NR2F2	2	1.88301089684509	aci, 9ra
240331_at	240331_at	2	1.87656997412253	aci, 9ra
224604_at	C4orf3	2	1.87641715610729	aci, 9ra
229275_at	IGFN1	2	1.86497014294258	aci, 9ra
212224_at	ALDH1A1	2	1.86391644569786	iso, lfl
202196_s_at	DKK3	2	1.8622630807396	lfl, ter
219850_s_at	EHF	2	1.8617019550924	aci, 9ra
212257_s_at	SMARCA2	2	1.85556863475855	9ra, ter
214920_at	THSD7A	2	1.8533174783583	iso, ter
219778_at	ZFPM2	2	1.85171477847969	aci, iso
208690_s_at	PDLIM1	2	1.84900866919268	iso, ter
229797_at	MCOLN3	2	1.84693179271522	lfl, ter
235733_at	GXYLT2	2	1.84691073111974	aci, iso
240004_at	240004_at	2	1.84297704777617	aci, 9ra
208412_s_at	RARB	2	1.84242880914221	aci, 9ra
223184_s_at	AGPAT3	2	1.84219331004676	aci, 9ra
219313_at	GRAMD1C	2	1.83962028738253	aci, 9ra
230337_at	SOS1	2	1.83776857976997	aci, 9ra
229092_at	NR2F2	2	1.82866708289599	aci, 9ra
209119_x_at	NR2F2	2	1.82858565364233	aci, 9ra
232361_s_at	EHF	2	1.82857664429059	aci, 9ra
1554530_at	VSTM2A	2	1.82804627786831	aci, 9ra
213921_at	SST	2	1.82763128745119	aci, 9ra
208892_s_at	DUSP6	2	1.82714124458418	mtx, vpa
1561429_a_at	CFAP91	2	1.82160315639046	aci, 9ra
204637_at	CGA	2	1.82096305986401	9ra, ter
220974_x_at	SFXN3	2	1.82029209587889	9ra, ter
202644_s_at	TNFAIP3	2	1.81753697992644	9ra, ter
201465_s_at	JUN	2	1.80979151000521	iso, ter
232136_s_at	CTTNBP2	2	1.8078006047507	9ra, ter
230117_at	VSTM2A	2	1.80584935600395	aci, 9ra
208891_at	DUSP6	2	1.80231573655302	mtx, vpa
243381_at	243381_at	2	1.79576170440973	aci, 9ra
208663_s_at	TTC3	2	1.7956798630469	aci, 9ra
220484_at	MCOLN3	2	1.79410065967625	lfl, ter
223213_s_at	ZHX1	2	1.78882435623372	aci, 9ra
1555355_a_at	ETS1	2	1.78583347425684	ter, vpa
212327_at	LIMCH1	2	1.78410606051054	iso, mtx
233249_at	LINC01798	2	1.77998910743539	aci, 9ra
226248_s_at	ELAPOR1	2	1.7788849232781	aci, 9ra
241981_at	FAM20A	2	1.77799266833072	ent, ter
203548_s_at	LPL	2	1.77694385034452	iso, ter
1560411_at	1560411_at	2	1.77536514237286	iso, vpa
232701_at	232701_at	2	1.77092942211165	lfl, ter
232439_at	232439_at	2	1.76995358263823	aci, 9ra
205618_at	PRRG1	2	1.76829704781809	iso, vpa
238567_at	SGPP2	2	1.76795381904159	iso, lfl
233667_at	233667_at	2	1.76626908110791	aci, 9ra
209199_s_at	MEF2C	2	1.76436779899883	iso, vpa
227971_at	NRK	2	1.76263260780859	9ra, ter
240069_at	LOC102724880	2	1.76138959594628	aci, 9ra
227049_at	ZADH2	2	1.76064522525732	aci, 9ra
226804_at	FAM20A	2	1.7595650485841	ent, ter
235068_at	ZDHHC21	2	1.7591919613639	aci, 9ra
214401_at	PAX1	2	1.75675268626963	lfl, ter
208338_at	P2RX3	2	1.75307577318214	aci, 9ra
206702_at	TEK	2	1.75305498838545	mtx, vpa
1558371_a_at	1558371_a_at	2	1.75290857725056	aci, 9ra
220471_s_at	MYCT1	2	1.75113530710852	aci, 9ra
229274_at	GNAS	2	1.75074547385335	9ra, ter
229290_at	DAPL1	2	1.7489733271928	aci, 9ra
216236_s_at	216236_s_at	2	1.74661671750153	iso, mtx
212353_at	SULF1	2	1.74659581025269	lfl, 9ra
208949_s_at	LGALS3	2	1.74245413972304	mtx, ter
219196_at	SCG3	2	1.74060420557617	lfl, ter
223696_at	ARSD	2	1.73790672761092	aci, 9ra
229730_at	SMTNL2	2	1.73704922750245	aci, 9ra
231842_at	JCAD	2	1.73334257386104	lfl, ter
213422_s_at	MXRA8	2	1.73047421003521	aci, 9ra
1561396_at	EPHA6	2	1.73044592302992	iso, 9ra
227703_s_at	SYTL4	2	1.72985263350508	aci, 9ra
229800_at	DCLK1	2	1.72254621385501	ent, lfl
208661_s_at	TTC3	2	1.72222304241045	aci, 9ra
201426_s_at	VIM	2	1.72137066225216	9ra, ter
217763_s_at	RAB31	2	1.72134392337094	lfl, ter
223737_x_at	CHST9	2	1.72045156590762	lfl, ter
213791_at	PENK	2	1.71803737401333	iso, ter
207558_s_at	PITX2	2	1.71748095400249	lfl, ter
217762_s_at	RAB31	2	1.71717436661373	lfl, ter
1568620_at	CSAD	2	1.71500171015975	aci, 9ra
219466_s_at	APOA2	2	1.71357081553484	aci, ter
232883_at	232883_at	2	1.71242450353792	aci, 9ra
1552714_at	CREG2	2	1.7121751314488	aci, 9ra
203780_at	MPZL2	2	1.71108466451216	iso, lfl
233035_at	233035_at	2	1.71103882389649	9ra, ter
204602_at	DKK1	2	1.70934540322131	9ra, vpa
235652_at	SCML1	2	1.70674718429488	aci, 9ra
235938_at	ARMC9	2	1.70674367913356	aci, 9ra
213638_at	PHACTR1	2	1.70381292544847	aci, 9ra
222696_at	AXIN2	2	1.70367356780295	iso, vpa
227623_at	CACNA2D1	2	1.70162138930068	iso, vpa
226021_at	RDH10	2	1.70001609908827	9ra, ter
208464_at	GRIA4	2	1.69835377626876	aci, 9ra
227001_at	NIPAL2	2	1.69645406273276	aci, 9ra
219093_at	PID1	2	1.69602187310015	mtx, vpa
1557292_a_at	MCOLN3	2	1.69527783538786	lfl, ter
213388_at	PDE4DIP	2	1.69285668644312	iso, vpa
230578_at	ZNF471	2	1.69272457387711	aci, 9ra
228235_at	MIR503HG	2	1.69237258285418	aci, iso
203475_at	CYP19A1	2	1.68975333270179	9ra, ter
207173_x_at	CDH11	2	1.68916099981433	mtx, vpa
209348_s_at	MAF	2	1.68754382354667	iso, vpa
1558662_s_at	BANK1	2	1.68567069995823	lfl, ter
242539_at	DIS3L2	2	1.68172774211448	aci, 9ra
238513_at	PRRG4	2	1.68081326478266	9ra, ter
242344_at	GABRB2	2	1.67422665224735	iso, vpa
202575_at	CRABP2	2	1.66928794932249	iso, vpa
204179_at	MB	2	1.66206283315808	aci, 9ra
202446_s_at	PLSCR1	2	1.66142753492675	iso, ter
208334_at	NDST4	2	1.66103235737219	mtx, vpa
206707_x_at	RIPOR2	2	1.66084463657133	mtx, ter
220277_at	CXXC4	2	1.65878138076686	aci, 9ra
227576_at	227576_at	2	1.65840390005316	aci, 9ra
241255_at	CTNNA3	2	1.65762951697968	aci, 9ra
243510_at	243510_at	2	1.65721088997081	aci, 9ra
202746_at	ITM2A	2	1.65533700593173	lfl, ter
227059_at	GPC6	2	1.6545975615913	aci, 9ra
1559067_a_at	1559067_a_at	2	1.65227796739133	aci, 9ra
225728_at	SORBS2	2	1.65219353519726	iso, vpa
205287_s_at	TFAP2C	2	1.64851473468655	9ra, vpa
244845_at	244845_at	2	1.64824035196462	aci, 9ra
241310_at	NEK5	2	1.64686405042642	aci, 9ra
221884_at	MECOM	2	1.64567962812643	aci, mtx
219869_s_at	SLC39A8	2	1.64418701776937	iso, mtx
230653_at	LOC105369228	2	1.64294211363526	aci, 9ra
235246_at	WDR86	2	1.64098423123764	aci, 9ra
208083_s_at	208083_s_at	2	1.63925337803755	9ra, ter
205990_s_at	WNT5A	2	1.6385325811509	iso, ter
218175_at	CCDC92	2	1.63798107778389	aci, 9ra
230301_at	230301_at	2	1.63762189991889	aci, 9ra
1561166_a_at	1561166_a_at	2	1.63648535368015	aci, 9ra
243681_at	SHANK2	2	1.63170706006819	aci, 9ra
219714_s_at	CACNA2D3	2	1.63106278887471	iso, ter
233835_at	LOC90246	2	1.6310338781411	aci, 9ra
210645_s_at	TTC3	2	1.62908997523173	aci, 9ra
226697_at	FAM114A1	2	1.62631010080196	iso, ter
208073_x_at	TTC3	2	1.62570446043696	aci, 9ra
233908_x_at	233908_x_at	2	1.6227046324757	aci, 9ra
235384_at	NUDT19	2	1.61885082858592	aci, 9ra
201109_s_at	THBS1	2	1.61776451975819	iso, ter
207626_s_at	SLC7A2	2	1.61458100495281	9ra, ter
221268_s_at	SGPP1	2	1.6141824008028	9ra, ter
203881_s_at	DMD	2	1.61082591305914	iso, vpa
212909_at	LYPD1	2	1.61014274774402	mtx, vpa
220115_s_at	CDH10	2	1.60974301844065	mtx, ter
239798_at	PDK1	2	1.60863056423872	aci, 9ra
206622_at	TRH	2	1.60762534241475	aci, 9ra
243561_at	243561_at	2	1.60639622008003	aci, 9ra
229670_at	RCSD1	2	1.60638170562823	aci, 9ra
206852_at	EPHA7	2	1.60615182107244	thd, vpa
228731_at	GUCY1A2	2	1.60532490520964	aci, 9ra
229261_at	229261_at	2	1.60358571206435	aci, 9ra
1556329_a_at	PCDH10	2	1.60285243168686	aci, 9ra
208570_at	WNT1	2	1.59953395124727	iso, vpa
204547_at	RAB40B	2	1.59952985094568	aci, 9ra
222915_s_at	BANK1	2	1.59942474274747	lfl, ter
1553422_s_at	RBFOX1	2	1.59929470111205	iso, vpa
208893_s_at	DUSP6	2	1.59901218597048	mtx, vpa
242722_at	LMO7	2	1.59789553113637	mtx, ter
217764_s_at	RAB31	2	1.59684761384414	lfl, ter
205612_at	MMRN1	2	1.59618901663812	iso, vpa
233801_s_at	SEMA6D	2	1.59181116172457	aci, 9ra
1553614_a_at	1553614_a_at	2	1.59128669153831	9ra, ter
230803_s_at	ARHGAP24	2	1.58752266524222	aci, iso
227092_at	CLN8-AS1	2	1.58723407853457	aci, 9ra
1555348_at	TFAP2E	2	1.58655387134108	aci, 9ra
1570098_at	1570098_at	2	1.58580805562853	aci, 9ra
224184_s_at	BOC	2	1.58570582343187	9ra, vpa
227498_at	SOX6	2	1.58525078307871	lfl, ter
205891_at	ADORA2B	2	1.58437738135025	iso, ter
1563933_a_at	PLD5	2	1.58211113026671	mtx, ter
238712_at	238712_at	2	1.58184173916626	aci, 9ra
204748_at	PTGS2	2	1.58167259435374	lfl, ter
241102_at	PBX1	2	1.58038461323755	aci, 9ra
219882_at	TTLL7	2	1.57977274167595	aci, 9ra
241835_at	241835_at	2	1.57664859013458	aci, 9ra
223475_at	CRISPLD1	2	1.57604419164315	iso, vpa
229714_at	HS6ST3	2	1.57372790251837	aci, 9ra
1558541_at	TRMT9B	2	1.57365199173636	aci, 9ra
235444_at	FOXP1	2	1.57310165241465	aci, 9ra
1555299_s_at	ERVW-1	2	1.57157319402239	9ra, ter
233034_at	233034_at	2	1.5709113858713	9ra, ter
219271_at	GALNT14	2	1.57046509081425	lfl, ter
215522_at	SORCS3	2	1.57024785002442	aci, 9ra
235912_at	235912_at	2	1.56874181293565	aci, 9ra
205871_at	205871_at	2	1.56678555616122	aci, 9ra
223214_s_at	ZHX1	2	1.56565736257201	aci, 9ra
1560525_at	1560525_at	2	1.5656007891193	9ra, ter
202497_x_at	SLC2A3	2	1.56418649572812	iso, mtx
235092_at	235092_at	2	1.56346102429469	lfl, ter
229641_at	CCBE1	2	1.56190051086227	9ra, ter
202274_at	ACTG2	2	1.56172666920846	mtx, ter
240666_at	240666_at	2	1.55796143408951	aci, 9ra
244433_at	244433_at	2	1.55752741473183	aci, 9ra
233305_at	NECAB1	2	1.55617631541677	aci, 9ra
230131_x_at	ARSD	2	1.55465298925005	aci, 9ra
214749_s_at	ARMCX6	2	1.55421906593954	aci, 9ra
229744_at	ITPRID2	2	1.55362726372575	lfl, ter
219127_at	PRR15L	2	1.55295163780284	aci, 9ra
219923_at	TRIM45	2	1.55278097303511	aci, 9ra
242142_at	242142_at	2	1.55078031437354	aci, 9ra
206100_at	CPM	2	1.54819477930691	mtx, ter
244042_x_at	244042_x_at	2	1.54603325552593	aci, 9ra
209318_x_at	PLAGL1	2	1.5445509139658	9ra, thd
217853_at	TNS3	2	1.54305353508172	aci, 9ra
1561574_at	1561574_at	2	1.54067747752503	ter, vpa
236987_at	236987_at	2	1.53982005029665	9ra, ter
227152_at	RESF1	2	1.53972540681013	aci, 9ra
244267_at	SATB1	2	1.5393130110286	aci, 9ra
210669_at	TFAP2A	2	1.53883557465396	aci, 9ra
222662_at	PPP1R3B	2	1.5381213222497	aci, 9ra
1553978_at	BORCS8	2	1.5375519434949	lfl, ter
220327_at	VGLL3	2	1.53699424913425	lfl, vpa
223730_at	GPC6	2	1.536483777937	aci, 9ra
223695_s_at	ARSD	2	1.53603664606318	aci, 9ra
238954_at	238954_at	2	1.535914647968	aci, 9ra
236576_at	CTNNA3	2	1.53568794064196	aci, 9ra
203139_at	DAPK1	2	1.53517928807803	aci, 9ra
1553962_s_at	RHOB	2	1.53423779452425	iso, vpa
238281_at	238281_at	2	1.5337399346954	9ra, ter
31845_at	ELF4	2	1.53301460924177	iso, ter
212510_at	GPD1L	2	1.53281132125528	iso, ter
227762_at	227762_at	2	1.53238280967081	aci, 9ra
243341_at	243341_at	2	1.52783449579922	aci, 9ra
219474_at	C3orf52	2	1.52695935747748	ter, vpa
205313_at	HNF1B	2	1.52625302656379	aci, iso
243252_at	243252_at	2	1.52473085118816	aci, 9ra
231923_at	TMEM150C	2	1.52467860481121	aci, iso
204039_at	CEBPA	2	1.52458752727338	lfl, ter
209200_at	MEF2C	2	1.52177759186188	iso, vpa
214234_s_at	CYP3A5	2	1.5214430866492	aci, 9ra
208092_s_at	CYRIA	2	1.52078230099203	iso, ter
239260_at	CORIN	2	1.52014084245245	iso, 9ra
213397_x_at	RNASE4	2	1.5194199178302	aci, iso
1562447_a_at	PPP1R26-AS1	2	1.51851231314395	aci, 9ra
232882_at	232882_at	2	1.51624058799384	iso, ter
218801_at	UGGT2	2	1.51520135260295	aci, 9ra
207233_s_at	MITF	2	1.51379615383665	aci, ter
204205_at	APOBEC3G	2	1.51099210087231	aci, 9ra
224606_at	KLF6	2	1.51058007188332	9ra, ter
221697_at	MAP1LC3C	2	1.50888478439152	iso, ter
212488_at	COL5A1	2	1.50851281678482	9ra, ter
229053_at	SYT17	2	1.50716900764396	iso, vpa
238478_at	BNC2	2	1.50492856653047	9ra, ter
230008_at	THSD7A	2	1.50492397924663	iso, ter
1563721_at	1563721_at	2	1.50363608749654	aci, 9ra
243282_at	CCDC93	2	1.50310197096165	aci, 9ra
210827_s_at	ELF3	2	1.50258773000443	aci, iso
217574_at	CDH8	2	1.5018917067245	9ra, ter
227202_at	CNTN1	2	1.50077244499707	9ra, ter
239309_at	DLX6	2	1.49958897242649	lfl, mtx
210510_s_at	NRP1	2	1.49717438365053	iso, ter
223183_at	AGPAT3	2	1.49683755107397	aci, 9ra
238584_at	IQCA1	2	1.49307659308723	aci, 9ra
225128_at	POGLUT3	2	1.49210567180657	aci, 9ra
206432_at	HAS2	2	1.49209355233208	ter, vpa
244297_at	FAM95C	2	1.49181588200595	mtx, ter
241782_at	NEBL	2	1.48989211302763	mtx, vpa
221773_at	ELK3	2	1.48888920287554	mtx, vpa
218510_x_at	RETREG1	2	1.48752087225907	aci, 9ra
243963_at	243963_at	2	1.48683600756427	aci, 9ra
213353_at	ABCA5	2	1.48638003913003	aci, 9ra
225081_s_at	CDCA7L	2	1.48576974377487	iso, vpa
229014_at	NR2F1-AS1	2	1.48296299072304	aci, 9ra
229170_s_at	CFAP70	2	1.4814636839616	aci, 9ra
242277_at	242277_at	2	1.48090417923499	aci, 9ra
207981_s_at	ESRRG	2	1.4805580069076	aci, 9ra
209793_at	GRIA1	2	1.47938190262924	mtx, vpa
202498_s_at	SLC2A3	2	1.47649490371825	iso, mtx
238446_at	NAIP	2	1.47295160765533	aci, 9ra
215634_at	215634_at	2	1.47209628955771	mtx, vpa
222908_at	PIEZO2	2	1.4714857010154	iso, lfl
206801_at	NPPB	2	1.4707347626527	iso, ter
1560490_at	FAT3	2	1.46732227631218	9ra, ter
242943_at	ST8SIA4	2	1.46726846845761	iso, ter
225842_at	PHLDA1	2	1.46700524029128	mtx, ter
212850_s_at	LRP4	2	1.46679158465113	iso, vpa
1556067_a_at	KDM6B	2	1.4632170626409	aci, 9ra
1554588_a_at	TTC30B	2	1.46283393367112	aci, 9ra
220225_at	IRX4	2	1.46241801705703	9ra, ter
1555832_s_at	KLF6	2	1.46199701395187	9ra, ter
208086_s_at	DMD	2	1.46041751626285	iso, vpa
239619_at	239619_at	2	1.46012858812208	aci, 9ra
232530_at	PLD1	2	1.45916391410282	9ra, ter
228066_at	EPOP	2	1.45905356032524	aci, 9ra
213217_at	ADCY2	2	1.45855169277078	iso, mtx
215161_at	CAMK1G	2	1.45849549882637	9ra, ter
200621_at	CSRP1	2	1.45811311199997	mtx, ter
204589_at	NUAK1	2	1.45779490490738	aci, 9ra
1555878_at	RPS24	2	1.45723799314237	lfl, ter
220432_s_at	CYP39A1	2	1.45704671152219	aci, 9ra
224090_s_at	TNFRSF19	2	1.45693342792543	aci, 9ra
226397_s_at	PHACTR1	2	1.45592777844453	aci, 9ra
224428_s_at	CDCA7	2	1.45569186416325	iso, mtx
214183_s_at	TKTL1	2	1.45478218796248	iso, vpa
212686_at	PPM1H	2	1.45433567644375	iso, lfl
231270_at	CA13	2	1.45374227762272	aci, 9ra
218614_at	RESF1	2	1.4531969716997	aci, 9ra
234105_at	234105_at	2	1.45298285505322	aci, 9ra
238625_at	FYB2	2	1.45208145929226	lfl, ter
203408_s_at	SATB1	2	1.45179686659679	aci, 9ra
205352_at	SERPINI1	2	1.45157721468455	aci, 9ra
221840_at	PTPRE	2	1.45150725643745	iso, ter
209406_at	BAG2	2	1.45114613983836	iso, mtx
210793_s_at	NUP98	2	1.45088615219815	lfl, ter
235683_at	SESN3	2	1.45022247243001	ter, vpa
227579_at	FER	2	1.44919595766341	aci, 9ra
239862_at	239862_at	2	1.44864473079752	aci, 9ra
241883_x_at	241883_x_at	2	1.44768202456181	9ra, vpa
224580_at	SLC38A1	2	1.44753788397647	9ra, ter
212116_at	TRIM27	2	1.44607681997773	aci, 9ra
219563_at	SYNE3	2	1.44514361310941	aci, ter
213355_at	ST3GAL6	2	1.44462155446783	aci, 9ra
1552754_a_at	CADM2	2	1.44382592649022	mtx, vpa
1556763_at	1556763_at	2	1.44368821467092	aci, 9ra
1553179_at	ADAMTS19	2	1.44285910879012	9ra, ter
233037_at	233037_at	2	1.44149773489223	aci, 9ra
236711_at	ZIC4	2	1.4387019796466	iso, vpa
227669_at	MPC2	2	1.43699940194826	aci, 9ra
219471_at	RUBCNL	2	1.43637951743627	aci, ter
230290_at	SCUBE3	2	1.43637425067864	aci, 9ra
206805_at	SEMA3A	2	1.43630671319415	aci, 9ra
1558877_at	1558877_at	2	1.43539405602965	aci, 9ra
235803_at	235803_at	2	1.43451125706825	aci, 9ra
213238_at	ATP10D	2	1.43427466324843	lfl, ter
238455_at	PLXDC2	2	1.43409676804567	aci, 9ra
204457_s_at	GAS1	2	1.43380937667636	aci, 9ra
204058_at	ME1	2	1.43368713011828	iso, mtx
214415_at	214415_at	2	1.43355607664597	aci, 9ra
242059_at	ETNK1	2	1.43232597896856	aci, 9ra
239261_s_at	CORIN	2	1.43137798834194	iso, 9ra
203758_at	CTSO	2	1.42955448028692	aci, 9ra
202191_s_at	GAS7	2	1.42932845388197	9ra, ter
221916_at	NEFL	2	1.428185416742	iso, mtx
219465_at	APOA2	2	1.42674211514588	aci, ter
1568780_at	LOC729732	2	1.42636214424194	9ra, ter
218162_at	OLFML3	2	1.42608642695467	lfl, ter
207002_s_at	PLAGL1	2	1.42368032874634	9ra, thd
212767_at	MTG1	2	1.42190396168395	lfl, ter
204718_at	EPHB6	2	1.42160748665956	9ra, ter
212420_at	ELF1	2	1.42099727074393	aci, 9ra
226636_at	PLD1	2	1.42036841022342	9ra, ter
220818_s_at	TRPC4	2	1.4199949979399	iso, vpa
1558996_at	FOXP1	2	1.41971225905647	aci, 9ra
207117_at	ZNF117	2	1.41968330742932	aci, 9ra
213664_at	SLC1A1	2	1.41941716552193	iso, mtx
205500_at	C5	2	1.41686825105695	aci, ter
243756_at	243756_at	2	1.41546964168372	iso, ter
1566825_at	ARHGAP24	2	1.41433895838937	aci, ter
210541_s_at	TRIM27	2	1.41384227512042	aci, 9ra
200635_s_at	PTPRF	2	1.41217620477658	aci, 9ra
224579_at	SLC38A1	2	1.41200848665341	9ra, ter
230892_at	230892_at	2	1.41048585957469	aci, 9ra
235278_at	MACROD2	2	1.40975274703856	aci, 9ra
225286_at	ARSD	2	1.40723585563541	aci, 9ra
201301_s_at	ANXA4	2	1.40720178871302	iso, ter
202669_s_at	EFNB2	2	1.40500225860197	aci, 9ra
1553102_a_at	CCDC69	2	1.40489299657064	aci, ter
226213_at	ERBB3	2	1.40416404987344	aci, 9ra
206213_at	WNT10B	2	1.40364506236451	iso, vpa
225280_x_at	ARSD	2	1.40184560151449	aci, 9ra
209966_x_at	ESRRG	2	1.40180711673243	aci, 9ra
227978_s_at	ZADH2	2	1.39863391621089	aci, 9ra
1555867_at	GNG4	2	1.39765283724106	iso, mtx
211778_s_at	OVOL2	2	1.39684999820533	aci, 9ra
237786_at	MAGI2	2	1.39596463790609	aci, 9ra
227419_x_at	PLAC9	2	1.39428188278001	iso, ter
232850_at	232850_at	2	1.39414903362193	aci, 9ra
206363_at	MAF	2	1.39373001839633	iso, vpa
224909_s_at	PREX1	2	1.39347743138557	iso, vpa
225726_s_at	PLEKHH1	2	1.39343263304971	aci, 9ra
224863_at	GNAQ	2	1.39298164610588	aci, 9ra
242542_at	242542_at	2	1.39213841361628	aci, 9ra
214964_at	214964_at	2	1.39203338823939	aci, 9ra
217226_s_at	SFXN3	2	1.39199418213623	9ra, ter
210650_s_at	PCLO	2	1.39154206074825	aci, 9ra
204529_s_at	TOX	2	1.39027256685621	9ra, vpa
217538_at	SGSM2	2	1.38977271783197	aci, 9ra
237329_at	RBMS3-AS3	2	1.38919209346546	aci, 9ra
225034_at	ST3GAL1	2	1.3879581420373	9ra, ter
211103_at	MYO7A	2	1.38689186960303	lfl, ter
230710_at	MIR210HG	2	1.38633287333652	aci, 9ra
219789_at	NPR3	2	1.38626575597765	aci, 9ra
230383_x_at	SLFN5	2	1.38457293028836	aci, 9ra
202627_s_at	SERPINE1	2	1.38409957723589	mtx, ter
203855_at	WDR47	2	1.38307273509621	aci, 9ra
228975_at	SP6	2	1.38229087057752	9ra, ter
231323_at	PSMB2	2	1.38200884370831	aci, 9ra
212413_at	SEPTIN6	2	1.38143673922153	aci, 9ra
227450_at	ERP27	2	1.38108681179798	lfl, 9ra
222783_s_at	SMOC1	2	1.38086445081516	aci, 9ra
203184_at	FBN2	2	1.38034757092103	iso, mtx
210942_s_at	ST3GAL6	2	1.37974120336578	aci, 9ra
225799_at	225799_at	2	1.37864171788323	mtx, ter
1555912_at	ST7-AS1	2	1.3783723309527	aci, 9ra
227646_at	EBF1	2	1.37824621460383	lfl, vpa
238512_at	WNT2B	2	1.37748806340424	thd, vpa
1556066_at	KDM6B	2	1.37267978272616	aci, 9ra
1570021_at	1570021_at	2	1.37256164229479	9ra, ter
1553768_a_at	DCBLD1	2	1.3688237429433	aci, iso
215305_at	PDGFRA	2	1.36807812938885	aci, 9ra
212543_at	CRYBG1	2	1.36784972741753	lfl, ter
217858_s_at	ARMCX3	2	1.36661652693592	aci, 9ra
1568777_at	EML5	2	1.36620408566244	aci, 9ra
203372_s_at	SOCS2	2	1.36533789351963	aci, lfl
215221_at	215221_at	2	1.36467779040199	aci, 9ra
217128_s_at	CAMK1G	2	1.36382895216757	9ra, ter
213446_s_at	IQGAP1	2	1.36323748960422	iso, ter
212418_at	ELF1	2	1.3624597717631	aci, 9ra
213307_at	SHANK2	2	1.36139844475178	aci, 9ra
226365_at	226365_at	2	1.36125006343707	aci, 9ra
218454_at	PLBD1	2	1.36023552555452	aci, iso
232659_at	232659_at	2	1.35841413822852	aci, 9ra
236571_at	236571_at	2	1.35649814485299	mtx, 9ra
1555963_x_at	B3GNT7	2	1.35468105728668	aci, 9ra
228151_at	ARL15	2	1.35460155935569	aci, 9ra
228486_at	SLC44A1	2	1.35385257129008	aci, 9ra
230064_at	230064_at	2	1.35141223595598	aci, 9ra
218237_s_at	SLC38A1	2	1.35124413664894	9ra, ter
229978_at	SHISA9	2	1.34945163340488	iso, mtx
202427_s_at	MPC2	2	1.34842098383031	aci, 9ra
219915_s_at	SLC16A10	2	1.3462496758298	aci, 9ra
236344_at	PDE1C	2	1.34569270603624	aci, 9ra
232269_x_at	METRN	2	1.34440804031279	aci, iso
203340_s_at	SLC25A12	2	1.34353611125251	aci, iso
224698_at	ESYT2	2	1.34276019338249	aci, 9ra
237034_at	237034_at	2	1.34119526898246	ter, vpa
1553027_a_at	KLHL4	2	1.33963229778019	ter, vpa
229310_at	KLHL29	2	1.33944245926951	ter, vpa
209826_at	209826_at	2	1.33943017196254	aci, 9ra
208033_s_at	ZFHX3	2	1.33925716941476	aci, 9ra
242878_at	242878_at	2	1.33918190032408	aci, 9ra
227627_at	227627_at	2	1.33674823687646	iso, ter
209446_s_at	209446_s_at	2	1.33663688247907	aci, 9ra
220889_s_at	CA10	2	1.33663629338395	ter, vpa
242387_at	TDRP	2	1.33621332647956	iso, ter
228801_at	ORMDL1	2	1.33596119613497	aci, 9ra
236862_at	GOPC	2	1.33553708471809	aci, 9ra
220520_s_at	NUP62CL	2	1.33364935285752	aci, 9ra
214850_at	GUSBP14	2	1.33363021157382	aci, 9ra
203934_at	KDR	2	1.33359858592542	mtx, vpa
1563497_at	USP25	2	1.33149536444306	iso, ter
201739_at	SGK1	2	1.32848868769775	lfl, ter
207302_at	SGCG	2	1.32750398619388	aci, 9ra
212886_at	CCDC69	2	1.32649715604565	aci, ter
237409_at	237409_at	2	1.32505984071686	aci, 9ra
1565677_at	PRSS23	2	1.32497337017194	aci, 9ra
244023_at	SYK	2	1.32340096853984	aci, 9ra
214162_at	ASXL3	2	1.32324236993017	ter, vpa
224212_s_at	224212_s_at	2	1.32305741839524	aci, 9ra
203339_at	SLC25A12	2	1.32223726686625	aci, iso
209682_at	CBLB	2	1.32124515493076	aci, 9ra
225835_at	SLC12A2	2	1.31889964825877	ter, vpa
242439_s_at	ASXL1	2	1.31882139328564	aci, 9ra
222332_at	222332_at	2	1.31832294285789	9ra, ter
205709_s_at	CDS1	2	1.31803400097184	iso, 9ra
210078_s_at	KCNAB1	2	1.31200760866779	iso, vpa
239979_at	239979_at	2	1.31168401360164	lfl, ter
223464_at	OSBPL5	2	1.31114913830702	aci, 9ra
1557706_at	ZHX2	2	1.31007296982332	9ra, ter
212319_at	SGSM2	2	1.30983909487552	aci, 9ra
209191_at	TUBB6	2	1.3074971802279	mtx, ter
235518_at	SLC8A1	2	1.30748192360267	lfl, ter
209034_at	PNRC1	2	1.30726224542483	aci, 9ra
204202_at	IQCE	2	1.30686689253573	aci, 9ra
244568_at	244568_at	2	1.30569738772274	9ra, ter
219866_at	CLIC5	2	1.30537741633452	aci, 9ra
231866_at	LNPEP	2	1.30506674618853	iso, 9ra
36129_at	SGSM2	2	1.3047949229642	aci, 9ra
1552299_at	AK9	2	1.30412490752107	aci, 9ra
1565804_at	1565804_at	2	1.30371702923924	9ra, ter
225727_at	PLEKHH1	2	1.3037117403405	aci, 9ra
241873_at	UNC5C-AS1	2	1.30308564798652	aci, 9ra
1555526_a_at	SEPTIN6	2	1.30215509987112	aci, 9ra
201360_at	CST3	2	1.30164344129044	iso, ter
227847_at	227847_at	2	1.30081450717258	aci, 9ra
219051_x_at	METRN	2	1.30039011630052	aci, iso
207943_x_at	PLAGL1	2	1.29935206099512	9ra, thd
224925_at	PREX1	2	1.29795396368749	iso, vpa
227566_at	NTM	2	1.29786861536632	iso, mtx
239830_at	239830_at	2	1.29714176023214	aci, 9ra
228498_at	228498_at	2	1.29707543549272	aci, 9ra
221127_s_at	DKK3	2	1.29705827126439	lfl, ter
208054_at	HERC4	2	1.2964331407064	aci, 9ra
203438_at	STC2	2	1.29639897298174	iso, mtx
224861_at	GNAQ	2	1.29516770997135	aci, 9ra
242324_x_at	CCBE1	2	1.29422642091476	9ra, ter
218574_s_at	LMCD1	2	1.29405729300195	lfl, ter
237465_at	USP53	2	1.2915242702644	aci, 9ra
202668_at	EFNB2	2	1.29129150528252	aci, 9ra
232431_at	NR3C1	2	1.29078746533913	9ra, ter
243462_s_at	243462_s_at	2	1.29057478344971	aci, 9ra
1559249_at	ATXN1	2	1.28986708652953	9ra, ter
241946_at	ZDHHC21	2	1.28904672462211	aci, 9ra
239893_at	239893_at	2	1.28818868988888	9ra, ter
202761_s_at	SYNE2	2	1.28739229189174	aci, 9ra
211419_s_at	CHN2	2	1.28703517597422	9ra, ter
226691_at	TNRC18	2	1.28648619480211	aci, 9ra
201058_s_at	MYL9	2	1.28614217228358	mtx, vpa
203766_s_at	LMOD1	2	1.28545650452798	aci, 9ra
204949_at	ICAM3	2	1.28519206724228	lfl, ter
227259_at	CD47	2	1.28465223107075	aci, 9ra
230748_at	SLC16A6	2	1.28364615478869	lfl, ter
238918_at	238918_at	2	1.28309051374418	aci, 9ra
229285_at	RNASEL	2	1.28113971519163	aci, 9ra
227497_at	SOX6	2	1.2802412739724	lfl, ter
219749_at	SH2D4A	2	1.27981689743438	9ra, ter
211597_s_at	HOPX	2	1.27875520569502	lfl, ter
242438_at	ASXL1	2	1.2786939987464	aci, 9ra
237064_x_at	237064_x_at	2	1.27824481977832	aci, 9ra
235430_at	MIDEAS	2	1.27440474031095	iso, vpa
201108_s_at	THBS1	2	1.2743067123303	iso, ter
239086_at	IDNK	2	1.2740731421213	aci, 9ra
206794_at	ERBB4	2	1.2739116953544	aci, 9ra
243147_x_at	243147_x_at	2	1.27329272493564	aci, 9ra
241473_at	241473_at	2	1.27311209312878	lfl, ter
202378_s_at	LEPROT	2	1.27287020291502	9ra, ter
236926_at	TBX1	2	1.27242202970237	aci, 9ra
1569225_a_at	SCML4	2	1.26946061268654	aci, ter
237970_at	237970_at	2	1.26810067988524	aci, 9ra
1569453_a_at	LMNTD2-AS1	2	1.26809520520795	aci, 9ra
1562966_at	KIAA1217	2	1.26725868897048	9ra, ter
238317_x_at	238317_x_at	2	1.26577763202102	9ra, ter
231986_at	RIMS1	2	1.26530785009067	lfl, vpa
202145_at	LY6E	2	1.26511338968947	9ra, ter
241359_at	TLCD2	2	1.26469389948327	aci, 9ra
1558410_s_at	1558410_s_at	2	1.26459117770127	aci, 9ra
225245_x_at	H2AJ	2	1.26403090248974	lfl, ter
202909_at	202909_at	2	1.26389881903637	aci, 9ra
1556126_s_at	GPATCH2	2	1.26340301934536	aci, 9ra
242320_at	242320_at	2	1.26280457448431	aci, 9ra
202459_s_at	LPIN2	2	1.2617706328168	aci, 9ra
234095_at	234095_at	2	1.26109351451108	aci, 9ra
239179_at	CAMK2G	2	1.26028037052586	aci, 9ra
223103_at	STARD10	2	1.25840251054639	aci, iso
224650_at	MAL2	2	1.25839119037633	iso, mtx
1558924_s_at	CLIP1	2	1.25766578023687	aci, 9ra
222444_at	ARMCX3	2	1.25724619649441	aci, 9ra
227025_at	PPHLN1	2	1.25664456208871	aci, 9ra
215199_at	CALD1	2	1.25627911776738	mtx, ter
206686_at	PDK1	2	1.25551271194257	aci, 9ra
201151_s_at	MBNL1	2	1.25477143890419	iso, lfl
204607_at	HMGCS2	2	1.25428672694069	aci, 9ra
202741_at	PRKACB	2	1.25243671563793	aci, 9ra
215318_at	MICOS10P1	2	1.25058497042516	aci, 9ra
1557642_at	IQCA1	2	1.24997368923872	aci, 9ra
215526_at	215526_at	2	1.24954484313761	aci, 9ra
202508_s_at	SNAP25	2	1.24935822692861	mtx, vpa
232833_at	232833_at	2	1.24838090702584	aci, 9ra
235028_at	235028_at	2	1.24811270079228	aci, 9ra
243878_at	243878_at	2	1.2477681931961	aci, 9ra
1554239_s_at	ZADH2	2	1.24691922895815	aci, 9ra
210292_s_at	210292_s_at	2	1.24642113252812	aci, 9ra
210139_s_at	PMP22	2	1.24625127493503	ter, vpa
243808_at	243808_at	2	1.245778315194	aci, iso
237044_s_at	ZNF503-AS2	2	1.24544499640556	aci, 9ra
239978_at	239978_at	2	1.24543161714374	9ra, ter
222271_at	LOC105371267	2	1.24427351342131	iso, mtx
228411_at	PARD3B	2	1.24424271542401	iso, 9ra
237248_at	PDE11A	2	1.2440438235621	aci, 9ra
206099_at	PRKCH	2	1.24371848274153	9ra, ter
224337_s_at	FZD4	2	1.24304395292142	aci, 9ra
220294_at	KCNV1	2	1.24190543781553	9ra, ter
225145_at	NCOA5	2	1.24170689207713	lfl, ter
240601_at	240601_at	2	1.24033648353797	aci, 9ra
234262_at	234262_at	2	1.24000827439474	aci, 9ra
232179_at	232179_at	2	1.23950879140552	aci, 9ra
244147_at	244147_at	2	1.23947839875122	9ra, ter
226404_at	RBM39	2	1.23861742859292	aci, 9ra
220988_s_at	C1QTNF3	2	1.2378942088872	aci, 9ra
221823_at	MACIR	2	1.23785725184778	9ra, ter
225440_at	AGPAT3	2	1.23687688993681	aci, 9ra
241403_at	CLK4	2	1.23615850130988	aci, 9ra
203786_s_at	TPD52L1	2	1.23477424036408	iso, vpa
224282_s_at	AGPAT3	2	1.23437142269336	aci, 9ra
240176_at	240176_at	2	1.23365599400878	mtx, ter
225803_at	FBXO32	2	1.23354688771034	9ra, ter
230560_at	STXBP6	2	1.23317305380141	mtx, vpa
212124_at	ZMIZ1	2	1.2329307532504	aci, 9ra
222654_at	BPNT2	2	1.23222492660812	iso, ter
235365_at	PJVK	2	1.23190105600364	aci, 9ra
1556629_a_at	SNAP25	2	1.23016378938063	mtx, vpa
1554980_a_at	ATF3	2	1.22966036912635	iso, mtx
242171_at	242171_at	2	1.2296104597361	aci, 9ra
229715_at	NCR3LG1	2	1.22907645353178	iso, mtx
204363_at	F3	2	1.22797256038519	iso, ter
225817_at	CGNL1	2	1.22749662706831	ent, ter
200637_s_at	PTPRF	2	1.2273386440687	aci, 9ra
232921_at	KIAA1549	2	1.2260766165137	aci, 9ra
206831_s_at	ARSD	2	1.22589993080761	aci, 9ra
213880_at	LGR5	2	1.22405655396871	9ra, ter
233944_at	233944_at	2	1.22403542569386	aci, 9ra
218373_at	AKTIP	2	1.22341140486097	aci, 9ra
241595_at	241595_at	2	1.22274867064174	aci, 9ra
1552481_s_at	MAN1A2	2	1.22266738039721	lfl, ter
204324_s_at	GOLIM4	2	1.22180793985669	aci, 9ra
234015_at	234015_at	2	1.2210856734244	aci, 9ra
234394_at	ZNF124	2	1.22102847613605	aci, 9ra
220150_s_at	FAM184A	2	1.22059877616656	aci, 9ra
238521_at	FGF12	2	1.21959627715078	lfl, vpa
209914_s_at	NRXN1	2	1.2195889148191	aci, 9ra
218330_s_at	NAV2	2	1.21801555120103	aci, 9ra
210037_s_at	NOS2	2	1.21763627734422	thd, vpa
214814_at	YTHDC1	2	1.21730173245355	aci, 9ra
1569512_at	SVIL	2	1.21606467175701	9ra, ter
218017_s_at	HGSNAT	2	1.21524059439837	aci, 9ra
213820_s_at	STARD5	2	1.21513167948376	aci, 9ra
227977_at	ZADH2	2	1.2149326782509	aci, 9ra
205613_at	SYT17	2	1.21436445598821	iso, vpa
228233_at	FREM1	2	1.21433939754871	lfl, 9ra
226039_at	MGAT4A	2	1.2134883049073	aci, 9ra
206987_x_at	FGF18	2	1.21307877613527	lfl, ter
202615_at	GNAQ	2	1.21293627775739	aci, 9ra
218440_at	MCCC1	2	1.21198304705688	aci, 9ra
227568_at	HECTD2	2	1.21174549019363	mtx, vpa
205375_at	MDFI	2	1.21082686081106	aci, 9ra
220603_s_at	MCTP2	2	1.21079013674414	9ra, ter
231929_at	IKZF2	2	1.21025287398624	aci, 9ra
227564_at	HGSNAT	2	1.21007384212413	aci, 9ra
239516_at	239516_at	2	1.20881101988818	aci, 9ra
224724_at	SULF2	2	1.20838354374588	mtx, ter
221748_s_at	TNS1	2	1.20832557576144	aci, ter
233079_at	233079_at	2	1.20817422683275	aci, 9ra
230508_at	DKK3	2	1.207593491165	lfl, ter
213472_at	HNRNPH1	2	1.20754150173912	aci, 9ra
243309_at	C15orf65	2	1.20710746389607	aci, 9ra
203518_at	LYST	2	1.20631016216693	aci, iso
234636_at	234636_at	2	1.2060276535916	aci, 9ra
230241_at	TOR1AIP2	2	1.20602612326078	lfl, ter
242934_at	LOC101928409	2	1.20569394398349	aci, 9ra
211651_s_at	LAMB1	2	1.20490004233292	aci, 9ra
204861_s_at	NAIP	2	1.20466497699588	aci, 9ra
218157_x_at	CDC42SE1	2	1.2045909043874	aci, 9ra
228796_at	CPNE4	2	1.20445391191461	lfl, mtx
[truncated: 290 more rows]

## Sheet: 1x_Down.PS
ID	Symbol	HowOftenSPS	MeanLogFC	ResponsibleCompounds
235004_at	RBM24	8	-2.56924735176973	aci, ent, iso, lfl, mtx, 9ra, ter, vpa
236448_at	UNC5A	8	-2.27728042142912	aci, iso, lfl, mtx, 9ra, ter, thd, vpa
206140_at	LHX2	7	-4.12166114759247	aci, iso, lfl, 9ra, ter, thd, vpa
228658_at	MIAT	7	-3.17419261968077	aci, iso, lfl, mtx, 9ra, ter, vpa
1552521_a_at	TMEM74	7	-3.16606891004164	aci, iso, lfl, mtx, 9ra, ter, vpa
227168_at	MIAT	7	-2.74046224678251	aci, iso, lfl, mtx, 9ra, ter, vpa
1562484_at	MEIOC	7	-2.56354878298891	aci, iso, lfl, mtx, 9ra, ter, vpa
237322_at	MIAT	7	-2.52196557017394	aci, iso, lfl, mtx, 9ra, ter, vpa
1555801_s_at	ZNF385B	7	-2.46984588924288	aci, iso, lfl, mtx, 9ra, ter, vpa
1555800_at	ZNF385B	7	-2.37418895198585	aci, iso, lfl, mtx, 9ra, ter, vpa
1552520_at	TMEM74	7	-2.17787248233283	aci, iso, lfl, mtx, 9ra, ter, vpa
243672_at	SALL3	7	-2.10708918078314	aci, iso, lfl, mtx, 9ra, ter, vpa
208242_at	RAX	7	-2.04081241309229	aci, iso, lfl, 9ra, ter, thd, vpa
208536_s_at	BCL2L11	7	-2.01007899745341	aci, iso, lfl, mtx, 9ra, ter, vpa
1558143_a_at	BCL2L11	7	-1.81551067939262	aci, iso, lfl, mtx, 9ra, ter, vpa
222343_at	BCL2L11	7	-1.79525145020414	aci, iso, lfl, mtx, 9ra, ter, vpa
219763_at	DENND1A	7	-1.79447380286296	aci, ent, iso, lfl, 9ra, ter, vpa
203294_s_at	LMAN1	7	-1.72227208681851	aci, iso, lfl, mtx, 9ra, ter, vpa
213904_at	FRRS1L	7	-1.58098335221996	aci, iso, lfl, mtx, 9ra, ter, vpa
203293_s_at	LMAN1	7	-1.56230796875943	aci, iso, lfl, mtx, 9ra, ter, vpa
204153_s_at	MFNG	7	-1.45736697842217	aci, iso, lfl, mtx, 9ra, ter, vpa
205336_at	PVALB	7	-1.26380675954766	aci, iso, lfl, mtx, 9ra, ter, vpa
229411_at	PNCK	7	-1.23989725729472	aci, iso, lfl, mtx, 9ra, ter, vpa
242054_s_at	SIX3	6	-5.32722975653348	aci, iso, 9ra, ter, thd, vpa
206634_at	SIX3	6	-3.71996916512866	aci, iso, 9ra, ter, thd, vpa
203562_at	FEZ1	6	-3.16064325572194	aci, iso, lfl, 9ra, ter, vpa
213994_s_at	SPON1	6	-2.95947438707369	aci, iso, lfl, 9ra, ter, vpa
243929_at	243929_at	6	-2.85299324479466	aci, iso, lfl, 9ra, ter, vpa
1561101_at	JAKMIP2-AS1	6	-2.8461295957523	aci, iso, 9ra, ter, thd, vpa
218870_at	ARHGAP15	6	-2.73087302669297	aci, iso, lfl, 9ra, ter, vpa
202035_s_at	SFRP1	6	-2.66404158504236	aci, iso, lfl, 9ra, ter, vpa
203153_at	IFIT1	6	-2.55548637332434	aci, iso, lfl, 9ra, ter, vpa
213993_at	SPON1	6	-2.46422464532522	aci, iso, lfl, 9ra, ter, vpa
202036_s_at	SFRP1	6	-2.46064747793273	aci, iso, lfl, 9ra, ter, vpa
202219_at	SLC6A8	6	-2.45689755623194	aci, iso, lfl, 9ra, ter, vpa
209436_at	SPON1	6	-2.40990428532976	aci, iso, lfl, 9ra, ter, vpa
219557_s_at	NRIP3	6	-2.37010898955637	aci, iso, lfl, mtx, 9ra, ter
211219_s_at	LHX2	6	-2.22881559194579	aci, iso, lfl, 9ra, ter, vpa
201641_at	BST2	6	-2.21625586568501	aci, iso, lfl, mtx, 9ra, ter
205442_at	MFAP3L	6	-2.20561988972768	aci, iso, mtx, 9ra, ter, vpa
229019_at	ZNF385B	6	-2.19788134691573	aci, iso, lfl, 9ra, ter, vpa
232424_at	PRDM16	6	-2.17901533134895	aci, iso, lfl, mtx, 9ra, ter
221245_s_at	FZD5	6	-2.16767952222976	aci, iso, lfl, 9ra, ter, vpa
206209_s_at	CA4	6	-2.1456210782941	aci, lfl, mtx, 9ra, ter, vpa
206891_at	ACTN3	6	-2.09896729012442	aci, iso, lfl, mtx, 9ra, ter
210854_x_at	SLC6A8	6	-2.03691218612384	aci, iso, lfl, 9ra, ter, vpa
213722_at	SOX2	6	-2.0253674350433	aci, iso, lfl, 9ra, ter, vpa
213843_x_at	SLC6A8	6	-2.01475320464964	aci, iso, lfl, 9ra, ter, vpa
1556911_at	ALMS1-IT1	6	-1.99668747218707	aci, lfl, mtx, 9ra, ter, vpa
208345_s_at	POU3F1	6	-1.98891381812226	aci, iso, lfl, 9ra, ter, vpa
208449_s_at	FGF8	6	-1.96476232512568	aci, iso, 9ra, ter, thd, vpa
215812_s_at	215812_s_at	6	-1.94869760784605	aci, iso, lfl, 9ra, ter, vpa
222900_at	NRIP3	6	-1.91173809121505	aci, iso, lfl, mtx, 9ra, ter
208468_at	SOX21	6	-1.88873835491988	aci, iso, lfl, 9ra, ter, vpa
232989_s_at	CCDC136	6	-1.88135509852734	aci, iso, lfl, 9ra, ter, vpa
209437_s_at	SPON1	6	-1.87462286173999	aci, iso, lfl, 9ra, ter, vpa
1552897_a_at	KCNG3	6	-1.84248335388146	aci, iso, lfl, 9ra, ter, vpa
204951_at	RHOH	6	-1.8289381956555	aci, iso, lfl, 9ra, ter, vpa
240269_at	240269_at	6	-1.81480065419641	aci, lfl, mtx, 9ra, ter, vpa
226972_s_at	CCDC136	6	-1.72371143470131	aci, iso, lfl, 9ra, ter, vpa
232606_at	ANK2	6	-1.70046651471692	aci, iso, lfl, mtx, 9ra, ter
1561895_at	1561895_at	6	-1.69920778526101	aci, iso, lfl, mtx, 9ra, ter
226210_s_at	MEG3	6	-1.68480797178148	aci, iso, lfl, 9ra, ter, vpa
204663_at	ME3	6	-1.64878874948257	aci, iso, lfl, 9ra, ter, vpa
230445_at	BTBD17	6	-1.6456388007522	aci, iso, lfl, 9ra, ter, vpa
209198_s_at	SYT11	6	-1.60853190167373	aci, ent, iso, lfl, 9ra, ter
207437_at	NOVA1	6	-1.57362857242851	aci, iso, lfl, mtx, 9ra, ter
1570335_at	1570335_at	6	-1.50541476059947	aci, iso, lfl, mtx, 9ra, ter
1562848_at	IST1	6	-1.48674519135776	aci, iso, lfl, mtx, 9ra, ter
223854_at	PCDHB10	6	-1.45772070327201	aci, ent, iso, mtx, 9ra, ter
239278_at	BCAS4	6	-1.40798189578134	aci, iso, lfl, mtx, 9ra, ter
234284_at	GNG8	6	-1.36517110859282	aci, iso, mtx, 9ra, ter, vpa
239358_at	239358_at	6	-1.3295426148351	aci, lfl, mtx, 9ra, ter, vpa
226377_at	NFIC	6	-1.31857679505522	aci, iso, lfl, 9ra, ter, vpa
205109_s_at	ARHGEF4	6	-1.28070882814728	aci, iso, lfl, 9ra, ter, vpa
237571_at	237571_at	6	-1.17581259875987	aci, iso, lfl, 9ra, ter, vpa
203698_s_at	FRZB	5	-3.90572127356176	aci, iso, lfl, 9ra, ter
203697_at	FRZB	5	-3.70606064371684	aci, iso, lfl, 9ra, ter
204469_at	PTPRZ1	5	-3.64318070459119	aci, iso, lfl, 9ra, ter
221911_at	ETV1	5	-3.61651183871396	aci, iso, lfl, 9ra, ter
223121_s_at	SFRP2	5	-3.57035814866251	aci, lfl, 9ra, ter, vpa
213661_at	PAMR1	5	-3.31726005201746	aci, iso, lfl, 9ra, ter
238878_at	ARX	5	-3.29471112964229	iso, lfl, mtx, ter, vpa
211267_at	HESX1	5	-3.10468716078496	aci, iso, lfl, 9ra, ter
202037_s_at	SFRP1	5	-2.79280643074341	aci, iso, lfl, 9ra, ter
1569241_a_at	ZNF93	5	-2.77242967473191	aci, iso, lfl, 9ra, ter
215717_s_at	FBN2	5	-2.72172305095357	aci, ent, lfl, 9ra, ter
230493_at	SHISA2	5	-2.67812721559617	aci, iso, 9ra, ter, vpa
230258_at	GLIS3	5	-2.65245405309484	aci, iso, lfl, 9ra, ter
206343_s_at	NRG1	5	-2.61188778214433	aci, lfl, 9ra, ter, thd
227997_at	IL17RD	5	-2.60795692228276	aci, ent, iso, 9ra, ter
233327_at	UBE3D	5	-2.54708735183241	aci, iso, lfl, 9ra, ter
229435_at	GLIS3	5	-2.51643551551948	aci, iso, lfl, 9ra, ter
209220_at	GPC3	5	-2.50283940312973	aci, iso, 9ra, ter, vpa
207250_at	SIX6	5	-2.46886970459059	aci, ent, lfl, 9ra, ter
244419_at	FRZB	5	-2.46369235722735	aci, iso, lfl, 9ra, ter
233202_at	233202_at	5	-2.41571953519486	aci, iso, lfl, 9ra, ter
229374_at	EPHA4	5	-2.41236883755726	aci, iso, lfl, 9ra, ter
241535_at	SNTG2-AS1	5	-2.4067157709545	aci, lfl, 9ra, ter, vpa
209197_at	209197_at	5	-2.3579377058509	aci, iso, lfl, 9ra, ter
243193_at	243193_at	5	-2.28916790448946	aci, iso, 9ra, ter, vpa
239903_at	TPBG	5	-2.1893972769486	aci, iso, lfl, mtx, ter
212558_at	SPRY1	5	-2.13948379433522	aci, iso, 9ra, ter, vpa
230764_at	230764_at	5	-2.13251245667292	aci, lfl, mtx, 9ra, ter
205143_at	NCAN	5	-2.13222382316834	aci, iso, lfl, 9ra, ter
219232_s_at	EGLN3	5	-2.05892942394682	aci, iso, lfl, 9ra, ter
231800_s_at	DMRT3	5	-2.05507540547062	aci, iso, lfl, 9ra, ter
231466_at	FAM71F1	5	-2.04058153836106	aci, lfl, 9ra, ter, vpa
235560_at	NOVA2	5	-2.03409775333895	aci, iso, lfl, 9ra, ter
212805_at	PRUNE2	5	-2.02951386464389	aci, iso, lfl, 9ra, ter
203999_at	SYT1	5	-2.01414126321622	aci, iso, 9ra, ter, vpa
201431_s_at	DPYSL3	5	-2.01401145411248	aci, iso, 9ra, ter, vpa
212976_at	LRRC8B	5	-2.00130965873151	aci, iso, lfl, 9ra, ter
220436_at	CNTNAP3P2	5	-1.96974979486272	aci, iso, lfl, 9ra, ter
236214_at	FAM71F1	5	-1.94936906992707	aci, iso, lfl, 9ra, ter
201008_s_at	TXNIP	5	-1.94430391794934	iso, lfl, mtx, ter, vpa
231898_x_at	SOX2-OT	5	-1.94212676295365	aci, mtx, ter, thd, vpa
222847_s_at	EGLN3	5	-1.9412559773445	aci, iso, lfl, 9ra, ter
210302_s_at	MAB21L2	5	-1.93293712009494	aci, iso, lfl, 9ra, ter
206136_at	FZD5	5	-1.92640188206025	aci, iso, 9ra, ter, vpa
237885_at	SOX21-AS1	5	-1.92568114619775	aci, lfl, 9ra, ter, vpa
211421_s_at	RET	5	-1.86674708356172	aci, iso, mtx, 9ra, vpa
206756_at	CHST7	5	-1.85447849090888	aci, iso, 9ra, ter, vpa
204239_s_at	NNAT	5	-1.83901838791381	aci, iso, 9ra, ter, vpa
213201_s_at	TNNT1	5	-1.82514991390911	aci, iso, 9ra, ter, vpa
201313_at	ENO2	5	-1.82069463552752	aci, iso, lfl, 9ra, ter
241834_at	IPW	5	-1.81897986355575	aci, iso, lfl, 9ra, ter
204776_at	THBS4	5	-1.81611143024436	aci, iso, lfl, 9ra, ter
202920_at	ANK2	5	-1.8140338412572	aci, iso, mtx, 9ra, ter
1552575_a_at	C6orf141	5	-1.81180944340811	aci, iso, 9ra, ter, vpa
201009_s_at	TXNIP	5	-1.81080982739012	iso, lfl, mtx, ter, vpa
206501_x_at	ETV1	5	-1.80554980203909	aci, iso, lfl, 9ra, ter
244744_at	244744_at	5	-1.78369647358824	aci, iso, 9ra, ter, vpa
213721_at	SOX2	5	-1.7738159168962	aci, lfl, 9ra, ter, vpa
206208_at	CA4	5	-1.76324597563166	aci, mtx, 9ra, ter, vpa
241780_at	CDH11	5	-1.75625435545613	aci, iso, lfl, 9ra, ter
225283_at	ARRDC4	5	-1.74692730071378	iso, lfl, mtx, 9ra, ter
201010_s_at	TXNIP	5	-1.74669883423281	iso, lfl, mtx, ter, vpa
203829_at	ELP4	5	-1.7363865449634	aci, iso, lfl, 9ra, ter
228762_at	LFNG	5	-1.70877163909054	aci, iso, 9ra, ter, vpa
203413_at	NELL2	5	-1.70854810004741	iso, lfl, 9ra, ter, vpa
225975_at	PCDH18	5	-1.70125016413872	aci, iso, lfl, 9ra, ter
225355_at	NEURL1B	5	-1.65718239806726	aci, iso, 9ra, ter, vpa
201105_at	LGALS1	5	-1.65704411969377	aci, iso, lfl, 9ra, ter
1569262_x_at	UBE3D	5	-1.65373998385601	aci, iso, lfl, 9ra, ter
204519_s_at	PLLP	5	-1.63859088246756	iso, lfl, 9ra, ter, vpa
219945_at	DDX25	5	-1.63674004772148	aci, iso, lfl, 9ra, ter
204639_at	ADA	5	-1.61861652067714	aci, iso, lfl, 9ra, vpa
225977_at	PCDH18	5	-1.60103322369553	aci, iso, lfl, 9ra, ter
243243_at	GPC3	5	-1.59550921756345	aci, iso, 9ra, ter, vpa
230889_at	LINC01896	5	-1.57881507823728	aci, iso, 9ra, ter, vpa
240184_at	SYNPR-AS1	5	-1.56083638494752	iso, lfl, mtx, ter, vpa
209848_s_at	PMEL	5	-1.55750872974635	aci, iso, lfl, 9ra, ter
229930_at	LINC01315	5	-1.5540160489964	aci, iso, lfl, 9ra, ter
224325_at	FZD8	5	-1.55339891761221	aci, iso, lfl, 9ra, ter
217061_s_at	ETV1	5	-1.5288763382841	aci, iso, lfl, 9ra, ter
205121_at	SGCB	5	-1.51409542977423	aci, iso, lfl, 9ra, ter
206306_at	RYR3	5	-1.50977987912262	iso, lfl, mtx, ter, vpa
235634_at	PURG	5	-1.49620617980945	aci, iso, lfl, 9ra, ter
1561985_at	C14orf39	5	-1.49484771075185	aci, iso, 9ra, ter, thd
229090_at	ZEB1-AS1	5	-1.49259734253064	iso, lfl, mtx, 9ra, ter
210286_s_at	SLC4A7	5	-1.48829766083601	aci, lfl, 9ra, ter, vpa
201124_at	ITGB5	5	-1.48409612947532	aci, iso, 9ra, ter, vpa
211596_s_at	LRIG1	5	-1.47012623873125	aci, lfl, 9ra, ter, vpa
1569372_at	LINC02525	5	-1.46376586050014	aci, lfl, mtx, 9ra, ter
230497_at	CELF5	5	-1.46073868173441	aci, iso, lfl, 9ra, ter
209792_s_at	KLK10	5	-1.44797574184782	aci, iso, mtx, 9ra, ter
229016_s_at	TRERF1	5	-1.43202824856926	aci, iso, lfl, 9ra, ter
234985_at	LDLRAD3	5	-1.42978431862562	aci, iso, 9ra, ter, vpa
234650_at	234650_at	5	-1.41557191774279	aci, iso, 9ra, ter, vpa
226971_at	CCDC136	5	-1.39163884328763	aci, iso, lfl, 9ra, ter
229815_at	TMEM161B-DT	5	-1.37823672712837	aci, ent, lfl, 9ra, ter
1569290_s_at	GRIA3	5	-1.36883916574086	aci, iso, mtx, 9ra, vpa
214667_s_at	TP53I11	5	-1.36834325595675	aci, iso, 9ra, ter, vpa
205249_at	EGR2	5	-1.32085672727424	aci, iso, lfl, 9ra, ter
229027_at	PPM1A	5	-1.30651071666471	aci, ent, iso, 9ra, ter
1553096_s_at	BCL2L11	5	-1.29140938378533	aci, mtx, 9ra, ter, vpa
213283_s_at	SALL2	5	-1.28004962113275	aci, iso, 9ra, ter, vpa
238488_at	238488_at	5	-1.2650546601359	aci, lfl, mtx, 9ra, ter
226211_at	MEG3	5	-1.25771305664838	iso, lfl, 9ra, ter, vpa
225606_at	BCL2L11	5	-1.25194074776457	aci, iso, 9ra, ter, vpa
202888_s_at	ANPEP	5	-1.22284816295746	aci, iso, lfl, 9ra, ter
218923_at	CTBS	5	-1.21763096356842	iso, lfl, mtx, ter, vpa
217519_at	217519_at	5	-1.21557769888199	aci, lfl, 9ra, ter, vpa
204982_at	GIT2	5	-1.13626164832976	aci, iso, lfl, 9ra, ter
233753_at	SCAF4	5	-1.10978101235573	aci, iso, lfl, 9ra, ter
228185_at	ZNF25	5	-1.08728977138863	iso, lfl, mtx, ter, vpa
224462_s_at	CHCHD6	5	-1.08594719768593	aci, iso, 9ra, ter, vpa
204311_at	ATP1B2	5	-1.07957337208081	aci, iso, mtx, 9ra, ter
237449_at	SP8	4	-4.17862069400936	aci, iso, 9ra, ter
235795_at	PAX6	4	-4.10257981349269	aci, mtx, 9ra, ter
223122_s_at	SFRP2	4	-3.81690902366513	aci, lfl, 9ra, ter
204014_at	DUSP4	4	-3.71821583127528	aci, lfl, 9ra, ter
226847_at	FST	4	-3.53881879549319	aci, iso, lfl, 9ra
231061_at	231061_at	4	-3.51083161808608	aci, iso, 9ra, ter
203798_s_at	VSNL1	4	-3.47458707005811	aci, iso, 9ra, ter
1560652_at	IRS4	4	-3.35780147506479	aci, iso, 9ra, ter
213293_s_at	TRIM22	4	-3.33882429322135	aci, iso, 9ra, ter
231731_at	OTX2	4	-3.22725817848164	aci, iso, 9ra, ter
204286_s_at	PMAIP1	4	-3.16890084840035	aci, 9ra, ter, vpa
201340_s_at	ENC1	4	-3.09482353094932	aci, ent, 9ra, ter
205646_s_at	PAX6	4	-3.07443038789174	aci, mtx, 9ra, ter
242128_at	OTX2	4	-3.04342844340539	aci, iso, 9ra, ter
204015_s_at	DUSP4	4	-3.02691774332164	aci, lfl, 9ra, ter
203603_s_at	ZEB2	4	-3.007340489578	aci, lfl, 9ra, ter
206588_at	DAZL	4	-2.99378071148607	aci, lfl, 9ra, ter
219522_at	FJX1	4	-2.98849016246046	aci, iso, 9ra, ter
201341_at	ENC1	4	-2.94169876627194	aci, ent, 9ra, ter
228176_at	S1PR3	4	-2.86798507557679	aci, lfl, 9ra, ter
208333_at	LHX5	4	-2.8598989611499	aci, iso, 9ra, ter
227449_at	EPHA4	4	-2.84230054837554	aci, iso, 9ra, ter
205830_at	CLGN	4	-2.81006753133543	aci, lfl, 9ra, ter
206114_at	EPHA4	4	-2.79096552177256	aci, iso, 9ra, ter
203349_s_at	ETV5	4	-2.76723535807725	aci, iso, 9ra, ter
203797_at	VSNL1	4	-2.76205270615276	aci, iso, 9ra, ter
209560_s_at	DLK1	4	-2.72888277155504	iso, 9ra, ter, vpa
228948_at	EPHA4	4	-2.69830626550162	aci, iso, 9ra, ter
212764_at	ZEB1	4	-2.69484051773067	aci, lfl, 9ra, ter
1560738_at	1560738_at	4	-2.68644111444222	aci, lfl, 9ra, ter
204948_s_at	FST	4	-2.66806673326986	aci, iso, lfl, 9ra
226034_at	DUSP4	4	-2.60571466035265	aci, lfl, 9ra, ter
204984_at	GPC4	4	-2.55164791504613	aci, iso, 9ra, ter
206718_at	LMO1	4	-2.49848002414178	aci, iso, 9ra, ter
232263_at	SLC6A15	4	-2.48777689530271	aci, lfl, 9ra, ter
203130_s_at	KIF5C	4	-2.4802421311707	aci, iso, 9ra, ter
1560739_a_at	1560739_a_at	4	-2.47577615760037	aci, lfl, 9ra, ter
205282_at	LRP8	4	-2.41583752770628	aci, lfl, 9ra, ter
207345_at	FST	4	-2.40192783493906	aci, iso, lfl, 9ra
234987_at	SAMHD1	4	-2.38691816256324	aci, iso, 9ra, ter
206115_at	EGR3	4	-2.36978449891707	aci, lfl, 9ra, ter
240419_at	SLC6A15	4	-2.33052002108523	aci, lfl, 9ra, ter
219415_at	TTYH1	4	-2.31681745494493	aci, lfl, 9ra, ter
1559883_s_at	SAMHD1	4	-2.30686820430893	aci, iso, 9ra, ter
219197_s_at	SCUBE2	4	-2.29082491992818	iso, lfl, mtx, ter
227963_at	227963_at	4	-2.28679790803052	aci, lfl, 9ra, ter
213849_s_at	PPP2R2B	4	-2.28568490203753	aci, iso, 9ra, ter
235527_at	DLGAP1	4	-2.27928077151165	aci, lfl, 9ra, ter
241453_at	PTK2	4	-2.22605146566071	aci, lfl, 9ra, ter
228333_at	ZEB2	4	-2.22500805772309	aci, lfl, 9ra, ter
210299_s_at	FHL1	4	-2.21498398626471	aci, lfl, 9ra, ter
1554576_a_at	ETV4	4	-2.19649669511156	aci, iso, 9ra, ter
206018_at	FOXG1	4	-2.13817876037032	aci, 9ra, ter, thd
229944_at	OPRK1	4	-2.11020231528924	iso, mtx, thd, vpa
230102_at	ETV5	4	-2.10581630626246	aci, iso, 9ra, ter
202112_at	VWF	4	-2.09650596776919	aci, iso, 9ra, ter
203998_s_at	SYT1	4	-2.09338581711441	aci, iso, 9ra, ter
213913_s_at	TBC1D30	4	-2.08967505846632	iso, mtx, ter, vpa
203499_at	EPHA2	4	-2.07320927980682	aci, lfl, 9ra, ter
1554629_at	EPHA7	4	-2.07169398645463	aci, iso, 9ra, ter
203348_s_at	ETV5	4	-2.07066404577726	aci, iso, 9ra, ter
231192_at	LPAR3	4	-2.05960544165941	aci, lfl, 9ra, ter
242193_at	MIR124-2HG	4	-2.05895840873472	aci, lfl, 9ra, ter
206157_at	PTX3	4	-2.05521781763421	aci, lfl, 9ra, ter
204596_s_at	STC1	4	-2.04618941983041	aci, iso, 9ra, ter
218980_at	FHOD3	4	-2.0450019741095	aci, lfl, 9ra, ter
203129_s_at	KIF5C	4	-2.03336574703779	aci, iso, 9ra, ter
209325_s_at	RGS16	4	-2.03080958764532	aci, iso, 9ra, vpa
1554012_at	RSPO2	4	-2.01331576483556	iso, mtx, ter, vpa
228750_at	COL14A1	4	-1.98424583594718	aci, lfl, 9ra, ter
243880_at	GOSR2	4	-1.98078988866888	aci, lfl, 9ra, ter
221523_s_at	RRAGD	4	-1.97883019692214	aci, lfl, 9ra, ter
218918_at	MAN1C1	4	-1.97842527223448	aci, iso, 9ra, ter
210298_x_at	FHL1	4	-1.97740807004	aci, lfl, 9ra, ter
214022_s_at	IFITM1	4	-1.973175675917	aci, lfl, 9ra, ter
203060_s_at	PAPSS2	4	-1.97220766741938	aci, iso, 9ra, ter
205153_s_at	CD40	4	-1.96489186532543	aci, iso, 9ra, ter
214774_x_at	TOX3	4	-1.95802039675155	aci, lfl, 9ra, ter
230896_at	BEND4	4	-1.94378402092436	aci, lfl, 9ra, ter
214933_at	CACNA1A	4	-1.94297467441555	aci, iso, 9ra, ter
230904_at	FSD1L	4	-1.93351172559202	aci, lfl, 9ra, ter
238661_at	MIR124-2HG	4	-1.90766914337788	aci, lfl, 9ra, ter
215108_x_at	TOX3	4	-1.90125066265232	aci, lfl, 9ra, ter
205742_at	TNNI3	4	-1.8852076406007	aci, iso, 9ra, ter
216623_x_at	TOX3	4	-1.87409746154879	aci, lfl, 9ra, ter
230425_at	EPHB1	4	-1.86700861728429	aci, iso, 9ra, ter
225973_at	TAP2	4	-1.86497562370287	aci, lfl, 9ra, ter
201430_s_at	DPYSL3	4	-1.8543691168357	aci, iso, 9ra, vpa
202363_at	SPOCK1	4	-1.85423950699525	aci, iso, 9ra, ter
201539_s_at	FHL1	4	-1.85359554565113	aci, lfl, 9ra, ter
1556378_a_at	1556378_a_at	4	-1.85136180514429	aci, lfl, 9ra, ter
223614_at	MMP16	4	-1.84923335792771	aci, lfl, 9ra, ter
219302_s_at	CNTNAP2	4	-1.83421040453812	aci, iso, 9ra, ter
206960_at	LPAR4	4	-1.82626326675363	aci, iso, 9ra, ter
227154_at	IGSF21	4	-1.79323984874038	aci, iso, 9ra, ter
201540_at	FHL1	4	-1.78755757769757	aci, lfl, 9ra, ter
202786_at	STK39	4	-1.77621467765135	aci, iso, 9ra, ter
204595_s_at	STC1	4	-1.77162550361097	aci, iso, 9ra, ter
204597_x_at	STC1	4	-1.76130446186466	aci, iso, 9ra, ter
216705_s_at	ADA	4	-1.74811219986498	iso, lfl, 9ra, vpa
215346_at	CD40	4	-1.74491865189425	aci, iso, 9ra, ter
234194_at	234194_at	4	-1.7444284163511	aci, iso, 9ra, vpa
216598_s_at	CCL2	4	-1.7381538967647	aci, iso, 9ra, ter
235468_at	RBFOX3	4	-1.72138596546046	aci, iso, 9ra, ter
235635_at	ARHGAP5	4	-1.71693759344454	aci, lfl, 9ra, ter
205691_at	SYNGR3	4	-1.7165185801962	aci, lfl, 9ra, ter
232105_at	BLACAT1	4	-1.7091250831796	aci, iso, 9ra, ter
232007_at	AGPAT5	4	-1.70793744692467	aci, lfl, 9ra, ter
231142_at	231142_at	4	-1.70435152319477	aci, lfl, 9ra, ter
214505_s_at	FHL1	4	-1.70293659911696	aci, lfl, 9ra, ter
1554314_at	C6orf141	4	-1.70085407828691	aci, iso, 9ra, vpa
232061_at	SDK2	4	-1.69899768747853	aci, lfl, 9ra, ter
205206_at	ANOS1	4	-1.69634977806273	aci, iso, 9ra, vpa
210222_s_at	RTN1	4	-1.68688177708812	aci, lfl, 9ra, ter
224823_at	MYLK	4	-1.68403237780543	aci, lfl, 9ra, ter
237856_at	RAP1GDS1	4	-1.67251367556961	aci, lfl, 9ra, ter
231470_at	LINC00664	4	-1.66742647902927	aci, iso, 9ra, ter
202766_s_at	FBN1	4	-1.66328998271599	aci, iso, 9ra, ter
205268_s_at	ADD2	4	-1.66299253658794	aci, iso, 9ra, ter
229927_at	LEMD1	4	-1.65727326199986	aci, iso, 9ra, ter
220786_s_at	SLC38A4	4	-1.65268863677353	aci, iso, lfl, 9ra
202260_s_at	STXBP1	4	-1.64956326223435	aci, lfl, 9ra, ter
209726_at	CA11	4	-1.6462946020251	aci, iso, 9ra, ter
205330_at	MN1	4	-1.63992929904386	aci, lfl, 9ra, ter
235362_at	CNN3-DT	4	-1.63870452572703	aci, lfl, 9ra, ter
218950_at	ARAP3	4	-1.63713600233188	aci, iso, 9ra, ter
1554020_at	BICD1	4	-1.62972388290273	aci, iso, 9ra, ter
227404_s_at	EGR1	4	-1.62802124162416	aci, lfl, 9ra, ter
235600_at	DLK1	4	-1.62448870369384	iso, 9ra, ter, vpa
227850_x_at	CDC42EP5	4	-1.62352839897212	aci, lfl, 9ra, ter
224275_at	ADGRV1	4	-1.6180334967237	aci, iso, 9ra, ter
217053_x_at	ETV1	4	-1.60397815270071	aci, iso, 9ra, ter
238803_at	HECTD2	4	-1.59766379131938	aci, lfl, 9ra, ter
224215_s_at	DLL1	4	-1.59703919474775	iso, mtx, ter, vpa
225834_at	225834_at	4	-1.5875074257008	aci, lfl, 9ra, ter
204284_at	PPP1R3C	4	-1.58643487520461	aci, iso, 9ra, ter
229266_at	SHISA6	4	-1.57953881541771	aci, iso, lfl, ter
244605_at	244605_at	4	-1.57942616052795	aci, iso, 9ra, ter
213241_at	PLXNC1	4	-1.57766367194894	lfl, mtx, 9ra, ter
220927_s_at	HPSE2	4	-1.57724865582591	aci, iso, 9ra, ter
242470_at	EID2B	4	-1.56980721102038	aci, lfl, 9ra, ter
209598_at	PNMA2	4	-1.56295547244547	aci, ent, iso, 9ra
228584_at	SGCB	4	-1.56280421545402	aci, lfl, 9ra, ter
235074_at	SPRED1	4	-1.56270589083831	aci, lfl, 9ra, ter
210508_s_at	KCNQ2	4	-1.56242773046755	aci, iso, 9ra, ter
201147_s_at	TIMP3	4	-1.5608282829691	aci, lfl, 9ra, vpa
52837_at	SHISAL1	4	-1.55590162776168	aci, iso, 9ra, ter
237336_at	ADD2	4	-1.54669007302093	aci, iso, 9ra, ter
228245_s_at	228245_s_at	4	-1.54230094856321	aci, iso, ter, vpa
224771_at	NAV1	4	-1.54084152653056	aci, iso, 9ra, ter
220663_at	IL1RAPL1	4	-1.53473240523443	iso, mtx, ter, vpa
1557066_at	LUC7L	4	-1.5295931950775	lfl, mtx, ter, vpa
217546_at	MT1M	4	-1.52592208262947	aci, lfl, 9ra, ter
220549_at	220549_at	4	-1.52275052558784	aci, iso, 9ra, ter
206394_at	MYBPC2	4	-1.51270497089166	iso, mtx, ter, vpa
226112_at	SGCB	4	-1.50757229192759	aci, lfl, 9ra, ter
227365_at	ATCAY	4	-1.49806861569004	aci, iso, 9ra, ter
205814_at	GRM3	4	-1.49003016308092	aci, iso, 9ra, ter
203058_s_at	PAPSS2	4	-1.46970447466008	aci, iso, 9ra, ter
228415_at	AP1S2	4	-1.46919901713532	aci, iso, 9ra, ter
231982_at	SMIM24	4	-1.46555870148913	aci, iso, 9ra, vpa
221045_s_at	PER3	4	-1.44850128193826	aci, lfl, 9ra, ter
243347_at	243347_at	4	-1.44789835561702	aci, lfl, 9ra, ter
203729_at	EMP3	4	-1.44568731494778	aci, iso, lfl, ter
202765_s_at	FBN1	4	-1.44563945858427	aci, iso, 9ra, ter
212427_at	ECPAS	4	-1.44134071984957	aci, lfl, 9ra, ter
230988_at	ADD2	4	-1.4356096732199	aci, iso, 9ra, ter
202458_at	PRSS23	4	-1.43393306384447	aci, iso, lfl, vpa
239818_x_at	TRIB1	4	-1.42892858536851	aci, iso, 9ra, vpa
201694_s_at	EGR1	4	-1.41691913125383	aci, lfl, 9ra, ter
219094_at	ARMC8	4	-1.41506463399905	aci, lfl, 9ra, ter
239169_at	RDM1	4	-1.41430080086279	aci, lfl, 9ra, ter
208359_s_at	KCNJ4	4	-1.40927169672463	aci, lfl, 9ra, ter
37512_at	HSD17B6	4	-1.4091062125245	aci, lfl, 9ra, ter
222292_at	CD40	4	-1.4022933431885	aci, iso, 9ra, ter
226382_at	CAMK1D	4	-1.40179094860028	aci, iso, 9ra, ter
205728_at	TENM1	4	-1.39599387757341	aci, iso, 9ra, thd
230831_at	FRMD5	4	-1.3942509252954	aci, iso, 9ra, ter
1554043_a_at	1554043_a_at	4	-1.38323488437338	aci, lfl, 9ra, ter
1554309_at	EIF4G3	4	-1.38032397151964	aci, lfl, 9ra, ter
235344_at	PPM1A	4	-1.37885037835132	aci, lfl, 9ra, ter
236312_at	MAD2L1	4	-1.37748847851225	aci, lfl, 9ra, ter
227728_at	PPM1A	4	-1.37694940595038	aci, lfl, 9ra, ter
238098_at	238098_at	4	-1.37376933987505	iso, lfl, mtx, ter
232576_at	232576_at	4	-1.36671434518746	aci, lfl, 9ra, ter
221679_s_at	ABHD6	4	-1.35672970533633	aci, iso, 9ra, ter
229866_at	STK32A	4	-1.35654306267953	iso, mtx, ter, vpa
220588_at	BCAS4	4	-1.34567120791053	aci, lfl, 9ra, ter
201693_s_at	EGR1	4	-1.34441066063219	aci, lfl, 9ra, ter
225735_at	ANKRD50	4	-1.33603229742488	aci, iso, 9ra, ter
227368_at	227368_at	4	-1.3347800257328	iso, lfl, mtx, ter
230534_at	ZNF678	4	-1.32952462292199	aci, lfl, 9ra, ter
219300_s_at	CNTNAP2	4	-1.32554007797574	aci, iso, 9ra, ter
227524_at	FZD3	4	-1.32511518988668	aci, iso, 9ra, ter
235184_at	AEBP2	4	-1.32467471268255	aci, lfl, 9ra, ter
209982_s_at	NRXN2	4	-1.32335536074849	aci, iso, 9ra, ter
215145_s_at	CNTNAP2	4	-1.32305376148761	aci, iso, 9ra, ter
202921_s_at	ANK2	4	-1.32283431102977	aci, iso, 9ra, ter
210702_s_at	PTGIS	4	-1.31995280566348	aci, iso, lfl, ter
222963_s_at	IL1RAPL1	4	-1.31731272285053	iso, lfl, mtx, vpa
223627_at	MEX3B	4	-1.315931955382	aci, lfl, 9ra, ter
232846_s_at	CDH23	4	-1.3097437667604	aci, iso, 9ra, ter
235024_at	JADE1	4	-1.30590619494344	aci, lfl, 9ra, ter
219683_at	FZD3	4	-1.30053838222728	aci, iso, 9ra, ter
213853_at	DNAJC24	4	-1.30000623636444	aci, iso, 9ra, ter
212736_at	BMERB1	4	-1.29980891051829	aci, iso, 9ra, ter
242586_at	FSD1L	4	-1.28914546525388	aci, lfl, 9ra, ter
1555131_a_at	PER3	4	-1.28842021326007	aci, lfl, 9ra, ter
224772_at	NAV1	4	-1.28506422329957	aci, iso, 9ra, ter
223468_s_at	RGMA	4	-1.28155379581888	aci, 9ra, ter, vpa
224488_s_at	SPON1	4	-1.27963331936635	aci, iso, 9ra, ter
235846_at	235846_at	4	-1.27844427531631	aci, iso, 9ra, ter
205347_s_at	TMSB15A	4	-1.26967840713858	aci, iso, 9ra, ter
205700_at	HSD17B6	4	-1.26692522509806	aci, lfl, 9ra, ter
202558_s_at	HSPA13	4	-1.26475942167364	aci, lfl, 9ra, ter
239384_at	SRSF1	4	-1.26031258523018	aci, lfl, 9ra, ter
207183_at	GPR19	4	-1.25797307289978	aci, iso, 9ra, ter
222278_at	MYMX	4	-1.25680735848128	aci, iso, 9ra, vpa
219400_at	CNTNAP1	4	-1.2558765132976	aci, iso, 9ra, ter
242283_at	DNAH14	4	-1.25418366790223	aci, lfl, 9ra, ter
211107_s_at	AURKC	4	-1.25206619062316	aci, iso, 9ra, ter
229441_at	PRSS23	4	-1.24691265608631	aci, iso, ter, vpa
228427_at	FBXO16	4	-1.24667844136537	aci, iso, 9ra, ter
210875_s_at	ZEB1	4	-1.2464911999865	lfl, mtx, ter, vpa
206237_s_at	NRG1	4	-1.24594196938706	aci, lfl, 9ra, ter
219736_at	TRIM36	4	-1.23705706058839	aci, iso, 9ra, ter
242176_at	MEF2A	4	-1.23578552640494	aci, lfl, 9ra, ter
1559072_a_at	ELFN2	4	-1.21954321285533	iso, mtx, 9ra, vpa
202479_s_at	TRIB2	4	-1.21920922105823	aci, iso, 9ra, ter
243806_at	243806_at	4	-1.21237393885642	aci, iso, ter, vpa
224525_s_at	OLA1	4	-1.20287954296043	aci, lfl, 9ra, ter
64408_s_at	CALML4	4	-1.20183778003589	aci, lfl, 9ra, ter
206843_at	CRYBA4	4	-1.19499877428612	aci, iso, 9ra, ter
1553088_a_at	BCL2L11	4	-1.19444851559675	aci, 9ra, ter, vpa
237472_at	SOX1	4	-1.19374805941426	aci, mtx, 9ra, ter
218951_s_at	PLCXD1	4	-1.19151397934604	aci, iso, 9ra, ter
230774_at	PTGR2	4	-1.19070256378671	aci, lfl, 9ra, ter
202478_at	TRIB2	4	-1.18121740765207	aci, iso, 9ra, ter
209156_s_at	COL6A2	4	-1.17887303690652	aci, iso, 9ra, ter
204894_s_at	AOC3	4	-1.15831049588728	aci, lfl, 9ra, ter
217865_at	RNF130	4	-1.14455100672637	aci, iso, 9ra, ter
242292_at	242292_at	4	-1.13863042983647	ent, iso, mtx, ter
243292_at	C1QTNF12	4	-1.13841837594639	aci, 9ra, ter, vpa
230559_x_at	FGD4	4	-1.11419265831072	lfl, 9ra, ter, vpa
219817_at	MAPKAPK5-AS1	4	-1.08975127054398	aci, lfl, 9ra, ter
238227_at	238227_at	4	-1.08667343391134	aci, lfl, 9ra, ter
231871_at	GPR180	4	-1.06694047587219	aci, lfl, 9ra, ter
223642_at	ZIC2	3	-4.46359481199863	aci, 9ra, ter
206424_at	CYP26A1	3	-4.18988268901216	aci, 9ra, ter
203296_s_at	ATP1A2	3	-4.06145751583109	aci, 9ra, ter
213479_at	NPTX2	3	-3.64554315068724	aci, 9ra, ter
204285_s_at	PMAIP1	3	-3.44162190003737	aci, 9ra, vpa
1564413_at	LINC01356	3	-3.28734590225744	aci, 9ra, ter
221950_at	EMX2	3	-3.24029015583968	iso, mtx, ter
214633_at	SOX3	3	-3.17484571126275	aci, 9ra, ter
1570515_a_at	FILIP1	3	-3.10087513782994	aci, 9ra, ter
209348_s_at	MAF	3	-3.04537680295788	aci, 9ra, ter
210198_s_at	PLP1	3	-3.03532995949277	aci, 9ra, ter
203295_s_at	ATP1A2	3	-2.92095130339101	aci, 9ra, ter
205278_at	GAD1	3	-2.88781179209735	aci, 9ra, ter
229327_s_at	229327_s_at	3	-2.87706514665354	aci, 9ra, ter
243440_at	SIX3-AS1	3	-2.85122664035668	aci, 9ra, ter
1552938_at	ZIC5	3	-2.8194210252932	aci, 9ra, ter
202965_s_at	CAPN6	3	-2.6418594046682	iso, mtx, vpa
230472_at	IRX1	3	-2.61577420119361	aci, iso, 9ra
216218_s_at	PLCL2	3	-2.61034849712073	aci, 9ra, ter
227846_at	GPR176	3	-2.60115476126933	aci, 9ra, ter
202966_at	CAPN6	3	-2.57486806141375	iso, mtx, vpa
206363_at	MAF	3	-2.56489419860126	aci, 9ra, ter
204502_at	SAMHD1	3	-2.56229393493525	aci, 9ra, ter
231945_at	FILIP1	3	-2.55919784778036	aci, 9ra, ter
208711_s_at	CCND1	3	-2.51727234077557	aci, 9ra, ter
58780_s_at	ARHGEF40	3	-2.50837676673847	aci, 9ra, ter
213309_at	PLCL2	3	-2.49766574572504	aci, 9ra, ter
235964_x_at	SAMHD1	3	-2.49105933923681	aci, 9ra, ter
1558388_a_at	1558388_a_at	3	-2.47945164741504	aci, 9ra, ter
37547_at	BBS9	3	-2.47660822800935	aci, 9ra, ter
209324_s_at	RGS16	3	-2.47430315770734	aci, iso, vpa
206247_at	MICB	3	-2.46818681406863	aci, 9ra, ter
233002_at	PPP4R4	3	-2.40184878325272	aci, 9ra, ter
221605_s_at	PIPOX	3	-2.37369295116963	aci, 9ra, ter
213808_at	ADAM23	3	-2.37348050943262	aci, 9ra, ter
236302_at	PPM1E	3	-2.36851516978052	aci, 9ra, ter
230147_at	F2RL2	3	-2.36167049649848	iso, ter, vpa
235529_x_at	SAMHD1	3	-2.34893111357108	aci, 9ra, ter
228010_at	PPP2R2C	3	-2.34735525451597	aci, 9ra, ter
208792_s_at	CLU	3	-2.32960386186026	aci, 9ra, ter
203485_at	RTN1	3	-2.3151839876952	aci, 9ra, ter
208791_at	CLU	3	-2.26568540654783	aci, 9ra, ter
204560_at	FKBP5	3	-2.26147533444785	aci, 9ra, ter
238533_at	EPHA7	3	-2.25068031694246	aci, 9ra, ter
221577_x_at	GDF15	3	-2.23031874267512	aci, lfl, 9ra
233972_s_at	FEZF2	3	-2.22975553931775	iso, ter, vpa
208433_s_at	LRP8	3	-2.22577595065314	aci, 9ra, ter
204352_at	TRAF5	3	-2.22311641284367	aci, 9ra, ter
230067_at	FAM124A	3	-2.2208653179439	aci, 9ra, ter
206345_s_at	PON1	3	-2.19984087763111	iso, mtx, vpa
224840_at	FKBP5	3	-2.16491770370031	aci, 9ra, ter
226677_at	ZNF521	3	-2.16334138359892	iso, lfl, ter
221029_s_at	WNT5B	3	-2.15921975229531	iso, 9ra, ter
229459_at	TAFA5	3	-2.15902686163935	aci, 9ra, ter
209040_s_at	PSMB8	3	-2.14066327162166	aci, 9ra, ter
210221_at	CHRNA3	3	-2.12823034421674	aci, 9ra, ter
239230_at	HES5	3	-2.12236934834428	lfl, ter, vpa
224048_at	USP44	3	-2.07831510498743	aci, 9ra, ter
206541_at	KLKB1	3	-2.06728731973058	aci, 9ra, ter
213912_at	TBC1D30	3	-2.06065155680535	iso, mtx, vpa
209209_s_at	FERMT2	3	-2.05833523729583	aci, 9ra, ter
224856_at	FKBP5	3	-2.05602620323453	aci, 9ra, ter
205100_at	GFPT2	3	-2.05298847078248	aci, 9ra, ter
220892_s_at	PSAT1	3	-2.04969078762886	aci, 9ra, ter
236465_at	RNF175	3	-2.0495715459928	aci, 9ra, ter
221086_s_at	FEZF2	3	-2.02981192643883	iso, ter, vpa
220887_at	CCDC177	3	-2.02008195462235	aci, iso, 9ra
214844_s_at	DOK5	3	-2.01858844789939	aci, 9ra, ter
200923_at	LGALS3BP	3	-2.01648416948768	aci, 9ra, ter
208850_s_at	THY1	3	-2.0078969371075	aci, iso, 9ra
238066_at	RBP7	3	-2.0058070780709	aci, 9ra, ter
222271_at	LOC105371267	3	-2.00099131883728	aci, 9ra, ter
209504_s_at	PLEKHB1	3	-1.98538435807059	aci, 9ra, vpa
218469_at	GREM1	3	-1.97943356500555	aci, 9ra, ter
220668_s_at	DNMT3B	3	-1.97270930833324	aci, iso, 9ra
226676_at	ZNF521	3	-1.97010985361493	iso, lfl, ter
204011_at	SPRY2	3	-1.96654719101395	aci, iso, 9ra
221051_s_at	NMRK2	3	-1.96038793418355	aci, iso, 9ra
214079_at	DHRS2	3	-1.94657341204206	aci, iso, 9ra
231899_at	ZC3H12C	3	-1.94218494904964	iso, mtx, vpa
1559265_at	SKIDA1	3	-1.9349494551356	aci, 9ra, ter
211343_s_at	COL13A1	3	-1.92994717763537	aci, 9ra, ter
228051_at	ARFGEF3	3	-1.91027880483333	aci, 9ra, ter
232847_at	SALL3	3	-1.90819007704987	iso, mtx, vpa
209168_at	GPM6B	3	-1.89900571990382	aci, 9ra, ter
231361_at	NLGN1	3	-1.89510572828287	lfl, 9ra, ter
1563022_at	CCDC160	3	-1.8889598881241	aci, 9ra, ter
1554242_a_at	COCH	3	-1.88088396319266	aci, 9ra, ter
206673_at	GPR176	3	-1.87230436720381	aci, 9ra, ter
222784_at	SMOC1	3	-1.87055316821089	iso, lfl, vpa
214769_at	CLCN4	3	-1.86997782743699	aci, 9ra, ter
209169_at	GPM6B	3	-1.86387124644136	aci, 9ra, ter
1556488_s_at	CFAP91	3	-1.85835488986715	lfl, 9ra, ter
203872_at	ACTA1	3	-1.85770774082202	aci, lfl, 9ra
229346_at	NES	3	-1.85440817061947	aci, 9ra, ter
232111_at	TUNAR	3	-1.85406485825723	aci, 9ra, ter
203178_at	GATM	3	-1.85368887922369	aci, 9ra, ter
209529_at	PLPP2	3	-1.85078553894107	aci, 9ra, ter
228885_at	MAMDC2	3	-1.84408330012402	aci, 9ra, ter
227099_s_at	C11orf96	3	-1.83998595602196	aci, iso, 9ra
210602_s_at	CDH6	3	-1.8384927628389	aci, 9ra, ter
222008_at	COL9A1	3	-1.83156556140822	aci, 9ra, ter
230785_at	SALL3	3	-1.83035080041137	iso, ter, vpa
206670_s_at	GAD1	3	-1.82712074518417	aci, 9ra, ter
226905_at	RFLNB	3	-1.81771440697817	aci, 9ra, ter
205257_s_at	AMPH	3	-1.81720114812712	aci, 9ra, ter
204891_s_at	LCK	3	-1.81621178313246	aci, 9ra, ter
238453_at	FGFBP3	3	-1.81443763941734	aci, 9ra, ter
212154_at	SDC2	3	-1.80951805134523	aci, 9ra, ter
204424_s_at	LMO3	3	-1.80857495939733	iso, mtx, ter
218872_at	TESC	3	-1.78623091307166	aci, 9ra, ter
212157_at	SDC2	3	-1.78199620052966	aci, 9ra, ter
216733_s_at	GATM	3	-1.78074267803543	aci, 9ra, ter
206852_at	EPHA7	3	-1.76990373934931	aci, 9ra, ter
202007_at	NID1	3	-1.76884545820349	aci, 9ra, ter
214889_at	FAM149A	3	-1.76697616058111	aci, 9ra, ter
236179_at	CDH11	3	-1.7633720495237	aci, 9ra, ter
220987_s_at	220987_s_at	3	-1.76327506309221	aci, lfl, 9ra
212758_s_at	ZEB1	3	-1.76028807115783	aci, lfl, ter
1559763_at	ZC3H12C	3	-1.7594293173935	iso, mtx, vpa
204735_at	PDE4A	3	-1.75713687195021	aci, 9ra, ter
218468_s_at	GREM1	3	-1.75541798160701	aci, 9ra, ter
212314_at	SEL1L3	3	-1.75070504883126	aci, 9ra, ter
244725_at	DMRTA1	3	-1.74725829186805	iso, ter, vpa
201621_at	NBL1	3	-1.74695680510696	iso, lfl, ter
226192_at	AR	3	-1.73615702614553	aci, 9ra, ter
209822_s_at	VLDLR	3	-1.73236849821383	aci, 9ra, vpa
201601_x_at	201601_x_at	3	-1.73188559151365	aci, 9ra, ter
215783_s_at	ALPL	3	-1.73137766019069	aci, 9ra, ter
225540_at	MAP2	3	-1.73077133959355	aci, 9ra, ter
210015_s_at	MAP2	3	-1.72877115195667	aci, 9ra, ter
208851_s_at	THY1	3	-1.72248379951495	aci, iso, 9ra
212190_at	SERPINE2	3	-1.72243726868015	aci, iso, 9ra
227938_s_at	DLL1	3	-1.71277062529432	iso, mtx, vpa
203409_at	DDB2	3	-1.7121359565649	aci, 9ra, ter
228329_at	DAB1	3	-1.71074371314676	aci, iso, 9ra
204037_at	LPAR1	3	-1.70208776120182	aci, 9ra, ter
205858_at	NGFR	3	-1.70142113507918	aci, 9ra, ter
228870_at	LRATD2	3	-1.69372656372267	aci, lfl, 9ra
203476_at	TPBG	3	-1.69102326338257	aci, iso, ter
210601_at	CDH6	3	-1.68658460270216	aci, 9ra, ter
218087_s_at	SORBS1	3	-1.68068683026772	aci, 9ra, ter
211559_s_at	CCNG2	3	-1.67886569562277	iso, mtx, vpa
231146_at	FAM24B	3	-1.67883504413165	aci, 9ra, ter
210896_s_at	ASPH	3	-1.67702080534956	aci, 9ra, ter
244340_x_at	244340_x_at	3	-1.67464716642299	aci, lfl, ter
225045_at	CCDC88A	3	-1.67405954607478	aci, 9ra, ter
230865_at	LIX1	3	-1.67094050358618	aci, lfl, 9ra
209135_at	ASPH	3	-1.66271208513466	aci, 9ra, ter
1568736_s_at	DLGAP1	3	-1.65890657328644	aci, 9ra, ter
229879_at	ASPH	3	-1.65529961209205	aci, 9ra, ter
236359_at	SCN4B	3	-1.64588332318378	aci, 9ra, ter
224774_s_at	NAV1	3	-1.64031550547986	aci, iso, 9ra
212311_at	SEL1L3	3	-1.63885179785176	aci, 9ra, ter
228194_s_at	SORCS1	3	-1.63880827171224	aci, 9ra, ter
213353_at	ABCA5	3	-1.63742867046631	iso, mtx, vpa
1554340_a_at	DRAXIN	3	-1.63620699428963	aci, 9ra, ter
222783_s_at	SMOC1	3	-1.63601553323394	iso, lfl, vpa
242887_at	KCMF1	3	-1.63018639637146	aci, 9ra, ter
225242_s_at	CCDC80	3	-1.62844071485204	iso, lfl, ter
212158_at	SDC2	3	-1.62761249960257	aci, 9ra, ter
228038_at	SOX2	3	-1.62427283899658	9ra, ter, vpa
207543_s_at	P4HA1	3	-1.62412562527639	lfl, mtx, ter
228720_at	SORCS2	3	-1.6110523235377	iso, ter, vpa
204036_at	LPAR1	3	-1.61040954505733	aci, 9ra, ter
207307_at	HTR2C	3	-1.60860583682634	iso, 9ra, vpa
209185_s_at	IRS2	3	-1.60184280816665	aci, 9ra, ter
203817_at	GUCY1B1	3	-1.59398735050129	aci, 9ra, ter
1557924_s_at	ALPL	3	-1.59329678685545	aci, 9ra, ter
213712_at	ELOVL2	3	-1.59152111336765	aci, iso, 9ra
218986_s_at	DDX60	3	-1.58913808571556	aci, 9ra, ter
202708_s_at	H2BC21	3	-1.58773129275471	iso, mtx, vpa
214180_at	MAN1C1	3	-1.5871929331712	aci, iso, 9ra
205938_at	PPM1E	3	-1.58208251720974	aci, 9ra, ter
222471_s_at	KCMF1	3	-1.58040945521487	aci, 9ra, ter
215731_s_at	MPHOSPH9	3	-1.57933149768362	aci, 9ra, ter
232004_at	HNRNPR	3	-1.5771506417708	lfl, 9ra, ter
228692_at	PREX2	3	-1.57596656095717	aci, 9ra, ter
219387_at	CCDC88A	3	-1.57297574039958	aci, 9ra, ter
226279_at	PRSS23	3	-1.57269830902805	iso, mtx, vpa
201149_s_at	TIMP3	3	-1.56838587643924	aci, 9ra, vpa
204995_at	CDK5R1	3	-1.5649136902198	aci, 9ra, ter
206533_at	CHRNA5	3	-1.55609881233437	aci, 9ra, ter
214890_s_at	FAM149A	3	-1.5537782928667	aci, 9ra, ter
235694_at	TCFL5	3	-1.55368086786905	aci, 9ra, ter
204471_at	GAP43	3	-1.54960645444242	aci, 9ra, ter
232116_at	GRHL3	3	-1.54941694479904	aci, 9ra, ter
223807_at	IGSF1	3	-1.54371852445562	aci, 9ra, ter
202770_s_at	CCNG2	3	-1.54289756871135	iso, mtx, vpa
228608_at	NALCN	3	-1.53790867673967	iso, mtx, vpa
232069_at	KIF26A	3	-1.53478549483193	iso, 9ra, vpa
215270_at	LFNG	3	-1.53377112850663	aci, 9ra, ter
213467_at	RND2	3	-1.53180973795002	aci, 9ra, ter
224925_at	PREX1	3	-1.52785763170739	aci, 9ra, ter
1553874_a_at	ZSCAN10	3	-1.52670078613139	aci, 9ra, vpa
204820_s_at	204820_s_at	3	-1.52612481343021	aci, 9ra, ter
230519_at	FAM124A	3	-1.52485729816189	aci, 9ra, ter
205659_at	HDAC9	3	-1.52293566804871	lfl, ter, vpa
213664_at	SLC1A1	3	-1.52188500407637	aci, 9ra, thd
230645_at	FRMD3	3	-1.52103096310975	aci, 9ra, ter
226918_at	226918_at	3	-1.51664626297543	aci, iso, 9ra
235030_at	NXPE3	3	-1.51651739502244	aci, 9ra, ter
1553696_s_at	ZNF569	3	-1.51557218420074	aci, 9ra, ter
37005_at	37005_at	3	-1.51076108627222	iso, lfl, ter
244288_s_at	SIX3	3	-1.50774207224359	aci, 9ra, ter
1559266_s_at	SKIDA1	3	-1.50624319621824	aci, 9ra, ter
226899_at	UNC5B	3	-1.50282616147795	aci, iso, 9ra
238426_at	TMEM130	3	-1.4993530518387	aci, iso, 9ra
211276_at	TCEAL2	3	-1.49925478706604	aci, 9ra, ter
227499_at	FZD3	3	-1.49698554302824	aci, 9ra, ter
232531_at	EMX2OS	3	-1.49697205315933	iso, mtx, ter
227525_at	GLCCI1	3	-1.49577242351206	iso, mtx, vpa
219532_at	ELOVL4	3	-1.49356760126755	aci, iso, 9ra
221524_s_at	RRAGD	3	-1.49306145222879	aci, 9ra, ter
211555_s_at	GUCY1B1	3	-1.48510604108917	aci, 9ra, ter
220326_s_at	ARHGEF40	3	-1.47956208041105	aci, 9ra, ter
208447_s_at	PRPS1	3	-1.47931396350638	aci, 9ra, ter
224770_s_at	NAV1	3	-1.47898052715527	aci, iso, 9ra
203889_at	SCG5	3	-1.4785473071517	aci, 9ra, ter
242836_at	242836_at	3	-1.47699495750095	aci, lfl, 9ra
229734_at	229734_at	3	-1.47597124278336	aci, 9ra, ter
206322_at	SYN3	3	-1.4749126875088	aci, iso, 9ra
243631_at	243631_at	3	-1.46905091329969	lfl, mtx, ter
201328_at	ETS2	3	-1.46477639854439	aci, iso, 9ra
202912_at	ADM	3	-1.46376026119127	aci, 9ra, vpa
229406_at	RBFOX3	3	-1.46226648534133	aci, iso, 9ra
220816_at	LPAR3	3	-1.46129805327274	aci, 9ra, ter
203962_s_at	NEBL	3	-1.46046379886835	aci, 9ra, ter
225700_at	GLCCI1	3	-1.45923766818789	iso, mtx, vpa
200049_at	KAT7	3	-1.45913586237653	aci, 9ra, ter
220239_at	KLHL7	3	-1.45487796644883	aci, 9ra, ter
1560906_at	1560906_at	3	-1.45340164055171	iso, ter, vpa
214071_at	GNAL	3	-1.45337469426822	aci, 9ra, ter
230348_at	LATS2	3	-1.44682805348954	aci, lfl, 9ra
238669_at	PTGS1	3	-1.44662972165941	aci, 9ra, ter
226546_at	GIHCG	3	-1.44459083188635	aci, 9ra, ter
236163_at	LIX1	3	-1.44444859008677	aci, lfl, 9ra
209763_at	CHRDL1	3	-1.44373650610092	iso, 9ra, ter
207279_s_at	NEBL	3	-1.44270970693561	aci, 9ra, ter
209373_at	MALL	3	-1.4396000644743	aci, 9ra, ter
231938_at	SGO1	3	-1.43832987578092	aci, 9ra, ter
1554592_a_at	SLC1A6	3	-1.43832376223645	aci, lfl, ter
1558170_at	1558170_at	3	-1.43689020316777	aci, ent, ter
238625_at	FYB2	3	-1.4343216349582	aci, 9ra, vpa
207012_at	MMP16	3	-1.43238227759979	aci, 9ra, ter
214094_at	FUBP1	3	-1.43109374099453	lfl, 9ra, ter
228081_at	CCNG2	3	-1.43052573060543	iso, mtx, vpa
224901_at	SCD5	3	-1.42756144593463	iso, 9ra, ter
242519_at	CCDC152	3	-1.42730944241831	aci, 9ra, ter
201150_s_at	TIMP3	3	-1.42599010185616	aci, 9ra, vpa
222058_at	RNF130	3	-1.42068005581834	lfl, 9ra, ter
230212_at	SPRY1	3	-1.41699644935551	iso, 9ra, vpa
205229_s_at	COCH	3	-1.41354616845564	aci, 9ra, ter
238029_s_at	SLC16A14	3	-1.4130906511255	ent, 9ra, ter
1555148_a_at	M1AP	3	-1.4120831223406	aci, 9ra, ter
1553802_a_at	SOX3	3	-1.40784770679105	aci, 9ra, ter
229569_at	229569_at	3	-1.40452938933078	iso, mtx, ter
241705_at	ABCA5	3	-1.40428738277552	iso, mtx, vpa
239253_at	239253_at	3	-1.40404357593246	aci, 9ra, ter
210657_s_at	SEPTIN4	3	-1.40382044518929	aci, iso, 9ra
244439_at	SPRED1	3	-1.40353409535516	aci, 9ra, ter
241627_x_at	ARHGEF40	3	-1.40349957104056	aci, 9ra, ter
233191_at	RUFY2	3	-1.40298919416276	aci, 9ra, ter
227566_at	NTM	3	-1.39938594931939	aci, 9ra, ter
214993_at	ASPHD1	3	-1.39461357099054	aci, 9ra, ter
204121_at	GADD45G	3	-1.39452861495882	iso, mtx, vpa
201286_at	SDC1	3	-1.39446358257237	aci, 9ra, ter
227550_at	GFRA1	3	-1.39314840484807	aci, ent, 9ra
226837_at	SPRED1	3	-1.39311805295199	aci, 9ra, ter
230314_at	230314_at	3	-1.39138419282931	aci, 9ra, ter
222936_s_at	DESI2	3	-1.38680056803308	aci, 9ra, ter
229549_at	CALU	3	-1.38679059671484	aci, 9ra, ter
226876_at	RFLNB	3	-1.38614467244738	aci, 9ra, ter
220238_s_at	KLHL7	3	-1.38604855542656	aci, 9ra, ter
209846_s_at	BTN3A2	3	-1.38453953488801	aci, 9ra, ter
231953_at	BPTF	3	-1.38405286917283	aci, 9ra, ter
210154_at	ME2	3	-1.38288402251539	aci, 9ra, ter
232805_at	232805_at	3	-1.38238286854236	aci, lfl, 9ra
237094_at	TAFA5	3	-1.38218286956398	aci, 9ra, ter
214036_at	EFNA5	3	-1.38183382810012	aci, iso, ter
222835_at	THSD4	3	-1.38021183996629	aci, 9ra, ter
1552388_at	SCUBE1	3	-1.38001057085222	iso, 9ra, ter
1569701_at	PER3	3	-1.37943962825778	aci, 9ra, ter
233280_at	233280_at	3	-1.37723968204787	aci, 9ra, ter
207034_s_at	GLI2	3	-1.37684947269136	aci, iso, 9ra
213869_x_at	THY1	3	-1.37427053875328	aci, iso, 9ra
1568604_a_at	CADPS	3	-1.37338981941802	aci, 9ra, ter
203186_s_at	S100A4	3	-1.37259156557622	aci, iso, 9ra
214790_at	SENP6	3	-1.37156195509307	lfl, 9ra, ter
1558208_at	1558208_at	3	-1.37055690317043	aci, 9ra, ter
1562309_s_at	PHF21B	3	-1.36783946880316	aci, 9ra, ter
216195_at	ANK2	3	-1.36348866704302	iso, mtx, ter
225081_s_at	CDCA7L	3	-1.35794800247527	aci, 9ra, ter
223784_at	CLTRN	3	-1.3575840161263	aci, 9ra, ter
229417_at	229417_at	3	-1.3567980156033	lfl, 9ra, ter
228218_at	LSAMP	3	-1.35020355624053	iso, lfl, ter
1554593_s_at	SLC1A6	3	-1.34579209994582	aci, lfl, ter
224773_at	NAV1	3	-1.34527212086292	aci, iso, 9ra
205443_at	SNAPC1	3	-1.34391790146841	aci, lfl, 9ra
226913_s_at	SOX8	3	-1.34258016801806	aci, 9ra, ter
209583_s_at	CD200	3	-1.33987893291641	iso, 9ra, ter
235199_at	RNF125	3	-1.33792699937698	lfl, 9ra, ter
210475_at	POU3F1	3	-1.33634619262659	aci, iso, 9ra
230087_at	PRIMA1	3	-1.33554774554091	aci, 9ra, ter
214319_at	FRY	3	-1.33487726702732	aci, iso, 9ra
1569108_a_at	ZNF589	3	-1.33459704497864	aci, 9ra, ter
204208_at	RNGTT	3	-1.33458591020574	aci, 9ra, ter
243322_at	243322_at	3	-1.33227825397	aci, iso, 9ra
1558692_at	GLMP	3	-1.33110650636504	aci, lfl, ter
201294_s_at	WSB1	3	-1.32888911793442	mtx, ter, vpa
223588_at	THAP2	3	-1.32841607374336	lfl, mtx, ter
235428_at	MINCR	3	-1.32825409338066	iso, lfl, ter
229201_at	PAK3	3	-1.3245628985358	aci, iso, 9ra
242408_at	STYX	3	-1.32210772690402	aci, 9ra, ter
225241_at	CCDC80	3	-1.32171440990468	iso, lfl, ter
1552436_a_at	CDH23	3	-1.31931994186324	aci, 9ra, ter
236277_at	236277_at	3	-1.31758124063554	aci, 9ra, thd
235626_at	CAMK1D	3	-1.31652060679913	aci, 9ra, ter
206355_at	GNAL	3	-1.31592933076513	aci, 9ra, ter
221965_at	MPHOSPH9	3	-1.31568087549883	aci, 9ra, ter
207002_s_at	PLAGL1	3	-1.31362139640117	iso, lfl, ter
209440_at	PRPS1	3	-1.31336003483924	aci, 9ra, ter
211126_s_at	CSRP2	3	-1.31207040995596	aci, 9ra, ter
207695_s_at	IGSF1	3	-1.31060846997963	aci, 9ra, ter
231534_at	CDK1	3	-1.30895422842178	aci, 9ra, ter
209539_at	ARHGEF6	3	-1.3046647790973	aci, 9ra, ter
229795_at	229795_at	3	-1.30385895302439	aci, 9ra, ter
224629_at	LMAN1	3	-1.30087741306961	aci, 9ra, ter
222043_at	CLU	3	-1.30084502422071	aci, 9ra, ter
227014_at	ASPHD2	3	-1.29556065359454	iso, 9ra, ter
209582_s_at	CD200	3	-1.29549957491429	iso, 9ra, ter
237245_at	BUB3	3	-1.29366174189771	aci, 9ra, ter
205531_s_at	GLS2	3	-1.29338406366478	aci, 9ra, vpa
242070_at	LOC728485	3	-1.29225287597462	aci, 9ra, ter
1564154_at	1564154_at	3	-1.29054425290782	lfl, 9ra, ter
227429_at	CRACR2B	3	-1.28665206664478	aci, 9ra, vpa
226419_s_at	SRSF1	3	-1.28609164294401	lfl, 9ra, ter
226402_at	CYP2U1	3	-1.28443971964867	aci, 9ra, ter
212647_at	RRAS	3	-1.28385868077786	aci, lfl, ter
1554067_at	KICS2	3	-1.28103919868368	lfl, 9ra, ter
229133_s_at	ZNF397	3	-1.27644959848397	lfl, 9ra, ter
222273_at	PAPOLG	3	-1.27601297916084	lfl, 9ra, ter
203961_at	NEBL	3	-1.27499248850584	aci, 9ra, ter
206376_at	SLC6A15	3	-1.27442082787716	aci, lfl, 9ra
217028_at	CXCR4	3	-1.27206429474087	aci, ter, vpa
1554256_a_at	PCNX2	3	-1.27044955120705	aci, iso, 9ra
235759_at	235759_at	3	-1.27037596227227	aci, 9ra, ter
206669_at	GAD1	3	-1.26950537763077	aci, 9ra, ter
235456_at	235456_at	3	-1.26338150004797	iso, mtx, vpa
36554_at	ASMTL	3	-1.26269480249522	aci, 9ra, ter
209170_s_at	GPM6B	3	-1.26220852720171	aci, 9ra, ter
227688_at	LRCH2	3	-1.26082797842427	aci, 9ra, ter
204743_at	TAGLN3	3	-1.26079687610714	iso, lfl, ter
216375_s_at	ETV5	3	-1.26007353369241	iso, 9ra, ter
204521_at	FAM216A	3	-1.25982183786098	lfl, 9ra, ter
238761_at	ELK4	3	-1.25609494395765	aci, 9ra, ter
226512_at	ZMYM2	3	-1.2509115843972	lfl, 9ra, ter
214524_at	GHRH	3	-1.25042824022939	iso, mtx, vpa
207943_x_at	PLAGL1	3	-1.24974919499576	iso, lfl, ter
205902_at	KCNN3	3	-1.24396133237859	aci, 9ra, ter
222795_s_at	PLCXD1	3	-1.24258673566312	aci, 9ra, ter
219506_at	C1orf54	3	-1.24171260979495	aci, 9ra, ter
202234_s_at	SLC16A1	3	-1.24154761131925	aci, 9ra, ter
239457_at	ATP8B3	3	-1.23993564735529	aci, 9ra, ter
241693_at	241693_at	3	-1.23915754257212	aci, 9ra, ter
212993_at	NACC2	3	-1.23874476419127	aci, 9ra, vpa
214060_at	SSBP1	3	-1.2349999381621	lfl, 9ra, ter
235390_at	SREK1IP1	3	-1.23447340670594	iso, ter, vpa
227584_at	NAV1	3	-1.23397341585613	iso, 9ra, ter
224458_at	PGAP4	3	-1.23346482417451	aci, 9ra, ter
205736_at	PGAM2	3	-1.23285999164362	aci, 9ra, ter
225578_at	MZT1	3	-1.23198905584437	aci, 9ra, ter
215739_s_at	TUBGCP3	3	-1.23137953031955	aci, 9ra, ter
223796_at	223796_at	3	-1.23122316211932	aci, 9ra, ter
208131_s_at	PTGIS	3	-1.23107152966479	iso, lfl, ter
1568732_at	1568732_at	3	-1.23011854546814	aci, 9ra, ter
1564907_s_at	1564907_s_at	3	-1.22846254036744	aci, 9ra, ter
219742_at	PRR7	3	-1.22784856935635	aci, 9ra, ter
45288_at	ABHD6	3	-1.22553120176405	iso, 9ra, ter
244030_at	STYX	3	-1.22519808387759	aci, 9ra, ter
213280_at	RAP1GAP2	3	-1.22375040277907	aci, 9ra, vpa
201329_s_at	ETS2	3	-1.22239538159453	aci, iso, 9ra
36612_at	FAM168A	3	-1.21897571675541	aci, 9ra, ter
36553_at	ASMTL	3	-1.21717497548299	aci, 9ra, ter
207103_at	KCND2	3	-1.21679142218008	9ra, thd, vpa
244424_at	244424_at	3	-1.21479862963718	lfl, mtx, ter
207030_s_at	CSRP2	3	-1.21426744069687	aci, 9ra, ter
1569342_at	GLI3	3	-1.21281728986762	aci, 9ra, ter
228647_at	NINJ2-AS1	3	-1.21113691915331	aci, 9ra, ter
218904_s_at	C9orf40	3	-1.20936514529442	aci, 9ra, ter
1555318_at	HIF3A	3	-1.2048605092838	iso, lfl, ter
209663_s_at	ITGA7	3	-1.20482562188737	aci, 9ra, ter
209394_at	ASMTL	3	-1.20442916825116	aci, 9ra, ter
230418_s_at	GALNT16	3	-1.20297760400206	aci, 9ra, ter
227108_at	STARD9	3	-1.20081578119029	aci, 9ra, ter
238114_at	PCMTD1	3	-1.19740783714986	iso, mtx, ter
226064_s_at	DGAT2	3	-1.1939803916759	aci, 9ra, ter
205825_at	PCSK1	3	-1.19163067404665	aci, iso, 9ra
235691_at	CNN3-DT	3	-1.19134013297888	aci, 9ra, ter
210770_s_at	CACNA1A	3	-1.1912673337217	aci, iso, 9ra
213413_at	STON1	3	-1.19099542974795	iso, mtx, vpa
227408_s_at	SNX25	3	-1.19020098698146	aci, 9ra, ter
232523_at	MEGF10	3	-1.18930850867878	aci, mtx, 9ra
222759_at	KMT5B	3	-1.18893732068077	aci, 9ra, ter
223582_at	ADGRV1	3	-1.18856248394343	aci, 9ra, ter
236917_at	LRRC34	3	-1.18520478970545	iso, 9ra, ter
206326_at	GRP	3	-1.18510855094132	aci, lfl, ter
202241_at	TRIB1	3	-1.18448764698564	aci, iso, 9ra
232280_at	SLC25A29	3	-1.17559182305126	aci, 9ra, ter
219464_at	CA14	3	-1.17442348050174	aci, 9ra, ter
209184_s_at	IRS2	3	-1.17355662598171	aci, 9ra, ter
229317_at	KPNA5	3	-1.16763904422134	lfl, mtx, ter
238605_at	NOL4	3	-1.16595344230423	iso, mtx, vpa
214021_x_at	ITGB5	3	-1.16541759004592	aci, 9ra, ter
211953_s_at	IPO5	3	-1.16226355435045	aci, 9ra, ter
215167_at	MED14	3	-1.16026974836858	aci, lfl, ter
232881_at	GNAS-AS1	3	-1.15772997088073	aci, 9ra, ter
233543_s_at	ABRAXAS1	3	-1.15736529626501	lfl, 9ra, ter
212909_at	LYPD1	3	-1.15476810574346	aci, 9ra, ter
203264_s_at	ARHGEF9	3	-1.15302192730737	aci, 9ra, ter
242073_at	242073_at	3	-1.15254818858865	aci, 9ra, ter
228859_at	ZGRF1	3	-1.14947133121926	aci, 9ra, ter
207101_at	VAMP1	3	-1.14882864730454	aci, iso, 9ra
225438_at	NUDCD1	3	-1.14796964553509	lfl, 9ra, ter
236910_at	MRPL39	3	-1.14724917631955	lfl, 9ra, ter
230433_at	CNN3-DT	3	-1.14452117918575	aci, 9ra, ter
238057_at	USP45	3	-1.14299291899764	lfl, 9ra, ter
220147_s_at	SINHCAF	3	-1.14249580715163	aci, 9ra, ter
241829_at	FAM124A	3	-1.13646348240435	aci, iso, 9ra
214393_at	RND2	3	-1.13627470034508	iso, mtx, vpa
226521_s_at	ABRAXAS1	3	-1.13303958005315	lfl, 9ra, ter
203313_s_at	TGIF1	3	-1.13125251466967	aci, 9ra, ter
235358_at	LOC728485	3	-1.13114140785893	aci, 9ra, ter
225731_at	ANKRD50	3	-1.13083226480432	iso, 9ra, ter
225279_s_at	NEPRO	3	-1.13004895826511	aci, 9ra, ter
213100_at	UNC5B	3	-1.12700106523453	aci, iso, 9ra
202393_s_at	KLF10	3	-1.12518314055955	aci, 9ra, ter
1568593_a_at	NUDT16L2P	3	-1.12319862792751	aci, 9ra, ter
203934_at	KDR	3	-1.12226017969069	aci, iso, 9ra
238917_s_at	DENND5B	3	-1.12197601497564	aci, 9ra, ter
220997_s_at	DIAPH3	3	-1.12005265188088	aci, lfl, 9ra
230185_at	THAP9	3	-1.11844682603951	aci, 9ra, ter
214831_at	ELK4	3	-1.11386932765991	aci, 9ra, ter
1554371_at	PKD1L2	3	-1.10944977403887	aci, 9ra, ter
214785_at	VPS13A	3	-1.10704560865435	aci, 9ra, ter
236918_s_at	LRRC34	3	-1.10665238852096	iso, 9ra, ter
219926_at	POPDC3	3	-1.1057230481227	lfl, ter, vpa
212750_at	PPP1R16B	3	-1.10495886986379	aci, 9ra, vpa
204152_s_at	MFNG	3	-1.1017480982179	iso, ter, vpa
240104_at	240104_at	3	-1.0965417681538	aci, 9ra, ter
206082_at	HCP5	3	-1.09542757726813	aci, iso, 9ra
209842_at	SOX10	3	-1.09540911643472	aci, mtx, 9ra
230942_at	CMTM5	3	-1.09264608352093	aci, 9ra, ter
223258_s_at	G2E3	3	-1.08817962459255	aci, 9ra, ter
229289_at	FAM71E1	3	-1.08714039967709	aci, 9ra, ter
210115_at	RPL39L	3	-1.08623457061225	aci, 9ra, ter
218877_s_at	TRMT11	3	-1.08449492194095	aci, 9ra, ter
229559_at	PPM1N	3	-1.08273256387333	aci, 9ra, ter
208991_at	STAT3	3	-1.08097810641095	aci, iso, 9ra
224448_s_at	UQCC2	3	-1.07820592474406	aci, 9ra, ter
226483_at	TMEM68	3	-1.07326427597534	aci, 9ra, ter
238339_x_at	LRIG1	3	-1.07262278442117	aci, 9ra, ter
223257_at	G2E3	3	-1.07062315631902	aci, 9ra, ter
216331_at	ITGA7	3	-1.05376740218508	aci, 9ra, ter
211772_x_at	CHRNA3	3	-1.05276053440558	aci, 9ra, ter
218513_at	TMA16	3	-1.02656671048608	aci, 9ra, ter
237911_at	237911_at	2	-5.13844221380244	aci, 9ra
231381_at	ESRG	2	-4.65266564994685	aci, 9ra
206286_s_at	206286_s_at	2	-4.10880219051542	aci, 9ra
207076_s_at	ASS1	2	-4.06154816374824	aci, 9ra
210095_s_at	IGFBP3	2	-3.26568657898206	iso, vpa
212143_s_at	IGFBP3	2	-3.1887255556105	iso, vpa
208712_at	CCND1	2	-3.17589082335848	aci, 9ra
204983_s_at	GPC4	2	-3.12655212431796	aci, 9ra
1554887_at	EMSLR	2	-3.09793652066177	aci, 9ra
211057_at	ROR1	2	-3.0590946528101	aci, 9ra
205030_at	FABP7	2	-3.03816889786325	aci, 9ra
207197_at	ZIC3	2	-2.94334485815636	aci, 9ra
205029_s_at	FABP7	2	-2.87219484010265	aci, 9ra
202431_s_at	MYC	2	-2.87132761811912	aci, 9ra
237552_at	LINC02582	2	-2.79671993489506	aci, 9ra
210265_x_at	POU5F1P3	2	-2.78120160629656	aci, 9ra
211538_s_at	HSPA2	2	-2.74306568097539	aci, 9ra
230195_at	LINC01405	2	-2.72235619203454	aci, 9ra
215228_at	NHLH2	2	-2.72205735221847	aci, 9ra
201110_s_at	THBS1	2	-2.70455417561729	aci, 9ra
204780_s_at	FAS	2	-2.66688893919067	aci, 9ra
213338_at	TMEM158	2	-2.64879082694251	aci, 9ra
229085_at	LRRC3B	2	-2.62110841177617	iso, vpa
232060_at	ROR1	2	-2.60892905749888	aci, 9ra
234976_x_at	MTHFD2	2	-2.53144263722716	aci, 9ra
204422_s_at	FGF2	2	-2.52130909108271	aci, 9ra
205626_s_at	CALB1	2	-2.51541266151363	iso, 9ra
237193_s_at	LOC101927668	2	-2.50573976992071	aci, 9ra
229380_at	ILDR2	2	-2.50022919743534	lfl, ter
227826_s_at	227826_s_at	2	-2.46977613386366	aci, 9ra
215719_x_at	FAS	2	-2.43412464227067	aci, 9ra
210587_at	INHBE	2	-2.40204285290646	aci, 9ra
237192_at	LOC101927668	2	-2.39661276589132	aci, 9ra
229288_at	EPHA7	2	-2.39562556366925	9ra, ter
238839_at	OTX1	2	-2.38416281572969	iso, ter
218678_at	NES	2	-2.35611610475068	aci, 9ra
204724_s_at	COL9A3	2	-2.35278516392935	aci, 9ra
239280_at	239280_at	2	-2.34879758544348	lfl, ter
203650_at	PROCR	2	-2.34457916249559	aci, 9ra
210905_x_at	POU5F1P4	2	-2.34265886258304	aci, 9ra
223748_at	SLC4A11	2	-2.32974174306509	aci, 9ra
204421_s_at	FGF2	2	-2.31944395909981	aci, 9ra
205893_at	NLGN1	2	-2.28843974691721	lfl, ter
214240_at	GAL	2	-2.28158414914028	aci, 9ra
226051_at	SELENOM	2	-2.26892992944633	aci, 9ra
227827_at	227827_at	2	-2.26398035029546	aci, 9ra
201109_s_at	THBS1	2	-2.23444912319732	aci, 9ra
1553411_s_at	SALL3	2	-2.23263368344191	iso, vpa
205350_at	CRABP1	2	-2.23128481765187	lfl, ter
231775_at	TNFRSF10A	2	-2.21553117260637	aci, 9ra
1557369_a_at	LINC00698	2	-2.2062763374643	aci, 9ra
204141_at	TUBB2A	2	-2.20171030651838	aci, 9ra
206696_at	GPR143	2	-2.19195739240344	aci, 9ra
219863_at	HERC5	2	-2.18812390912238	aci, 9ra
204279_at	PSMB9	2	-2.17094900632937	aci, 9ra
226612_at	UBE2QL1	2	-2.17077737494235	aci, 9ra
209958_s_at	BBS9	2	-2.16264169426098	aci, 9ra
225846_at	ESRP1	2	-2.16024116412805	thd, vpa
203849_s_at	KIF1A	2	-2.14176591419499	aci, 9ra
228017_s_at	NKAIN4	2	-2.14152668926868	iso, vpa
227742_at	CLIC6	2	-2.13214555168595	aci, 9ra
1558290_a_at	PVT1	2	-2.13027328113901	aci, 9ra
214212_x_at	FERMT2	2	-2.12968175752751	aci, 9ra
206653_at	POLR3G	2	-2.12144132744064	aci, 9ra
227623_at	CACNA2D1	2	-2.10962533448725	aci, 9ra
207144_s_at	CITED1	2	-2.10661344617389	iso, mtx
205483_s_at	ISG15	2	-2.10514357503956	aci, 9ra
204955_at	SRPX	2	-2.10315497896383	aci, 9ra
201625_s_at	INSIG1	2	-2.09770927533673	aci, 9ra
219181_at	LIPG	2	-2.09692628993443	aci, 9ra
203234_at	UPP1	2	-2.08774713410523	aci, 9ra
205328_at	CLDN10	2	-2.08218909219357	aci, 9ra
205047_s_at	ASNS	2	-2.06699597058703	aci, 9ra
231856_at	ARFGEF3	2	-2.05415600446805	aci, 9ra
202284_s_at	CDKN1A	2	-2.05350737207265	aci, 9ra
239205_s_at	239205_s_at	2	-2.04575921066869	aci, 9ra
211668_s_at	PLAU	2	-2.03619476498775	aci, 9ra
228810_at	CCNYL1	2	-2.0322056856054	aci, 9ra
205805_s_at	ROR1	2	-2.02850962483121	aci, 9ra
209210_s_at	FERMT2	2	-2.0280275672433	aci, 9ra
223062_s_at	PSAT1	2	-2.02109949916133	aci, 9ra
37549_g_at	BBS9	2	-2.01097277547876	aci, 9ra
1553447_at	AGBL1	2	-2.00272007280988	iso, mtx
231269_at	ASCC3	2	-1.99699328773755	aci, 9ra
239761_at	GCNT1	2	-1.99331151537082	iso, ter
238755_at	RASSF10	2	-1.99073483461672	iso, vpa
219433_at	BCOR	2	-1.98738683588613	aci, 9ra
204781_s_at	FAS	2	-1.98519384372944	aci, 9ra
214532_x_at	POU5F1B	2	-1.98218016332314	aci, 9ra
208286_x_at	208286_x_at	2	-1.97787015654309	aci, 9ra
223537_s_at	WNT5B	2	-1.97641788879517	iso, ter
207173_x_at	CDH11	2	-1.96311765743302	aci, 9ra
210665_at	TFPI	2	-1.96270429955955	aci, ter
210999_s_at	GRB10	2	-1.9587387655321	aci, 9ra
244640_at	ZNF850	2	-1.95802787851492	aci, 9ra
209904_at	TNNC1	2	-1.94370764105443	aci, 9ra
207822_at	FGFR1	2	-1.94147950993917	aci, 9ra
216252_x_at	FAS	2	-1.93485954176712	aci, 9ra
220714_at	PRDM14	2	-1.93469391165512	aci, 9ra
239781_at	LINC00545	2	-1.92422721386007	aci, 9ra
227690_at	GABRB3	2	-1.91957906764802	aci, 9ra
209295_at	TNFRSF10B	2	-1.91740041816576	aci, 9ra
229782_at	RMST	2	-1.9107894853356	9ra, ter
202847_at	PCK2	2	-1.90702037206701	aci, 9ra
228523_at	NANOS1	2	-1.89786992936113	aci, 9ra
201761_at	MTHFD2	2	-1.89244371772006	aci, 9ra
220275_at	CUZD1	2	-1.88827266914092	aci, 9ra
223541_at	HAS3	2	-1.88357447191679	aci, 9ra
205399_at	DCLK1	2	-1.87416233279091	aci, 9ra
228955_at	LRP8	2	-1.87353426305569	aci, 9ra
211020_at	GCNT2	2	-1.86712982961336	iso, vpa
209496_at	RARRES2	2	-1.86587946178938	aci, 9ra
226415_at	VAT1L	2	-1.85985934828783	aci, 9ra
209645_s_at	ALDH1B1	2	-1.85910556773363	aci, 9ra
223253_at	EPDR1	2	-1.85525165218173	aci, 9ra
230179_at	230179_at	2	-1.85286959119117	aci, 9ra
222487_s_at	RPS27L	2	-1.84779583211157	aci, 9ra
1556166_x_at	LINC02575	2	-1.84716887522328	aci, 9ra
209642_at	BUB1	2	-1.84660453528697	aci, 9ra
205625_s_at	CALB1	2	-1.84224247867163	iso, 9ra
229651_at	SEZ6	2	-1.83988975225199	aci, 9ra
205479_s_at	PLAU	2	-1.83574616950197	aci, 9ra
203421_at	TP53I11	2	-1.83354010222145	iso, vpa
209589_s_at	EPHB2	2	-1.83270939591128	iso, vpa
228018_at	NKAIN4	2	-1.83105069641021	iso, vpa
206456_at	GABRA5	2	-1.82774278703775	aci, 9ra
219295_s_at	PCOLCE2	2	-1.82719843463407	aci, 9ra
227760_at	IGFBPL1	2	-1.81678856773796	aci, iso
1553743_at	METTL21A	2	-1.81551891485018	lfl, ter
227830_at	GABRB3	2	-1.81261593989489	aci, 9ra
237292_at	DPYSL3	2	-1.79228300793383	aci, 9ra
211165_x_at	EPHB2	2	-1.78357649259668	iso, vpa
223385_at	CYP2S1	2	-1.77803547842837	aci, 9ra
215509_s_at	BUB1	2	-1.76841942033617	aci, 9ra
206310_at	SPINK2	2	-1.76732185034472	aci, 9ra
206429_at	F2RL1	2	-1.76251471673399	aci, 9ra
1564706_s_at	GLS2	2	-1.76192777184848	aci, 9ra
1554079_at	GALNT18	2	-1.7573348936779	aci, 9ra
220448_at	KCNK12	2	-1.74921525074207	aci, 9ra
227769_at	GPR27	2	-1.74197964511512	lfl, ter
202422_s_at	ACSL4	2	-1.73986510619896	aci, 9ra
206373_at	ZIC1	2	-1.73933528222217	aci, 9ra
216376_x_at	ANOS2P	2	-1.73398638543003	aci, 9ra
243707_at	243707_at	2	-1.73391564922455	lfl, ter
1559360_at	1559360_at	2	-1.73299373936162	iso, vpa
236293_at	RHOH	2	-1.72667254951132	aci, 9ra
1556160_a_at	1556160_a_at	2	-1.7261337843318	iso, vpa
230788_at	GCNT2	2	-1.72432686293639	iso, vpa
209101_at	CCN2	2	-1.7124294865732	aci, 9ra
201627_s_at	INSIG1	2	-1.7089874138516	aci, 9ra
232235_at	DSEL	2	-1.70695857639826	aci, 9ra
233852_at	POLH	2	-1.70510016205912	aci, 9ra
206002_at	ADGRG2	2	-1.69979464050785	aci, 9ra
227529_s_at	AKAP12	2	-1.69978002813137	aci, 9ra
219093_at	PID1	2	-1.6993656557503	aci, 9ra
216231_s_at	B2M	2	-1.69584707870406	aci, 9ra
210973_s_at	FGFR1	2	-1.69467663889812	aci, 9ra
207336_at	SOX5	2	-1.69052046878583	iso, ter
214078_at	PAK3	2	-1.69013570108396	aci, 9ra
228565_at	MAP3K21	2	-1.69006795422938	aci, 9ra
211603_s_at	ETV4	2	-1.6892918470397	aci, 9ra
201289_at	CCN1	2	-1.68927739371351	aci, 9ra
230668_at	NKAIN4	2	-1.6886061362638	iso, vpa
219361_s_at	AEN	2	-1.68253127935672	aci, 9ra
210764_s_at	CCN1	2	-1.68114457030354	aci, 9ra
210381_s_at	CCKBR	2	-1.68049283229333	iso, vpa
244163_at	SEMA3A	2	-1.67211265649827	iso, mtx
215933_s_at	HHEX	2	-1.67116960968144	aci, 9ra
202555_s_at	MYLK	2	-1.6698447972544	aci, 9ra
203180_at	ALDH1A3	2	-1.66868710856866	aci, 9ra
209803_s_at	PHLDA2	2	-1.66650137483422	aci, 9ra
225853_at	GNPNAT1	2	-1.66639749696562	aci, 9ra
228956_at	UGT8	2	-1.66546967990004	aci, 9ra
223566_s_at	BCOR	2	-1.66294205945056	aci, 9ra
207469_s_at	PIR	2	-1.66266521032792	aci, 9ra
231407_s_at	FOXH1	2	-1.65760615590865	aci, 9ra
1558212_at	VLDLR-AS1	2	-1.65201159021777	aci, 9ra
227727_at	MRGPRF	2	-1.64928762847671	aci, 9ra
239973_at	239973_at	2	-1.64727068429938	aci, 9ra
209501_at	CDR2	2	-1.64641348103477	aci, 9ra
207453_s_at	DNAJB5	2	-1.64535234426879	aci, 9ra
204043_at	TCN2	2	-1.64327866322279	aci, 9ra
1570253_a_at	RHEBL1	2	-1.63823007210108	aci, 9ra
202096_s_at	TSPO	2	-1.638031882673	aci, 9ra
229331_at	SPATA18	2	-1.63691938633674	aci, 9ra
237413_at	MAPK10	2	-1.63427987968056	iso, ter
206043_s_at	ATP2C2	2	-1.63206976550285	mtx, vpa
223342_at	RRM2B	2	-1.63058047133294	aci, 9ra
230356_at	NKX1-2	2	-1.62529744780232	aci, 9ra
233257_at	233257_at	2	-1.62375141974097	iso, ter
223567_at	SEMA6B	2	-1.62196593756796	iso, ter
201891_s_at	B2M	2	-1.62011021284996	aci, 9ra
1557701_s_at	POLH	2	-1.61627033450717	aci, 9ra
219121_s_at	ESRP1	2	-1.61605094301528	thd, vpa
225491_at	SLC1A2	2	-1.6155297894626	aci, 9ra
200930_s_at	VCL	2	-1.61491881229407	aci, 9ra
236253_at	236253_at	2	-1.61460892694302	lfl, ter
228412_at	BAZ2B-AS1	2	-1.61248351287103	iso, mtx
210933_s_at	FSCN1	2	-1.61053190389484	aci, 9ra
1556325_at	FILIP1	2	-1.60838090926147	aci, 9ra
226751_at	CNRIP1	2	-1.60807019721704	aci, 9ra
1560316_s_at	GLCCI1	2	-1.60549597847584	iso, vpa
235343_at	VASH2	2	-1.60522994738702	aci, 9ra
227522_at	CMBL	2	-1.60429407859301	aci, 9ra
211479_s_at	HTR2C	2	-1.60306232705506	iso, vpa
224763_at	RPL37	2	-1.60195511685165	lfl, ter
1556165_at	LINC02575	2	-1.60146509772532	aci, 9ra
201626_at	INSIG1	2	-1.59974192262405	aci, 9ra
226705_at	FGFR1	2	-1.59489795485575	aci, 9ra
221648_s_at	AGMAT	2	-1.59310373534895	aci, 9ra
223623_at	ECRG4	2	-1.58830836934527	aci, 9ra
208002_s_at	ACOT7	2	-1.58630351387855	aci, 9ra
202949_s_at	FHL2	2	-1.58581214856741	aci, 9ra
236202_at	236202_at	2	-1.58479885764593	lfl, ter
205174_s_at	QPCT	2	-1.58296527522218	9ra, vpa
228107_at	C8orf88	2	-1.58224326029799	aci, 9ra
1552634_a_at	ZNF101	2	-1.58035550836558	aci, 9ra
204798_at	MYB	2	-1.57978048437315	aci, 9ra
226231_at	PAWR	2	-1.5779952061447	aci, 9ra
238751_at	238751_at	2	-1.57747351426767	aci, 9ra
233814_at	EFNA5	2	-1.57726505360641	aci, iso
235555_at	235555_at	2	-1.57156186805166	lfl, ter
200962_at	RPL31	2	-1.56923874763774	lfl, ter
238501_at	238501_at	2	-1.56686953307114	lfl, ter
205905_s_at	205905_s_at	2	-1.56573374397531	aci, 9ra
207084_at	POU3F2	2	-1.56542820292754	lfl, ter
226570_at	ATP1B3	2	-1.55155177275435	aci, 9ra
219270_at	CHAC1	2	-1.5511720105825	aci, 9ra
230597_at	SLC7A3	2	-1.55047384300656	aci, 9ra
226197_at	AR	2	-1.55027210484438	aci, 9ra
210377_at	ACSM3	2	-1.54862590175547	lfl, ter
225706_at	GLCCI1	2	-1.54784812771246	iso, vpa
223423_at	GPR160	2	-1.54319624030255	9ra, ter
213924_at	GNAL	2	-1.54267603865421	9ra, ter
211535_s_at	FGFR1	2	-1.53671873055936	aci, 9ra
227955_s_at	EFNA5	2	-1.53630308799528	aci, iso
1561341_at	1561341_at	2	-1.53394279362536	aci, 9ra
220979_s_at	ST6GALNAC5	2	-1.53207624792578	iso, ter
205850_s_at	GABRB3	2	-1.52680730277576	aci, 9ra
224242_at	GALP	2	-1.52038591489189	iso, mtx
228570_at	BTBD11	2	-1.5147826946435	aci, 9ra
239634_at	LINC00391	2	-1.51442705670108	iso, vpa
209406_at	BAG2	2	-1.51273860648655	aci, 9ra
204811_s_at	CACNA2D2	2	-1.50974346777996	aci, 9ra
215728_s_at	ACOT7	2	-1.50510779418549	aci, 9ra
205355_at	ACADSB	2	-1.50284933501151	aci, 9ra
204472_at	GEM	2	-1.50276140584429	aci, lfl
220360_at	THAP9	2	-1.49804031274299	aci, 9ra
1557545_s_at	RNF165	2	-1.49689803940724	lfl, ter
209278_s_at	TFPI2	2	-1.49481279521773	aci, 9ra
217540_at	NXPE3	2	-1.49344575117241	aci, 9ra
220087_at	BCO1	2	-1.49294756717404	mtx, ter
209410_s_at	GRB10	2	-1.49256118288883	aci, 9ra
239320_at	LRRC4B	2	-1.49138515493105	iso, ter
241853_at	241853_at	2	-1.48983350597372	iso, ter
203439_s_at	STC2	2	-1.48826296565372	aci, 9ra
206552_s_at	TAC1	2	-1.48683740303906	aci, 9ra
212295_s_at	SLC7A1	2	-1.48648762956223	aci, 9ra
1559149_at	1559149_at	2	-1.48603738430201	aci, 9ra
212048_s_at	YARS1	2	-1.48496805381197	aci, 9ra
227415_at	DGKH	2	-1.48399404558442	aci, 9ra
210405_x_at	TNFRSF10B	2	-1.4824825726719	aci, 9ra
207332_s_at	TFRC	2	-1.48159166863618	aci, 9ra
201787_at	FBLN1	2	-1.48088362616981	aci, 9ra
239556_at	SEPTIN7P14	2	-1.47677547445012	lfl, ter
211006_s_at	KCNB1	2	-1.47559066532095	lfl, ter
210445_at	FABP6	2	-1.47515048869511	aci, 9ra
1556046_a_at	MIR124-1HG	2	-1.47383588383778	aci, 9ra
214452_at	BCAT1	2	-1.47309067743117	aci, 9ra
244660_at	ELAVL1	2	-1.47145251859145	lfl, ter
218902_at	NOTCH1	2	-1.47074392396693	aci, 9ra
212865_s_at	COL14A1	2	-1.46887361785412	aci, 9ra
230482_at	ST6GALNAC5	2	-1.46789426356684	iso, ter
238697_at	SMIM10L2A	2	-1.46786201460091	mtx, ter
201422_at	IFI30	2	-1.46747049218836	aci, 9ra
227370_at	FAM171B	2	-1.46742649843656	aci, 9ra
204890_s_at	LCK	2	-1.46727221199552	aci, 9ra
207813_s_at	FDXR	2	-1.46695494081624	aci, 9ra
1569023_a_at	LINC00458	2	-1.46533883587027	aci, 9ra
202779_s_at	UBE2S	2	-1.4648155553895	aci, 9ra
210823_s_at	PTPRS	2	-1.46368381410223	iso, ter
223530_at	TDRKH	2	-1.46305087980696	aci, 9ra
212688_at	PIK3CB	2	-1.46267108647555	aci, 9ra
205168_at	DDR2	2	-1.46239934618797	aci, 9ra
244178_at	COMMD7	2	-1.46172831870851	aci, 9ra
230700_at	RTN4RL1	2	-1.46089183313726	iso, ter
231721_at	JAM3	2	-1.45997885981481	aci, 9ra
243430_at	SEZ6	2	-1.45990213865747	aci, 9ra
1563933_a_at	PLD5	2	-1.45967797840049	aci, 9ra
213668_s_at	SOX4	2	-1.45752129429052	iso, vpa
209765_at	ADAM19	2	-1.45660979801605	aci, 9ra
205904_at	MICA	2	-1.45502427616169	aci, 9ra
228530_at	MZT1	2	-1.45297859808444	aci, 9ra
201069_at	MMP2	2	-1.44939838800452	aci, 9ra
211518_s_at	BMP4	2	-1.44918119172593	aci, 9ra
209464_at	AURKB	2	-1.44877171124448	aci, 9ra
204766_s_at	NUDT1	2	-1.44839394698802	aci, 9ra
223708_at	C1QTNF4	2	-1.44623090796077	lfl, ter
233050_at	SOGA3	2	-1.44553444002128	aci, 9ra
213506_at	F2RL1	2	-1.44457592180353	aci, 9ra
211163_s_at	TNFRSF10C	2	-1.44317294796488	aci, 9ra
1552578_a_at	MYO3B	2	-1.44232581279738	aci, ter
218541_s_at	TCIM	2	-1.44143435028452	iso, vpa
1560099_at	1560099_at	2	-1.44034681074579	iso, ter
222891_s_at	BCL11A	2	-1.43900254521537	aci, 9ra
202990_at	PYGL	2	-1.43873575399752	aci, 9ra
232181_at	PPARGC1B	2	-1.43723744598312	aci, 9ra
1552648_a_at	TNFRSF10A	2	-1.4368721643696	aci, 9ra
244045_at	244045_at	2	-1.43683979733183	lfl, ter
236901_at	236901_at	2	-1.43654638012254	iso, mtx
211272_s_at	DGKA	2	-1.4348076330852	aci, 9ra
238009_at	SOX5	2	-1.43454892124775	iso, ter
1556469_s_at	LOC105376166	2	-1.43416012510698	aci, 9ra
227221_at	ZMAT3	2	-1.43368160015283	aci, 9ra
1553138_a_at	ANKLE1	2	-1.43240258950235	aci, 9ra
215177_s_at	ITGA6	2	-1.4319044671086	aci, 9ra
1556638_at	PAX7	2	-1.43145120686232	aci, ter
205148_s_at	CLCN4	2	-1.42818717203847	aci, 9ra
201108_s_at	THBS1	2	-1.42812700557995	aci, 9ra
205751_at	SH3GL2	2	-1.4260969401445	aci, 9ra
237301_at	237301_at	2	-1.42206877418933	lfl, ter
217445_s_at	GART	2	-1.41820428116137	aci, 9ra
237215_s_at	TFRC	2	-1.41722589675487	aci, 9ra
216565_x_at	216565_x_at	2	-1.41497387898367	aci, 9ra
242986_at	NAV1	2	-1.41422404791619	aci, iso
210852_s_at	AASS	2	-1.41402087408557	aci, 9ra
1553400_a_at	LINC02210	2	-1.4139558433978	lfl, ter
240267_at	240267_at	2	-1.41313470317377	aci, 9ra
219229_at	SLCO3A1	2	-1.41266364783467	aci, 9ra
201564_s_at	FSCN1	2	-1.41193943523649	aci, 9ra
201061_s_at	STOM	2	-1.41159504452056	iso, vpa
201578_at	PODXL	2	-1.41095660484497	aci, 9ra
225864_at	LRATD2	2	-1.41014220049006	aci, 9ra
244444_at	PKD1L2	2	-1.40996690248026	aci, 9ra
1557260_a_at	ZNF382	2	-1.40842920575997	lfl, ter
226322_at	TMTC1	2	-1.40804045608389	aci, ter
222897_s_at	ZFP64	2	-1.40753031179302	aci, 9ra
205603_s_at	DIAPH2	2	-1.40654250835892	aci, 9ra
212294_at	GNG12	2	-1.40346710001789	aci, 9ra
202307_s_at	TAP1	2	-1.40183431530653	aci, 9ra
222834_s_at	GNG12	2	-1.40022232672385	aci, 9ra
231325_at	UNC5D	2	-1.40012914132169	aci, 9ra
210220_at	FZD2	2	-1.39968724581668	ter, vpa
1555758_a_at	CDKN3	2	-1.39648420337416	aci, 9ra
203332_s_at	INPP5D	2	-1.39563410990195	aci, 9ra
218602_s_at	HAUS6	2	-1.39350896694653	aci, 9ra
206702_at	TEK	2	-1.39343317795283	aci, 9ra
228035_at	STK33	2	-1.39322591239471	aci, 9ra
206481_s_at	LDB2	2	-1.39313538605088	aci, ter
214023_x_at	TUBB2B	2	-1.39249411269751	9ra, ter
202067_s_at	LDLR	2	-1.39200608474289	aci, 9ra
39318_at	TCL1A	2	-1.39168185234524	aci, 9ra
204727_at	WDHD1	2	-1.39147383769358	9ra, ter
201656_at	ITGA6	2	-1.39079154638445	aci, 9ra
210567_s_at	SKP2	2	-1.39064505795443	aci, 9ra
213217_at	ADCY2	2	-1.38811940001054	aci, 9ra
1562828_at	1562828_at	2	-1.38713647576058	aci, 9ra
235226_at	CDK19	2	-1.38645460107516	iso, ter
212070_at	ADGRG1	2	-1.38540454162469	ent, vpa
1555609_a_at	ZMAT3	2	-1.38358757506636	aci, 9ra
225646_at	CTSC	2	-1.38348187968912	aci, 9ra
228422_at	LHFPL4	2	-1.38044727858742	aci, 9ra
206042_x_at	206042_x_at	2	-1.3802734333547	aci, 9ra
202517_at	CRMP1	2	-1.37861637681075	aci, iso
203320_at	SH2B3	2	-1.37831797593839	aci, 9ra
220675_s_at	PNPLA3	2	-1.37662332396636	aci, 9ra
219537_x_at	DLL3	2	-1.37112208830998	aci, 9ra
218273_s_at	PDP1	2	-1.37082125407036	aci, iso
235243_at	CLIP3	2	-1.37014902662057	iso, mtx
208829_at	TAPBP	2	-1.36989392346035	aci, 9ra
229515_at	PAWR	2	-1.36671499833669	aci, 9ra
209343_at	EFHD1	2	-1.36664344000075	aci, 9ra
209591_s_at	BMP7	2	-1.36386576246452	aci, 9ra
236922_at	NCK1	2	-1.36282781905379	lfl, ter
209714_s_at	CDKN3	2	-1.36255072365465	aci, 9ra
228205_at	TKT	2	-1.36218496956752	aci, 9ra
227530_at	AKAP12	2	-1.36208214700351	aci, 9ra
242228_at	BICD1	2	-1.36112279507403	aci, 9ra
225442_at	DDR2	2	-1.36009449858361	aci, 9ra
1554507_at	NAALAD2	2	-1.35980045008899	lfl, ter
218543_s_at	PARP12	2	-1.35958534310523	aci, 9ra
218627_at	DRAM1	2	-1.35889299358495	aci, 9ra
214437_s_at	SHMT2	2	-1.35795274686874	aci, 9ra
203725_at	GADD45A	2	-1.35724137866193	aci, 9ra
210517_s_at	AKAP12	2	-1.35712681263793	aci, 9ra
227757_at	CUL4A	2	-1.35679018936898	aci, 9ra
1563975_at	RNF130	2	-1.35558095419324	iso, ter
231887_s_at	PALD1	2	-1.35520590916251	aci, 9ra
217057_s_at	GNAS	2	-1.35470303416878	aci, 9ra
232985_s_at	DPPA4	2	-1.35465471309042	aci, 9ra
235183_at	FILIP1	2	-1.35450972904995	aci, 9ra
235494_at	LSAMP	2	-1.35348868886985	iso, ter
228989_at	TYMSOS	2	-1.35336839053602	aci, 9ra
201387_s_at	UCHL1	2	-1.35289182280509	aci, 9ra
206866_at	CDH4	2	-1.3528742133554	aci, 9ra
232099_at	PCDHB16	2	-1.35039480415096	ent, iso
209318_x_at	PLAGL1	2	-1.34862453057055	iso, ter
244552_at	ZNF788P	2	-1.34827709740252	aci, 9ra
242692_at	GLYCTK-AS1	2	-1.34818030244981	mtx, vpa
213160_at	DOCK2	2	-1.34762276828706	aci, 9ra
224767_at	RPL37	2	-1.34739027120155	lfl, ter
222451_s_at	ZDHHC9	2	-1.34697930374331	iso, vpa
237145_at	EIF2AK4	2	-1.34673016471347	aci, 9ra
226571_s_at	PTPRS	2	-1.34577974755049	iso, ter
210416_s_at	CHEK2	2	-1.34557015639243	aci, 9ra
209172_s_at	CENPF	2	-1.3444396192722	aci, 9ra
209568_s_at	RGL1	2	-1.34293421798714	aci, 9ra
226223_at	PAWR	2	-1.34174752724282	aci, 9ra
241835_at	241835_at	2	-1.33989484572859	mtx, ter
226158_at	KLHL24	2	-1.33942152389483	mtx, ter
206397_x_at	206397_x_at	2	-1.33922456343783	aci, 9ra
222871_at	KLHDC8A	2	-1.33789158741978	iso, ter
201000_at	AARS1	2	-1.33741368773565	aci, 9ra
219685_at	TMEM35A	2	-1.3373982559728	iso, vpa
210950_s_at	FDFT1	2	-1.33636129040684	aci, 9ra
61734_at	RCN3	2	-1.33633651755438	aci, 9ra
213486_at	COPG2IT1	2	-1.33390335656546	ent, ter
239231_at	ZNF101	2	-1.33169324110607	aci, 9ra
204004_at	PAWR	2	-1.33123632951012	aci, 9ra
204579_at	FGFR4	2	-1.33095480004998	9ra, ter
243348_at	243348_at	2	-1.33015498471288	mtx, vpa
219225_at	PGBD5	2	-1.32980800719379	aci, 9ra
202637_s_at	ICAM1	2	-1.32896320942931	aci, 9ra
222879_s_at	POLH	2	-1.32809295321151	aci, 9ra
206299_at	NALF2	2	-1.3274172741675	aci, 9ra
203989_x_at	F2R	2	-1.32629608535125	9ra, ter
228749_at	ZDBF2	2	-1.32595232827278	aci, 9ra
216228_s_at	WDHD1	2	-1.32560693672784	aci, 9ra
220692_at	RASA4	2	-1.32493284519977	lfl, ter
227561_at	DDR2	2	-1.32428708254972	aci, 9ra
204079_at	TPST2	2	-1.32424566955095	aci, 9ra
1554113_a_at	SLC4A8	2	-1.32423701596185	aci, 9ra
1559882_at	SAMHD1	2	-1.32407274631018	aci, 9ra
219628_at	ZMAT3	2	-1.32067199655063	aci, 9ra
210409_at	AFDN-DT	2	-1.32020669217271	aci, ter
205942_s_at	ACSM3	2	-1.31939838262348	lfl, ter
231772_x_at	CENPH	2	-1.31912422332991	9ra, ter
224909_s_at	PREX1	2	-1.31857058802589	aci, 9ra
208079_s_at	AURKA	2	-1.31818357552555	aci, 9ra
1553875_s_at	ZSCAN10	2	-1.3153797988187	aci, 9ra
205542_at	STEAP1	2	-1.31515692461418	aci, 9ra
225582_at	ITPRIP	2	-1.31411706046613	aci, 9ra
209294_x_at	TNFRSF10B	2	-1.31286656167694	aci, 9ra
235749_at	UGGT2	2	-1.31186292617375	aci, 9ra
204092_s_at	AURKA	2	-1.31041201454467	aci, 9ra
231183_s_at	SLX4IP	2	-1.30896097161763	aci, ter
223520_s_at	KIF13A	2	-1.30890002673943	aci, 9ra
232553_at	PCYT1B	2	-1.30839036018659	aci, 9ra
232861_at	PDP2	2	-1.30831471900536	aci, 9ra
223169_s_at	RHOU	2	-1.3082309722346	iso, vpa
228080_at	LAYN	2	-1.30458682214248	aci, 9ra
217173_s_at	LDLR	2	-1.30435960111233	aci, 9ra
221489_s_at	SPRY4	2	-1.30337907902081	aci, 9ra
228854_at	228854_at	2	-1.30323942990734	lfl, ter
242762_s_at	FAM171B	2	-1.30177727820342	aci, 9ra
209286_at	CDC42EP3	2	-1.30051767183476	iso, vpa
239951_at	239951_at	2	-1.2994838797831	lfl, ter
214095_at	SHMT2	2	-1.29924162325212	aci, 9ra
1565595_at	1565595_at	2	-1.29868542479278	lfl, ter
229849_at	WIPF3	2	-1.29782270508314	9ra, ter
232781_at	LHX4	2	-1.29657479206611	aci, 9ra
37892_at	COL11A1	2	-1.29629277169333	aci, 9ra
233030_at	PNPLA3	2	-1.29565259983149	aci, 9ra
211998_at	H3-3B	2	-1.29466687396812	9ra, ter
222572_at	PDP1	2	-1.29457206190641	aci, iso
200931_s_at	VCL	2	-1.29421966569175	aci, 9ra
53720_at	SHFL	2	-1.29343904190276	aci, 9ra
202995_s_at	FBLN1	2	-1.29339956858225	aci, 9ra
223717_s_at	ACRBP	2	-1.29339470661863	iso, mtx
243606_at	NXPE3	2	-1.29312034724967	aci, 9ra
220770_s_at	ZBED8	2	-1.2912748006651	iso, ter
240143_at	240143_at	2	-1.29038968174181	aci, 9ra
206046_at	ADAM23	2	-1.29011156499275	aci, 9ra
202375_at	SEC24D	2	-1.28945525917675	aci, 9ra
225737_s_at	FBXO22	2	-1.28843154814354	aci, 9ra
1554001_at	TRIM37	2	-1.28833074584342	aci, 9ra
222087_at	PVT1	2	-1.28831700885862	aci, 9ra
1555725_a_at	RGS5	2	-1.28703452079507	aci, 9ra
235359_at	NRROS	2	-1.28456276787511	iso, ter
222062_at	IL27RA	2	-1.28406345829645	aci, 9ra
230789_at	ZNF280B	2	-1.28351770563549	9ra, ter
231018_at	PALM3	2	-1.2821659534514	aci, 9ra
220686_s_at	PIWIL2	2	-1.28091134806128	aci, 9ra
235850_at	FAM162A	2	-1.27824171336736	9ra, ter
225275_at	EDIL3	2	-1.27760962473704	aci, 9ra
1569190_at	SCLT1	2	-1.27723290804711	aci, 9ra
221078_s_at	CCDC88A	2	-1.27649936374113	aci, 9ra
225725_at	ZMAT3	2	-1.27631889708027	aci, 9ra
1569240_at	ZNF93	2	-1.27585290231676	iso, vpa
226438_at	SNTB1	2	-1.27577514838895	aci, 9ra
215843_s_at	TLL2	2	-1.27530467801997	aci, 9ra
221539_at	EIF4EBP1	2	-1.27496652459052	aci, 9ra
219651_at	DPPA4	2	-1.27494211001059	aci, 9ra
1559584_a_at	C16orf54	2	-1.27480733869608	aci, 9ra
203845_at	KAT2B	2	-1.27451396150527	aci, iso
207574_s_at	GADD45B	2	-1.27142641443855	aci, 9ra
225539_at	ZBTB21	2	-1.2712490099292	9ra, ter
237054_at	ENPP5	2	-1.27121477317735	ter, vpa
217938_s_at	KCMF1	2	-1.27086623073542	aci, 9ra
235180_at	STYX	2	-1.27073938428337	aci, 9ra
1555372_at	BCL2L11	2	-1.26993366844227	aci, 9ra
236270_at	NFATC4	2	-1.26829988597474	iso, ter
235593_at	ZEB2	2	-1.26772710528833	lfl, ter
210630_s_at	RAD52	2	-1.2670801120412	ter, vpa
201506_at	TGFBI	2	-1.26671118961402	iso, vpa
240332_at	240332_at	2	-1.26636359592535	iso, mtx
209646_x_at	ALDH1B1	2	-1.26576678468442	aci, 9ra
220117_at	ZNF385D	2	-1.2654875486397	iso, vpa
223837_at	GULP1	2	-1.26543152968491	aci, 9ra
226720_at	PWWP2A	2	-1.26443455340629	aci, 9ra
230556_at	IMMP1L	2	-1.26431605476194	aci, 9ra
229724_at	GABRB3	2	-1.26426634534872	aci, 9ra
206706_at	NTF3	2	-1.26241821360654	iso, vpa
218007_s_at	RPS27L	2	-1.2606807827232	aci, 9ra
202769_at	CCNG2	2	-1.25981330904225	iso, mtx
227283_at	EFR3B	2	-1.25831021934789	aci, 9ra
1556545_at	1556545_at	2	-1.25793521826054	lfl, ter
224800_at	WDFY1	2	-1.25777286318226	iso, ter
1559394_a_at	1559394_a_at	2	-1.25765805523535	aci, 9ra
225285_at	BCAT1	2	-1.25715923129281	aci, 9ra
222291_at	FAM149A	2	-1.25673876534491	9ra, ter
231094_s_at	MTHFD1L	2	-1.25670305394258	aci, 9ra
228033_at	E2F7	2	-1.25646828278093	aci, 9ra
242516_x_at	RBM46	2	-1.25501164398387	aci, 9ra
219820_at	SLC6A16	2	-1.2546500603885	iso, ter
212358_at	CLIP3	2	-1.25443398234227	iso, ter
204702_s_at	NFE2L3	2	-1.25435996363592	aci, 9ra
202638_s_at	ICAM1	2	-1.25414354961045	aci, 9ra
218924_s_at	CTBS	2	-1.25360868969424	ent, mtx
208691_at	TFRC	2	-1.25349413001628	aci, 9ra
209071_s_at	RGS5	2	-1.25338002602724	aci, 9ra
202068_s_at	LDLR	2	-1.25184565651939	aci, 9ra
225165_at	PPP1R1B	2	-1.25147500034704	aci, 9ra
202712_s_at	202712_s_at	2	-1.25072108257948	aci, 9ra
220519_s_at	LIM2	2	-1.25017997837028	aci, iso
227192_at	PRRT2	2	-1.25016863427993	lfl, ter
235202_x_at	IKBIP	2	-1.25014694906165	aci, 9ra
203857_s_at	PDIA5	2	-1.25011996908189	aci, 9ra
205016_at	TGFA	2	-1.24931316696054	aci, 9ra
214178_s_at	SOX2	2	-1.24844159093903	9ra, ter
227334_at	USP54	2	-1.24788256032265	iso, vpa
218634_at	PHLDA3	2	-1.24768692278615	aci, 9ra
1552381_at	SRSF12	2	-1.24742095175999	9ra, ter
209832_s_at	CDT1	2	-1.24641889794174	aci, 9ra
214390_s_at	BCAT1	2	-1.24538187804242	aci, 9ra
209891_at	SPC25	2	-1.24517636305266	aci, 9ra
230746_s_at	230746_s_at	2	-1.24449148517233	iso, ter
225687_at	FAM83D	2	-1.24438940671804	aci, 9ra
213155_at	213155_at	2	-1.24398355927954	iso, ter
225734_at	FBXO22	2	-1.24338982970917	aci, 9ra
214102_at	214102_at	2	-1.24016386174007	9ra, ter
201418_s_at	SOX4	2	-1.23970483596443	iso, vpa
204796_at	EML1	2	-1.23906663892602	aci, 9ra
1560853_x_at	ZNF826P	2	-1.23790034754546	lfl, ter
214839_at	MIR124-1HG	2	-1.23788617604955	aci, 9ra
213484_at	ADD2	2	-1.23782402822092	iso, 9ra
207937_x_at	FGFR1	2	-1.23780729848283	aci, 9ra
238935_at	RPS27L	2	-1.23762473062086	aci, 9ra
236153_at	236153_at	2	-1.23747099013888	lfl, ter
228335_at	CLDN11	2	-1.23695119657785	aci, 9ra
205194_at	PSPH	2	-1.23691623133596	aci, 9ra
202148_s_at	PYCR1	2	-1.23547271029363	aci, 9ra
227307_at	TSPAN18	2	-1.23544028121673	9ra, ter
229321_s_at	229321_s_at	2	-1.23517152201534	lfl, ter
206707_x_at	RIPOR2	2	-1.23451856681611	aci, 9ra
225786_at	HNRNPU	2	-1.23364167912512	9ra, ter
213900_at	FAM189A2	2	-1.23315370571858	aci, 9ra
228290_at	KIZ	2	-1.23255081370343	lfl, ter
211519_s_at	KIF2C	2	-1.23185341580901	aci, 9ra
219617_at	CAMKMT	2	-1.23178517033899	aci, 9ra
228234_at	228234_at	2	-1.23177624035552	ent, ter
1555281_x_at	ARMC8	2	-1.23094766376559	aci, 9ra
1552766_at	HS6ST2	2	-1.23066665036222	aci, 9ra
215313_x_at	HLA-A	2	-1.2302257204381	aci, 9ra
227434_at	GALNT17	2	-1.23011237078101	aci, 9ra
241372_at	ZC3H6	2	-1.22879821875593	lfl, ter
218824_at	PNMA8A	2	-1.22865570207713	iso, ter
204730_at	RIMS3	2	-1.22853767615014	aci, 9ra
230560_at	STXBP6	2	-1.22809186166904	aci, 9ra
204465_s_at	INA	2	-1.22772681522442	aci, 9ra
235111_at	LSAMP	2	-1.22713907244888	iso, ter
214636_at	CALCB	2	-1.22582319693794	aci, 9ra
1555279_at	ARMC8	2	-1.22542426577278	aci, 9ra
226390_at	STARD4	2	-1.22457173929321	aci, 9ra
230809_at	230809_at	2	-1.22453421879568	iso, mtx
216239_at	BBS9	2	-1.2230669045608	aci, 9ra
1564220_a_at	LINC01234	2	-1.22255632889421	aci, 9ra
218638_s_at	SPON2	2	-1.22254092163165	mtx, ter
205120_s_at	SGCB	2	-1.22247894951248	aci, 9ra
214090_at	PAWR	2	-1.22246294129929	aci, 9ra
225482_at	KIF1A	2	-1.22239048765031	aci, 9ra
221591_s_at	PIMREG	2	-1.22173964612605	aci, 9ra
243011_at	NXPE3	2	-1.22110378738143	aci, 9ra
221901_at	SHISAL1	2	-1.22054399904348	aci, 9ra
1555388_s_at	SNX25	2	-1.22031993558857	aci, 9ra
200884_at	CKB	2	-1.22016926481819	9ra, ter
236916_at	236916_at	2	-1.21918235440038	9ra, ter
203214_x_at	CDK1	2	-1.21902453958883	aci, 9ra
201691_s_at	TPD52	2	-1.21790744065148	lfl, ter
240559_at	IZUMO2	2	-1.2165143975365	9ra, ter
233039_at	233039_at	2	-1.21646838255664	aci, ter
243010_at	MSI2	2	-1.2162557396881	aci, 9ra
223700_at	MND1	2	-1.21409532173123	aci, 9ra
235720_at	CRIP3	2	-1.21368551882545	aci, 9ra
235360_at	PLEKHM3	2	-1.2135300659803	9ra, ter
230687_at	SLC13A3	2	-1.21351242189392	aci, 9ra
201372_s_at	CUL3	2	-1.21283733697688	lfl, ter
1555074_a_at	KCNH5	2	-1.21248639933584	iso, vpa
236236_at	WNK3	2	-1.21186275649324	9ra, ter
219650_at	ERCC6L	2	-1.21103367889982	aci, 9ra
233977_at	GREB1L	2	-1.2109832105437	aci, iso
209409_at	GRB10	2	-1.21097492580465	aci, 9ra
208790_s_at	CAVIN1	2	-1.21047158385679	aci, 9ra
218113_at	CEMIP2	2	-1.20982485153388	aci, iso
219000_s_at	DSCC1	2	-1.20862552571215	aci, 9ra
232416_at	CELF5	2	-1.20844293928287	iso, ter
47560_at	ADGRL1	2	-1.20776417961717	aci, ter
231990_at	USP15	2	-1.20719205551498	aci, 9ra
214460_at	LSAMP	2	-1.20691487368984	iso, ter
230245_s_at	LINC00926	2	-1.2068139720542	iso, ter
243542_at	PREPL	2	-1.20637530555035	mtx, vpa
214764_at	RRP15	2	-1.20616189090629	9ra, ter
223272_s_at	NTPCR	2	-1.204682847865	aci, 9ra
225710_at	GNB4	2	-1.20299390324077	aci, 9ra
232183_at	SERAC1	2	-1.20243276565981	aci, 9ra
236165_at	MSL3	2	-1.20195790105981	lfl, ter
223333_s_at	ANGPTL4	2	-1.20186063530575	aci, 9ra
204320_at	COL11A1	2	-1.2018039719063	aci, 9ra
235545_at	DEPDC1	2	-1.20178771391152	aci, 9ra
244156_at	244156_at	2	-1.20124875897523	iso, mtx
211031_s_at	CLIP2	2	-1.20111146966078	aci, 9ra
219786_at	TESMIN	2	-1.20097507704908	mtx, ter
208275_x_at	UTF1	2	-1.20090736052527	aci, 9ra
215894_at	PTGDR	2	-1.20029875524597	aci, 9ra
229655_at	TAFA5	2	-1.20000178438009	aci, 9ra
213248_at	LOC730101	2	-1.19883286553949	9ra, ter
220254_at	LRP12	2	-1.19781112947407	9ra, ter
221009_s_at	ANGPTL4	2	-1.19750076954429	aci, 9ra
206222_at	TNFRSF10C	2	-1.19747142873483	aci, 9ra
223503_at	TMEM163	2	-1.19727899340529	aci, 9ra
225615_at	IFFO2	2	-1.19669454033986	aci, 9ra
236292_at	RNF130	2	-1.195393483964	iso, ter
1556069_s_at	HIF3A	2	-1.19529201217732	iso, ter
203913_s_at	HPGD	2	-1.19493632970788	aci, 9ra
1560153_at	FRAS1	2	-1.19463209261788	lfl, ter
214096_s_at	SHMT2	2	-1.19462016531935	aci, 9ra
244227_at	SYT6	2	-1.19411590017022	aci, 9ra
1553099_at	TIGD1	2	-1.19330888754002	iso, ter
224252_s_at	FXYD5	2	-1.19300573096438	aci, 9ra
1554524_a_at	OLFM3	2	-1.19274636711056	iso, ter
209655_s_at	TMEM47	2	-1.19227759613328	aci, 9ra
1559051_s_at	CGAS	2	-1.19227739003031	aci, 9ra
226980_at	DEPDC1B	2	-1.19187231365697	aci, 9ra
222685_at	HAUS6	2	-1.19044359266512	aci, 9ra
203554_x_at	PTTG1	2	-1.1891804655677	aci, 9ra
204061_at	PRKX	2	-1.18904508157856	aci, 9ra
204962_s_at	CENPA	2	-1.18903515301384	aci, 9ra
212873_at	ARHGAP45	2	-1.18828175161238	aci, 9ra
1556429_a_at	TBC1D31	2	-1.18815986326306	9ra, ter
205129_at	NPM3	2	-1.18801466709889	aci, 9ra
201522_x_at	201522_x_at	2	-1.18767388682137	aci, 9ra
242045_at	242045_at	2	-1.18676752969758	aci, 9ra
206731_at	CNKSR2	2	-1.18672504247605	iso, vpa
206307_s_at	FOXD1	2	-1.18646599183552	aci, 9ra
227367_at	SLCO3A1	2	-1.18626667360383	aci, 9ra
244463_at	ADAM23	2	-1.18609927880322	aci, 9ra
220673_s_at	PPP4R4	2	-1.18559154033645	aci, 9ra
213040_s_at	NPTXR	2	-1.1849897163814	aci, 9ra
232038_at	TBC1D32	2	-1.18469887338987	mtx, ter
227468_at	CPT1C	2	-1.18368684550934	iso, ter
222862_s_at	AK5	2	-1.18363500019643	aci, 9ra
235571_at	MIR34AHG	2	-1.18345465179328	aci, 9ra
233655_s_at	HAUS6	2	-1.18286653139888	aci, 9ra
215264_at	EMX1	2	-1.18253055486114	iso, vpa
217729_s_at	TLE5	2	-1.18244489967036	iso, vpa
208241_at	NRG1	2	-1.1821726828813	aci, 9ra
223229_at	UBE2T	2	-1.18175171837727	aci, 9ra
228252_at	PIF1	2	-1.18165803649812	aci, 9ra
223610_at	SEMA5B	2	-1.18118401780479	aci, 9ra
212855_at	DCUN1D4	2	-1.18114137162891	9ra, ter
219892_at	TM6SF1	2	-1.18100275441044	9ra, ter
41577_at	PPP1R16B	2	-1.18015474945745	aci, vpa
225300_at	KNSTRN	2	-1.18013151018301	aci, 9ra
209911_x_at	H2BC5	2	-1.18013126543854	ent, vpa
235965_at	BHLHA15	2	-1.18002933382391	iso, vpa
207379_at	EDIL3	2	-1.17877608800677	aci, 9ra
219365_s_at	CAMKV	2	-1.17768920515341	aci, 9ra
219603_s_at	ZNF226	2	-1.17705946056988	lfl, ter
225339_at	SPAG9	2	-1.17669411382947	lfl, ter
219521_at	B3GAT1	2	-1.1754118872829	aci, 9ra
202158_s_at	CELF2	2	-1.17525692722398	aci, 9ra
223960_s_at	CDIP1	2	-1.17496410411004	aci, 9ra
231880_at	STRIP2	2	-1.17453907264116	aci, 9ra
205288_at	CDC14A	2	-1.17425625888076	iso, ter
202686_s_at	AXL	2	-1.17343586398099	aci, lfl
203710_at	ITPR1	2	-1.17286453636349	aci, 9ra
204038_s_at	LPAR1	2	-1.17274208279105	aci, 9ra
220779_at	PADI3	2	-1.17191983353274	aci, 9ra
210729_at	NPY2R	2	-1.17138818921196	lfl, ter
232794_at	232794_at	2	-1.17081581655318	lfl, ter
206557_at	ZNF702P	2	-1.17078257730228	aci, 9ra
207080_s_at	PYY	2	-1.17077507527248	aci, 9ra
223786_at	CHST6	2	-1.17066455073944	aci, 9ra
215473_at	215473_at	2	-1.17048926591952	aci, 9ra
229404_at	TWIST2	2	-1.17043752033938	aci, 9ra
215259_s_at	CADM4	2	-1.16807990686722	aci, 9ra
233730_at	FAM135A	2	-1.16801380501786	9ra, ter
228782_at	SCGB3A2	2	-1.16794664279405	aci, 9ra
236513_at	PRELID2	2	-1.16702473841655	9ra, ter
226936_at	CENPW	2	-1.16414760051987	aci, 9ra
212978_at	LRRC8B	2	-1.16375121084753	iso, 9ra
1554640_at	PALM2AKAP2	2	-1.16345209462081	aci, 9ra
226281_at	DNER	2	-1.16286673596282	aci, 9ra
204030_s_at	204030_s_at	2	-1.16279986132752	aci, 9ra
231978_at	TPCN2	2	-1.16247492798569	lfl, ter
222350_at	222350_at	2	-1.16189620040294	mtx, ter
226895_at	NFIC	2	-1.16144665447535	iso, ter
202008_s_at	NID1	2	-1.16126287769183	aci, 9ra
206862_at	ZNF254	2	-1.16072135334797	mtx, ter
207553_at	OPRK1	2	-1.16029621572377	iso, vpa
202512_s_at	ATG5	2	-1.16026016682057	9ra, ter
230069_at	SFXN1	2	-1.15939714330904	lfl, ter
244688_at	244688_at	2	-1.15934257194698	aci, 9ra
203385_at	DGKA	2	-1.1590203120318	aci, 9ra
213326_at	VAMP1	2	-1.15890958771507	aci, 9ra
244383_at	244383_at	2	-1.15874940530641	lfl, ter
239754_at	SNHG29	2	-1.15852973018847	lfl, ter
219118_at	FKBP11	2	-1.1583025881425	aci, 9ra
212242_at	TUBA4A	2	-1.15800507923283	aci, 9ra
202095_s_at	BIRC5	2	-1.15658490828289	aci, 9ra
39248_at	AQP3	2	-1.1552298054392	mtx, vpa
1558778_s_at	MRTFB	2	-1.15497737626509	lfl, ter
1560250_s_at	1560250_s_at	2	-1.15470261117195	aci, 9ra
209656_s_at	TMEM47	2	-1.15431200586677	aci, 9ra
241782_at	NEBL	2	-1.15409971838937	aci, 9ra
210334_x_at	BIRC5	2	-1.15326690203831	aci, 9ra
241907_at	241907_at	2	-1.15195407861396	aci, 9ra
235672_at	MAP6	2	-1.15090132423732	aci, 9ra
229789_at	TIGD3	2	-1.1508282014176	iso, vpa
202611_s_at	MED14	2	-1.15070165665054	aci, 9ra
225836_s_at	RHNO1	2	-1.15045488187585	aci, 9ra
202643_s_at	TNFAIP3	2	-1.15013397422718	iso, vpa
1570388_a_at	1570388_a_at	2	-1.14979588477758	lfl, ter
227410_at	FAM43A	2	-1.14979196559036	aci, 9ra
204915_s_at	SOX11	2	-1.14929338248975	iso, ter
202787_s_at	MAPKAPK3	2	-1.14886899889825	aci, 9ra
243383_at	243383_at	2	-1.14856500300185	aci, 9ra
205822_s_at	HMGCS1	2	-1.14797010832105	aci, 9ra
237275_at	LINC00458	2	-1.14796385120821	aci, 9ra
219301_s_at	CNTNAP2	2	-1.14769265884826	9ra, ter
227006_at	PPP1R14A	2	-1.14768704293263	9ra, vpa
229275_at	IGFN1	2	-1.14751159988006	iso, vpa
210559_s_at	CDK1	2	-1.14649582745334	aci, 9ra
204851_s_at	DCX	2	-1.14513678391324	mtx, thd
212851_at	DCUN1D4	2	-1.14493442138719	9ra, ter
204689_at	HHEX	2	-1.14468051040453	aci, 9ra
203951_at	CNN1	2	-1.14409998400179	aci, 9ra
213562_s_at	SQLE	2	-1.14392931597258	aci, 9ra
1553713_a_at	RHEBL1	2	-1.14373469620047	aci, 9ra
240140_s_at	LRIG1	2	-1.14368561951543	aci, 9ra
237291_at	PRORSD1P	2	-1.14368214811784	lfl, ter
239422_at	GPC2	2	-1.14330178600259	9ra, ter
222738_at	WWC2	2	-1.14327159376197	aci, lfl
225303_at	KIRREL1	2	-1.14321339965949	aci, 9ra
244324_at	C18orf54	2	-1.14288569599512	aci, 9ra
220227_at	CDH4	2	-1.14279202133013	aci, 9ra
201469_s_at	SHC1	2	-1.14274464377723	aci, 9ra
214853_s_at	SHC1	2	-1.14271842756858	aci, 9ra
229263_at	IL17RD	2	-1.14239909356268	aci, iso
209167_at	GPM6B	2	-1.14206992290845	aci, 9ra
209462_at	APLP1	2	-1.14139012070501	aci, 9ra
209782_s_at	DBP	2	-1.14055660355831	lfl, ter
216962_at	RPAIN	2	-1.13914539702751	aci, 9ra
225008_at	ASPH	2	-1.13884096689615	9ra, ter
225028_at	NBDY	2	-1.13815134966686	lfl, ter
202314_at	202314_at	2	-1.13813828002202	aci, 9ra
233241_at	KIZ	2	-1.13686196468879	lfl, ter
1557945_at	DYNLT2	2	-1.13673160074255	lfl, ter
211685_s_at	NCALD	2	-1.13670588243369	lfl, ter
235006_at	CDKN2AIPNL	2	-1.13574746260977	aci, 9ra
226588_at	CWC22	2	-1.13522334438461	aci, 9ra
209397_at	ME2	2	-1.13416902784991	9ra, ter
234759_at	SEPTIN7P13	2	-1.13357520543185	lfl, ter
221908_at	RNFT2	2	-1.13267524439165	9ra, ter
204431_at	TLE2	2	-1.13175863719702	aci, 9ra
228933_at	NHS	2	-1.13069604202523	aci, 9ra
228060_at	SLC35F1	2	-1.13055082663422	9ra, ter
213267_at	DOP1A	2	-1.12998605456906	iso, ter
242335_at	SLC25A37	2	-1.12992323433922	lfl, ter
209815_at	PTCH1	2	-1.12938819258976	lfl, ter
231741_at	S1PR3	2	-1.12922389297115	aci, 9ra
1557176_a_at	ARMH4	2	-1.12900058109161	aci, 9ra
1552368_at	CTCFL	2	-1.12854100774692	iso, mtx
209070_s_at	RGS5	2	-1.12579443776758	aci, 9ra
226033_at	USP31	2	-1.12554636787395	aci, 9ra
203588_s_at	TFDP2	2	-1.12528789874303	iso, vpa
236456_at	PTPN5	2	-1.12463205867584	ter, vpa
209417_s_at	IFI35	2	-1.12345135201521	aci, 9ra
209321_s_at	ADCY3	2	-1.12223440535048	aci, 9ra
203886_s_at	FBLN2	2	-1.12200979025191	aci, 9ra
212468_at	SPAG9	2	-1.12135191083883	lfl, ter
213469_at	PGAP1	2	-1.12087810778859	iso, ter
227285_at	CIART	2	-1.12067078936639	iso, ter
220727_at	KCNK10	2	-1.12031899001356	lfl, ter
202998_s_at	LOXL2	2	-1.12019020985	aci, iso
224484_s_at	BRMS1L	2	-1.1193056456053	aci, 9ra
205961_s_at	PSIP1	2	-1.11920203650201	9ra, ter
223256_at	G2E3	2	-1.11840707483558	9ra, ter
221552_at	ABHD6	2	-1.11552320901276	iso, 9ra
228253_at	LOXL3	2	-1.1144125273626	9ra, ter
227337_at	ANKRD37	2	-1.11424420369982	iso, vpa
230771_at	NKAIN4	2	-1.11358866516744	iso, vpa
203223_at	RABEP1	2	-1.11247456704417	aci, 9ra
228559_at	CENPN	2	-1.11242097246704	aci, 9ra
206490_at	DLGAP1	2	-1.11222284077166	aci, 9ra
226849_at	DENND1A	2	-1.11167126261336	9ra, ter
207431_s_at	DEGS1	2	-1.11101530155964	aci, 9ra
230406_at	230406_at	2	-1.11101043504397	aci, 9ra
203488_at	ADGRL1	2	-1.1100140084014	aci, ter
1552256_a_at	SCARB1	2	-1.10901394994037	aci, 9ra
238846_at	TNFRSF11A	2	-1.10836027640431	aci, 9ra
210461_s_at	ABLIM1	2	-1.10830109224843	aci, 9ra
235020_at	TAF4B	2	-1.10755182655259	aci, 9ra
1553639_a_at	PPARGC1B	2	-1.10736477388082	aci, 9ra
1557089_at	KIF5C	2	-1.10693256023157	aci, 9ra
230543_at	230543_at	2	-1.10686260114858	aci, 9ra
227645_at	PIK3R5	2	-1.10600118255726	aci, 9ra
202201_at	BLVRB	2	-1.1040695035692	aci, 9ra
212067_s_at	C1R	2	-1.10384435939371	aci, 9ra
218084_x_at	FXYD5	2	-1.10251876588622	aci, 9ra
220735_s_at	SENP7	2	-1.10240841094609	ent, mtx
208836_at	ATP1B3	2	-1.1022168582181	aci, 9ra
203771_s_at	BLVRA	2	-1.10203801259783	aci, 9ra
240983_s_at	CARS1	2	-1.10162553581558	aci, 9ra
222558_at	RPRD1A	2	-1.10087067454311	9ra, ter
209434_s_at	PPAT	2	-1.10070482044172	aci, 9ra
201649_at	UBE2L6	2	-1.10045773717947	iso, ter
1553581_s_at	SREK1IP1	2	-1.10008843620734	iso, vpa
235271_s_at	ZNF397	2	-1.09969023175313	iso, ter
209146_at	MSMO1	2	-1.09944913954467	aci, 9ra
239988_at	LOC102723458	2	-1.09897041207603	aci, 9ra
1557059_at	NIFK-AS1	2	-1.09815051147846	lfl, ter
204170_s_at	CKS2	2	-1.09693919005395	aci, 9ra
228291_s_at	KIZ	2	-1.09635705484828	mtx, ter
219885_at	SLFN12	2	-1.09635527151327	aci, 9ra
223038_s_at	SINHCAF	2	-1.09583329174902	9ra, ter
241550_at	DPPA5	2	-1.09507144295825	aci, 9ra
1553764_a_at	AJUBA	2	-1.09505495192059	aci, 9ra
211833_s_at	BAX	2	-1.0945911637652	aci, 9ra
227182_at	SUSD3	2	-1.09404337881329	aci, 9ra
235781_at	CACNA1B	2	-1.09267926480241	aci, 9ra
204005_s_at	PAWR	2	-1.09085362335853	aci, 9ra
241801_at	PGAP1	2	-1.08928798807259	iso, ter
222158_s_at	DESI2	2	-1.08699584773875	aci, 9ra
234986_at	GCLM	2	-1.08666016438529	aci, 9ra
239303_at	PIWIL2	2	-1.0863266287028	aci, 9ra
207172_s_at	CDH11	2	-1.0847037865456	aci, 9ra
1558048_x_at	1558048_x_at	2	-1.08442942405985	lfl, ter
236026_at	GPATCH2	2	-1.08374414085454	mtx, ter
229139_at	JPH1	2	-1.08360748158885	aci, 9ra
215011_at	SNHG3	2	-1.0833891280494	aci, 9ra
209995_s_at	TCL1A	2	-1.08274595406985	aci, 9ra
205774_at	F12	2	-1.08267996767517	aci, 9ra
239058_at	FOXC2	2	-1.08263381472202	aci, 9ra
231569_at	TMEM31	2	-1.08238797665795	lfl, ter
235198_at	OSTM1	2	-1.08188139782871	aci, 9ra
205187_at	SMAD5	2	-1.08115129181974	aci, lfl
208358_s_at	UGT8	2	-1.08080659835775	aci, 9ra
203072_at	MYO1E	2	-1.08001861041361	aci, 9ra
232669_at	HIF3A	2	-1.07982662115986	iso, ter
225573_at	225573_at	2	-1.07969274816653	aci, 9ra
39966_at	CSPG5	2	-1.07932010008249	aci, 9ra
206045_s_at	NOL4	2	-1.07923642052367	iso, vpa
1566472_s_at	RETSAT	2	-1.07918682354833	aci, 9ra
1558097_at	PRR14L	2	-1.07890452239515	aci, 9ra
231508_s_at	231508_s_at	2	-1.07859879489229	9ra, ter
225736_at	FBXO22	2	-1.0779006494	aci, 9ra
209314_s_at	HBS1L	2	-1.07757445473172	aci, 9ra
226517_at	BCAT1	2	-1.0764345393504	aci, 9ra
231952_at	231952_at	2	-1.07457739150617	lfl, ter
219806_s_at	SMCO4	2	-1.07384630528693	aci, 9ra
235952_at	DGKH	2	-1.07379488367942	aci, 9ra
1564385_at	1564385_at	2	-1.07313805669426	aci, 9ra
215186_at	TBC1D30	2	-1.07307434265786	iso, vpa
210540_s_at	B4GALT4	2	-1.07305820888701	iso, 9ra
230686_s_at	SLC13A3	2	-1.07234232158939	aci, 9ra
1568873_at	ZNF519	2	-1.0705743856646	aci, 9ra
223916_s_at	BCOR	2	-1.06972380350485	aci, 9ra
207109_at	POU2F3	2	-1.06965850997524	aci, 9ra
218486_at	KLF11	2	-1.06937318545868	9ra, ter
1555292_at	STRIP2	2	-1.06930832286057	aci, 9ra
223069_s_at	EML4	2	-1.06829294753627	aci, 9ra
201295_s_at	WSB1	2	-1.06807004515825	mtx, ter
211548_s_at	HPGD	2	-1.0677313698979	aci, 9ra
243745_at	243745_at	2	-1.066829338339	aci, iso
227339_at	RGMB	2	-1.06607139612165	lfl, ter
203664_s_at	POLR2D	2	-1.06543159833648	aci, 9ra
208478_s_at	BAX	2	-1.06486540914937	aci, 9ra
201819_at	SCARB1	2	-1.064354603542	aci, 9ra
209337_at	PSIP1	2	-1.0625612959492	9ra, ter
242600_at	FRMD3	2	-1.06192943524623	aci, 9ra
219634_at	CHST11	2	-1.06150300253333	aci, 9ra
207120_at	ZNF667	2	-1.0613463744649	aci, ter
225807_at	AJUBA	2	-1.06021401739894	aci, 9ra
221750_at	HMGCS1	2	-1.05882343152	aci, 9ra
1564274_at	1564274_at	2	-1.05865601223886	aci, 9ra
229233_at	NRG3	2	-1.0578623795978	aci, 9ra
211110_s_at	AR	2	-1.05763666111606	aci, 9ra
242913_at	CLIC6	2	-1.05760363719679	aci, 9ra
231995_at	CAAP1	2	-1.0574340801547	aci, 9ra
225958_at	PHC1	2	-1.05626732624937	aci, 9ra
233022_at	TRPM3	2	-1.05385949620381	aci, 9ra
214248_s_at	TRIM2	2	-1.05370488439885	aci, 9ra
203997_at	PTPN3	2	-1.05285178477634	aci, 9ra
206396_at	SLC1A1	2	-1.05281797838108	aci, 9ra
235124_at	EIF3J-DT	2	-1.05140837943356	mtx, ter
223524_s_at	TMEM108	2	-1.04907942462989	aci, 9ra
1554415_at	TAF5L	2	-1.04821409954385	aci, 9ra
236682_at	236682_at	2	-1.04597438658085	aci, 9ra
213075_at	OLFML2A	2	-1.04588047351816	aci, 9ra
224336_s_at	DUSP16	2	-1.04494180784332	aci, 9ra
213301_x_at	TRIM24	2	-1.04489878779532	aci, 9ra
225470_at	NUP35	2	-1.0448218079898	aci, 9ra
204207_s_at	RNGTT	2	-1.04263538456765	aci, 9ra
1560019_at	DLGAP1-AS2	2	-1.03998303533338	aci, 9ra
232230_at	OLMALINC	2	-1.03985305825873	aci, 9ra
220454_s_at	SEMA6A	2	-1.03746770244945	aci, 9ra
215813_s_at	PTGS1	2	-1.03526454081156	aci, 9ra
202994_s_at	FBLN1	2	-1.03337322166594	aci, 9ra
218969_at	PAM16	2	-1.03205773019069	aci, 9ra
219895_at	TMEM255A	2	-1.03179222658811	aci, 9ra
204967_at	SHROOM2	2	-1.03068138232263	aci, 9ra
228083_at	CACNA2D4	2	-1.02757316529069	iso, vpa
220476_s_at	220476_s_at	2	-1.02326846922114	aci, 9ra
202075_s_at	PLTP	2	-1.02294367190941	aci, 9ra
203715_at	TBCE	2	-1.02238680424956	aci, 9ra
202180_s_at	MVP	2	-1.02116873201579	lfl, vpa
231310_at	TRIM71	2	-1.02012492111037	aci, 9ra
219689_at	SEMA3G	2	-1.0190968928539	iso, 9ra
211105_s_at	NFATC1	2	-1.0182403783411	aci, 9ra
219102_at	RCN3	2	-1.01674282149964	aci, 9ra
228463_at	FOXA3	2	-1.01258464997054	9ra, vpa
229360_at	ZNF280B	2	-1.01179192014268	9ra, ter
238529_at	238529_at	2	-1.00985983886859	aci, 9ra
209522_s_at	CRAT	2	-1.00941908031108	aci, 9ra
205362_s_at	PFDN4	2	-1.00899549887981	aci, ter
1555420_a_at	KLF7	2	-1.00738227057778	aci, 9ra
221974_at	IPW	2	-1.00046583901775	aci, 9ra

## Sheet: 20x_All.PS
ID	Symbol	HowOftenSPS	MeanLogFC	ResponsibleCompounds
1561101_at	JAKMIP2-AS1	7	3.52441440064509	aci, cmz, fpv, mtx, 9ra, ret, vpa
213293_s_at	TRIM22	7	3.4361288158526	aci, cmz, fpv, mtx, 9ra, ret, vpa
203789_s_at	SEMA3C	7	3.33560156031065	aci, cmz, fpv, mtx, 9ra, ret, vpa
1552521_a_at	TMEM74	7	3.19009373801383	aci, cmz, fpv, mtx, 9ra, ret, vpa
1555801_s_at	ZNF385B	7	2.98883598804862	aci, cmz, fpv, mtx, 9ra, ret, vpa
1555800_at	ZNF385B	7	2.94344767526479	aci, cmz, fpv, mtx, 9ra, ret, vpa
228658_at	MIAT	7	2.93500129606953	aci, cmz, fpv, mtx, 9ra, ret, vpa
204286_s_at	PMAIP1	7	2.89141243654966	aci, cmz, fpv, mtx, 9ra, ret, vpa
201117_s_at	CPE	7	2.86475088453984	aci, cmz, fpv, mtx, 9ra, ret, vpa
1562484_at	MEIOC	7	2.77110036638325	aci, cmz, fpv, mtx, 9ra, ret, vpa
235004_at	RBM24	7	2.70229677441749	aci, cmz, fpv, mtx, 9ra, ret, vpa
201116_s_at	CPE	7	2.62672589458891	aci, cmz, fpv, mtx, 9ra, ret, vpa
227168_at	MIAT	7	2.57813778942328	aci, cmz, fpv, mtx, 9ra, ret, vpa
207480_s_at	MEIS2	7	2.43947268589295	aci, cmz, fpv, mtx, 9ra, ret, vpa
229019_at	ZNF385B	7	2.37779018896982	aci, cmz, fpv, mtx, 9ra, ret, vpa
237322_at	MIAT	7	2.32339805936898	aci, cmz, fpv, mtx, 9ra, ret, vpa
230130_at	SLIT2	7	2.26921767264641	aci, cmz, fpv, mtx, 9ra, ret, vpa
224851_at	CDK6	7	2.24164725514011	aci, cmz, fpv, mtx, 9ra, ret, vpa
232424_at	PRDM16	7	2.13535375150631	aci, cmz, fpv, mtx, 9ra, ret, vpa
227826_s_at	227826_s_at	7	2.13308970534243	aci, cmz, fpv, mtx, 9ra, ret, vpa
206209_s_at	CA4	7	2.12814675222968	aci, cmz, fpv, mtx, 9ra, ret, vpa
221605_s_at	PIPOX	7	2.10753602243139	aci, cmz, fpv, mtx, 9ra, ret, vpa
209897_s_at	SLIT2	7	2.02592624453288	aci, cmz, fpv, mtx, 9ra, ret, vpa
1556911_at	ALMS1-IT1	7	1.99951159108136	aci, cmz, fpv, mtx, 9ra, ret, vpa
208536_s_at	BCL2L11	7	1.99769956213211	aci, cmz, fpv, mtx, 9ra, ret, vpa
224847_at	CDK6	7	1.99168047364014	aci, cmz, fpv, mtx, 9ra, ret, vpa
224848_at	CDK6	7	1.97790056369493	aci, cmz, fpv, mtx, 9ra, ret, vpa
228850_s_at	SLIT2	7	1.9319183604424	aci, cmz, fpv, mtx, 9ra, ret, vpa
243672_at	SALL3	7	1.91240700250673	aci, cmz, fpv, mtx, 9ra, ret, vpa
230764_at	230764_at	7	1.90328011086536	aci, cmz, fpv, mtx, 9ra, ret, vpa
201590_x_at	ANXA2	7	1.89398092029718	aci, cmz, fpv, mtx, 9ra, ret, vpa
210427_x_at	ANXA2	7	1.88507326581849	aci, cmz, fpv, mtx, 9ra, ret, vpa
213503_x_at	ANXA2	7	1.87535162964333	aci, cmz, fpv, mtx, 9ra, ret, vpa
202720_at	TES	7	1.84237832513445	aci, cmz, fpv, mtx, 9ra, ret, vpa
209598_at	PNMA2	7	1.81552596741131	aci, cmz, fpv, mtx, 9ra, ret, vpa
225681_at	CTHRC1	7	1.8098871828538	aci, cmz, fpv, mtx, 9ra, ret, vpa
222343_at	BCL2L11	7	1.76197546101513	aci, cmz, fpv, mtx, 9ra, ret, vpa
212976_at	LRRC8B	7	1.75106275432917	aci, cmz, fpv, mtx, 9ra, ret, vpa
203293_s_at	LMAN1	7	1.7446494970823	aci, cmz, fpv, mtx, 9ra, ret, vpa
229651_at	SEZ6	7	1.74177033266425	aci, cmz, fpv, mtx, 9ra, ret, vpa
244744_at	244744_at	7	1.73845913386865	aci, cmz, fpv, mtx, 9ra, ret, vpa
200660_at	S100A11	7	1.73676940511006	aci, cmz, fpv, mtx, 9ra, ret, vpa
212764_at	ZEB1	7	1.7336974793871	aci, cmz, fpv, mtx, 9ra, ret, vpa
208816_x_at	ANXA2P2	7	1.63746935751446	aci, cmz, fpv, mtx, 9ra, ret, vpa
201427_s_at	SELENOP	7	1.63259479595309	aci, cmz, fpv, mtx, 9ra, ret, vpa
240269_at	240269_at	7	1.60073203386383	aci, cmz, fpv, mtx, 9ra, ret, vpa
227020_at	YPEL2	7	1.51072542911218	aci, cmz, fpv, mtx, 9ra, ret, vpa
229060_at	YPEL2	7	1.46511498755973	aci, cmz, fpv, mtx, 9ra, ret, vpa
209792_s_at	KLK10	7	1.45590280384428	aci, cmz, fpv, mtx, 9ra, ret, vpa
1562848_at	IST1	7	1.4419944111249	aci, cmz, fpv, mtx, 9ra, ret, vpa
207437_at	NOVA1	7	1.39374611647785	aci, cmz, fpv, mtx, 9ra, ret, vpa
229411_at	PNCK	7	1.36271647957931	aci, cmz, fpv, mtx, 9ra, ret, vpa
239278_at	BCAS4	7	1.33857144850085	aci, cmz, fpv, mtx, 9ra, ret, vpa
207101_at	VAMP1	7	1.12316570684131	aci, cmz, fpv, mtx, 9ra, ret, vpa
242054_s_at	SIX3	6	5.15574020328519	aci, cmz, fpv, 9ra, ret, vpa
206140_at	LHX2	6	4.46346027839447	aci, cmz, fpv, 9ra, ret, vpa
224646_x_at	224646_x_at	6	4.13505899461231	aci, cmz, fpv, 9ra, ret, vpa
211267_at	HESX1	6	4.07322574515935	aci, cmz, fpv, 9ra, ret, vpa
206634_at	SIX3	6	3.89206113119694	aci, cmz, fpv, 9ra, ret, vpa
202409_at	202409_at	6	3.84696614680708	aci, cmz, fpv, 9ra, ret, vpa
224997_x_at	224997_x_at	6	3.79989643934077	aci, cmz, fpv, 9ra, ret, vpa
203562_at	FEZ1	6	3.65198233244704	aci, cmz, fpv, 9ra, ret, vpa
204653_at	TFAP2A	6	3.64597425068222	aci, cmz, fpv, 9ra, ret, vpa
209505_at	NR2F1	6	3.57202162572892	aci, cmz, fpv, 9ra, ret, vpa
223121_s_at	SFRP2	6	3.46523283941001	aci, cmz, fpv, 9ra, ret, vpa
221911_at	ETV1	6	3.42841584319431	aci, cmz, fpv, 9ra, ret, vpa
214451_at	TFAP2B	6	3.37020414432228	aci, cmz, fpv, 9ra, ret, vpa
223122_s_at	SFRP2	6	3.35826240044825	aci, cmz, fpv, 9ra, ret, vpa
234563_at	234563_at	6	3.33153311485206	aci, cmz, fpv, 9ra, ret, vpa
212977_at	ACKR3	6	3.31640197822949	aci, cmz, fpv, 9ra, ret, vpa
212614_at	ARID5B	6	3.16151950179775	aci, cmz, fpv, 9ra, ret, vpa
1559280_a_at	APELA	6	3.15686924053115	aci, cmz, fpv, 9ra, ret, vpa
213479_at	NPTX2	6	3.09630156166417	aci, cmz, fpv, 9ra, ret, vpa
1553613_s_at	FOXC1	6	2.96844547808681	aci, cmz, fpv, mtx, 9ra, ret
235795_at	PAX6	6	2.95332136530923	aci, fpv, mtx, 9ra, ret, vpa
228507_at	PDE3A	6	2.83925436617499	aci, cmz, fpv, 9ra, ret, vpa
1566163_at	1566163_at	6	2.81385373049628	aci, cmz, fpv, 9ra, ret, vpa
222760_at	ZNF703	6	2.79271448082117	aci, cmz, fpv, 9ra, ret, vpa
228176_at	S1PR3	6	2.77616763314728	aci, cmz, fpv, mtx, 9ra, ret
229435_at	GLIS3	6	2.76569307468458	aci, cmz, fpv, 9ra, ret, vpa
205619_s_at	MEOX1	6	2.75461175247422	aci, cmz, fpv, 9ra, ret, vpa
204285_s_at	PMAIP1	6	2.75055779354263	aci, cmz, fpv, mtx, 9ra, ret
204015_s_at	DUSP4	6	2.72640165179274	aci, cmz, fpv, 9ra, ret, vpa
236448_at	UNC5A	6	2.72330212666605	aci, cmz, fpv, 9ra, ret, vpa
230258_at	GLIS3	6	2.7174907744828	aci, cmz, fpv, 9ra, ret, vpa
206765_at	KCNJ2	6	2.68635145266835	aci, cmz, fpv, 9ra, ret, vpa
1570515_a_at	FILIP1	6	2.67953416438237	aci, cmz, fpv, 9ra, ret, vpa
229374_at	EPHA4	6	2.67707295113905	aci, cmz, fpv, 9ra, ret, vpa
206891_at	ACTN3	6	2.61899844653759	aci, cmz, fpv, mtx, 9ra, ret
227752_at	SPTLC3	6	2.53900465365509	aci, cmz, fpv, mtx, 9ra, ret
235457_at	MAML2	6	2.52376019733999	aci, cmz, fpv, 9ra, ret, vpa
231466_at	FAM71F1	6	2.52057957520567	aci, cmz, fpv, 9ra, ret, vpa
201641_at	BST2	6	2.49534172702477	aci, cmz, fpv, 9ra, ret, vpa
243929_at	243929_at	6	2.48748790780672	aci, cmz, fpv, 9ra, ret, vpa
204112_s_at	HNMT	6	2.46288567176944	cmz, fpv, mtx, 9ra, ret, vpa
207761_s_at	METTL7A	6	2.45902894119754	aci, cmz, fpv, mtx, 9ra, ret
205646_s_at	PAX6	6	2.41111929507997	aci, fpv, mtx, 9ra, ret, vpa
228949_at	WLS	6	2.37175328382968	aci, cmz, fpv, 9ra, ret, vpa
210762_s_at	DLC1	6	2.35539660965028	aci, cmz, fpv, 9ra, ret, vpa
213849_s_at	PPP2R2B	6	2.35499355767356	aci, cmz, fpv, 9ra, ret, vpa
221019_s_at	COLEC12	6	2.34803806419815	aci, cmz, fpv, mtx, ret, vpa
206343_s_at	NRG1	6	2.31027136391871	aci, cmz, fpv, mtx, 9ra, ret
224822_at	DLC1	6	2.30466480115491	aci, cmz, fpv, 9ra, ret, vpa
228750_at	COL14A1	6	2.29726096791636	aci, cmz, fpv, mtx, 9ra, ret
208345_s_at	POU3F1	6	2.29102409427683	aci, cmz, fpv, 9ra, ret, vpa
1559883_s_at	SAMHD1	6	2.27817068912265	aci, cmz, fpv, 9ra, ret, vpa
208242_at	RAX	6	2.27618627270508	aci, cmz, fpv, 9ra, ret, vpa
201798_s_at	MYOF	6	2.26748651924636	aci, fpv, mtx, 9ra, ret, vpa
228964_at	PRDM1	6	2.23279565175757	aci, cmz, fpv, mtx, 9ra, ret
241535_at	SNTG2-AS1	6	2.21716619558832	aci, cmz, fpv, 9ra, ret, vpa
203788_s_at	SEMA3C	6	2.20692649292529	aci, cmz, fpv, 9ra, ret, vpa
204491_at	PDE4D	6	2.20562402626313	aci, cmz, fpv, 9ra, ret, vpa
236214_at	FAM71F1	6	2.18533888347823	aci, cmz, fpv, 9ra, ret, vpa
212464_s_at	FN1	6	2.16919308491523	aci, cmz, fpv, 9ra, ret, vpa
211719_x_at	FN1	6	2.16913547058499	aci, cmz, fpv, 9ra, ret, vpa
205442_at	MFAP3L	6	2.16349481589553	aci, fpv, mtx, 9ra, ret, vpa
204951_at	RHOH	6	2.16246584632056	aci, cmz, fpv, 9ra, ret, vpa
206157_at	PTX3	6	2.15861328728286	aci, cmz, fpv, 9ra, ret, vpa
206941_x_at	SEMA3E	6	2.1492412637071	aci, cmz, fpv, 9ra, ret, vpa
202023_at	EFNA1	6	2.14912376228482	aci, cmz, fpv, 9ra, ret, vpa
203872_at	ACTA1	6	2.14664510042396	aci, cmz, fpv, mtx, 9ra, vpa
205113_at	NEFM	6	2.14507856326655	aci, cmz, fpv, mtx, 9ra, vpa
235527_at	DLGAP1	6	2.13758213795476	aci, cmz, fpv, mtx, 9ra, ret
231945_at	FILIP1	6	2.12458445983505	aci, cmz, fpv, 9ra, ret, vpa
210495_x_at	FN1	6	2.12194271150682	aci, cmz, fpv, 9ra, ret, vpa
232453_at	232453_at	6	2.11415690926227	aci, cmz, fpv, 9ra, ret, vpa
216442_x_at	FN1	6	2.1133879445953	aci, cmz, fpv, 9ra, ret, vpa
208333_at	LHX5	6	2.11274945460497	aci, cmz, fpv, 9ra, ret, vpa
204464_s_at	ED9ra	6	2.1123567699737	aci, cmz, fpv, 9ra, ret, vpa
1560738_at	1560738_at	6	2.11126833501806	aci, cmz, fpv, 9ra, ret, vpa
205532_s_at	CDH6	6	2.1100175360753	aci, fpv, mtx, 9ra, ret, vpa
213385_at	213385_at	6	2.09852334531602	aci, cmz, fpv, 9ra, ret, vpa
201431_s_at	DPYSL3	6	2.09154700746099	aci, cmz, fpv, 9ra, ret, vpa
218559_s_at	MAFB	6	2.08968876595728	aci, cmz, fpv, 9ra, ret, vpa
227827_at	227827_at	6	2.07993843880344	cmz, fpv, mtx, 9ra, ret, vpa
233090_at	233090_at	6	2.0744941298861	aci, cmz, fpv, 9ra, ret, vpa
227846_at	GPR176	6	2.07091870945695	aci, cmz, fpv, mtx, 9ra, ret
233386_at	233386_at	6	2.07005655163641	aci, cmz, fpv, 9ra, ret, vpa
239903_at	TPBG	6	2.05720915623582	aci, fpv, mtx, 9ra, ret, vpa
209348_s_at	MAF	6	2.05319946309996	aci, fpv, mtx, 9ra, ret, vpa
206424_at	CYP26A1	6	2.05089020349465	aci, cmz, fpv, mtx, 9ra, vpa
234987_at	SAMHD1	6	2.04168973388687	aci, cmz, fpv, 9ra, ret, vpa
202719_s_at	TES	6	2.02494927160487	aci, cmz, fpv, mtx, 9ra, ret
221245_s_at	FZD5	6	2.02000093221249	aci, cmz, fpv, 9ra, ret, vpa
227963_at	227963_at	6	2.00733355136022	aci, cmz, fpv, mtx, 9ra, ret
201865_x_at	NR3C1	6	2.00550054761964	aci, cmz, fpv, mtx, 9ra, ret
222484_s_at	CXCL14	6	1.99774590600847	aci, cmz, fpv, mtx, ret, vpa
229580_at	CLSTN2	6	1.99032504617075	aci, cmz, fpv, 9ra, ret, vpa
214022_s_at	IFITM1	6	1.98780301185147	aci, cmz, fpv, mtx, 9ra, ret
226302_at	ATP8B1	6	1.9826562669834	aci, cmz, fpv, 9ra, ret, vpa
236610_at	236610_at	6	1.97361434853046	aci, cmz, fpv, 9ra, ret, vpa
1558143_a_at	BCL2L11	6	1.96810087412606	aci, cmz, fpv, mtx, 9ra, ret
205143_at	NCAN	6	1.96663154453276	aci, cmz, fpv, 9ra, ret, vpa
228057_at	DDIT4L	6	1.95885678368499	aci, cmz, fpv, 9ra, ret, vpa
203294_s_at	LMAN1	6	1.95871430886074	aci, fpv, mtx, 9ra, ret, vpa
238447_at	RBMS3	6	1.94679784803982	aci, cmz, fpv, 9ra, ret, vpa
236029_at	FAT3	6	1.94462738108471	aci, cmz, fpv, 9ra, ret, vpa
237193_s_at	LOC101927668	6	1.94230294359968	aci, cmz, fpv, 9ra, ret, vpa
209829_at	RIPOR2	6	1.93298630052932	aci, fpv, mtx, 9ra, ret, vpa
1552897_a_at	KCNG3	6	1.91873415169564	aci, cmz, fpv, 9ra, ret, vpa
206136_at	FZD5	6	1.90935782492018	aci, cmz, fpv, 9ra, ret, vpa
229649_at	NRXN3	6	1.90736352946745	aci, cmz, fpv, 9ra, ret, vpa
212805_at	PRUNE2	6	1.89630363849119	aci, cmz, fpv, 9ra, ret, vpa
234976_x_at	MTHFD2	6	1.88872907770671	aci, cmz, fpv, mtx, 9ra, ret
237192_at	LOC101927668	6	1.88801379129353	aci, cmz, fpv, 9ra, ret, vpa
241453_at	PTK2	6	1.87204554323258	aci, cmz, fpv, mtx, 9ra, ret
201110_s_at	THBS1	6	1.87133131190739	aci, cmz, mtx, 9ra, ret, vpa
206208_at	CA4	6	1.86790200407256	aci, fpv, mtx, 9ra, ret, vpa
236947_at	236947_at	6	1.86130319597403	aci, cmz, fpv, 9ra, ret, vpa
241835_at	241835_at	6	1.85909502985616	aci, cmz, mtx, 9ra, ret, vpa
235852_at	STON2	6	1.85492104992994	aci, cmz, fpv, 9ra, ret, vpa
210612_s_at	SYNJ2	6	1.83544404286549	aci, cmz, fpv, mtx, 9ra, ret
224325_at	FZD8	6	1.82830677825757	aci, cmz, fpv, 9ra, ret, vpa
201430_s_at	DPYSL3	6	1.80661028156436	aci, cmz, fpv, 9ra, ret, vpa
209684_at	RIN2	6	1.7975685929825	aci, cmz, fpv, mtx, 9ra, ret
201109_s_at	THBS1	6	1.78281283024338	aci, cmz, mtx, 9ra, ret, vpa
203999_at	SYT1	6	1.77956690824962	aci, cmz, fpv, 9ra, ret, vpa
204239_s_at	NNAT	6	1.75787141092545	aci, fpv, mtx, 9ra, ret, vpa
206653_at	POLR3G	6	1.73840881803534	aci, cmz, fpv, 9ra, ret, vpa
209631_s_at	GPR37	6	1.73356285338554	aci, fpv, mtx, 9ra, ret, vpa
208540_x_at	208540_x_at	6	1.72039825870634	cmz, fpv, mtx, 9ra, ret, vpa
213843_x_at	SLC6A8	6	1.71471954350768	aci, fpv, mtx, 9ra, ret, vpa
210854_x_at	SLC6A8	6	1.70012068611442	aci, fpv, mtx, 9ra, ret, vpa
213030_s_at	PLXNA2	6	1.69660289666724	aci, cmz, fpv, 9ra, ret, vpa
205047_s_at	ASNS	6	1.67516957481837	aci, cmz, fpv, mtx, 9ra, ret
243416_at	243416_at	6	1.65875798058602	aci, cmz, fpv, mtx, 9ra, ret
236179_at	CDH11	6	1.65746241968093	aci, cmz, mtx, 9ra, ret, vpa
227154_at	IGSF21	6	1.65642113934424	aci, cmz, fpv, 9ra, ret, vpa
241893_at	241893_at	6	1.63975728462581	aci, cmz, fpv, 9ra, ret, vpa
215812_s_at	215812_s_at	6	1.63518585336199	aci, fpv, mtx, 9ra, ret, vpa
204776_at	THBS4	6	1.62851669953751	aci, cmz, fpv, 9ra, ret, vpa
240690_at	240690_at	6	1.62379115180649	aci, cmz, fpv, mtx, 9ra, ret
241681_at	241681_at	6	1.61046082904777	aci, cmz, fpv, mtx, 9ra, vpa
203729_at	EMP3	6	1.60431023416653	aci, cmz, fpv, mtx, 9ra, ret
221805_at	NEFL	6	1.59732197797018	aci, fpv, mtx, 9ra, ret, vpa
1554020_at	BICD1	6	1.56526456573508	aci, cmz, fpv, 9ra, ret, vpa
203829_at	ELP4	6	1.56400714358771	aci, cmz, fpv, 9ra, ret, vpa
1556325_at	FILIP1	6	1.56391672024861	aci, cmz, fpv, 9ra, ret, vpa
230889_at	LINC01896	6	1.55569839424436	aci, cmz, fpv, 9ra, ret, vpa
201625_s_at	INSIG1	6	1.54063009986272	aci, cmz, fpv, mtx, 9ra, ret
242093_at	SYTL5	6	1.53490026507216	aci, cmz, fpv, mtx, 9ra, vpa
232989_s_at	CCDC136	6	1.5347168214938	aci, cmz, fpv, 9ra, ret, vpa
1570335_at	1570335_at	6	1.52409567714806	aci, fpv, mtx, 9ra, ret, vpa
224275_at	ADGRV1	6	1.52072485562035	aci, cmz, fpv, 9ra, ret, vpa
212922_s_at	SMYD2	6	1.5130338544581	aci, cmz, fpv, 9ra, ret, vpa
201124_at	ITGB5	6	1.51046962619494	aci, cmz, fpv, 9ra, ret, vpa
206696_at	GPR143	6	1.5073809282427	aci, cmz, fpv, mtx, 9ra, ret
205742_at	TNNI3	6	1.4708940038077	aci, cmz, fpv, 9ra, ret, vpa
205603_s_at	DIAPH2	6	1.45888746859282	aci, cmz, fpv, 9ra, ret, vpa
239818_x_at	TRIB1	6	1.44533919946677	aci, cmz, mtx, 9ra, ret, vpa
217763_s_at	RAB31	6	1.42482905227672	aci, cmz, fpv, mtx, 9ra, vpa
243430_at	SEZ6	6	1.41072835705952	aci, cmz, fpv, 9ra, ret, vpa
227461_at	STON2	6	1.40798956105137	aci, cmz, fpv, 9ra, ret, vpa
238762_at	MTHFD2L	6	1.40072172001833	aci, cmz, fpv, 9ra, ret, vpa
201596_x_at	KRT18	6	1.39940206393799	aci, cmz, fpv, mtx, 9ra, ret
202599_s_at	NRIP1	6	1.39638193224709	aci, cmz, fpv, 9ra, ret, vpa
212865_s_at	COL14A1	6	1.39263368805253	aci, cmz, fpv, mtx, 9ra, ret
223854_at	PCDHB10	6	1.37829705601786	aci, fpv, mtx, 9ra, ret, vpa
202600_s_at	NRIP1	6	1.37709056761451	aci, cmz, fpv, 9ra, ret, vpa
204153_s_at	MFNG	6	1.36562068160958	aci, cmz, fpv, 9ra, ret, vpa
236617_at	236617_at	6	1.32644539214073	aci, cmz, fpv, mtx, 9ra, ret
219032_x_at	OPN3	6	1.32289427810971	aci, cmz, fpv, 9ra, ret, vpa
229027_at	PPM1A	6	1.30633764413171	aci, cmz, fpv, 9ra, ret, vpa
203951_at	CNN1	6	1.3011666668189	aci, cmz, mtx, 9ra, ret, vpa
244444_at	PKD1L2	6	1.28421721708031	aci, cmz, fpv, mtx, 9ra, ret
205336_at	PVALB	6	1.27770621950534	aci, cmz, fpv, mtx, 9ra, ret
1558212_at	VLDLR-AS1	6	1.25835676938915	aci, cmz, fpv, mtx, 9ra, ret
231982_at	SMIM24	6	1.25006308467711	aci, cmz, fpv, 9ra, ret, vpa
201108_s_at	THBS1	6	1.2362266460644	aci, cmz, mtx, 9ra, ret, vpa
235183_at	FILIP1	6	1.1925636655826	aci, cmz, fpv, 9ra, ret, vpa
242255_at	WDR37	6	1.18667534017079	aci, fpv, mtx, 9ra, ret, vpa
238761_at	ELK4	6	1.17433258080129	aci, fpv, mtx, 9ra, ret, vpa
229417_at	229417_at	6	1.1521714748835	aci, cmz, fpv, mtx, 9ra, vpa
36612_at	FAM168A	6	1.11687565503873	aci, cmz, fpv, 9ra, ret, vpa
242128_at	OTX2	5	4.24820117609404	aci, fpv, 9ra, ret, vpa
204069_at	MEIS1	5	4.22221144245301	aci, cmz, fpv, 9ra, ret
206588_at	DAZL	5	4.0661186116581	aci, cmz, fpv, 9ra, ret
206104_at	ISL1	5	3.98782362679847	aci, cmz, fpv, 9ra, ret
231731_at	OTX2	5	3.97072187954482	aci, fpv, 9ra, ret, vpa
208965_s_at	IFI16	5	3.93230012001506	aci, cmz, fpv, 9ra, ret
208966_x_at	IFI16	5	3.69180436391129	aci, cmz, fpv, 9ra, ret
203153_at	IFIT1	5	3.61134828494862	aci, cmz, fpv, 9ra, ret
206332_s_at	IFI16	5	3.59386757730018	aci, cmz, fpv, 9ra, ret
202035_s_at	SFRP1	5	3.47164946004303	aci, cmz, fpv, 9ra, ret
227449_at	EPHA4	5	3.44280904896817	aci, fpv, 9ra, ret, vpa
213661_at	PAMR1	5	3.42198464703834	aci, fpv, 9ra, ret, vpa
1560652_at	IRS4	5	3.4086296425427	aci, fpv, 9ra, ret, vpa
204361_s_at	SKAP2	5	3.39582642147048	aci, fpv, 9ra, ret, vpa
225639_at	SKAP2	5	3.37191345275957	aci, fpv, 9ra, ret, vpa
237449_at	SP8	5	3.37046191527782	aci, fpv, 9ra, ret, vpa
218468_s_at	GREM1	5	3.33628486340035	aci, cmz, mtx, 9ra, vpa
204469_at	PTPRZ1	5	3.3332620771594	aci, cmz, fpv, 9ra, ret
206710_s_at	EPB41L3	5	3.32551798083188	aci, fpv, 9ra, ret, vpa
235465_at	AMER2	5	3.28243480055131	aci, cmz, fpv, 9ra, ret
218469_at	GREM1	5	3.25537102933645	aci, cmz, mtx, 9ra, vpa
204014_at	DUSP4	5	3.24112963452154	cmz, fpv, 9ra, ret, vpa
231381_at	ESRG	5	3.22127453240314	aci, cmz, mtx, 9ra, ret
206114_at	EPHA4	5	3.21972140411433	aci, fpv, 9ra, ret, vpa
202037_s_at	SFRP1	5	3.2187666568495	aci, cmz, fpv, 9ra, ret
228948_at	EPHA4	5	3.16689482535374	aci, fpv, 9ra, ret, vpa
223044_at	SLC40A1	5	3.16285362072033	aci, cmz, fpv, 9ra, ret
205523_at	HAPLN1	5	3.15289735281349	aci, cmz, fpv, ret, vpa
202036_s_at	SFRP1	5	3.13943512186812	aci, cmz, fpv, 9ra, ret
229125_at	KANK4	5	3.13587589176526	aci, cmz, fpv, 9ra, ret
226066_at	MITF	5	3.12630129770575	aci, cmz, fpv, 9ra, ret
213317_at	CLIC5	5	3.11086999760117	aci, cmz, fpv, 9ra, ret
202286_s_at	TACSTD2	5	3.06469453216852	aci, cmz, fpv, 9ra, ret
232874_at	DOCK9	5	3.05846053128959	aci, cmz, fpv, 9ra, ret
1564413_at	LINC01356	5	3.04910255078435	aci, cmz, fpv, 9ra, ret
212681_at	EPB41L3	5	3.04297584430808	aci, fpv, 9ra, ret, vpa
206718_at	LMO1	5	3.04064920050228	aci, cmz, fpv, 9ra, ret
242396_at	NR2F2	5	3.03870743021632	aci, cmz, fpv, 9ra, ret
213994_s_at	SPON1	5	3.02894665724324	aci, fpv, 9ra, ret, vpa
230204_at	HAPLN1	5	3.00888694265698	aci, cmz, fpv, ret, vpa
244414_at	244414_at	5	2.98175171024315	aci, cmz, fpv, 9ra, ret
235350_at	C4orf19	5	2.95769192727158	aci, cmz, fpv, 9ra, ret
205111_s_at	PLCE1	5	2.9387974731776	aci, cmz, fpv, 9ra, ret
1553394_a_at	TFAP2B	5	2.89908742462793	cmz, fpv, 9ra, ret, vpa
212538_at	DOCK9	5	2.89073512097713	aci, cmz, fpv, 9ra, ret
228504_at	SCN7A	5	2.88443636335294	aci, cmz, fpv, 9ra, ret
243440_at	SIX3-AS1	5	2.88240766259467	aci, cmz, fpv, 9ra, ret
218870_at	ARHGAP15	5	2.86497605063519	aci, fpv, 9ra, ret, vpa
206115_at	EGR3	5	2.85561715883596	aci, cmz, fpv, 9ra, ret
205282_at	LRP8	5	2.81108772578233	aci, cmz, fpv, 9ra, ret
209604_s_at	GATA3	5	2.8020237803454	cmz, fpv, mtx, ret, vpa
211776_s_at	EPB41L3	5	2.75728019563905	aci, fpv, 9ra, ret, vpa
201340_s_at	ENC1	5	2.73785329061095	aci, fpv, mtx, 9ra, ret
1552938_at	ZIC5	5	2.73694982116057	aci, cmz, fpv, 9ra, ret
226448_at	FAM89A	5	2.73515487022151	aci, cmz, fpv, 9ra, ret
1569241_a_at	ZNF93	5	2.71963105993739	aci, cmz, fpv, 9ra, ret
200878_at	EPAS1	5	2.71421700649018	cmz, fpv, 9ra, ret, vpa
232263_at	SLC6A15	5	2.6981410339546	aci, cmz, fpv, 9ra, ret
222071_s_at	SLCO4C1	5	2.69149921235029	aci, cmz, fpv, 9ra, ret
236750_at	236750_at	5	2.69080769512585	aci, cmz, fpv, 9ra, ret
231061_at	231061_at	5	2.6817563750035	aci, fpv, 9ra, ret, vpa
204984_at	GPC4	5	2.67983913672746	aci, fpv, 9ra, ret, vpa
237911_at	237911_at	5	2.66818399064024	aci, cmz, fpv, 9ra, ret
236300_at	PDE3A	5	2.65245842648459	aci, fpv, 9ra, ret, vpa
210319_x_at	MSX2	5	2.64799253740506	cmz, fpv, mtx, ret, vpa
219450_at	C4orf19	5	2.62968693849009	aci, cmz, fpv, 9ra, ret
207250_at	SIX6	5	2.62465927739908	aci, cmz, fpv, 9ra, ret
231513_at	231513_at	5	2.60301306468505	aci, fpv, 9ra, ret, vpa
240304_s_at	TMC5	5	2.59437187472029	aci, cmz, fpv, 9ra, ret
205524_s_at	HAPLN1	5	2.58964948596918	aci, cmz, fpv, ret, vpa
226137_at	ZFHX3	5	2.58451145410727	aci, cmz, fpv, 9ra, ret
205080_at	RARB	5	2.56798135386948	aci, fpv, 9ra, ret, vpa
242405_at	242405_at	5	2.54725574882341	aci, cmz, fpv, 9ra, ret
230496_at	AMER2	5	2.52921193434712	aci, cmz, fpv, 9ra, ret
201341_at	ENC1	5	2.52833022375825	aci, fpv, mtx, 9ra, ret
238453_at	FGFBP3	5	2.51869535039301	aci, fpv, 9ra, ret, vpa
227812_at	TNFRSF19	5	2.51508451938528	aci, cmz, fpv, 9ra, ret
208433_s_at	LRP8	5	2.4930961583379	aci, cmz, fpv, 9ra, ret
206373_at	ZIC1	5	2.49271525573876	aci, cmz, fpv, mtx, ret
203603_s_at	ZEB2	5	2.49261735795734	aci, fpv, mtx, 9ra, ret
213492_at	COL2A1	5	2.48957583835002	aci, cmz, fpv, 9ra, ret
203295_s_at	ATP1A2	5	2.48494330860208	aci, fpv, 9ra, ret, vpa
232176_at	SLITRK6	5	2.48477127321334	aci, cmz, fpv, 9ra, ret
1552575_a_at	C6orf141	5	2.47335738753244	aci, fpv, 9ra, ret, vpa
226034_at	DUSP4	5	2.47073516642686	cmz, fpv, 9ra, ret, vpa
206247_at	MICB	5	2.47073513868245	aci, cmz, fpv, 9ra, ret
1558388_a_at	1558388_a_at	5	2.46164432526113	aci, fpv, 9ra, ret, vpa
210198_s_at	PLP1	5	2.45974675314967	aci, cmz, fpv, 9ra, ret
214633_at	SOX3	5	2.44901088443566	aci, fpv, 9ra, ret, vpa
226534_at	KITLG	5	2.43974033425105	aci, cmz, fpv, 9ra, ret
211219_s_at	LHX2	5	2.43303896052656	aci, fpv, 9ra, ret, vpa
201012_at	ANXA1	5	2.42755136210577	aci, cmz, fpv, mtx, vpa
218692_at	SYBU	5	2.41496720928996	aci, cmz, fpv, 9ra, ret
219763_at	DENND1A	5	2.40751948798272	aci, cmz, fpv, 9ra, ret
219179_at	DACT1	5	2.40232295496675	aci, cmz, fpv, 9ra, ret
233202_at	233202_at	5	2.39526144245956	aci, cmz, fpv, 9ra, ret
230964_at	FREM2	5	2.39465445081877	aci, cmz, fpv, 9ra, ret
209436_at	SPON1	5	2.37769857240914	aci, fpv, 9ra, ret, vpa
239984_at	239984_at	5	2.37307965579769	aci, cmz, fpv, 9ra, ret
239606_at	239606_at	5	2.37289990638977	aci, cmz, fpv, 9ra, ret
232481_s_at	SLITRK6	5	2.36476174609436	aci, cmz, fpv, 9ra, ret
210665_at	TFPI	5	2.36187525524564	aci, fpv, mtx, 9ra, vpa
224833_at	ETS1	5	2.35880976945821	aci, fpv, mtx, 9ra, vpa
206349_at	LGI1	5	2.35475374210743	aci, cmz, mtx, 9ra, vpa
216321_s_at	NR3C1	5	2.35314732339432	aci, cmz, fpv, 9ra, ret
213993_at	SPON1	5	2.34925706947473	aci, fpv, 9ra, ret, vpa
239723_at	239723_at	5	2.34149002537782	aci, cmz, fpv, 9ra, ret
232668_at	232668_at	5	2.34001578048005	aci, cmz, fpv, 9ra, ret
217404_s_at	COL2A1	5	2.33685791613483	aci, cmz, fpv, 9ra, ret
240419_at	SLC6A15	5	2.33377761647866	aci, cmz, fpv, 9ra, ret
244802_at	244802_at	5	2.32816045448583	aci, cmz, fpv, 9ra, ret
215729_s_at	VGLL1	5	2.32618704748147	cmz, fpv, 9ra, ret, vpa
209469_at	GPM6A	5	2.32389747628511	aci, fpv, mtx, 9ra, ret
215448_at	215448_at	5	2.31253745924598	aci, cmz, fpv, 9ra, vpa
232116_at	GRHL3	5	2.30685850932884	aci, cmz, mtx, 9ra, vpa
212192_at	KCTD12	5	2.30261221811822	cmz, fpv, mtx, ret, vpa
218656_s_at	LHFPL6	5	2.30008736359364	aci, cmz, fpv, mtx, vpa
211864_s_at	MYOF	5	2.29072603925989	aci, fpv, 9ra, ret, vpa
204463_s_at	ED9ra	5	2.28301060747205	aci, cmz, fpv, 9ra, ret
1558569_at	1558569_at	5	2.27338603018184	aci, cmz, fpv, 9ra, ret
205547_s_at	TAGLN	5	2.26736702531175	aci, mtx, 9ra, ret, vpa
203499_at	EPHA2	5	2.26570658200542	aci, cmz, fpv, 9ra, ret
205112_at	PLCE1	5	2.25499142229585	aci, cmz, fpv, 9ra, ret
212956_at	TBC1D9	5	2.25213868082093	aci, cmz, fpv, mtx, 9ra
240815_at	240815_at	5	2.25038933654734	aci, fpv, 9ra, ret, vpa
233327_at	UBE3D	5	2.24829008588607	aci, cmz, fpv, 9ra, ret
207173_x_at	CDH11	5	2.24186018102631	aci, cmz, mtx, 9ra, vpa
218002_s_at	CXCL14	5	2.23797369808311	aci, cmz, fpv, ret, vpa
223422_s_at	ARHGAP24	5	2.23659226798085	aci, cmz, fpv, 9ra, ret
218718_at	PDGFC	5	2.22502717348046	aci, cmz, fpv, 9ra, ret
209209_s_at	FERMT2	5	2.21836206107643	aci, cmz, fpv, 9ra, ret
218980_at	FHOD3	5	2.2172301889791	aci, cmz, fpv, 9ra, ret
202219_at	SLC6A8	5	2.20584864886951	aci, fpv, 9ra, ret, vpa
206018_at	FOXG1	5	2.18598461570942	aci, cmz, mtx, 9ra, vpa
238751_at	238751_at	5	2.17716173836511	cmz, fpv, mtx, ret, vpa
224048_at	USP44	5	2.17497590698758	aci, cmz, fpv, 9ra, ret
1552520_at	TMEM74	5	2.16785407406381	aci, fpv, mtx, 9ra, vpa
206701_x_at	EDNRB	5	2.16226504373243	aci, fpv, 9ra, ret, vpa
209220_at	GPC3	5	2.15587732801422	aci, fpv, 9ra, ret, vpa
211057_at	ROR1	5	2.14654629924202	aci, cmz, fpv, 9ra, ret
204271_s_at	EDNRB	5	2.14510881586739	aci, fpv, 9ra, ret, vpa
206756_at	CHST7	5	2.14421900375391	aci, cmz, fpv, 9ra, ret
203650_at	PROCR	5	2.13881200090509	aci, cmz, fpv, 9ra, ret
208449_s_at	FGF8	5	2.13328141025862	aci, fpv, 9ra, ret, vpa
1561615_s_at	SLC8A1	5	2.13290799958921	aci, cmz, fpv, mtx, ret
1560739_a_at	1560739_a_at	5	2.13030834389066	aci, cmz, fpv, 9ra, ret
1554887_at	EMSLR	5	2.12438290618325	aci, cmz, fpv, 9ra, ret
204780_s_at	FAS	5	2.1240388257676	aci, mtx, 9ra, ret, vpa
1553171_x_at	LRRN4	5	2.11862421028448	aci, cmz, fpv, 9ra, ret
203913_s_at	HPGD	5	2.11340267839056	aci, cmz, fpv, 9ra, ret
213722_at	SOX2	5	2.11170727298006	aci, cmz, fpv, ret, vpa
211343_s_at	COL13A1	5	2.11160490717032	aci, cmz, fpv, 9ra, ret
233536_at	ASXL3	5	2.11038365907688	aci, cmz, fpv, 9ra, vpa
231192_at	LPAR3	5	2.10109182853619	aci, cmz, fpv, 9ra, ret
211671_s_at	NR3C1	5	2.09669616900079	aci, fpv, mtx, 9ra, ret
214803_at	CDH6	5	2.09508986646152	aci, cmz, mtx, 9ra, vpa
212558_at	SPRY1	5	2.09278833076758	aci, fpv, 9ra, ret, vpa
218035_s_at	RBM47	5	2.09232436836488	aci, fpv, 9ra, ret, vpa
235964_x_at	SAMHD1	5	2.08785543304505	aci, cmz, fpv, 9ra, ret
241834_at	IPW	5	2.08763976300028	aci, cmz, fpv, 9ra, ret
210587_at	INHBE	5	2.07631133079707	aci, fpv, mtx, 9ra, ret
205880_at	PRKD1	5	2.07620593604239	aci, cmz, fpv, 9ra, ret
220898_at	220898_at	5	2.06762706420014	aci, cmz, fpv, 9ra, ret
1554576_a_at	ETV4	5	2.06751111563917	aci, cmz, fpv, 9ra, ret
216568_x_at	216568_x_at	5	2.06545197115396	aci, cmz, fpv, 9ra, ret
214705_at	PATJ	5	2.04436650822059	aci, cmz, fpv, 9ra, ret
209676_at	TFPI	5	2.04425870424934	aci, cmz, mtx, 9ra, vpa
1555724_s_at	TAGLN	5	2.04259377852871	aci, mtx, 9ra, ret, vpa
204502_at	SAMHD1	5	2.03622035881399	aci, cmz, fpv, 9ra, ret
209369_at	ANXA3	5	2.03146266601038	aci, fpv, mtx, 9ra, ret
227850_x_at	CDC42EP5	5	2.02722281875045	aci, cmz, fpv, 9ra, ret
212724_at	RND3	5	2.01951903360944	aci, fpv, mtx, 9ra, vpa
225308_s_at	TANC1	5	2.01919405546121	aci, cmz, fpv, 9ra, ret
215828_at	215828_at	5	2.01550077447061	aci, cmz, fpv, 9ra, ret
226069_at	PRICKLE1	5	2.01534662168426	aci, cmz, fpv, 9ra, ret
230960_at	IGDCC3	5	2.01241501893946	aci, cmz, fpv, 9ra, ret
204273_at	EDNRB	5	2.00988012667194	aci, fpv, 9ra, ret, vpa
215719_x_at	FAS	5	2.00981043198546	aci, mtx, 9ra, ret, vpa
210299_s_at	FHL1	5	2.00469070315718	aci, cmz, fpv, 9ra, ret
201280_s_at	DAB2	5	2.00246155435204	aci, cmz, fpv, 9ra, ret
1556331_a_at	1556331_a_at	5	2.00024741862252	aci, cmz, fpv, 9ra, ret
220436_at	CNTNAP3P2	5	2.00006424712327	aci, cmz, fpv, 9ra, ret
1563467_at	1563467_at	5	1.99689282158572	aci, cmz, fpv, 9ra, ret
227764_at	LYPD6	5	1.99536903320882	aci, cmz, fpv, 9ra, ret
213056_at	FRMD4B	5	1.99198043272505	aci, cmz, fpv, 9ra, ret
243193_at	243193_at	5	1.98717327548773	aci, fpv, 9ra, ret, vpa
205330_at	MN1	5	1.98559645535892	aci, fpv, 9ra, ret, vpa
213258_at	TFPI	5	1.98195288293073	aci, cmz, mtx, 9ra, vpa
227997_at	IL17RD	5	1.97234600130278	aci, fpv, 9ra, ret, vpa
206702_at	TEK	5	1.97155473927793	aci, mtx, 9ra, ret, vpa
204750_s_at	DSC2	5	1.96764689521345	aci, cmz, fpv, 9ra, ret
219415_at	TTYH1	5	1.96539975536714	aci, fpv, mtx, 9ra, ret
204891_s_at	LCK	5	1.95972161555054	aci, cmz, fpv, 9ra, ret
221577_x_at	GDF15	5	1.95970490429017	aci, cmz, mtx, 9ra, ret
212828_at	SYNJ2	5	1.95364687895023	aci, fpv, mtx, 9ra, ret
1562969_at	DNMBP	5	1.94882164427437	aci, cmz, fpv, 9ra, ret
219737_s_at	PCDH9	5	1.94622137508936	cmz, fpv, 9ra, ret, vpa
222496_s_at	RBM47	5	1.94086295168996	aci, fpv, 9ra, ret, vpa
213707_s_at	DLX5	5	1.93794338329588	aci, cmz, mtx, 9ra, ret
201278_at	DAB2	5	1.93491106992753	aci, cmz, fpv, 9ra, ret
205795_at	NRXN3	5	1.93418335073795	aci, cmz, fpv, 9ra, ret
212188_at	KCTD12	5	1.93382554773601	cmz, fpv, mtx, ret, vpa
211986_at	AHNAK	5	1.93044330917544	aci, fpv, 9ra, ret, vpa
210664_s_at	TFPI	5	1.93027957790331	aci, cmz, mtx, 9ra, vpa
213201_s_at	TNNT1	5	1.92984996479378	aci, fpv, 9ra, ret, vpa
202112_at	VWF	5	1.91994551619982	aci, fpv, 9ra, ret, vpa
209197_at	209197_at	5	1.91806351075327	aci, cmz, fpv, 9ra, ret
204654_s_at	TFAP2A	5	1.91435136242071	aci, cmz, fpv, 9ra, ret
229327_s_at	229327_s_at	5	1.91293670369462	aci, fpv, 9ra, ret, vpa
1560512_at	1560512_at	5	1.91233439561093	aci, cmz, fpv, 9ra, ret
210221_at	CHRNA3	5	1.90782778464378	aci, cmz, fpv, 9ra, ret
213131_at	OLFM1	5	1.90771280772787	aci, cmz, fpv, mtx, 9ra
244425_at	244425_at	5	1.9058873539004	aci, cmz, fpv, 9ra, ret
204279_at	PSMB9	5	1.90439111040196	aci, cmz, fpv, 9ra, ret
209121_x_at	NR2F2	5	1.90317742137857	aci, cmz, fpv, 9ra, ret
222271_at	LOC105371267	5	1.89920108693765	aci, fpv, mtx, 9ra, ret
1557369_a_at	LINC00698	5	1.89535216396981	aci, cmz, fpv, 9ra, ret
208468_at	SOX21	5	1.89360446885004	cmz, fpv, mtx, ret, vpa
236429_at	236429_at	5	1.89359814362915	aci, cmz, fpv, 9ra, ret
216598_s_at	CCL2	5	1.8900433211767	aci, cmz, fpv, 9ra, ret
228080_at	LAYN	5	1.88695845991001	aci, fpv, mtx, 9ra, vpa
219557_s_at	NRIP3	5	1.88598190404308	aci, fpv, 9ra, ret, vpa
219945_at	DDX25	5	1.8831175899257	aci, cmz, fpv, 9ra, ret
211712_s_at	ANXA9	5	1.88212435575984	aci, cmz, fpv, 9ra, ret
209875_s_at	SPP1	5	1.87953345253828	aci, fpv, mtx, 9ra, vpa
1563841_at	1563841_at	5	1.87734366852675	aci, cmz, fpv, 9ra, ret
210381_s_at	CCKBR	5	1.87559348676827	aci, fpv, 9ra, ret, vpa
206673_at	GPR176	5	1.87537369248545	aci, cmz, fpv, 9ra, ret
235879_at	235879_at	5	1.8721442991735	aci, cmz, fpv, 9ra, vpa
210298_x_at	FHL1	5	1.8701038653694	aci, cmz, fpv, 9ra, ret
203998_s_at	SYT1	5	1.8687085912679	aci, fpv, 9ra, ret, vpa
240165_at	240165_at	5	1.85746579953318	aci, cmz, fpv, 9ra, ret
201170_s_at	BHLHE40	5	1.8530804968295	aci, fpv, mtx, 9ra, vpa
209008_x_at	KRT8	5	1.84776476195076	aci, cmz, fpv, 9ra, ret
204851_s_at	DCX	5	1.84418999003623	aci, fpv, mtx, 9ra, ret
202975_s_at	RHOBTB3	5	1.8426151826636	aci, fpv, 9ra, ret, vpa
206363_at	MAF	5	1.84221179006939	aci, fpv, 9ra, ret, vpa
230067_at	FAM124A	5	1.83976146030485	aci, cmz, fpv, 9ra, ret
235529_x_at	SAMHD1	5	1.83850773059115	aci, cmz, fpv, 9ra, ret
226065_at	PRICKLE1	5	1.83560217299798	aci, cmz, fpv, 9ra, ret
213721_at	SOX2	5	1.83183230367673	aci, cmz, fpv, ret, vpa
205132_at	ACTC1	5	1.83077720933789	aci, cmz, mtx, 9ra, vpa
231146_at	FAM24B	5	1.82814559357262	aci, cmz, fpv, 9ra, ret
204320_at	COL11A1	5	1.82425583239252	aci, mtx, 9ra, ret, vpa
228772_at	HNMT	5	1.82422930863122	cmz, fpv, mtx, ret, vpa
1555310_a_at	PAK6	5	1.82393709277606	aci, cmz, fpv, 9ra, ret
204421_s_at	FGF2	5	1.82384422312378	aci, cmz, fpv, 9ra, ret
238558_at	238558_at	5	1.82367331382118	aci, cmz, fpv, 9ra, vpa
242738_s_at	ZFHX3	5	1.82090479393418	aci, cmz, fpv, 9ra, ret
205249_at	EGR2	5	1.82064459625317	aci, cmz, fpv, 9ra, ret
217437_s_at	TACC1	5	1.81887276496283	aci, cmz, fpv, 9ra, ret
214608_s_at	EYA1	5	1.81438294059497	aci, cmz, fpv, 9ra, ret
206541_at	KLKB1	5	1.81073920692018	aci, cmz, fpv, 9ra, ret
232254_at	232254_at	5	1.80924688676831	cmz, fpv, mtx, 9ra, ret
1555997_s_at	IGFBP5	5	1.8085709053627	aci, fpv, mtx, 9ra, ret
37892_at	COL11A1	5	1.8060070583404	aci, mtx, 9ra, ret, vpa
1556211_a_at	AIG1	5	1.80465371822707	aci, cmz, fpv, 9ra, ret
230961_at	230961_at	5	1.80390435094214	aci, cmz, fpv, 9ra, ret
1553169_at	LRRN4	5	1.79915109576897	aci, cmz, fpv, 9ra, ret
239162_at	239162_at	5	1.79906982974689	aci, cmz, fpv, 9ra, ret
238661_at	MIR124-2HG	5	1.79864738630381	aci, fpv, 9ra, ret, vpa
244605_at	244605_at	5	1.79806649825841	aci, fpv, 9ra, ret, vpa
206501_x_at	ETV1	5	1.79257232545948	aci, cmz, fpv, 9ra, ret
215073_s_at	NR2F2	5	1.79209689237935	aci, cmz, fpv, 9ra, ret
33323_r_at	SFN	5	1.78906244085531	aci, cmz, mtx, 9ra, ret
242193_at	MIR124-2HG	5	1.7881107626616	aci, fpv, 9ra, ret, vpa
228218_at	LSAMP	5	1.78524229747987	aci, cmz, fpv, 9ra, ret
233002_at	PPP4R4	5	1.77674083809433	aci, cmz, fpv, 9ra, ret
213241_at	PLXNC1	5	1.77145764049806	aci, cmz, fpv, 9ra, ret
235079_at	ZNF704	5	1.76803921547717	aci, cmz, fpv, 9ra, ret
1554314_at	C6orf141	5	1.76759166140934	aci, fpv, 9ra, ret, vpa
216252_x_at	FAS	5	1.7674632147877	aci, mtx, 9ra, ret, vpa
1558964_at	FAT3	5	1.76292983489489	aci, cmz, 9ra, ret, vpa
200911_s_at	TACC1	5	1.75671045773506	aci, cmz, fpv, 9ra, ret
220275_at	CUZD1	5	1.75661561597051	aci, cmz, 9ra, ret, vpa
231142_at	231142_at	5	1.75588549887947	aci, cmz, fpv, 9ra, ret
211538_s_at	HSPA2	5	1.75070217391268	aci, cmz, 9ra, ret, vpa
227998_at	S100A16	5	1.74917799579479	aci, cmz, fpv, 9ra, ret
204781_s_at	FAS	5	1.74902725141958	aci, mtx, 9ra, ret, vpa
231800_s_at	DMRT3	5	1.74158150569038	aci, fpv, 9ra, ret, vpa
201369_s_at	ZFP36L2	5	1.73801376515769	aci, cmz, fpv, 9ra, ret
230302_at	230302_at	5	1.73696179029204	aci, cmz, fpv, 9ra, ret
243880_at	GOSR2	5	1.73331295718991	aci, cmz, fpv, 9ra, ret
225171_at	ARHGAP18	5	1.73258905281374	aci, cmz, fpv, 9ra, ret
229823_at	RIMS2	5	1.72963693664002	aci, cmz, fpv, 9ra, ret
233713_at	233713_at	5	1.72901902318092	aci, cmz, fpv, 9ra, ret
205350_at	CRABP1	5	1.72740343755318	aci, cmz, fpv, ret, vpa
232333_at	232333_at	5	1.72705336880879	aci, cmz, fpv, 9ra, ret
223737_x_at	CHST9	5	1.72458716481756	aci, cmz, fpv, 9ra, ret
226126_at	TBCK	5	1.72219524753591	aci, cmz, fpv, 9ra, ret
235560_at	NOVA2	5	1.72043117401568	aci, cmz, fpv, 9ra, ret
209447_at	SYNE1	5	1.71856592945518	aci, cmz, fpv, 9ra, ret
227361_at	HS3ST3B1	5	1.7175042576668	aci, cmz, fpv, 9ra, ret
243561_at	243561_at	5	1.71374475598827	aci, cmz, fpv, 9ra, ret
220887_at	CCDC177	5	1.70692730773822	aci, fpv, 9ra, ret, vpa
219580_s_at	TMC5	5	1.70433834960861	aci, cmz, fpv, 9ra, ret
202546_at	VAMP8	5	1.70202620222153	aci, cmz, fpv, 9ra, ret
230314_at	230314_at	5	1.6959265772182	aci, cmz, fpv, 9ra, ret
220940_at	ANKRD36B	5	1.6952800916541	aci, cmz, fpv, mtx, 9ra
230883_at	NXPH2	5	1.69333909199903	aci, mtx, 9ra, ret, vpa
201539_s_at	FHL1	5	1.69310797356747	aci, cmz, fpv, 9ra, ret
219461_at	PAK6	5	1.69131586571947	aci, cmz, fpv, 9ra, ret
218872_at	TESC	5	1.69100133682799	aci, cmz, fpv, 9ra, ret
211959_at	IGFBP5	5	1.6869246143367	aci, fpv, mtx, 9ra, ret
228790_at	FAM110B	5	1.68618148961725	aci, cmz, fpv, 9ra, ret
239567_at	239567_at	5	1.68403639875178	aci, cmz, fpv, 9ra, ret
244354_at	STRN	5	1.68104442532857	aci, cmz, fpv, 9ra, ret
206456_at	GABRA5	5	1.67897739587038	aci, cmz, fpv, 9ra, ret
225173_at	ARHGAP18	5	1.67894354774602	aci, cmz, fpv, 9ra, ret
239173_at	PATJ	5	1.67495363697053	aci, cmz, fpv, 9ra, ret
201313_at	ENO2	5	1.67446777445375	aci, cmz, fpv, 9ra, ret
236359_at	SCN4B	5	1.67407447773227	aci, fpv, mtx, 9ra, vpa
201650_at	KRT19	5	1.66659060836806	aci, cmz, fpv, 9ra, ret
222830_at	GRHL1	5	1.66551348104243	aci, cmz, fpv, 9ra, ret
231136_at	231136_at	5	1.66308469434719	aci, cmz, fpv, 9ra, vpa
225664_at	COL12A1	5	1.66254212315302	aci, fpv, mtx, 9ra, vpa
219433_at	BCOR	5	1.66172841609419	aci, cmz, fpv, 9ra, ret
228955_at	LRP8	5	1.65986148605137	aci, cmz, fpv, 9ra, ret
210222_s_at	RTN1	5	1.65915420633348	cmz, fpv, 9ra, ret, vpa
230179_at	230179_at	5	1.6584543028366	aci, mtx, 9ra, ret, vpa
211421_s_at	RET	5	1.6578985938186	aci, mtx, 9ra, ret, vpa
228870_at	LRATD2	5	1.65678636391096	aci, cmz, fpv, 9ra, ret
234194_at	234194_at	5	1.65409444205285	aci, fpv, 9ra, ret, vpa
214961_at	MTUS2	5	1.65222736203576	aci, cmz, fpv, ret, vpa
1556420_s_at	YPEL2	5	1.64997874400916	aci, cmz, fpv, 9ra, ret
211737_x_at	PTN	5	1.64876231950851	aci, fpv, mtx, 9ra, vpa
203413_at	NELL2	5	1.64197456134104	aci, fpv, mtx, 9ra, vpa
213217_at	ADCY2	5	1.63835289380296	aci, mtx, 9ra, ret, vpa
208885_at	LCP1	5	1.63359225107356	aci, fpv, mtx, 9ra, ret
228950_s_at	WLS	5	1.62657217984337	aci, cmz, fpv, mtx, 9ra
239058_at	FOXC2	5	1.62065787299048	aci, cmz, fpv, 9ra, ret
230425_at	EPHB1	5	1.62037836690881	aci, fpv, mtx, 9ra, ret
244178_at	COMMD7	5	1.61885485548351	aci, cmz, fpv, 9ra, ret
243243_at	GPC3	5	1.61766090414773	aci, fpv, 9ra, ret, vpa
205858_at	NGFR	5	1.61624757037738	aci, fpv, mtx, 9ra, ret
225301_s_at	MYO5B	5	1.61434641670831	aci, cmz, fpv, 9ra, ret
235468_at	RBFOX3	5	1.61007943463471	aci, fpv, 9ra, ret, vpa
204471_at	GAP43	5	1.60844714137549	aci, fpv, 9ra, ret, vpa
234985_at	LDLRAD3	5	1.6067238179603	aci, cmz, fpv, 9ra, ret
225325_at	MFSD6	5	1.60668473692205	aci, cmz, fpv, 9ra, ret
224999_at	EGFR	5	1.60387952327739	cmz, fpv, mtx, ret, vpa
227792_at	ITPRIPL2	5	1.60301678384296	aci, cmz, fpv, 9ra, ret
202260_s_at	STXBP1	5	1.60296959434473	aci, cmz, fpv, 9ra, ret
223253_at	EPDR1	5	1.59979869555522	aci, mtx, 9ra, ret, vpa
215768_at	215768_at	5	1.59974011414118	aci, cmz, mtx, 9ra, vpa
217996_at	PHLDA1	5	1.59952472029989	aci, fpv, mtx, 9ra, vpa
209466_x_at	PTN	5	1.59921259933898	aci, fpv, mtx, 9ra, vpa
217762_s_at	RAB31	5	1.59864801775318	aci, cmz, fpv, mtx, 9ra
241970_at	241970_at	5	1.59831178707063	aci, cmz, fpv, 9ra, ret
210302_s_at	MAB21L2	5	1.59800478370095	aci, mtx, 9ra, ret, vpa
217764_s_at	RAB31	5	1.59321405607483	aci, cmz, fpv, mtx, 9ra
213338_at	TMEM158	5	1.59099087542308	aci, cmz, fpv, 9ra, ret
226460_at	FNIP2	5	1.5874172732194	aci, cmz, fpv, 9ra, ret
209191_at	TUBB6	5	1.58704283673962	aci, mtx, 9ra, ret, vpa
226677_at	ZNF521	5	1.58663434623846	aci, fpv, 9ra, ret, vpa
224400_s_at	CHST9	5	1.58307968103742	aci, fpv, mtx, 9ra, ret
1559096_x_at	FBXO9	5	1.58005988396068	aci, cmz, fpv, 9ra, ret
227203_at	FBXL17	5	1.57728060050858	aci, cmz, fpv, 9ra, ret
205691_at	SYNGR3	5	1.5759968033171	aci, cmz, fpv, 9ra, ret
205534_at	PCDH7	5	1.57558424157224	aci, cmz, fpv, mtx, 9ra
201761_at	MTHFD2	5	1.57105931647191	aci, cmz, fpv, mtx, 9ra
209437_s_at	SPON1	5	1.57063172543503	aci, fpv, 9ra, ret, vpa
242846_at	242846_at	5	1.5686227189036	aci, cmz, fpv, 9ra, ret
232037_at	IGDCC3	5	1.56851178146093	aci, cmz, fpv, 9ra, ret
238805_at	238805_at	5	1.56492328866929	aci, cmz, fpv, 9ra, ret
229927_at	LEMD1	5	1.56319899512437	aci, fpv, 9ra, ret, vpa
209101_at	CCN2	5	1.56195786212318	aci, cmz, fpv, 9ra, ret
209465_x_at	PTN	5	1.55990192606574	aci, fpv, mtx, 9ra, vpa
225977_at	PCDH18	5	1.5587786258195	aci, cmz, fpv, 9ra, ret
227476_at	LPGAT1	5	1.55624798360418	aci, cmz, fpv, 9ra, ret
232064_at	FER	5	1.55385304632663	aci, cmz, fpv, 9ra, ret
206002_at	ADGRG2	5	1.55254890901436	aci, cmz, fpv, 9ra, ret
1556638_at	PAX7	5	1.54763479446127	aci, cmz, fpv, mtx, 9ra
1557129_a_at	FAM111B	5	1.54734709156689	aci, cmz, fpv, mtx, vpa
230445_at	BTBD17	5	1.5416006932969	aci, fpv, 9ra, ret, vpa
200923_at	LGALS3BP	5	1.53835169515432	aci, cmz, fpv, 9ra, ret
207172_s_at	CDH11	5	1.53644332598487	aci, cmz, mtx, 9ra, vpa
226817_at	DSC2	5	1.53507044651623	aci, cmz, fpv, 9ra, ret
201367_s_at	ZFP36L2	5	1.53297927066146	aci, cmz, fpv, 9ra, ret
206432_at	HAS2	5	1.5322077414385	aci, cmz, fpv, 9ra, ret
232138_at	MBNL2	5	1.52772916185197	aci, cmz, fpv, 9ra, ret
225799_at	225799_at	5	1.52662339544622	aci, fpv, mtx, 9ra, vpa
237472_at	SOX1	5	1.52220582247826	aci, cmz, 9ra, ret, vpa
203373_at	SOCS2	5	1.52147664393721	aci, cmz, fpv, 9ra, ret
213904_at	FRRS1L	5	1.52031924167004	cmz, fpv, mtx, ret, vpa
223566_s_at	BCOR	5	1.52004328292887	aci, cmz, fpv, 9ra, ret
209267_s_at	SLC39A8	5	1.51937715942422	cmz, fpv, mtx, ret, vpa
232007_at	AGPAT5	5	1.5181103487745	aci, cmz, fpv, 9ra, ret
226117_at	TIFA	5	1.51303108215128	aci, cmz, fpv, 9ra, ret
232805_at	232805_at	5	1.51100322433594	aci, cmz, fpv, 9ra, ret
229929_at	SPSB4	5	1.50868850926011	aci, fpv, 9ra, ret, vpa
225975_at	PCDH18	5	1.50849412867676	aci, cmz, fpv, 9ra, ret
201368_at	ZFP36L2	5	1.50797015385778	aci, cmz, fpv, 9ra, ret
219064_at	ITIH5	5	1.50786879881388	aci, cmz, fpv, mtx, 9ra
235024_at	JADE1	5	1.50780957065512	aci, cmz, fpv, mtx, 9ra
214505_s_at	FHL1	5	1.50750344610172	aci, cmz, fpv, 9ra, ret
226972_s_at	CCDC136	5	1.507345425893	aci, fpv, 9ra, ret, vpa
1552634_a_at	ZNF101	5	1.50348409317846	aci, cmz, fpv, 9ra, ret
209446_s_at	209446_s_at	5	1.5034514658631	aci, cmz, fpv, 9ra, ret
214078_at	PAK3	5	1.4967739832565	cmz, fpv, 9ra, ret, vpa
225834_at	225834_at	5	1.4959946048669	aci, cmz, fpv, mtx, 9ra
217053_x_at	ETV1	5	1.49493827144454	aci, cmz, fpv, 9ra, ret
226676_at	ZNF521	5	1.49420430809081	aci, fpv, 9ra, ret, vpa
200930_s_at	VCL	5	1.49353058121972	aci, cmz, fpv, 9ra, ret
201464_x_at	JUN	5	1.4934266069882	aci, fpv, mtx, 9ra, vpa
237336_at	ADD2	5	1.49235527222907	aci, cmz, fpv, 9ra, ret
232370_at	GATA2-AS1	5	1.49098151097677	aci, cmz, fpv, 9ra, ret
217061_s_at	ETV1	5	1.49065790776682	aci, cmz, fpv, 9ra, ret
209120_at	NR2F2	5	1.49043112194082	aci, cmz, fpv, 9ra, ret
209119_x_at	NR2F2	5	1.48831126446106	aci, cmz, fpv, 9ra, ret
201540_at	FHL1	5	1.48796623939945	aci, cmz, fpv, 9ra, ret
203476_at	TPBG	5	1.48472864081357	aci, fpv, 9ra, ret, vpa
242836_at	242836_at	5	1.48102288558394	aci, cmz, fpv, 9ra, ret
238066_at	RBP7	5	1.4772262384151	aci, cmz, fpv, 9ra, ret
202149_at	NEDD9	5	1.47175510733435	aci, mtx, 9ra, ret, vpa
220549_at	220549_at	5	1.47172083099949	aci, fpv, mtx, 9ra, vpa
1552694_at	SLC2A13	5	1.46874474760332	aci, cmz, fpv, 9ra, ret
1570253_a_at	RHEBL1	5	1.46712530649427	aci, cmz, fpv, 9ra, ret
233223_at	233223_at	5	1.46034770913189	aci, mtx, 9ra, ret, vpa
205121_at	SGCB	5	1.45780709944607	aci, cmz, fpv, 9ra, ret
222900_at	NRIP3	5	1.45446205437563	aci, fpv, 9ra, ret, vpa
236396_at	LOC101927263	5	1.45387405292209	aci, cmz, fpv, 9ra, ret
227282_at	PCDH19	5	1.44882902183767	aci, cmz, fpv, 9ra, vpa
208216_at	DLX4	5	1.44844393506737	aci, cmz, fpv, 9ra, ret
37512_at	HSD17B6	5	1.44162403881427	aci, cmz, fpv, 9ra, ret
229092_at	NR2F2	5	1.44161815091029	aci, cmz, fpv, 9ra, ret
1552695_a_at	SLC2A13	5	1.43912845858417	aci, cmz, fpv, 9ra, ret
237035_at	237035_at	5	1.43558564186248	aci, cmz, fpv, 9ra, ret
208146_s_at	CPVL	5	1.43498949591331	aci, fpv, 9ra, ret, vpa
212314_at	SEL1L3	5	1.43458247443644	aci, fpv, mtx, 9ra, ret
220816_at	LPAR3	5	1.4325393269239	aci, cmz, fpv, 9ra, ret
210852_s_at	AASS	5	1.43236635705315	aci, cmz, fpv, 9ra, ret
222167_at	222167_at	5	1.4284957768121	aci, cmz, fpv, 9ra, ret
205348_s_at	DYNC1I1	5	1.42731078692429	aci, cmz, fpv, 9ra, ret
206322_at	SYN3	5	1.42557897596026	aci, cmz, fpv, 9ra, ret
204955_at	SRPX	5	1.42495648645445	aci, mtx, 9ra, ret, vpa
223681_s_at	PATJ	5	1.42295153398791	aci, cmz, fpv, 9ra, ret
230497_at	CELF5	5	1.42203824312902	aci, fpv, 9ra, ret, vpa
225491_at	SLC1A2	5	1.42171879567249	aci, cmz, fpv, 9ra, ret
242408_at	STYX	5	1.41993861929328	aci, cmz, fpv, 9ra, ret
242887_at	KCMF1	5	1.4171467638375	aci, cmz, fpv, 9ra, ret
216733_s_at	GATM	5	1.41160553361349	aci, cmz, fpv, 9ra, ret
204995_at	CDK5R1	5	1.40488148979273	aci, cmz, fpv, 9ra, ret
242245_at	242245_at	5	1.40382426798323	aci, cmz, fpv, 9ra, ret
235362_at	CNN3-DT	5	1.40295786875063	aci, cmz, fpv, 9ra, ret
215559_at	ABCC6	5	1.40064658321794	aci, cmz, fpv, 9ra, ret
1569372_at	LINC02525	5	1.40045512932171	aci, cmz, fpv, mtx, 9ra
1559094_at	FBXO9	5	1.39908751173872	aci, cmz, fpv, 9ra, ret
236277_at	236277_at	5	1.3978826055607	cmz, fpv, 9ra, ret, vpa
1557924_s_at	ALPL	5	1.39303664855826	aci, fpv, 9ra, ret, vpa
232523_at	MEGF10	5	1.39153066493641	aci, cmz, 9ra, ret, vpa
229380_at	ILDR2	5	1.39112217554864	aci, fpv, 9ra, ret, vpa
215287_at	STRN	5	1.38779954279298	aci, cmz, fpv, 9ra, ret
235174_s_at	LINC01003	5	1.38090620949847	aci, cmz, fpv, 9ra, ret
1554309_at	EIF4G3	5	1.37758368134229	aci, cmz, fpv, 9ra, ret
230650_at	SLCO5A1	5	1.37605242314593	aci, fpv, mtx, 9ra, vpa
228097_at	MYLIP	5	1.37594531778239	aci, fpv, mtx, ret, vpa
226612_at	UBE2QL1	5	1.37313591842544	aci, fpv, 9ra, ret, vpa
1569290_s_at	GRIA3	5	1.37280467061548	aci, cmz, 9ra, ret, vpa
1553696_s_at	ZNF569	5	1.37245949889288	aci, cmz, fpv, 9ra, ret
1564706_s_at	GLS2	5	1.37133311162189	aci, cmz, fpv, 9ra, ret
230543_at	230543_at	5	1.36982318525913	aci, cmz, mtx, 9ra, ret
228415_at	AP1S2	5	1.36878505524533	aci, fpv, 9ra, ret, vpa
221959_at	FAM110B	5	1.36689419578296	aci, cmz, fpv, 9ra, ret
242801_at	242801_at	5	1.36617000492023	aci, cmz, fpv, 9ra, ret
1553138_a_at	ANKLE1	5	1.36380398754249	aci, cmz, fpv, 9ra, ret
243347_at	243347_at	5	1.362243338387	aci, cmz, fpv, 9ra, vpa
220588_at	BCAS4	5	1.36222341725261	aci, cmz, fpv, 9ra, ret
219388_at	GRHL2	5	1.3578125684199	aci, cmz, fpv, 9ra, ret
1561985_at	C14orf39	5	1.35198896240689	aci, fpv, 9ra, ret, vpa
210286_s_at	SLC4A7	5	1.35151023738981	aci, cmz, fpv, 9ra, ret
221916_at	NEFL	5	1.33800893455636	aci, fpv, mtx, 9ra, vpa
220686_s_at	PIWIL2	5	1.33642952584489	aci, cmz, fpv, 9ra, ret
204519_s_at	PLLP	5	1.33282567616097	aci, cmz, mtx, ret, vpa
213467_at	RND2	5	1.32951772869715	aci, fpv, mtx, 9ra, ret
1552797_s_at	PROM2	5	1.32726025043389	aci, cmz, fpv, 9ra, ret
215528_at	215528_at	5	1.32657375203648	aci, cmz, fpv, 9ra, ret
205905_s_at	205905_s_at	5	1.32410942248977	aci, cmz, fpv, 9ra, ret
209040_s_at	PSMB8	5	1.32169804043233	aci, cmz, fpv, 9ra, ret
236167_at	236167_at	5	1.32153639357584	aci, cmz, fpv, 9ra, ret
225627_s_at	CACHD1	5	1.32114648231341	aci, cmz, 9ra, ret, vpa
230348_at	LATS2	5	1.31649568696502	aci, cmz, fpv, 9ra, ret
235184_at	AEBP2	5	1.31550176019276	aci, cmz, fpv, 9ra, ret
1553802_a_at	SOX3	5	1.31238661112787	aci, fpv, 9ra, ret, vpa
204890_s_at	LCK	5	1.30994032884715	aci, cmz, fpv, 9ra, ret
227365_at	ATCAY	5	1.30970504643244	aci, cmz, fpv, 9ra, ret
240479_at	HS3ST5	5	1.30881716832434	aci, mtx, 9ra, ret, vpa
242346_x_at	242346_x_at	5	1.30880448799061	aci, cmz, fpv, mtx, ret
233417_at	233417_at	5	1.3060268303411	aci, cmz, fpv, 9ra, ret
1557066_at	LUC7L	5	1.30306313133562	cmz, fpv, mtx, ret, vpa
201152_s_at	MBNL1	5	1.30254601319035	aci, cmz, fpv, 9ra, vpa
242056_at	TRIM45	5	1.30190406439194	aci, mtx, 9ra, ret, vpa
224392_s_at	OPN3	5	1.29627096527379	aci, cmz, fpv, 9ra, ret
232606_at	ANK2	5	1.29597120713291	aci, mtx, 9ra, ret, vpa
230559_x_at	FGD4	5	1.29418013179327	cmz, fpv, mtx, ret, vpa
203889_at	SCG5	5	1.29072303747692	aci, cmz, fpv, 9ra, ret
232878_at	NR2F2-AS1	5	1.28756196200111	aci, cmz, fpv, 9ra, ret
202454_s_at	ERBB3	5	1.28675687005563	aci, cmz, fpv, 9ra, ret
202638_s_at	ICAM1	5	1.27873357171803	aci, cmz, fpv, 9ra, ret
243170_at	243170_at	5	1.27781051524031	aci, cmz, fpv, 9ra, ret
227728_at	PPM1A	5	1.26850428609056	aci, cmz, fpv, 9ra, ret
1556046_a_at	MIR124-1HG	5	1.26795248028664	aci, cmz, fpv, 9ra, ret
238426_at	TMEM130	5	1.26579696120317	aci, cmz, fpv, 9ra, ret
228708_at	RAB27B	5	1.26215399018416	aci, cmz, fpv, 9ra, ret
226720_at	PWWP2A	5	1.24857339776262	aci, cmz, fpv, 9ra, ret
230869_at	NALF1	5	1.24767394867482	aci, fpv, mtx, ret, vpa
237145_at	EIF2AK4	5	1.24653728934796	aci, cmz, fpv, 9ra, ret
201153_s_at	MBNL1	5	1.24250134023039	aci, cmz, fpv, 9ra, vpa
217853_at	TNS3	5	1.23934077927286	aci, cmz, fpv, 9ra, ret
210475_at	POU3F1	5	1.23859564043601	aci, cmz, fpv, 9ra, ret
221679_s_at	ABHD6	5	1.23333467999897	aci, fpv, mtx, 9ra, vpa
218816_at	LRRC1	5	1.23188904618521	aci, cmz, fpv, 9ra, ret
239231_at	ZNF101	5	1.22971508098987	aci, cmz, fpv, 9ra, ret
231871_at	GPR180	5	1.22724633697241	aci, cmz, fpv, 9ra, ret
218705_s_at	SNX24	5	1.22211924475177	aci, fpv, mtx, 9ra, ret
242671_at	242671_at	5	1.22211741105285	aci, cmz, fpv, 9ra, vpa
206843_at	CRYBA4	5	1.22076373076368	aci, cmz, fpv, 9ra, ret
243252_at	243252_at	5	1.2207343430547	aci, cmz, fpv, 9ra, ret
229440_at	RBM47	5	1.22055407817014	aci, fpv, 9ra, ret, vpa
232004_at	HNRNPR	5	1.21903991450925	aci, cmz, fpv, mtx, 9ra
229133_s_at	ZNF397	5	1.21823619913461	cmz, fpv, mtx, 9ra, ret
206043_s_at	ATP2C2	5	1.21531873895163	aci, cmz, fpv, mtx, 9ra
226377_at	NFIC	5	1.20094369351049	aci, fpv, 9ra, ret, vpa
206137_at	RIMS2	5	1.20061053400188	aci, fpv, mtx, 9ra, ret
229266_at	SHISA6	5	1.19230586108549	aci, fpv, 9ra, ret, vpa
232202_at	FAM83B	5	1.18930892822073	aci, cmz, fpv, 9ra, ret
207768_at	EGR4	5	1.176253845651	aci, fpv, mtx, 9ra, ret
223796_at	223796_at	5	1.16865626259299	aci, fpv, 9ra, ret, vpa
219537_x_at	DLL3	5	1.16109045217928	aci, cmz, fpv, 9ra, ret
232629_at	PROK2	5	1.15809203823837	cmz, fpv, 9ra, ret, vpa
1566509_s_at	FBXO9	5	1.14257488856614	aci, cmz, fpv, 9ra, ret
237778_at	237778_at	5	1.08904027786765	aci, cmz, mtx, ret, vpa
228642_at	HOTAIRM1	4	6.65460779950871	aci, 9ra, ret, vpa
1557051_s_at	HOTAIRM1	4	6.45380300252031	aci, 9ra, ret, vpa
214639_s_at	HOXA1	4	6.01763977023963	aci, 9ra, ret, vpa
1557050_at	1557050_at	4	4.92793539974066	aci, 9ra, ret, vpa
223642_at	ZIC2	4	4.90736941527214	aci, fpv, 9ra, ret
205453_at	HOXB2	4	4.26069844067239	aci, fpv, 9ra, ret
230493_at	SHISA2	4	3.99292656836188	aci, 9ra, ret, vpa
203296_s_at	ATP1A2	4	3.86739156417093	aci, fpv, 9ra, ret
1559477_s_at	MEIS1	4	3.8056914732869	aci, fpv, 9ra, ret
213094_at	ADGRG6	4	3.7937829656212	aci, fpv, 9ra, ret
216899_s_at	SKAP2	4	3.66360633107214	aci, 9ra, ret, vpa
203798_s_at	VSNL1	4	3.66018714057454	aci, 9ra, ret, vpa
219522_at	FJX1	4	3.60645180604993	aci, fpv, 9ra, ret
228377_at	KLHL14	4	3.56118150262459	aci, fpv, 9ra, ret
201963_at	ACSL1	4	3.49437835005931	aci, fpv, 9ra, vpa
223282_at	TSHZ1	4	3.4739303672354	aci, fpv, 9ra, ret
202410_x_at	202410_x_at	4	3.44085240323667	aci, fpv, 9ra, ret
231947_at	MYCT1	4	3.38960482193576	aci, fpv, 9ra, ret
210881_s_at	210881_s_at	4	3.37027554563215	aci, fpv, 9ra, ret
206286_s_at	206286_s_at	4	3.34559764451152	aci, cmz, 9ra, ret
230895_at	HAPLN1	4	3.34260507580205	cmz, fpv, ret, vpa
207076_s_at	ASS1	4	3.18717046784531	aci, cmz, 9ra, ret
242172_at	242172_at	4	3.18038180443706	aci, fpv, 9ra, ret
217967_s_at	NIBAN1	4	3.15466834927037	aci, fpv, mtx, 9ra
230865_at	LIX1	4	3.13818328251077	aci, fpv, 9ra, ret
204393_s_at	ACP3	4	3.05028846864923	cmz, fpv, 9ra, ret
228827_at	RUNX1T1	4	3.02813592384652	aci, fpv, 9ra, ret
227607_at	STAMBPL1	4	2.99709493931071	aci, fpv, 9ra, ret
1552487_a_at	BNC1	4	2.98522324706705	aci, fpv, 9ra, ret
231666_at	PAX3	4	2.97250438834973	cmz, fpv, mtx, vpa
225728_at	SORBS2	4	2.95475299076384	aci, mtx, 9ra, vpa
205528_s_at	RUNX1T1	4	2.89148954083793	aci, fpv, 9ra, ret
204424_s_at	LMO3	4	2.86915204104357	aci, mtx, 9ra, vpa
203797_at	VSNL1	4	2.86804340497144	aci, 9ra, ret, vpa
209602_s_at	GATA3	4	2.86685399105416	cmz, fpv, ret, vpa
221884_at	MECOM	4	2.85390276362891	aci, cmz, mtx, 9ra
205030_at	FABP7	4	2.84369500754878	aci, fpv, 9ra, ret
205529_s_at	RUNX1T1	4	2.79516213858279	aci, fpv, 9ra, ret
227703_s_at	SYTL4	4	2.78143386451128	aci, cmz, fpv, 9ra
230040_at	ADAMTS18	4	2.77480581113864	cmz, fpv, 9ra, ret
227404_s_at	EGR1	4	2.76015261359705	aci, fpv, 9ra, ret
244420_at	244420_at	4	2.75673059620689	aci, fpv, 9ra, ret
207345_at	FST	4	2.75207756124217	aci, mtx, 9ra, ret
1558523_at	FAM184A	4	2.74980958702421	aci, fpv, 9ra, ret
213929_at	EXPH5	4	2.70179280574999	aci, fpv, 9ra, ret
228347_at	SIX1	4	2.70168058744517	cmz, fpv, ret, vpa
207233_s_at	MITF	4	2.68658976737875	aci, fpv, 9ra, ret
1560101_at	SYDE2	4	2.67696337178735	aci, fpv, 9ra, ret
224348_s_at	224348_s_at	4	2.67305431938784	aci, fpv, 9ra, ret
203349_s_at	ETV5	4	2.65508752264693	aci, fpv, 9ra, ret
218435_at	DNAJC15	4	2.6430936701783	aci, fpv, 9ra, vpa
209470_s_at	GPM6A	4	2.58369732865125	aci, fpv, 9ra, ret
209840_s_at	LRRN3	4	2.56930257690847	aci, cmz, mtx, vpa
227238_at	MUC15	4	2.54709372338636	aci, cmz, fpv, ret
227241_at	MUC15	4	2.54494481785605	aci, cmz, fpv, ret
215228_at	NHLH2	4	2.5406298839821	aci, mtx, 9ra, ret
238297_at	238297_at	4	2.53808202803364	aci, cmz, 9ra, ret
205029_s_at	FABP7	4	2.52964337232302	aci, fpv, 9ra, ret
210145_at	PLA2G4A	4	2.51274327150487	cmz, fpv, 9ra, ret
205278_at	GAD1	4	2.5090544747098	aci, cmz, mtx, 9ra
204983_s_at	GPC4	4	2.49629888841611	aci, 9ra, ret, vpa
201694_s_at	EGR1	4	2.48683992416078	aci, fpv, 9ra, ret
232746_at	ACKR3	4	2.47707983546791	aci, fpv, 9ra, ret
226492_at	SEMA6D	4	2.46638080168731	aci, fpv, 9ra, ret
215692_s_at	MPPED2	4	2.46047630661706	aci, cmz, 9ra, ret
202431_s_at	MYC	4	2.45965097206905	aci, cmz, 9ra, ret
1569607_s_at	1569607_s_at	4	2.44501600354361	aci, fpv, 9ra, ret
204288_s_at	SORBS2	4	2.4391696847709	aci, mtx, 9ra, vpa
227399_at	VGLL3	4	2.43275811156054	aci, cmz, 9ra, vpa
205830_at	CLGN	4	2.43012393199768	cmz, fpv, 9ra, ret
209841_s_at	LRRN3	4	2.42818267684988	aci, cmz, mtx, vpa
208530_s_at	RARB	4	2.42105721892422	aci, fpv, 9ra, ret
228221_at	SLC44A3	4	2.40533879681277	aci, fpv, 9ra, ret
207275_s_at	ACSL1	4	2.38454529550962	aci, fpv, 9ra, vpa
207197_at	ZIC3	4	2.37963585505031	aci, mtx, 9ra, vpa
214240_at	GAL	4	2.37656415377429	aci, cmz, 9ra, ret
227760_at	IGFBPL1	4	2.36357266681394	aci, fpv, 9ra, vpa
214734_at	EXPH5	4	2.35169895897716	aci, fpv, 9ra, ret
215076_s_at	COL3A1	4	2.34511028131325	cmz, fpv, ret, vpa
244597_at	244597_at	4	2.33674862079704	aci, fpv, 9ra, ret
238032_at	238032_at	4	2.33624699325967	aci, fpv, 9ra, ret
208850_s_at	THY1	4	2.32464654270907	aci, fpv, 9ra, ret
208891_at	DUSP6	4	2.32373833815807	aci, mtx, 9ra, vpa
1565598_at	1565598_at	4	2.31699204282557	aci, fpv, 9ra, ret
221760_at	MAN1A1	4	2.30592057692875	aci, fpv, 9ra, ret
205473_at	ATP6V1B1	4	2.30414609840946	aci, fpv, 9ra, ret
216218_s_at	PLCL2	4	2.30056321215137	aci, fpv, 9ra, ret
221523_s_at	RRAGD	4	2.29903556242883	cmz, fpv, 9ra, ret
222154_s_at	SPATS2L	4	2.29625291482634	aci, fpv, 9ra, ret
226560_at	SGPP2	4	2.2732971439303	aci, cmz, fpv, 9ra
222719_s_at	PDGFC	4	2.27319537278567	aci, fpv, 9ra, ret
203510_at	MET	4	2.27004603474503	aci, fpv, mtx, 9ra
208892_s_at	DUSP6	4	2.25590800491235	aci, mtx, 9ra, vpa
227606_s_at	STAMBPL1	4	2.25443757111499	aci, fpv, 9ra, ret
236824_at	TMEM132B	4	2.25065684293676	aci, fpv, 9ra, ret
207540_s_at	SYK	4	2.22888799583475	aci, fpv, 9ra, ret
44783_s_at	HEY1	4	2.22037974995634	cmz, fpv, mtx, ret
233442_at	233442_at	4	2.21940476621394	aci, fpv, 9ra, ret
237849_at	237849_at	4	2.21897541516528	aci, fpv, 9ra, ret
227059_at	GPC6	4	2.21767060735514	aci, 9ra, ret, vpa
200872_at	S100A10	4	2.21493311585783	aci, fpv, 9ra, vpa
204560_at	FKBP5	4	2.20855920453029	aci, fpv, 9ra, ret
233882_s_at	SEMA6D	4	2.20428350089222	aci, fpv, 9ra, ret
37547_at	BBS9	4	2.19713628349829	aci, fpv, 9ra, ret
220892_s_at	PSAT1	4	2.18923703436162	aci, fpv, 9ra, ret
213353_at	ABCA5	4	2.18851492574463	aci, mtx, 9ra, vpa
219302_s_at	CNTNAP2	4	2.18847515342774	aci, fpv, 9ra, ret
225688_s_at	PHLDB2	4	2.18522221709141	aci, cmz, fpv, 9ra
242051_at	242051_at	4	2.18149967424218	aci, cmz, fpv, 9ra
202976_s_at	RHOBTB3	4	2.17945615945399	aci, fpv, 9ra, ret
205555_s_at	MSX2	4	2.17773393337069	cmz, fpv, ret, vpa
232060_at	ROR1	4	2.17714302047826	aci, 9ra, ret, vpa
208893_s_at	DUSP6	4	2.16328034263814	aci, mtx, 9ra, vpa
1569472_s_at	TTC3	4	2.15044316620744	aci, 9ra, ret, vpa
228367_at	ALPK2	4	2.14938901511579	cmz, fpv, ret, vpa
210447_at	GLUD2	4	2.14440408563239	aci, fpv, 9ra, ret
220625_s_at	ELF5	4	2.13917234586804	cmz, fpv, 9ra, ret
220668_s_at	DNMT3B	4	2.12961818285452	aci, cmz, 9ra, ret
213309_at	PLCL2	4	2.10969999377333	aci, fpv, 9ra, ret
221773_at	ELK3	4	2.10279032680584	aci, mtx, 9ra, vpa
226068_at	SYK	4	2.09863597395403	aci, fpv, 9ra, ret
210602_s_at	CDH6	4	2.09733176571118	fpv, mtx, ret, vpa
200974_at	ACTA2	4	2.09680134913413	aci, mtx, 9ra, vpa
218764_at	PRKCH	4	2.0957671959634	cmz, fpv, ret, vpa
224840_at	FKBP5	4	2.09396893672702	aci, fpv, 9ra, ret
244780_at	SGPP2	4	2.09289192881996	aci, cmz, fpv, 9ra
202284_s_at	CDKN1A	4	2.08891296684344	aci, mtx, 9ra, ret
205479_s_at	PLAU	4	2.08848382467023	aci, 9ra, ret, vpa
228333_at	ZEB2	4	2.08503592768552	aci, fpv, 9ra, ret
211668_s_at	PLAU	4	2.08284209263331	aci, 9ra, ret, vpa
207957_s_at	PRKCB	4	2.07988578184765	aci, cmz, fpv, 9ra
224856_at	FKBP5	4	2.06297507519157	aci, fpv, 9ra, ret
203424_s_at	IGFBP5	4	2.06262314797676	aci, mtx, 9ra, ret
238839_at	OTX1	4	2.04484319035162	aci, mtx, 9ra, vpa
205153_s_at	CD40	4	2.03941409745707	aci, fpv, 9ra, ret
230102_at	ETV5	4	2.03547527771679	aci, fpv, 9ra, ret
238763_at	RBM20	4	2.02781476777687	aci, 9ra, ret, vpa
203914_x_at	HPGD	4	2.02191110441133	aci, cmz, fpv, ret
214212_x_at	FERMT2	4	2.01713726383619	aci, fpv, 9ra, ret
201601_x_at	201601_x_at	4	2.01543905635704	aci, cmz, 9ra, ret
230645_at	FRMD3	4	2.00852920917773	aci, fpv, 9ra, ret
226096_at	FNDC5	4	1.99787036754718	aci, 9ra, ret, vpa
226814_at	ADAMTS9	4	1.99777463318922	aci, cmz, 9ra, vpa
39248_at	AQP3	4	1.9968020397839	aci, fpv, 9ra, ret
201510_at	ELF3	4	1.99513228993735	aci, fpv, 9ra, ret
233887_at	ADGRG6	4	1.99370352489008	aci, fpv, 9ra, ret
211549_s_at	HPGD	4	1.9920663810688	aci, cmz, fpv, ret
203372_s_at	SOCS2	4	1.99198320667798	aci, fpv, 9ra, ret
228010_at	PPP2R2C	4	1.99020687443531	aci, fpv, 9ra, ret
202436_s_at	CYP1B1	4	1.98838871971861	cmz, fpv, mtx, vpa
222670_s_at	MAFB	4	1.98148877663668	aci, cmz, fpv, 9ra
220987_s_at	220987_s_at	4	1.97334648896981	aci, cmz, 9ra, ret
226051_at	SELENOM	4	1.97219708435689	aci, mtx, 9ra, ret
208664_s_at	TTC3	4	1.97141644955796	aci, 9ra, ret, vpa
209212_s_at	KLF5	4	1.96739948622322	aci, cmz, fpv, 9ra
214769_at	CLCN4	4	1.96366491888578	aci, fpv, 9ra, ret
217678_at	SLC7A11	4	1.96013562026853	aci, mtx, 9ra, vpa
225202_at	RHOBTB3	4	1.95493270518576	aci, fpv, 9ra, ret
232935_at	232935_at	4	1.9523849123051	cmz, fpv, mtx, vpa
209210_s_at	FERMT2	4	1.94850846612813	aci, fpv, 9ra, ret
202435_s_at	CYP1B1	4	1.94788720925644	cmz, fpv, mtx, vpa
229774_at	CXXC4	4	1.9392902969967	aci, mtx, 9ra, ret
218599_at	REC8	4	1.9354765968183	aci, fpv, 9ra, ret
204011_at	SPRY2	4	1.92711075700257	aci, fpv, 9ra, ret
232105_at	BLACAT1	4	1.92701252412547	aci, fpv, 9ra, vpa
209726_at	CA11	4	1.92251663181796	aci, fpv, 9ra, ret
238617_at	KIF26B	4	1.92170303465396	aci, fpv, 9ra, ret
223730_at	GPC6	4	1.9202077530469	aci, 9ra, ret, vpa
225342_at	AK4	4	1.91529089796602	aci, fpv, mtx, 9ra
210239_at	IRX5	4	1.91092060871383	aci, cmz, fpv, ret
210896_s_at	ASPH	4	1.90575230220077	aci, fpv, 9ra, ret
206960_at	LPAR4	4	1.90534765518256	aci, fpv, 9ra, ret
1554690_a_at	TACC1	4	1.9013854726893	aci, fpv, 9ra, ret
226834_at	CLMP	4	1.90108560570164	aci, fpv, mtx, 9ra
202651_at	LPGAT1	4	1.89903815342391	aci, fpv, 9ra, ret
213808_at	ADAM23	4	1.89737389181503	aci, fpv, 9ra, ret
218839_at	HEY1	4	1.89506868999273	cmz, fpv, mtx, ret
215346_at	CD40	4	1.88960817362685	aci, fpv, 9ra, ret
206481_s_at	LDB2	4	1.88919655904913	aci, cmz, fpv, 9ra
226863_at	FAM110C	4	1.88856974230582	aci, cmz, 9ra, ret
214157_at	GNAS	4	1.88621783582554	aci, cmz, fpv, ret
231775_at	TNFRSF10A	4	1.88301798643918	aci, mtx, 9ra, ret
207717_s_at	PKP2	4	1.88173605976444	aci, fpv, 9ra, ret
224215_s_at	DLL1	4	1.87145819578453	aci, mtx, 9ra, vpa
214844_s_at	DOK5	4	1.87044157632903	aci, cmz, 9ra, vpa
209457_at	DUSP5	4	1.86715403989744	aci, fpv, 9ra, vpa
243198_at	TEX9	4	1.86274864763893	aci, fpv, 9ra, ret
212096_s_at	MTUS1	4	1.85384002208814	aci, fpv, 9ra, ret
209803_s_at	PHLDA2	4	1.85355177743896	aci, 9ra, ret, vpa
201693_s_at	EGR1	4	1.85004181478372	aci, fpv, 9ra, ret
209324_s_at	RGS16	4	1.84855560356999	aci, fpv, 9ra, vpa
227195_at	ZNF503	4	1.846504103387	mtx, 9ra, ret, vpa
220197_at	ATP6V0A4	4	1.84635518454029	aci, fpv, 9ra, ret
235497_at	LINC01128	4	1.84205153879145	cmz, fpv, 9ra, ret
229842_at	ELF3	4	1.84047218605395	aci, fpv, 9ra, ret
214696_at	MIR22HG	4	1.83909522229592	aci, fpv, 9ra, ret
238533_at	EPHA7	4	1.83762633803054	aci, fpv, 9ra, ret
205100_at	GFPT2	4	1.83685680545373	aci, fpv, 9ra, ret
221045_s_at	PER3	4	1.83684718888929	aci, cmz, fpv, 9ra
209921_at	SLC7A11	4	1.83580401731502	aci, mtx, 9ra, vpa
218950_at	ARAP3	4	1.83415912300093	aci, fpv, 9ra, ret
205498_at	GHR	4	1.83110059778164	aci, fpv, 9ra, ret
230195_at	LINC01405	4	1.82891157592084	aci, fpv, 9ra, vpa
220574_at	SEMA6D	4	1.82870496220426	aci, fpv, 9ra, ret
44790_s_at	RUBCNL	4	1.82804851723174	aci, fpv, 9ra, ret
234650_at	234650_at	4	1.82619257027321	aci, fpv, 9ra, ret
215626_at	215626_at	4	1.82484051992691	aci, fpv, 9ra, ret
235518_at	SLC8A1	4	1.82343316624318	cmz, fpv, mtx, ret
225911_at	NPNT	4	1.81651053910376	aci, fpv, 9ra, ret
228885_at	MAMDC2	4	1.8164071385901	aci, fpv, 9ra, ret
213273_at	TENM4	4	1.81449719441516	cmz, fpv, ret, vpa
206502_s_at	INSM1	4	1.81160205193883	fpv, mtx, 9ra, vpa
1559265_at	SKIDA1	4	1.81039493219098	aci, fpv, 9ra, ret
235276_at	EPSTI1	4	1.80698209765795	cmz, fpv, 9ra, ret
208851_s_at	THY1	4	1.80560245741553	aci, fpv, 9ra, ret
218918_at	MAN1C1	4	1.80550227768858	aci, cmz, 9ra, ret
213139_at	SNAI2	4	1.80416138384444	aci, fpv, 9ra, vpa
227690_at	GABRB3	4	1.80388356749922	aci, mtx, 9ra, ret
219863_at	HERC5	4	1.80357165355354	aci, mtx, 9ra, vpa
212095_s_at	MTUS1	4	1.7958544695287	aci, fpv, 9ra, ret
205997_at	ADAM28	4	1.79530529079895	cmz, fpv, ret, vpa
209135_at	ASPH	4	1.79519497237694	aci, fpv, 9ra, ret
228360_at	LYPD6B	4	1.79300750162664	aci, cmz, fpv, 9ra
231269_at	ASCC3	4	1.79295866041545	aci, cmz, 9ra, ret
209737_at	MAGI2	4	1.79244684643626	aci, fpv, 9ra, ret
232061_at	SDK2	4	1.79088593610615	aci, fpv, 9ra, ret
238419_at	PHLDB2	4	1.79005440703135	aci, cmz, fpv, 9ra
220150_s_at	FAM184A	4	1.78833510805782	aci, fpv, 9ra, ret
237030_at	ACP3	4	1.78812266093208	cmz, fpv, 9ra, ret
242559_at	242559_at	4	1.78469266429117	aci, cmz, fpv, 9ra
204724_s_at	COL9A3	4	1.78310886805507	aci, cmz, fpv, 9ra
218960_at	TMPRSS4	4	1.78265196089153	aci, fpv, 9ra, ret
209848_s_at	PMEL	4	1.78030491917048	aci, cmz, fpv, 9ra
58780_s_at	ARHGEF40	4	1.77741686570331	aci, fpv, 9ra, ret
226961_at	PRR15	4	1.77449662606838	aci, fpv, 9ra, vpa
1554592_a_at	SLC1A6	4	1.76360050719264	aci, cmz, fpv, 9ra
227830_at	GABRB3	4	1.76337813699945	aci, mtx, 9ra, ret
208908_s_at	CAST	4	1.76095135920872	aci, cmz, fpv, 9ra
203066_at	CHST15	4	1.7564290601907	aci, fpv, 9ra, ret
210601_at	CDH6	4	1.75154667268232	fpv, mtx, ret, vpa
220471_s_at	MYCT1	4	1.74805491823108	aci, fpv, 9ra, ret
242191_at	242191_at	4	1.74405919554092	aci, cmz, 9ra, ret
235613_at	235613_at	4	1.74385376808513	aci, fpv, 9ra, ret
214774_x_at	TOX3	4	1.74094348614822	cmz, fpv, ret, vpa
214933_at	CACNA1A	4	1.7401001134242	aci, fpv, 9ra, ret
207467_x_at	CAST	4	1.73592372929089	aci, cmz, fpv, 9ra
204422_s_at	FGF2	4	1.73184550409762	aci, cmz, 9ra, ret
208621_s_at	EZR	4	1.72843605393972	aci, fpv, 9ra, ret
201008_s_at	TXNIP	4	1.72668570268295	cmz, fpv, mtx, vpa
236465_at	RNF175	4	1.72299103602629	aci, fpv, 9ra, ret
228051_at	ARFGEF3	4	1.7224672299288	cmz, fpv, 9ra, ret
242940_x_at	DLX6	4	1.72175104239279	aci, cmz, 9ra, ret
209281_s_at	ATP2B1	4	1.71951815148818	cmz, fpv, 9ra, ret
215108_x_at	TOX3	4	1.71800305091897	cmz, fpv, ret, vpa
218330_s_at	NAV2	4	1.71257586421442	aci, cmz, fpv, 9ra
229879_at	ASPH	4	1.71108490631216	aci, fpv, 9ra, ret
208606_s_at	WNT4	4	1.70960850595771	cmz, fpv, ret, vpa
227052_at	SMIM14	4	1.7066023552069	aci, mtx, 9ra, vpa
237292_at	DPYSL3	4	1.70623620000747	aci, fpv, 9ra, ret
201195_s_at	SLC7A5	4	1.70593091509934	aci, mtx, 9ra, vpa
1563022_at	CCDC160	4	1.70488140955472	aci, fpv, 9ra, ret
216623_x_at	TOX3	4	1.70468599482616	cmz, fpv, ret, vpa
205081_at	CRIP1	4	1.7016990781198	fpv, 9ra, ret, vpa
219935_at	ADAMTS5	4	1.69937623855662	cmz, fpv, 9ra, ret
224989_at	SMIM14	4	1.69876444050482	aci, mtx, 9ra, vpa
236302_at	PPM1E	4	1.69841536680392	aci, fpv, 9ra, ret
1555392_at	1555392_at	4	1.69743074470705	aci, fpv, 9ra, ret
211518_s_at	BMP4	4	1.69628370330791	aci, mtx, 9ra, vpa
203234_at	UPP1	4	1.69571009784167	aci, cmz, 9ra, ret
201279_s_at	DAB2	4	1.69523953725945	aci, fpv, 9ra, ret
243819_at	243819_at	4	1.69295060165414	aci, cmz, 9ra, ret
201506_at	TGFBI	4	1.69123521889245	aci, 9ra, ret, vpa
243586_at	243586_at	4	1.68741874772304	aci, cmz, 9ra, ret
1554629_at	EPHA7	4	1.68558705476254	aci, fpv, 9ra, ret
203425_s_at	IGFBP5	4	1.68281898655727	aci, fpv, mtx, 9ra
206542_s_at	SMARCA2	4	1.68208086741523	cmz, fpv, ret, vpa
1556488_s_at	CFAP91	4	1.68052235572808	aci, fpv, 9ra, vpa
241002_at	241002_at	4	1.67910752025563	cmz, fpv, mtx, ret
222008_at	COL9A1	4	1.67880007037698	aci, fpv, 9ra, ret
214111_at	OPCML	4	1.67694314588186	aci, fpv, 9ra, ret
239205_s_at	239205_s_at	4	1.67493646470235	aci, fpv, 9ra, vpa
1554717_a_at	PDE4D	4	1.67374872980246	aci, cmz, 9ra, ret
204348_s_at	AK4	4	1.67362800869908	aci, fpv, mtx, 9ra
209723_at	SERPINB9	4	1.67358057695133	aci, fpv, ret, vpa
221973_at	221973_at	4	1.67327642633487	aci, cmz, mtx, 9ra
205206_at	ANOS1	4	1.67093031863506	aci, 9ra, ret, vpa
244288_s_at	SIX3	4	1.6656763994255	aci, fpv, 9ra, ret
236404_at	236404_at	4	1.66148776814537	aci, fpv, 9ra, ret
1554300_a_at	SVOPL	4	1.65920655912788	aci, fpv, 9ra, ret
230896_at	BEND4	4	1.65811448120294	aci, cmz, fpv, 9ra
228245_s_at	228245_s_at	4	1.65756108777062	aci, fpv, 9ra, vpa
232541_at	232541_at	4	1.65707760340646	cmz, fpv, ret, vpa
215716_s_at	ATP2B1	4	1.65281500568661	cmz, fpv, 9ra, ret
227623_at	CACNA2D1	4	1.65241862340082	aci, 9ra, ret, vpa
210377_at	ACSM3	4	1.65233749633325	aci, cmz, fpv, ret
201578_at	PODXL	4	1.65222026786971	aci, cmz, 9ra, vpa
52837_at	SHISAL1	4	1.64743020895188	aci, fpv, 9ra, ret
217234_s_at	EZR	4	1.6446829523243	aci, fpv, 9ra, ret
221524_s_at	RRAGD	4	1.64316530136886	cmz, fpv, 9ra, ret
201466_s_at	JUN	4	1.64131641723398	aci, fpv, 9ra, vpa
223614_at	MMP16	4	1.64048510350249	aci, cmz, fpv, 9ra
236293_at	RHOH	4	1.6393427236012	aci, fpv, 9ra, ret
203849_s_at	KIF1A	4	1.63816148690535	aci, fpv, 9ra, ret
228584_at	SGCB	4	1.63805115907206	aci, fpv, 9ra, ret
221958_s_at	WLS	4	1.63749109385018	cmz, fpv, mtx, 9ra
234645_at	234645_at	4	1.63482900170344	aci, cmz, fpv, 9ra
232947_at	232947_at	4	1.63335626680655	aci, cmz, fpv, 9ra
204860_s_at	NAIP	4	1.63207878028255	aci, cmz, 9ra, ret
231873_at	BMPR2	4	1.63189278571324	aci, cmz, fpv, 9ra
206376_at	SLC6A15	4	1.62684582493124	aci, cmz, fpv, 9ra
229053_at	SYT17	4	1.6243347860419	aci, cmz, 9ra, vpa
36711_at	MAFF	4	1.62371676546226	aci, 9ra, ret, vpa
202920_at	ANK2	4	1.62320746082499	aci, mtx, 9ra, vpa
208116_s_at	MAN1A1	4	1.62097036066676	aci, fpv, 9ra, ret
230147_at	F2RL2	4	1.61685426005731	aci, mtx, 9ra, vpa
226210_s_at	MEG3	4	1.61513054285523	aci, fpv, ret, vpa
225922_at	FNIP2	4	1.61318780476855	aci, cmz, fpv, 9ra
202619_s_at	PLOD2	4	1.60933246979886	aci, fpv, 9ra, ret
222344_at	222344_at	4	1.60308704989993	aci, cmz, fpv, 9ra
202626_s_at	LYN	4	1.59903837127046	aci, mtx, 9ra, vpa
203333_at	KIFAP3	4	1.59874875983814	aci, fpv, 9ra, ret
204115_at	GNG11	4	1.59703285608472	cmz, mtx, 9ra, vpa
232978_at	232978_at	4	1.59616820568472	aci, cmz, fpv, 9ra
237189_at	HOXB-AS1	4	1.59457180762851	aci, fpv, 9ra, ret
229346_at	NES	4	1.59426523590719	aci, cmz, 9ra, ret
238608_at	238608_at	4	1.59426001862843	aci, fpv, 9ra, ret
206382_s_at	BDNF	4	1.59312523640636	cmz, fpv, mtx, vpa
210074_at	CTSV	4	1.59289960485257	cmz, fpv, mtx, ret
204352_at	TRAF5	4	1.59246885684013	aci, fpv, 9ra, ret
241780_at	CDH11	4	1.59240456430978	aci, fpv, 9ra, ret
231470_at	LINC00664	4	1.59217253847246	aci, cmz, fpv, 9ra
202484_s_at	MBD2	4	1.59094688387496	aci, cmz, fpv, 9ra
202625_at	LYN	4	1.58937106851926	aci, mtx, 9ra, vpa
211828_s_at	TNIK	4	1.58653193471913	fpv, mtx, 9ra, vpa
201438_at	COL6A3	4	1.58630377506937	aci, fpv, mtx, vpa
201843_s_at	EFEMP1	4	1.5847465108393	aci, mtx, 9ra, ret
1555725_a_at	RGS5	4	1.58248312196478	aci, mtx, 9ra, vpa
200621_at	CSRP1	4	1.58213715928926	fpv, mtx, 9ra, vpa
213703_at	LINC00342	4	1.5804764532492	aci, mtx, 9ra, vpa
237465_at	USP53	4	1.57813831653041	aci, mtx, 9ra, ret
225973_at	TAP2	4	1.57277516771033	aci, cmz, fpv, 9ra
216048_s_at	RHOBTB3	4	1.5708320425141	aci, fpv, 9ra, ret
228194_s_at	SORCS1	4	1.56978558519567	aci, fpv, 9ra, ret
215041_s_at	DOCK9	4	1.5690491906621	aci, fpv, 9ra, ret
213238_at	ATP10D	4	1.56733816390555	cmz, fpv, 9ra, ret
231407_s_at	FOXH1	4	1.56630218379319	aci, cmz, fpv, 9ra
1562529_s_at	1562529_s_at	4	1.56607584965146	aci, cmz, 9ra, vpa
1566115_at	1566115_at	4	1.56601285074264	aci, cmz, 9ra, ret
223594_at	TMEM117	4	1.56574134300073	aci, fpv, 9ra, ret
217997_at	PHLDA1	4	1.56368064125879	aci, fpv, 9ra, vpa
230785_at	SALL3	4	1.56323577770096	aci, mtx, 9ra, vpa
243322_at	243322_at	4	1.56323084043157	aci, fpv, 9ra, ret
243974_at	243974_at	4	1.56177236432764	aci, cmz, fpv, vpa
205257_s_at	AMPH	4	1.56137554779469	aci, fpv, 9ra, ret
202345_s_at	FABP5	4	1.56051854551294	aci, fpv, 9ra, vpa
235811_at	235811_at	4	1.55848848277464	aci, cmz, fpv, 9ra
209198_s_at	SYT11	4	1.55815816285194	aci, fpv, 9ra, ret
242290_at	TACC1	4	1.5553713661227	aci, fpv, 9ra, ret
205483_s_at	ISG15	4	1.55330949007227	aci, mtx, 9ra, ret
217546_at	MT1M	4	1.55309616618715	aci, fpv, 9ra, ret
231270_at	CA13	4	1.5509646153952	aci, fpv, 9ra, ret
1562275_at	1562275_at	4	1.55050371296845	aci, cmz, fpv, mtx
1558111_at	MBNL1	4	1.55044774746692	aci, cmz, fpv, 9ra
210999_s_at	GRB10	4	1.55017313181691	aci, cmz, 9ra, ret
241705_at	ABCA5	4	1.54726606365579	aci, mtx, 9ra, vpa
212311_at	SEL1L3	4	1.54666769902121	aci, fpv, 9ra, ret
201289_at	CCN1	4	1.54594134073425	aci, cmz, 9ra, ret
209685_s_at	PRKCB	4	1.54421567396761	aci, cmz, fpv, 9ra
1554079_at	GALNT18	4	1.54348546988703	aci, fpv, 9ra, ret
210757_x_at	DAB2	4	1.54339712029662	aci, fpv, 9ra, ret
203130_s_at	KIF5C	4	1.54215204512204	aci, fpv, 9ra, ret
208623_s_at	EZR	4	1.53960210931366	aci, fpv, 9ra, ret
210657_s_at	SEPTIN4	4	1.53935346311645	aci, fpv, 9ra, ret
221841_s_at	KLF4	4	1.53903416827526	aci, fpv, 9ra, ret
224694_at	ANTXR1	4	1.5385596479541	aci, mtx, 9ra, vpa
203178_at	GATM	4	1.53700059679077	cmz, fpv, 9ra, ret
205355_at	ACADSB	4	1.53524738747055	aci, cmz, fpv, 9ra
223366_at	ZNF704	4	1.53432804055535	aci, cmz, 9ra, ret
217986_s_at	BAZ1A	4	1.53313683343018	aci, cmz, fpv, 9ra
1554593_s_at	SLC1A6	4	1.53206961790395	aci, cmz, fpv, 9ra
224925_at	PREX1	4	1.53104132335848	aci, fpv, 9ra, vpa
235635_at	ARHGAP5	4	1.52971111796252	aci, fpv, 9ra, ret
242287_at	CLIP1	4	1.52923492830228	aci, fpv, 9ra, ret
226192_at	AR	4	1.52688779351788	aci, fpv, 9ra, ret
205893_at	NLGN1	4	1.52650493893032	aci, cmz, fpv, vpa
205109_s_at	ARHGEF4	4	1.52624645415992	aci, fpv, 9ra, ret
236699_at	236699_at	4	1.52603482720825	aci, cmz, fpv, 9ra
231361_at	NLGN1	4	1.52561204714656	cmz, fpv, ret, vpa
202766_s_at	FBN1	4	1.52390216022848	aci, 9ra, ret, vpa
1564248_at	1564248_at	4	1.5235299853797	aci, fpv, 9ra, ret
229090_at	ZEB1-AS1	4	1.52328130021631	fpv, mtx, 9ra, vpa
226231_at	PAWR	4	1.52282230685014	aci, cmz, fpv, 9ra
209822_s_at	VLDLR	4	1.52006969281673	aci, cmz, 9ra, ret
201983_s_at	EGFR	4	1.51928478393717	cmz, fpv, mtx, vpa
208790_s_at	CAVIN1	4	1.51857876726008	aci, cmz, 9ra, vpa
218087_s_at	SORBS1	4	1.51847923220371	cmz, fpv, mtx, ret
222292_at	CD40	4	1.51711269724643	aci, fpv, 9ra, ret
1554640_at	PALM2AKAP2	4	1.51677292914695	aci, mtx, 9ra, vpa
229978_at	SHISA9	4	1.51646016987586	aci, mtx, 9ra, vpa
220360_at	THAP9	4	1.51574958918715	aci, fpv, mtx, 9ra
213107_at	TNIK	4	1.51350015320011	fpv, mtx, 9ra, vpa
212154_at	SDC2	4	1.51191762813647	aci, 9ra, ret, vpa
239303_at	PIWIL2	4	1.51126821636503	aci, cmz, fpv, 9ra
217519_at	217519_at	4	1.51116958611311	cmz, fpv, 9ra, ret
226112_at	SGCB	4	1.50900401248598	aci, fpv, 9ra, ret
240397_x_at	COLEC12	4	1.5041415881281	cmz, fpv, ret, vpa
207981_s_at	ESRRG	4	1.50311892806788	cmz, fpv, mtx, 9ra
221729_at	COL5A2	4	1.50239935310474	cmz, fpv, ret, vpa
210042_s_at	CTSZ	4	1.49947393068557	aci, fpv, 9ra, ret
204751_x_at	DSC2	4	1.49812611466284	aci, fpv, 9ra, ret
235281_x_at	AHNAK	4	1.49550977254518	aci, fpv, 9ra, ret
216235_s_at	ED9ra	4	1.49509877438089	aci, fpv, 9ra, ret
217518_at	MYOF	4	1.49274526857145	aci, fpv, 9ra, vpa
208949_s_at	LGALS3	4	1.49257783729478	aci, fpv, 9ra, vpa
215783_s_at	ALPL	4	1.49165568683414	aci, fpv, 9ra, ret
1563900_at	FAM83B	4	1.49089831797781	aci, cmz, fpv, 9ra
236592_at	236592_at	4	1.49072256856596	aci, fpv, 9ra, ret
216236_s_at	216236_s_at	4	1.49023604620214	aci, mtx, 9ra, vpa
1554242_a_at	COCH	4	1.48867482426989	aci, fpv, mtx, 9ra
228810_at	CCNYL1	4	1.48830924645732	aci, cmz, 9ra, ret
229331_at	SPATA18	4	1.48596518094462	aci, mtx, 9ra, ret
223169_s_at	RHOU	4	1.48518371652134	aci, 9ra, ret, vpa
228098_s_at	MYLIP	4	1.48472834475966	aci, fpv, 9ra, ret
227763_at	LYPD6	4	1.4841562770034	cmz, fpv, 9ra, ret
226452_at	PDK1	4	1.48262430639401	aci, 9ra, ret, vpa
227769_at	GPR27	4	1.4804033250673	cmz, fpv, ret, vpa
229930_at	LINC01315	4	1.47984748700459	aci, fpv, 9ra, ret
234284_at	GNG8	4	1.47835970150372	aci, fpv, 9ra, ret
237856_at	RAP1GDS1	4	1.47829134498351	aci, cmz, fpv, 9ra
204735_at	PDE4A	4	1.4780412676558	aci, fpv, 9ra, ret
1555058_a_at	LPGAT1	4	1.4731602146925	aci, fpv, 9ra, ret
212157_at	SDC2	4	1.47236126102576	aci, fpv, 9ra, ret
219313_at	GRAMD1C	4	1.47204241802975	aci, mtx, 9ra, ret
242901_at	242901_at	4	1.47134964056865	aci, cmz, fpv, 9ra
201810_s_at	SH3BP5	4	1.4712009574193	aci, fpv, 9ra, ret
212099_at	RHOB	4	1.47076802487158	cmz, fpv, 9ra, vpa
214460_at	LSAMP	4	1.47062770777645	aci, fpv, 9ra, ret
219786_at	TESMIN	4	1.47024682748454	cmz, fpv, mtx, vpa
238669_at	PTGS1	4	1.46912813706434	aci, fpv, 9ra, ret
1553743_at	METTL21A	4	1.4676875520458	cmz, fpv, mtx, ret
206028_s_at	MERTK	4	1.46726354192563	aci, 9ra, ret, vpa
212427_at	ECPAS	4	1.4668648632181	cmz, fpv, 9ra, ret
223784_at	CLTRN	4	1.46574138439641	aci, cmz, fpv, 9ra
232985_s_at	DPPA4	4	1.46479106523636	aci, cmz, fpv, 9ra
200049_at	KAT7	4	1.46214487102595	aci, fpv, 9ra, vpa
1561895_at	1561895_at	4	1.46038542295888	aci, fpv, 9ra, vpa
1566491_at	1566491_at	4	1.45400120548143	aci, fpv, 9ra, ret
1558924_s_at	CLIP1	4	1.45334747875697	aci, fpv, 9ra, ret
240467_at	240467_at	4	1.45086546567537	aci, cmz, fpv, 9ra
213109_at	TNIK	4	1.44927368759523	fpv, mtx, 9ra, vpa
203232_s_at	ATXN1	4	1.44793345348874	aci, fpv, mtx, 9ra
205443_at	SNAPC1	4	1.44767543204049	aci, fpv, 9ra, ret
208033_s_at	ZFHX3	4	1.44677593593381	aci, fpv, 9ra, ret
222853_at	FLRT3	4	1.44620659530469	aci, fpv, 9ra, ret
232111_at	TUNAR	4	1.4447168404105	cmz, fpv, 9ra, vpa
215933_s_at	HHEX	4	1.44456814427554	aci, cmz, fpv, 9ra
227092_at	CLN8-AS1	4	1.44333875039276	aci, fpv, 9ra, ret
209591_s_at	BMP7	4	1.44322756547389	aci, mtx, 9ra, vpa
204141_at	TUBB2A	4	1.44260669919649	aci, 9ra, ret, vpa
209763_at	CHRDL1	4	1.4424007508224	cmz, fpv, ret, vpa
226913_s_at	SOX8	4	1.44148646443415	aci, fpv, 9ra, ret
202847_at	PCK2	4	1.44106271266939	aci, fpv, mtx, 9ra
203139_at	DAPK1	4	1.43961788598229	aci, fpv, 9ra, ret
218986_s_at	DDX60	4	1.43784643310806	aci, fpv, 9ra, ret
203910_at	ARHGAP29	4	1.43763215974971	aci, fpv, 9ra, ret
231938_at	SGO1	4	1.43450652379297	aci, fpv, 9ra, ret
225924_at	FNIP2	4	1.4338771477572	aci, cmz, fpv, 9ra
219093_at	PID1	4	1.43324864692578	aci, mtx, 9ra, ret
222471_s_at	KCMF1	4	1.43298385559578	aci, fpv, 9ra, ret
205286_at	TFAP2C	4	1.4305493115373	cmz, fpv, mtx, vpa
202974_at	MPP1	4	1.42986577416077	aci, fpv, 9ra, ret
209529_at	PLPP2	4	1.42756810005619	aci, fpv, 9ra, ret
226905_at	RFLNB	4	1.42681097498534	aci, fpv, 9ra, ret
202620_s_at	PLOD2	4	1.42600845252709	aci, fpv, 9ra, ret
203962_s_at	NEBL	4	1.42448732935523	aci, fpv, 9ra, ret
1560318_at	ARHGAP29	4	1.42338611926171	aci, fpv, 9ra, ret
230519_at	FAM124A	4	1.42111719910705	aci, fpv, 9ra, ret
1556595_at	1556595_at	4	1.4206085975292	aci, cmz, 9ra, ret
213618_at	ARAP2	4	1.42037213979069	aci, cmz, 9ra, ret
235030_at	NXPE3	4	1.41890433752437	aci, fpv, 9ra, ret
214033_at	214033_at	4	1.4161405667344	aci, cmz, fpv, 9ra
235846_at	235846_at	4	1.41560661596009	aci, fpv, 9ra, vpa
219094_at	ARMC8	4	1.41267090968142	aci, cmz, fpv, 9ra
207543_s_at	P4HA1	4	1.4113286592081	cmz, fpv, mtx, ret
205700_at	HSD17B6	4	1.41012250945698	aci, cmz, fpv, 9ra
201005_at	CD9	4	1.4073382944786	aci, 9ra, ret, vpa
202765_s_at	FBN1	4	1.40695941779095	aci, 9ra, ret, vpa
222716_s_at	SNX24	4	1.40691903430784	aci, fpv, 9ra, ret
204663_at	ME3	4	1.40478305992174	aci, 9ra, ret, vpa
226725_at	SLFN5	4	1.40431725329014	aci, fpv, 9ra, ret
209392_at	ENPP2	4	1.40398788791979	aci, mtx, 9ra, vpa
227727_at	MRGPRF	4	1.40390261237047	aci, mtx, 9ra, ret
1555131_a_at	PER3	4	1.40341439364578	aci, fpv, 9ra, ret
230630_at	AK4	4	1.40281932889717	aci, fpv, mtx, 9ra
212873_at	ARHGAP45	4	1.40128449445807	aci, cmz, fpv, 9ra
228186_s_at	RSPO3	4	1.40117994475356	aci, fpv, ret, vpa
243555_at	243555_at	4	1.40114068943488	cmz, fpv, 9ra, ret
232369_at	232369_at	4	1.39961881512519	aci, cmz, fpv, 9ra
244640_at	ZNF850	4	1.39945109688668	aci, cmz, 9ra, ret
201975_at	CLIP1	4	1.39928180336341	aci, fpv, 9ra, ret
202660_at	ITPR2	4	1.39883062339413	aci, cmz, fpv, ret
224771_at	NAV1	4	1.39864793282963	aci, 9ra, ret, vpa
214247_s_at	DKK3	4	1.39802052219382	aci, cmz, fpv, 9ra
201811_x_at	SH3BP5	4	1.3963945636203	aci, fpv, 9ra, ret
236067_at	236067_at	4	1.39562756848641	aci, cmz, fpv, 9ra
205591_at	OLFM1	4	1.39498092131038	aci, cmz, fpv, 9ra
209373_at	MALL	4	1.39066376389362	aci, fpv, 9ra, ret
1564907_s_at	1564907_s_at	4	1.3875603306451	aci, cmz, fpv, 9ra
235344_at	PPM1A	4	1.38676069194874	aci, fpv, 9ra, ret
225646_at	CTSC	4	1.38581889007189	aci, mtx, 9ra, vpa
225016_at	APCDD1	4	1.38573115589011	cmz, mtx, 9ra, vpa
229866_at	STK32A	4	1.38280674634524	aci, fpv, mtx, vpa
230356_at	NKX1-2	4	1.38030859043489	aci, cmz, fpv, 9ra
236312_at	MAD2L1	4	1.37948448846981	aci, cmz, fpv, 9ra
229734_at	229734_at	4	1.37945468793847	aci, fpv, 9ra, ret
233280_at	233280_at	4	1.37897751012974	aci, fpv, 9ra, ret
202498_s_at	SLC2A3	4	1.37855677289404	aci, mtx, 9ra, vpa
239384_at	SRSF1	4	1.37814336485559	cmz, fpv, 9ra, ret
229317_at	KPNA5	4	1.3764407330344	cmz, fpv, mtx, vpa
235074_at	SPRED1	4	1.37485959751896	aci, fpv, 9ra, ret
203845_at	KAT2B	4	1.37479888359478	aci, 9ra, ret, vpa
225442_at	DDR2	4	1.37429870376739	mtx, 9ra, ret, vpa
224774_s_at	NAV1	4	1.37337166847344	aci, 9ra, ret, vpa
223320_s_at	ABCB10	4	1.37115699051589	aci, fpv, 9ra, ret
211675_s_at	MDFIC	4	1.36840462613918	aci, cmz, fpv, 9ra
214154_s_at	PKP2	4	1.36781903196306	aci, fpv, 9ra, ret
209966_x_at	ESRRG	4	1.36761849493373	cmz, fpv, 9ra, ret
238488_at	238488_at	4	1.3674455895853	aci, cmz, fpv, 9ra
214162_at	ASXL3	4	1.36687340945138	aci, cmz, fpv, 9ra
228038_at	SOX2	4	1.36568517565902	cmz, fpv, ret, vpa
212646_at	RFTN1	4	1.3648709358409	aci, cmz, fpv, vpa
214853_s_at	SHC1	4	1.35990151840189	aci, mtx, 9ra, vpa
242989_at	STRN	4	1.35799092102825	aci, cmz, 9ra, ret
217985_s_at	BAZ1A	4	1.35643340690368	aci, cmz, fpv, 9ra
209596_at	MXRA5	4	1.35612866477767	aci, cmz, fpv, vpa
201627_s_at	INSIG1	4	1.35491663627862	cmz, fpv, 9ra, ret
1554113_a_at	SLC4A8	4	1.35318730109164	cmz, fpv, 9ra, ret
242283_at	DNAH14	4	1.35075408776717	aci, cmz, fpv, 9ra
223136_at	AIG1	4	1.34866146105484	aci, cmz, 9ra, ret
202598_at	S100A13	4	1.34603855184489	cmz, fpv, 9ra, ret
218326_s_at	LGR4	4	1.34124757656785	aci, fpv, mtx, 9ra
239516_at	239516_at	4	1.34078978499874	aci, mtx, 9ra, ret
223696_at	ARSD	4	1.34055466780008	aci, cmz, 9ra, ret
206852_at	EPHA7	4	1.33792302462619	aci, fpv, 9ra, ret
1553096_s_at	BCL2L11	4	1.33677382258975	aci, fpv, mtx, 9ra
232069_at	KIF26A	4	1.33670758891729	aci, cmz, 9ra, vpa
213285_at	TMEM30B	4	1.33616278706736	aci, fpv, 9ra, ret
230774_at	PTGR2	4	1.33615244894656	cmz, fpv, 9ra, vpa
243634_at	SMIM14	4	1.33439490344529	aci, mtx, 9ra, vpa
237245_at	BUB3	4	1.33387068024248	aci, fpv, 9ra, ret
230686_s_at	SLC13A3	4	1.33345424876928	aci, cmz, fpv, 9ra
206548_at	206548_at	4	1.33304467329879	aci, fpv, 9ra, ret
215731_s_at	MPHOSPH9	4	1.33194370517363	aci, fpv, 9ra, ret
1569262_x_at	UBE3D	4	1.33194181905936	aci, 9ra, ret, vpa
233039_at	233039_at	4	1.33155093421187	aci, fpv, 9ra, ret
228977_at	228977_at	4	1.33146889624787	aci, cmz, fpv, ret
229515_at	PAWR	4	1.32997814788035	aci, fpv, 9ra, ret
235180_at	STYX	4	1.32697053149178	aci, cmz, 9ra, ret
201465_s_at	JUN	4	1.32559475009682	aci, fpv, 9ra, vpa
224770_s_at	NAV1	4	1.32233442381067	aci, 9ra, ret, vpa
224952_at	TANC2	4	1.31924269051663	cmz, fpv, ret, vpa
243309_at	C15orf65	4	1.31879120017175	aci, mtx, 9ra, ret
205174_s_at	QPCT	4	1.31824103746242	aci, fpv, ret, vpa
209583_s_at	CD200	4	1.31683924784274	cmz, fpv, ret, vpa
204790_at	SMAD7	4	1.31636013497021	aci, fpv, 9ra, ret
223468_s_at	RGMA	4	1.3136847640354	aci, fpv, 9ra, ret
1554696_s_at	TYMS	4	1.31251428788147	aci, mtx, 9ra, vpa
225438_at	NUDCD1	4	1.31139004124076	aci, cmz, fpv, 9ra
1565597_at	1565597_at	4	1.31123092434417	aci, fpv, 9ra, ret
219842_at	ARL15	4	1.3105336598123	aci, fpv, 9ra, ret
237054_at	ENPP5	4	1.3083639326429	cmz, fpv, mtx, vpa
230708_at	PRICKLE1	4	1.30768921411457	aci, cmz, 9ra, ret
236427_at	236427_at	4	1.30750341190688	aci, cmz, 9ra, ret
221539_at	EIF4EBP1	4	1.30552249694862	aci, mtx, 9ra, vpa
202686_s_at	AXL	4	1.30508338908608	aci, cmz, fpv, 9ra
205229_s_at	COCH	4	1.30291137717072	aci, fpv, mtx, 9ra
226213_at	ERBB3	4	1.3028698223792	aci, cmz, 9ra, ret
55081_at	MICALL1	4	1.30210247195646	cmz, fpv, mtx, vpa
1553328_a_at	SLC18A2	4	1.30159277429019	cmz, fpv, 9ra, ret
227295_at	IKBIP	4	1.29820735551856	aci, mtx, 9ra, ret
1552648_a_at	TNFRSF10A	4	1.29789059951779	aci, mtx, 9ra, ret
235428_at	MINCR	4	1.29756948661123	fpv, mtx, 9ra, vpa
238803_at	HECTD2	4	1.29677979330248	aci, fpv, 9ra, ret
244439_at	SPRED1	4	1.29619316178445	aci, fpv, 9ra, ret
202728_s_at	LTBP1	4	1.29593192210612	cmz, fpv, mtx, ret
217540_at	NXPE3	4	1.29452018274054	aci, cmz, 9ra, ret
212921_at	SMYD2	4	1.29337560450683	aci, fpv, 9ra, ret
217735_s_at	EIF2AK1	4	1.29315299363249	aci, fpv, 9ra, ret
226530_at	BMF	4	1.29300321187864	aci, cmz, 9ra, ret
231953_at	BPTF	4	1.29187160955724	aci, cmz, fpv, 9ra
206356_s_at	GNAL	4	1.29072687262044	cmz, fpv, 9ra, ret
225093_at	UTRN	4	1.28985283429407	aci, cmz, 9ra, ret
211913_s_at	MERTK	4	1.28919783012923	aci, 9ra, ret, vpa
231205_at	231205_at	4	1.28817595012632	aci, fpv, 9ra, ret
244840_x_at	DOCK4	4	1.28735032548522	aci, cmz, fpv, 9ra
202124_s_at	TRAK2	4	1.28720420192654	aci, cmz, fpv, 9ra
209589_s_at	EPHB2	4	1.28531642673617	cmz, fpv, ret, vpa
227176_at	SLC2A13	4	1.28425702402702	aci, cmz, 9ra, ret
232726_at	232726_at	4	1.28080554157878	aci, cmz, 9ra, ret
233035_at	233035_at	4	1.28032492942548	aci, cmz, fpv, 9ra
213169_at	SEMA5A	4	1.27935616353237	cmz, fpv, mtx, vpa
204521_at	FAM216A	4	1.27768927979358	aci, cmz, fpv, 9ra
219923_at	TRIM45	4	1.27766327893201	aci, 9ra, ret, vpa
214058_at	MYCL	4	1.27727678838605	cmz, fpv, mtx, vpa
1552578_a_at	MYO3B	4	1.27684550753247	aci, cmz, 9ra, vpa
236346_at	236346_at	4	1.27514755723178	aci, cmz, fpv, 9ra
225028_at	NBDY	4	1.2724918479806	aci, cmz, fpv, 9ra
239885_at	239885_at	4	1.26618191270446	cmz, fpv, 9ra, ret
202558_s_at	HSPA13	4	1.2660121568549	aci, cmz, fpv, 9ra
236264_at	ADGRL3	4	1.26232373607676	aci, cmz, fpv, 9ra
1558371_a_at	1558371_a_at	4	1.2622623695274	aci, cmz, 9ra, ret
1564776_at	1564776_at	4	1.2614281874761	aci, fpv, 9ra, ret
229406_at	RBFOX3	4	1.26101779297667	aci, fpv, 9ra, ret
222599_s_at	NAV2	4	1.25646712207538	aci, cmz, fpv, 9ra
224629_at	LMAN1	4	1.25551695444078	aci, fpv, 9ra, vpa
1556378_a_at	1556378_a_at	4	1.25534391948457	aci, fpv, 9ra, ret
219651_at	DPPA4	4	1.25431108938703	aci, cmz, fpv, 9ra
242335_at	SLC25A37	4	1.25377792191561	aci, fpv, mtx, 9ra
1559882_at	SAMHD1	4	1.25070984478838	aci, fpv, 9ra, ret
212909_at	LYPD1	4	1.24956207686906	cmz, fpv, ret, vpa
200635_s_at	PTPRF	4	1.24641955337251	aci, cmz, 9ra, ret
228491_at	KRT19	4	1.24514874257312	aci, fpv, 9ra, ret
203320_at	SH2B3	4	1.24491919958178	aci, cmz, 9ra, ret
202071_at	SDC4	4	1.24470360506653	aci, cmz, fpv, 9ra
229778_at	SPX	4	1.24459961932833	aci, mtx, 9ra, ret
224525_s_at	OLA1	4	1.24270489709542	cmz, fpv, 9ra, ret
220519_s_at	LIM2	4	1.24095761368805	aci, fpv, 9ra, vpa
210930_s_at	ERBB2	4	1.23989199345611	fpv, mtx, ret, vpa
236901_at	236901_at	4	1.23874755015263	aci, mtx, 9ra, vpa
215992_s_at	RAPGEF2	4	1.2381458673105	aci, fpv, 9ra, ret
206237_s_at	NRG1	4	1.23745933784378	aci, fpv, 9ra, ret
222802_at	EDN1	4	1.23537231669475	aci, fpv, 9ra, ret
226837_at	SPRED1	4	1.23531269558942	aci, fpv, 9ra, ret
209442_x_at	ANK3	4	1.23514892608814	cmz, fpv, 9ra, ret
210154_at	ME2	4	1.23448344804904	aci, fpv, 9ra, ret
242228_at	BICD1	4	1.23392116632918	aci, cmz, fpv, 9ra
209410_s_at	GRB10	4	1.23381606789916	aci, cmz, 9ra, ret
205736_at	PGAM2	4	1.23317067350263	aci, fpv, 9ra, ret
231721_at	JAM3	4	1.23185888471915	aci, mtx, 9ra, ret
220116_at	KCNN2	4	1.23156142843213	aci, cmz, fpv, vpa
64408_s_at	CALML4	4	1.22899043828954	aci, cmz, fpv, 9ra
226971_at	CCDC136	4	1.22518459405781	aci, fpv, ret, vpa
221748_s_at	TNS1	4	1.22442893231806	aci, fpv, 9ra, vpa
232781_at	LHX4	4	1.22441406906609	aci, cmz, 9ra, ret
214831_at	ELK4	4	1.22417308046264	aci, cmz, fpv, 9ra
218801_at	UGGT2	4	1.22340303946029	aci, cmz, mtx, 9ra
220326_s_at	ARHGEF40	4	1.22202836929126	aci, fpv, 9ra, ret
214021_x_at	ITGB5	4	1.22011746907106	aci, 9ra, ret, vpa
222936_s_at	DESI2	4	1.21954114437217	aci, fpv, 9ra, ret
202708_s_at	H2BC21	4	1.21939923244556	aci, mtx, 9ra, vpa
210540_s_at	B4GALT4	4	1.21934871702638	aci, 9ra, ret, vpa
229201_at	PAK3	4	1.21854516110049	fpv, 9ra, ret, vpa
227759_at	PCSK9	4	1.21846172184624	cmz, fpv, mtx, ret
215595_x_at	215595_x_at	4	1.2174739045304	aci, fpv, 9ra, ret
204982_at	GIT2	4	1.21684583568912	aci, cmz, fpv, 9ra
212290_at	SLC7A1	4	1.21542303316584	aci, mtx, 9ra, vpa
205902_at	KCNN3	4	1.21481559773292	aci, fpv, 9ra, ret
220994_s_at	STXBP6	4	1.21477983897625	aci, mtx, 9ra, vpa
1553088_a_at	BCL2L11	4	1.21387011912264	aci, fpv, 9ra, ret
215894_at	PTGDR	4	1.21298926164009	aci, fpv, 9ra, ret
205168_at	DDR2	4	1.21257667710578	mtx, 9ra, ret, vpa
203505_at	ABCA1	4	1.20848174969094	aci, cmz, 9ra, ret
208425_s_at	TANC2	4	1.20847352058768	cmz, fpv, ret, vpa
225735_at	ANKRD50	4	1.20818207851956	fpv, mtx, ret, vpa
223807_at	IGSF1	4	1.20777420735249	aci, fpv, 9ra, ret
205904_at	MICA	4	1.2071045616992	aci, fpv, 9ra, ret
204727_at	WDHD1	4	1.20555134054427	aci, cmz, fpv, 9ra
222598_s_at	NAV2	4	1.20472201134731	aci, cmz, fpv, 9ra
223523_at	TMEM108	4	1.19976333862905	aci, mtx, 9ra, vpa
210839_s_at	ENPP2	4	1.19907101049981	aci, mtx, 9ra, vpa
233365_at	233365_at	4	1.1980721812017	aci, cmz, 9ra, ret
227499_at	FZD3	4	1.19760055949342	fpv, mtx, 9ra, ret
204811_s_at	CACNA2D2	4	1.19576041609126	aci, fpv, 9ra, ret
1560153_at	FRAS1	4	1.19333995586714	aci, cmz, fpv, 9ra
1562309_s_at	PHF21B	4	1.1905198050163	aci, fpv, 9ra, ret
211160_x_at	ACTN1	4	1.18934069182525	aci, mtx, 9ra, vpa
222795_s_at	PLCXD1	4	1.18804067885198	aci, fpv, 9ra, ret
229549_at	CALU	4	1.1874486911802	aci, fpv, 9ra, ret
227561_at	DDR2	4	1.18644788296681	mtx, 9ra, ret, vpa
211833_s_at	BAX	4	1.18590131110828	aci, mtx, 9ra, vpa
210445_at	FABP6	4	1.18569117307152	aci, cmz, fpv, 9ra
212415_at	SEPTIN6	4	1.18514826824302	aci, fpv, 9ra, ret
233908_x_at	233908_x_at	4	1.18497376332438	aci, cmz, 9ra, ret
230372_at	HAS2	4	1.18042957586221	aci, cmz, fpv, 9ra
1556212_x_at	AIG1	4	1.18041396100412	aci, cmz, 9ra, ret
221648_s_at	AGMAT	4	1.17922479487531	aci, mtx, 9ra, ret
241937_s_at	WDR4	4	1.17877805083365	aci, mtx, 9ra, vpa
227032_at	PLXNA2	4	1.17712148394684	aci, fpv, 9ra, vpa
226829_at	AFAP1L2	4	1.17268702168484	aci, 9ra, ret, vpa
212775_at	OBSL1	4	1.17246236995647	cmz, fpv, 9ra, ret
210409_at	AFDN-DT	4	1.17170082920215	aci, fpv, mtx, ret
207453_s_at	DNAJB5	4	1.17062949235354	aci, cmz, 9ra, ret
225262_at	FOSL2	4	1.17013151071922	aci, 9ra, ret, vpa
234033_at	234033_at	4	1.15685390311421	aci, fpv, 9ra, ret
230942_at	CMTM5	4	1.15492584502593	aci, fpv, 9ra, ret
217192_s_at	PRDM1	4	1.15456848327262	cmz, mtx, 9ra, ret
221697_at	MAP1LC3C	4	1.1509150205334	fpv, mtx, ret, vpa
235360_at	PLEKHM3	4	1.14325281396743	aci, cmz, fpv, vpa
224488_s_at	SPON1	4	1.14065273694915	aci, 9ra, ret, vpa
214787_at	DENND4A	4	1.13869459788893	aci, 9ra, ret, vpa
1554371_at	PKD1L2	4	1.13631068412501	aci, fpv, 9ra, ret
204894_s_at	AOC3	4	1.12733655259402	aci, cmz, fpv, 9ra
220147_s_at	SINHCAF	4	1.12615577788779	aci, cmz, fpv, 9ra
236026_at	GPATCH2	4	1.12538678264428	cmz, fpv, mtx, vpa
206928_at	ZNF124	4	1.12383080686682	aci, fpv, 9ra, ret
232846_s_at	CDH23	4	1.11944286186545	aci, fpv, 9ra, ret
214060_at	SSBP1	4	1.11335644553228	aci, cmz, fpv, 9ra
205778_at	KLK7	4	1.11041179649825	aci, cmz, fpv, 9ra
212987_at	FBXO9	4	1.1070372237156	aci, cmz, fpv, 9ra
229533_x_at	ZNF680	4	1.10438541713384	aci, mtx, 9ra, vpa
214785_at	VPS13A	4	1.10334245850436	aci, fpv, mtx, 9ra
206022_at	NDP	4	1.094080360654	aci, fpv, 9ra, ret
219676_at	ZSCAN16	4	1.09120706901601	aci, cmz, 9ra, ret
200637_s_at	PTPRF	4	1.0912048630243	aci, cmz, 9ra, ret
233689_at	233689_at	4	1.08368281346785	aci, fpv, 9ra, ret
209417_s_at	IFI35	4	1.08107560067346	aci, cmz, fpv, 9ra
223623_at	ECRG4	4	1.07130635395528	aci, fpv, 9ra, ret
230710_at	MIR210HG	4	1.06934040154679	aci, cmz, 9ra, ret
231921_at	DCAF17	4	1.06601856712968	aci, cmz, fpv, 9ra
202843_at	DNAJB9	4	1.05703357651987	aci, fpv, mtx, vpa
235521_at	HOXA3	3	5.37237068322178	aci, 9ra, ret
228904_at	HOXB3	3	4.94245714672533	aci, 9ra, ret
210002_at	GATA6	3	4.69526340586519	aci, fpv, 9ra
203131_at	PDGFRA	3	4.66775278116702	aci, 9ra, vpa
243811_at	HOXB1	3	4.66326042514753	aci, 9ra, ret
226847_at	FST	3	4.649434312967	aci, 9ra, ret
204362_at	SKAP2	3	4.22223344161516	aci, 9ra, ret
242598_at	242598_at	3	3.93227520396963	aci, 9ra, ret
213436_at	CNR1	3	3.90173558705198	aci, 9ra, ret
227198_at	AFF3	3	3.84429435132716	aci, 9ra, vpa
236163_at	LIX1	3	3.81112055690954	aci, 9ra, ret
227193_at	SLC30A4	3	3.70560671707126	aci, 9ra, ret
238914_at	DCC	3	3.65983895517559	aci, 9ra, vpa
208711_s_at	CCND1	3	3.60839642154061	aci, 9ra, ret
238878_at	ARX	3	3.60485151575801	mtx, 9ra, vpa
226420_at	MECOM	3	3.46345424216655	aci, mtx, 9ra
227856_at	FAM241A	3	3.45077826732324	cmz, fpv, ret
205413_at	MPPED2	3	3.43687601621986	aci, 9ra, ret
204948_s_at	FST	3	3.43023623949128	aci, 9ra, ret
208712_at	CCND1	3	3.42275336056939	aci, 9ra, ret
239262_at	239262_at	3	3.38451570819512	aci, 9ra, ret
243584_at	243584_at	3	3.3566754121442	aci, 9ra, ret
212915_at	PDZRN3	3	3.33341172452777	aci, 9ra, ret
238815_at	LRRTM1	3	3.14032103204661	cmz, fpv, ret
209506_s_at	NR2F1	3	3.12154850929569	aci, 9ra, vpa
236118_at	GATA6-AS1	3	3.07321756630549	aci, 9ra, ret
223283_s_at	TSHZ1	3	2.95699133846246	aci, 9ra, ret
219995_s_at	ZNF750	3	2.94246306820384	cmz, fpv, ret
229975_at	BMPR1B	3	2.92482936583095	aci, mtx, 9ra
242579_at	BMPR1B	3	2.90364049222339	aci, mtx, 9ra
222925_at	DCDC2	3	2.88633676910069	aci, fpv, 9ra
217966_s_at	NIBAN1	3	2.87049425612344	aci, mtx, 9ra
213816_s_at	MET	3	2.86438127676754	aci, fpv, 9ra
219768_at	VTCN1	3	2.85139158770516	cmz, fpv, ret
218858_at	DEPTOR	3	2.80348773292324	aci, 9ra, ret
203698_s_at	FRZB	3	2.77810832739251	cmz, fpv, ret
203518_at	LYST	3	2.7744635632874	aci, 9ra, vpa
235201_at	FOXP2	3	2.76008097709948	aci, 9ra, ret
244419_at	FRZB	3	2.75868916317543	cmz, fpv, ret
207267_s_at	RIPPLY3	3	2.75355928197552	aci, fpv, 9ra
206935_at	PCDH8	3	2.73931642449101	cmz, fpv, vpa
235976_at	SLITRK6	3	2.73799777562799	aci, cmz, 9ra
209603_at	GATA3	3	2.7315558758289	cmz, fpv, ret
242344_at	GABRB2	3	2.72041099398987	aci, cmz, 9ra
202481_at	DHRS3	3	2.69778554582475	aci, 9ra, ret
213260_at	FOXC1	3	2.65959440009358	cmz, fpv, ret
212097_at	CAV1	3	2.65845361747935	fpv, mtx, vpa
219778_at	ZFPM2	3	2.65492278892809	aci, mtx, 9ra
203423_at	RBP1	3	2.64559645616472	aci, 9ra, ret
210265_x_at	POU5F1P3	3	2.6264434325125	aci, cmz, 9ra
233273_at	233273_at	3	2.61550810817942	aci, 9ra, ret
[truncated: 3,348 more rows]

## Sheet: 20x_Up.PS
ID	Symbol	HowOftenSPS	MeanLogFC	ResponsibleCompounds
[truncated: 2,820 more rows]

[truncated: 1 more sheets: 20x_Down.PS]
