# Supplementary material for: High Accuracy Classification of Developmental Toxicants by In Vitro Tests of Human Neuroepithelial and Cardiomyoblast Differentiation
Source: Cells. 2022 Oct 27;11(21):3404. doi: 10.3390/cells11213404 (PMC9653768; doi:10.3390/cells11213404)
Supplement: Supplementary file 1 [file cells-11-03404-s001.zip › Supp. excel-file 2_UKN1_KEGG pathways_220601.xlsx]

## Sheet: 1×_all PS
ID	Description	GeneRatio	BackgrRatio	pvalue	adj.pvalue
hsa04360	Axon guidance	78/1619	182/8149	7.50624e-13	2.49207e-10
hsa04550	Signaling pathways regulating pluripotency of stem cells	64/1619	143/8149	8.95305e-12	1.48621e-09
hsa05205	Proteoglycans in cancer	80/1619	205/8149	1.18495e-10	1.31135e-08
hsa04510	Focal adhesion	76/1619	201/8149	1.91112e-09	1.58623e-07
hsa04151	PI3K-Akt signaling pathway	115/1619	354/8149	6.82582e-09	4.53235e-07
hsa04512	ECM-receptor interaction	40/1619	88/8149	4.29277e-08	2.37533e-06
hsa04310	Wnt signaling pathway	63/1619	170/8149	1.11445e-07	5.28569e-06
hsa04514	Cell adhesion molecules	56/1619	149/8149	3.29197e-07	1.36617e-05
hsa05217	Basal cell carcinoma	30/1619	63/8149	6.08869e-07	2.24605e-05
hsa04390	Hippo signaling pathway	57/1619	157/8149	9.75617e-07	3.06834e-05
hsa05412	Arrhythmogenic right ventricular cardiomyopathy	34/1619	77/8149	1.01662e-06	3.06834e-05
hsa04350	TGF-beta signaling pathway	39/1619	94/8149	1.16874e-06	3.23351e-05
hsa04010	MAPK signaling pathway	92/1619	294/8149	1.48735e-06	3.79847e-05
hsa04974	Protein digestion and absorption	41/1619	103/8149	2.26708e-06	5.37622e-05
hsa04115	p53 signaling pathway	32/1619	73/8149	2.55584e-06	5.65693e-05
hsa05224	Breast cancer	53/1619	147/8149	2.96568e-06	6.00421e-05
hsa05165	Human papillomavirus infection	100/1619	331/8149	3.07444e-06	6.00421e-05
hsa05414	Dilated cardiomyopathy	38/1619	96/8149	6.18354e-06	0.000114052
hsa04933	AGE-RAGE signaling pathway in diabetic complications	39/1619	100/8149	7.14289e-06	0.000124813
hsa05226	Gastric cancer	52/1619	149/8149	1.07957e-05	0.000179209
hsa04916	Melanogenesis	37/1619	101/8149	6.10533e-05	0.000965224
hsa04015	Rap1 signaling pathway	65/1619	210/8149	7.4079e-05	0.00111792
hsa04728	Dopaminergic synapse	45/1619	132/8149	7.94073e-05	0.00114623
hsa04020	Calcium signaling pathway	72/1619	240/8149	9.47355e-05	0.00126618
hsa04670	Leukocyte transendothelial migration	40/1619	114/8149	9.53447e-05	0.00126618
hsa05202	Transcriptional misregulation in cancer	60/1619	193/8149	0.000120904	0.00145613
hsa03320	PPAR signaling pathway	29/1619	75/8149	0.000124716	0.00145613
hsa05214	Glioma	29/1619	75/8149	0.000124716	0.00145613
hsa04921	Oxytocin signaling pathway	50/1619	154/8149	0.000134046	0.00145613
hsa05210	Colorectal cancer	32/1619	86/8149	0.00013412	0.00145613
hsa04713	Circadian entrainment	35/1619	97/8149	0.000135964	0.00145613
hsa01521	EGFR tyrosine kinase inhibitor resistance	30/1619	79/8149	0.000140827	0.00146108
hsa05410	Hypertrophic cardiomyopathy	33/1619	90/8149	0.000147098	0.0014799
hsa04970	Salivary secretion	33/1619	92/8149	0.000237551	0.00231962
hsa04012	ErbB signaling pathway	31/1619	85/8149	0.000258364	0.00245077
hsa05216	Thyroid cancer	17/1619	37/8149	0.00029219	0.00269465
hsa04024	cAMP signaling pathway	65/1619	221/8149	0.000376679	0.00331438
hsa04725	Cholinergic synapse	38/1619	113/8149	0.000379356	0.00331438
hsa04925	Aldosterone synthesis and secretion	34/1619	98/8149	0.000395473	0.00336659
hsa04971	Gastric acid secretion	28/1619	76/8149	0.000417099	0.00346192
hsa05032	Morphine addiction	32/1619	91/8149	0.000441633	0.00357615
hsa04540	Gap junction	31/1619	88/8149	0.00052061	0.0041153
hsa05222	Small cell lung cancer	32/1619	92/8149	0.000550476	0.00425019
hsa05166	Human T-cell leukemia virus 1 infection	64/1619	222/8149	0.000748456	0.00564744
hsa04014	Ras signaling pathway	67/1619	235/8149	0.00079046	0.00583184
hsa05223	Non-small cell lung cancer	26/1619	72/8149	0.000938031	0.00677014
hsa04022	cGMP-PKG signaling pathway	50/1619	167/8149	0.00111377	0.0078675
hsa05225	Hepatocellular carcinoma	50/1619	168/8149	0.00128669	0.0088996
hsa00230	Purine metabolism	40/1619	128/8149	0.00139409	0.00944566
hsa04923	Regulation of lipolysis in adipocytes	21/1619	56/8149	0.00163867	0.0108808
hsa04261	Adrenergic signaling in cardiomyocytes	45/1619	150/8149	0.00184204	0.0119913
hsa04928	Parathyroid hormone synthesis, secretion and action	34/1619	106/8149	0.00189909	0.0121249
hsa05218	Melanoma	25/1619	72/8149	0.00219676	0.0133578
hsa04371	Apelin signaling pathway	42/1619	139/8149	0.00221289	0.0133578
hsa05418	Fluid shear stress and atherosclerosis	42/1619	139/8149	0.00221289	0.0133578
hsa04935	Growth hormone synthesis, secretion and action	37/1619	119/8149	0.00228237	0.0135312
hsa04964	Proximal tubule bicarbonate reclamation	11/1619	23/8149	0.00233037	0.0135734
hsa05213	Endometrial cancer	21/1619	58/8149	0.00270911	0.0155073
hsa00250	Alanine, aspartate and glutamate metabolism	15/1619	37/8149	0.00308504	0.0170668
hsa04926	Relaxin signaling pathway	39/1619	129/8149	0.00308674	0.0170668
hsa05215	Prostate cancer	31/1619	97/8149	0.00313576	0.0170668
hsa04934	Cushing syndrome	45/1619	155/8149	0.00371319	0.0196176
hsa04724	Glutamatergic synapse	35/1619	114/8149	0.00372261	0.0196176
hsa04340	Hedgehog signaling pathway	20/1619	56/8149	0.00406131	0.0210681
hsa05163	Human cytomegalovirus infection	61/1619	225/8149	0.00476094	0.0243174
hsa04611	Platelet activation	37/1619	124/8149	0.00494123	0.0248559
hsa04810	Regulation of actin cytoskeleton	59/1619	218/8149	0.00566299	0.0280614
hsa05169	Epstein-Barr virus infection	55/1619	202/8149	0.00647577	0.031617
hsa01522	Endocrine resistance	30/1619	98/8149	0.00723618	0.0336703
hsa04750	Inflammatory mediator regulation of TRP channels	30/1619	98/8149	0.00723618	0.0336703
hsa05231	Choline metabolism in cancer	30/1619	98/8149	0.00723618	0.0336703
hsa04911	Insulin secretion	27/1619	86/8149	0.00730199	0.0336703
hsa04072	Phospholipase D signaling pathway	42/1619	148/8149	0.0076261	0.0346831
hsa04520	Adherens junction	23/1619	71/8149	0.00846892	0.0379957
hsa04066	HIF-1 signaling pathway	32/1619	109/8149	0.0110109	0.0487415
hsa04961	Endocrine and other factor-regulated calcium reabsorption	18/1619	53/8149	0.0111578	0.0487422
hsa04924	Renin secretion	22/1619	69/8149	0.0120646	0.0520186
hsa00561	Glycerolipid metabolism	20/1619	62/8149	0.0142128	0.0604954
hsa00514	Other types of O-glycan biosynthesis	16/1619	47/8149	0.0158471	0.0665978
hsa04330	Notch signaling pathway	19/1619	59/8149	0.0169168	0.0682957
hsa04918	Thyroid hormone synthesis	23/1619	75/8149	0.0169316	0.0682957
hsa00512	Mucin type O-glycan biosynthesis	13/1619	36/8149	0.0170585	0.0682957
hsa05221	Acute myeloid leukemia	21/1619	67/8149	0.0170739	0.0682957
hsa04919	Thyroid hormone signaling pathway	34/1619	121/8149	0.0177411	0.0701195
hsa04270	Vascular smooth muscle contraction	37/1619	134/8149	0.0182339	0.0712193
hsa05212	Pancreatic cancer	23/1619	76/8149	0.0198447	0.0764887
hsa04730	Long-term depression	19/1619	60/8149	0.0202741	0.0764887
hsa05416	Viral myocarditis	19/1619	60/8149	0.0202741	0.0764887
hsa05160	Hepatitis C	42/1619	157/8149	0.0213461	0.0796283
hsa04960	Aldosterone-regulated sodium reabsorption	13/1619	37/8149	0.0216394	0.0797038
hsa04727	GABAergic synapse	26/1619	89/8149	0.0218465	0.0797038
hsa04216	Ferroptosis	14/1619	41/8149	0.0226154	0.081612
hsa05031	Amphetamine addiction	21/1619	69/8149	0.0237724	0.084865
hsa05170	Human immunodeficiency virus 1 infection	54/1619	212/8149	0.0260431	0.0919819
hsa04931	Insulin resistance	30/1619	108/8149	0.0288945	0.100065
hsa01040	Biosynthesis of unsaturated fatty acids	10/1619	27/8149	0.0289345	0.100065
hsa04110	Cell cycle	34/1619	126/8149	0.0316753	0.108414
hsa05206	MicroRNAs in cancer	75/1619	310/8149	0.0326283	0.110537
hsa04913	Ovarian steroidogenesis	16/1619	51/8149	0.0343515	0.115199
hsa00910	Nitrogen metabolism	7/1619	17/8149	0.0362797	0.120449
hsa04912	GnRH signaling pathway	26/1619	93/8149	0.0370761	0.121874
hsa04071	Sphingolipid signaling pathway	32/1619	119/8149	0.0379672	0.123525
hsa04215	Apoptosis - multiple species	11/1619	32/8149	0.0390334	0.123525
hsa04972	Pancreatic secretion	28/1619	102/8149	0.0391406	0.123525
hsa04726	Serotonergic synapse	31/1619	115/8149	0.0393847	0.123525
hsa04610	Complement and coagulation cascades	24/1619	85/8149	0.0394387	0.123525
hsa00533	Glycosaminoglycan biosynthesis - keratan sulfate	6/1619	14/8149	0.0424444	0.131697
hsa04915	Estrogen signaling pathway	36/1619	138/8149	0.044273	0.136098
hsa04150	mTOR signaling pathway	40/1619	156/8149	0.0454872	0.138548
hsa01212	Fatty acid metabolism	17/1619	57/8149	0.0471843	0.142411
hsa04917	Prolactin signaling pathway	20/1619	70/8149	0.050639	0.150109
hsa05230	Central carbon metabolism in cancer	20/1619	70/8149	0.050639	0.150109
hsa04068	FoxO signaling pathway	34/1619	131/8149	0.0528	0.155129
hsa05207	Chemical carcinogenesis - receptor activation	52/1619	212/8149	0.0535251	0.15588
hsa05167	Kaposi sarcoma-associated herpesvirus infection	48/1619	194/8149	0.0541515	0.156333
hsa04979	Cholesterol metabolism	15/1619	50/8149	0.057232	0.163802
hsa00730	Thiamine metabolism	6/1619	15/8149	0.0591851	0.167944
hsa05146	Amoebiasis	27/1619	102/8149	0.0632714	0.176956
hsa05220	Chronic myeloid leukemia	21/1619	76/8149	0.0634271	0.176956
hsa04530	Tight junction	42/1619	169/8149	0.0641112	0.177374
hsa00564	Glycerophospholipid metabolism	26/1619	98/8149	0.0658406	0.180471
hsa01232	Nucleotide metabolism	23/1619	85/8149	0.0663178	0.180471
hsa04973	Carbohydrate digestion and absorption	14/1619	47/8149	0.0683045	0.184367
hsa00601	Glycosphingolipid biosynthesis - lacto and neolacto series	9/1619	27/8149	0.0707743	0.189492
hsa05140	Leishmaniasis	21/1619	77/8149	0.0715342	0.189995
hsa04978	Mineral absorption	17/1619	60/8149	0.0726691	0.191477
hsa00100	Steroid biosynthesis	7/1619	20/8149	0.083929	0.219405
hsa00650	Butanoate metabolism	9/1619	28/8149	0.0866644	0.224786
hsa04658	Th1 and Th2 cell differentiation	24/1619	92/8149	0.087964	0.226388
hsa01230	Biosynthesis of amino acids	20/1619	75/8149	0.0935868	0.239006
hsa02010	ABC transporters	13/1619	45/8149	0.0948254	0.240321
hsa04218	Cellular senescence	38/1619	156/8149	0.0957924	0.240932
hsa04720	Long-term potentiation	18/1619	67/8149	0.101676	0.253807
hsa04723	Retrograde endocannabinoid signaling	36/1619	148/8149	0.104365	0.258577
hsa04659	Th17 cell differentiation	27/1619	108/8149	0.112244	0.276037
hsa04929	GnRH secretion	17/1619	64/8149	0.118873	0.290191
hsa04950	Maturity onset diabetes of the young	8/1619	26/8149	0.127149	0.308128
hsa04722	Neurotrophin signaling pathway	29/1619	119/8149	0.131422	0.316175
hsa04927	Cortisol synthesis and secretion	17/1619	65/8149	0.13266	0.316858
hsa04070	Phosphatidylinositol signaling system	24/1619	97/8149	0.14016	0.332379
hsa00410	beta-Alanine metabolism	9/1619	31/8149	0.145835	0.343385
hsa00062	Fatty acid elongation	8/1619	27/8149	0.150886	0.352776
hsa04213	Longevity regulating pathway - multiple species	16/1619	62/8149	0.154506	0.357198
hsa05033	Nicotine addiction	11/1619	40/8149	0.154929	0.357198
hsa05030	Cocaine addiction	13/1619	49/8149	0.159806	0.365901
hsa00500	Starch and sucrose metabolism	10/1619	36/8149	0.161923	0.366192
hsa00240	Pyrimidine metabolism	15/1619	58/8149	0.162139	0.366192
hsa04640	Hematopoietic cell lineage	24/1619	99/8149	0.165237	0.367186
hsa04210	Apoptosis	32/1619	136/8149	0.165338	0.367186
hsa05130	Pathogenic Escherichia coli infection	45/1619	197/8149	0.165897	0.367186
hsa04064	NF-kappa B signaling pathway	25/1619	104/8149	0.170471	0.374809
hsa01250	Biosynthesis of nucleotide sugars	10/1619	37/8149	0.184733	0.403497
hsa01524	Platinum drug resistance	18/1619	73/8149	0.18673	0.405191
hsa04930	Type II diabetes mellitus	12/1619	46/8149	0.188224	0.405781
hsa00670	One carbon pool by folate	6/1619	20/8149	0.191232	0.409607
hsa04920	Adipocytokine signaling pathway	17/1619	69/8149	0.196335	0.417841
hsa00360	Phenylalanine metabolism	5/1619	16/8149	0.197606	0.417868
hsa04392	Hippo signaling pathway - multiple species	8/1619	29/8149	0.204032	0.428725
hsa04922	Glucagon signaling pathway	25/1619	107/8149	0.211935	0.44253
hsa00071	Fatty acid degradation	11/1619	43/8149	0.2216	0.458576
hsa04976	Bile secretion	21/1619	89/8149	0.222382	0.458576
hsa04625	C-type lectin receptor signaling pathway	24/1619	104/8149	0.237572	0.486876
hsa00600	Sphingolipid metabolism	13/1619	53/8149	0.242349	0.493619
hsa04962	Vasopressin-regulated water reabsorption	11/1619	44/8149	0.246063	0.498127
hsa05100	Bacterial invasion of epithelial cells	18/1619	77/8149	0.25826	0.519651
hsa00260	Glycine, serine and threonine metabolism	10/1619	40/8149	0.260728	0.520527
hsa00220	Arginine biosynthesis	6/1619	22/8149	0.261832	0.520527
hsa04146	Peroxisome	19/1619	82/8149	0.263948	0.521611
hsa04260	Cardiac muscle contraction	20/1619	87/8149	0.269188	0.528819
hsa04666	Fc gamma R-mediated phagocytosis	22/1619	97/8149	0.278533	0.543958
hsa05144	Malaria	12/1619	50/8149	0.280683	0.544952
hsa05142	Chagas disease	23/1619	102/8149	0.28272	0.545716
hsa05211	Renal cell carcinoma	16/1619	69/8149	0.286514	0.549679
hsa05219	Bladder cancer	10/1619	41/8149	0.288085	0.549679
hsa05145	Toxoplasmosis	25/1619	112/8149	0.290291	0.550723
hsa05323	Rheumatoid arthritis	21/1619	93/8149	0.292171	0.55114
hsa04910	Insulin signaling pathway	30/1619	137/8149	0.3056	0.571944
hsa04211	Longevity regulating pathway	20/1619	89/8149	0.306644	0.571944
hsa00380	Tryptophan metabolism	10/1619	42/8149	0.31618	0.58359
hsa05161	Hepatitis B	35/1619	162/8149	0.31728	0.58359
hsa00920	Sulfur metabolism	3/1619	10/8149	0.318162	0.58359
hsa05330	Allograft rejection	9/1619	38/8149	0.336766	0.612885
hsa00534	Glycosaminoglycan biosynthesis - heparan sulfate / heparin	6/1619	24/8149	0.337825	0.612885
hsa04940	Type I diabetes mellitus	10/1619	43/8149	0.344841	0.622213
hsa00604	Glycosphingolipid biosynthesis - ganglio series	4/1619	15/8149	0.346819	0.6224
hsa00280	Valine, leucine and isoleucine degradation	11/1619	48/8149	0.351653	0.627681
hsa05203	Viral carcinogenesis	43/1619	204/8149	0.357595	0.634874
hsa04114	Oocyte meiosis	28/1619	131/8149	0.365305	0.644697
hsa03250	Viral life cycle - HIV-1	14/1619	63/8149	0.367011	0.644697
hsa05417	Lipid and atherosclerosis	45/1619	215/8149	0.372975	0.651725
hsa04668	TNF signaling pathway	24/1619	112/8149	0.374958	0.65176
hsa04672	Intestinal immune network for IgA production	11/1619	49/8149	0.379265	0.655812
hsa00030	Pentose phosphate pathway	7/1619	30/8149	0.385822	0.660322
hsa04145	Phagosome	32/1619	152/8149	0.387684	0.660322
hsa04370	VEGF signaling pathway	13/1619	59/8149	0.38784	0.660322
hsa00770	Pantothenate and CoA biosynthesis	5/1619	21/8149	0.407911	0.689164
hsa04660	T cell receptor signaling pathway	22/1619	104/8149	0.408932	0.689164
hsa04080	Neuroactive ligand-receptor interaction	74/1619	362/8149	0.411145	0.689395
hsa05321	Inflammatory bowel disease	14/1619	65/8149	0.415783	0.693668
hsa00052	Galactose metabolism	7/1619	31/8149	0.421535	0.696267
hsa05310	Asthma	7/1619	31/8149	0.421535	0.696267
hsa00330	Arginine and proline metabolism	11/1619	51/8149	0.434925	0.714828
hsa05143	African trypanosomiasis	8/1619	37/8149	0.458977	0.750643
hsa04662	B cell receptor signaling pathway	17/1619	82/8149	0.465945	0.758303
hsa04380	Osteoclast differentiation	26/1619	128/8149	0.485094	0.771994
hsa04612	Antigen processing and presentation	16/1619	78/8149	0.488309	0.771994
hsa00562	Inositol phosphate metabolism	15/1619	73/8149	0.488674	0.771994
hsa00830	Retinol metabolism	14/1619	68/8149	0.48905	0.771994
hsa04664	Fc epsilon RI signaling pathway	14/1619	68/8149	0.48905	0.771994
hsa00310	Lysine degradation	13/1619	63/8149	0.489437	0.771994
hsa00515	Mannose type O-glycan biosynthesis	5/1619	23/8149	0.49296	0.771994
hsa04614	Renin-angiotensin system	5/1619	23/8149	0.49296	0.771994
hsa05162	Measles	28/1619	139/8149	0.501557	0.781769
hsa05235	PD-L1 expression and PD-1 checkpoint pathway in cancer	18/1619	89/8149	0.508837	0.789411
hsa00520	Amino sugar and nucleotide sugar metabolism	10/1619	49/8149	0.51924	0.798091
hsa00565	Ether lipid metabolism	10/1619	49/8149	0.51924	0.798091
hsa00513	Various types of N-glycan biosynthesis	8/1619	39/8149	0.523581	0.801055
hsa04977	Vitamin digestion and absorption	5/1619	24/8149	0.533785	0.81292
hsa01523	Antifolate resistance	6/1619	30/8149	0.565583	0.857413
hsa00532	Glycosaminoglycan biosynthesis - chondroitin sulfate / dermatan sulfate	4/1619	20/8149	0.582958	0.879736
hsa00760	Nicotinate and nicotinamide metabolism	7/1619	36/8149	0.59195	0.88509
hsa00480	Glutathione metabolism	11/1619	57/8149	0.596019	0.88509
hsa05134	Legionellosis	11/1619	57/8149	0.596019	0.88509
hsa00603	Glycosphingolipid biosynthesis - globo and isoglobo series	3/1619	15/8149	0.597169	0.88509
hsa04721	Synaptic vesicle cycle	15/1619	78/8149	0.601644	0.887759
hsa00790	Folate biosynthesis	5/1619	26/8149	0.610494	0.889754
hsa04062	Chemokine signaling pathway	37/1619	192/8149	0.612181	0.889754
hsa04152	AMPK signaling pathway	23/1619	120/8149	0.613438	0.889754
hsa05332	Graft-versus-host disease	8/1619	42/8149	0.614562	0.889754
hsa01200	Carbon metabolism	22/1619	115/8149	0.616396	0.889754
hsa04630	JAK-STAT signaling pathway	31/1619	162/8149	0.624694	0.897531
hsa05320	Autoimmune thyroid disease	10/1619	53/8149	0.62719	0.897531
hsa00340	Histidine metabolism	4/1619	22/8149	0.662649	0.940517
hsa04914	Progesterone-mediated oocyte maturation	19/1619	102/8149	0.662895	0.940517
hsa00130	Ubiquinone and other terpenoid-quinone biosynthesis	2/1619	11/8149	0.674128	0.952385
hsa00510	N-Glycan biosynthesis	9/1619	50/8149	0.685138	0.956746
hsa05110	Vibrio cholerae infection	9/1619	50/8149	0.685138	0.956746
hsa00450	Selenocompound metabolism	3/1619	17/8149	0.68586	0.956746
hsa04140	Autophagy - animal	26/1619	141/8149	0.698443	0.970222
hsa04144	Endocytosis	47/1619	251/8149	0.702001	0.971101
hsa04120	Ubiquitin mediated proteolysis	26/1619	142/8149	0.712678	0.981781
hsa05135	Yersinia infection	25/1619	137/8149	0.716641	0.983161
hsa00061	Fatty acid biosynthesis	3/1619	18/8149	0.72436	0.985605
hsa00511	Other glycan degradation	3/1619	18/8149	0.72436	0.985605
hsa03440	Homologous recombination	7/1619	41/8149	0.732819	0.993044
hsa00350	Tyrosine metabolism	6/1619	36/8149	0.748007	1
hsa00531	Glycosaminoglycan degradation	3/1619	19/8149	0.759065	1
hsa05120	Epithelial cell signaling in Helicobacter pylori infection	12/1619	70/8149	0.760995	1
hsa00592	alpha-Linolenic acid metabolism	4/1619	25/8149	0.761433	1
hsa05133	Pertussis	13/1619	76/8149	0.769717	1
hsa05152	Tuberculosis	32/1619	180/8149	0.787732	1
hsa05340	Primary immunodeficiency	6/1619	38/8149	0.794624	1
hsa00010	Glycolysis / Gluconeogenesis	11/1619	67/8149	0.804203	1
hsa05034	Alcoholism	33/1619	187/8149	0.804584	1
hsa00051	Fructose and mannose metabolism	5/1619	33/8149	0.813501	1
hsa03018	RNA degradation	13/1619	79/8149	0.816131	1
hsa05150	Staphylococcus aureus infection	16/1619	96/8149	0.820113	1
hsa00270	Cysteine and methionine metabolism	8/1619	51/8149	0.821859	1
hsa04650	Natural killer cell mediated cytotoxicity	22/1619	131/8149	0.841302	1
hsa04217	Necroptosis	27/1619	159/8149	0.846849	1
hsa05017	Spinocerebellar ataxia	24/1619	143/8149	0.850986	1
hsa05164	Influenza A	29/1619	171/8149	0.856162	1
hsa00430	Taurine and hypotaurine metabolism	2/1619	16/8149	0.856702	1
hsa05131	Shigellosis	43/1619	247/8149	0.856996	1
hsa04657	IL-17 signaling pathway	15/1619	94/8149	0.862527	1
hsa05132	Salmonella infection	43/1619	249/8149	0.870558	1
hsa00120	Primary bile acid biosynthesis	2/1619	17/8149	0.879481	1
hsa01240	Biosynthesis of cofactors	25/1619	153/8149	0.88818	1
hsa04710	Circadian rhythm	4/1619	31/8149	0.890182	1
hsa04142	Lysosome	21/1619	132/8149	0.898666	1
hsa00640	Propanoate metabolism	4/1619	32/8149	0.904361	1
hsa01210	2-Oxocarboxylic acid metabolism	2/1619	19/8149	0.915319	1
hsa04130	SNARE interactions in vesicular transport	4/1619	33/8149	0.916893	1
hsa04936	Alcoholic liver disease	22/1619	142/8149	0.926327	1
hsa00620	Pyruvate metabolism	6/1619	47/8149	0.927139	1
hsa03420	Nucleotide excision repair	6/1619	47/8149	0.927139	1
hsa00140	Steroid hormone biosynthesis	8/1619	61/8149	0.937975	1
hsa00591	Linoleic acid metabolism	3/1619	29/8149	0.946484	1
hsa00860	Porphyrin metabolism	5/1619	43/8149	0.947712	1
hsa04975	Fat digestion and absorption	5/1619	43/8149	0.947712	1
hsa05204	Chemical carcinogenesis - DNA adducts	9/1619	69/8149	0.949033	1
hsa00900	Terpenoid backbone biosynthesis	2/1619	22/8149	0.950821	1
hsa04061	Viral protein interaction with cytokine and cytokine receptor	14/1619	100/8149	0.950904	1
hsa00020	Citrate cycle (TCA cycle)	3/1619	30/8149	0.954516	1
hsa03060	Protein export	2/1619	23/8149	0.959099	1
hsa03430	Mismatch repair	2/1619	23/8149	0.959099	1
hsa03022	Basal transcription factors	5/1619	45/8149	0.960401	1
hsa04137	Mitophagy - animal	9/1619	72/8149	0.963815	1
hsa04742	Taste transduction	11/1619	86/8149	0.968866	1
hsa00983	Drug metabolism - other enzymes	10/1619	80/8149	0.969993	1
hsa04141	Protein processing in endoplasmic reticulum	25/1619	171/8149	0.970434	1
hsa00590	Arachidonic acid metabolism	7/1619	61/8149	0.971792	1
hsa05322	Systemic lupus erythematosus	19/1619	136/8149	0.971797	1
hsa03020	RNA polymerase	3/1619	34/8149	0.97665	1
hsa03013	Nucleocytoplasmic transport	14/1619	108/8149	0.977952	1
hsa05022	Pathways of neurodegeneration - multiple diseases	78/1619	476/8149	0.980137	1
hsa04966	Collecting duct acid secretion	2/1619	27/8149	0.980687	1
hsa03015	mRNA surveillance pathway	12/1619	97/8149	0.981452	1
hsa04620	Toll-like receptor signaling pathway	13/1619	104/8149	0.982729	1
hsa03030	DNA replication	3/1619	36/8149	0.983414	1
hsa04932	Non-alcoholic fatty liver disease	21/1619	155/8149	0.98512	1
hsa05415	Diabetic cardiomyopathy	29/1619	203/8149	0.985259	1
hsa03050	Proteasome	4/1619	46/8149	0.988612	1
hsa03460	Fanconi anemia pathway	5/1619	54/8149	0.98948	1
hsa04060	Cytokine-cytokine receptor interaction	44/1619	295/8149	0.989572	1
hsa04136	Autophagy - other	2/1619	32/8149	0.992618	1
hsa00982	Drug metabolism - cytochrome P450	7/1619	72/8149	0.993725	1
hsa04714	Thermogenesis	32/1619	232/8149	0.994291	1
hsa05171	Coronavirus disease - COVID-19	32/1619	232/8149	0.994291	1
hsa05010	Alzheimer disease	58/1619	384/8149	0.994318	1
hsa04613	Neutrophil extracellular trap formation	25/1619	190/8149	0.994523	1
hsa04621	NOD-like receptor signaling pathway	24/1619	184/8149	0.994604	1
hsa00040	Pentose and glucuronate interconversions	2/1619	35/8149	0.995896	1
hsa00563	Glycosylphosphatidylinositol (GPI)-anchor biosynthesis	1/1619	26/8149	0.996876	1
hsa04622	RIG-I-like receptor signaling pathway	6/1619	70/8149	0.99717	1
hsa00980	Metabolism of xenobiotics by cytochrome P450	7/1619	78/8149	0.997388	1
hsa04744	Phototransduction	1/1619	29/8149	0.998396	1
hsa00970	Aminoacyl-tRNA biosynthesis	5/1619	66/8149	0.998451	1
hsa00053	Ascorbate and aldarate metabolism	1/1619	30/8149	0.998716	1
hsa00630	Glyoxylate and dicarboxylate metabolism	1/1619	30/8149	0.998716	1
hsa05012	Parkinson disease	33/1619	266/8149	0.99959	1
hsa05020	Prion disease	33/1619	273/8149	0.9998	1
hsa05168	Herpes simplex virus 1 infection	69/1619	495/8149	0.999843	1
hsa04623	Cytosolic DNA-sensing pathway	3/1619	63/8149	0.999886	1
hsa05208	Chemical carcinogenesis - reactive oxygen species	24/1619	223/8149	0.999924	1
hsa03008	Ribosome biogenesis in eukaryotes	6/1619	109/8149	0.999996	1
hsa05014	Amyotrophic lateral sclerosis	41/1619	364/8149	0.999997	1
hsa05016	Huntington disease	30/1619	306/8149	1	1
hsa03040	Spliceosome	7/1619	147/8149	1	1
hsa00190	Oxidative phosphorylation	5/1619	134/8149	1	1
hsa03010	Ribosome	6/1619	158/8149	1	1
hsa04740	Olfactory transduction	13/1619	439/8149	1	1

## Sheet: 1×_up
ID	Description	GeneRatio	BackgrRatio	pvalue	adj.pvalue
hsa05205	Proteoglycans in cancer	50/921	205/8149	7.38496e-08	2.3558e-05
hsa04550	Signaling pathways regulating pluripotency of stem cells	38/921	143/8149	2.7263e-07	4.34845e-05
hsa04510	Focal adhesion	47/921	201/8149	6.8792e-07	7.31488e-05
hsa04916	Melanogenesis	29/921	101/8149	1.27563e-06	9.76185e-05
hsa04360	Axon guidance	43/921	182/8149	1.53007e-06	9.76185e-05
hsa04512	ECM-receptor interaction	26/921	88/8149	2.49438e-06	0.000132618
hsa04390	Hippo signaling pathway	38/921	157/8149	3.34637e-06	0.000152499
hsa04115	p53 signaling pathway	22/921	73/8149	1.03158e-05	0.000401554
hsa04151	PI3K-Akt signaling pathway	67/921	354/8149	1.13291e-05	0.000401554
hsa04514	Cell adhesion molecules	35/921	149/8149	1.63472e-05	0.000521475
hsa04350	TGF-beta signaling pathway	25/921	94/8149	2.93292e-05	0.000850548
hsa05217	Basal cell carcinoma	19/921	63/8149	4.05749e-05	0.00107862
hsa04974	Protein digestion and absorption	26/921	103/8149	5.4381e-05	0.00133443
hsa05165	Human papillomavirus infection	61/921	331/8149	6.37231e-05	0.00145198
hsa05412	Arrhythmogenic right ventricular cardiomyopathy	21/921	77/8149	8.44985e-05	0.001797
hsa05226	Gastric cancer	33/921	149/8149	9.84e-05	0.00196185
hsa04310	Wnt signaling pathway	36/921	170/8149	0.000128249	0.00240655
hsa04015	Rap1 signaling pathway	42/921	210/8149	0.000142476	0.00252498
hsa04970	Salivary secretion	23/921	92/8149	0.000168784	0.00283379
hsa05202	Transcriptional misregulation in cancer	39/921	193/8149	0.000194872	0.00301855
hsa04020	Calcium signaling pathway	46/921	240/8149	0.000199288	0.00301855
hsa04971	Gastric acid secretion	20/921	76/8149	0.000210878	0.00301855
hsa04934	Cushing syndrome	33/921	155/8149	0.000217638	0.00301855
hsa05032	Morphine addiction	22/921	91/8149	0.000386986	0.00514369
hsa04024	cAMP signaling pathway	42/921	221/8149	0.000448716	0.00537474
hsa04911	Insulin secretion	21/921	86/8149	0.000451142	0.00537474
hsa04925	Aldosterone synthesis and secretion	23/921	98/8149	0.000454915	0.00537474
hsa04924	Renin secretion	18/921	69/8149	0.00048391	0.00551311
hsa04928	Parathyroid hormone synthesis, secretion and action	24/921	106/8149	0.000604671	0.00649475
hsa04010	MAPK signaling pathway	52/921	294/8149	0.000610791	0.00649475
hsa05414	Dilated cardiomyopathy	22/921	96/8149	0.000846932	0.0087152
hsa01521	EGFR tyrosine kinase inhibitor resistance	19/921	79/8149	0.00101171	0.0100855
hsa04270	Vascular smooth muscle contraction	27/921	134/8149	0.00187859	0.0175645
hsa04921	Oxytocin signaling pathway	30/921	154/8149	0.00188721	0.0175645
hsa04520	Adherens junction	17/921	71/8149	0.00192714	0.0175645
hsa05225	Hepatocellular carcinoma	32/921	168/8149	0.00198381	0.0175788
hsa04713	Circadian entrainment	21/921	97/8149	0.00234465	0.0202147
hsa04933	AGE-RAGE signaling pathway in diabetic complications	21/921	100/8149	0.00345369	0.0286352
hsa03320	PPAR signaling pathway	17/921	75/8149	0.00357971	0.0286352
hsa05031	Amphetamine addiction	16/921	69/8149	0.00365468	0.0286352
hsa05224	Breast cancer	28/921	147/8149	0.00368039	0.0286352
hsa04670	Leukocyte transendothelial migration	23/921	114/8149	0.00387733	0.0294493
hsa04972	Pancreatic secretion	21/921	102/8149	0.00441351	0.0327421
hsa04926	Relaxin signaling pathway	25/921	129/8149	0.0046574	0.0337662
hsa04961	Endocrine and other factor-regulated calcium reabsorption	13/921	53/8149	0.0050845	0.0360434
hsa05215	Prostate cancer	20/921	97/8149	0.00529607	0.0367271
hsa04611	Platelet activation	24/921	124/8149	0.00558554	0.0379103
hsa00564	Glycerophospholipid metabolism	20/921	98/8149	0.00596816	0.0396634
hsa04728	Dopaminergic synapse	25/921	132/8149	0.00632406	0.0409681
hsa05216	Thyroid cancer	10/921	37/8149	0.00650321	0.0409681
hsa04022	cGMP-PKG signaling pathway	30/921	167/8149	0.00654975	0.0409681
hsa04725	Cholinergic synapse	22/921	113/8149	0.00724079	0.0444195
hsa04724	Glutamatergic synapse	22/921	114/8149	0.0080451	0.0479361
hsa04340	Hedgehog signaling pathway	13/921	56/8149	0.00830588	0.0479361
hsa04014	Ras signaling pathway	39/921	235/8149	0.00850642	0.0479361
hsa04918	Thyroid hormone synthesis	16/921	75/8149	0.00856539	0.0479361
hsa05214	Glioma	16/921	75/8149	0.00856539	0.0479361
hsa04066	HIF-1 signaling pathway	21/921	109/8149	0.0096634	0.0531487
hsa04913	Ovarian steroidogenesis	12/921	51/8149	0.00986243	0.053324
hsa05410	Hypertrophic cardiomyopathy	18/921	90/8149	0.0108853	0.0578733
hsa04750	Inflammatory mediator regulation of TRP channels	19/921	98/8149	0.012577	0.0647109
hsa05231	Choline metabolism in cancer	19/921	98/8149	0.012577	0.0647109
hsa04012	ErbB signaling pathway	17/921	85/8149	0.0131115	0.0663901
hsa04216	Ferroptosis	10/921	41/8149	0.0138169	0.0679757
hsa05206	MicroRNAs in cancer	48/921	310/8149	0.0138508	0.0679757
hsa04912	GnRH signaling pathway	18/921	93/8149	0.0151422	0.0731874
hsa04720	Long-term potentiation	14/921	67/8149	0.0160483	0.0763044
hsa00500	Starch and sucrose metabolism	9/921	36/8149	0.0162655	0.0763044
hsa04261	Adrenergic signaling in cardiomyocytes	26/921	150/8149	0.0169231	0.0782386
hsa04540	Gap junction	17/921	88/8149	0.0182481	0.0831594
hsa05146	Amoebiasis	19/921	102/8149	0.0188911	0.0848768
hsa04727	GABAergic synapse	17/921	89/8149	0.0202664	0.0884815
hsa04915	Estrogen signaling pathway	24/921	138/8149	0.0203912	0.0884815
hsa04923	Regulation of lipolysis in adipocytes	12/921	56/8149	0.0205255	0.0884815
hsa04962	Vasopressin-regulated water reabsorption	10/921	44/8149	0.0224333	0.0954162
hsa04071	Sphingolipid signaling pathway	21/921	119/8149	0.0248325	0.102877
hsa04935	Growth hormone synthesis, secretion and action	21/921	119/8149	0.0248325	0.102877
hsa02010	ABC transporters	10/921	45/8149	0.0260216	0.106422
hsa05213	Endometrial cancer	12/921	58/8149	0.0265997	0.107409
hsa05222	Small cell lung cancer	17/921	92/8149	0.0273512	0.109063
hsa04919	Thyroid hormone signaling pathway	21/921	121/8149	0.0293475	0.115578
hsa05210	Colorectal cancer	16/921	86/8149	0.0299096	0.116356
hsa04726	Serotonergic synapse	20/921	115/8149	0.0322772	0.124053
hsa04730	Long-term depression	12/921	60/8149	0.0338874	0.127177
hsa05416	Viral myocarditis	12/921	60/8149	0.0338874	0.127177
hsa00514	Other types of O-glycan biosynthesis	10/921	47/8149	0.0343961	0.127585
hsa05221	Acute myeloid leukemia	13/921	67/8149	0.0350035	0.128346
hsa05418	Fluid shear stress and atherosclerosis	23/921	139/8149	0.0383728	0.139102
hsa04530	Tight junction	27/921	169/8149	0.0393075	0.140889
hsa00561	Glycerolipid metabolism	12/921	62/8149	0.0424957	0.150624
hsa04072	Phospholipase D signaling pathway	24/921	148/8149	0.0429765	0.150654
hsa00512	Mucin type O-glycan biosynthesis	8/921	36/8149	0.044149	0.152002
hsa04722	Neurotrophin signaling pathway	20/921	119/8149	0.0443142	0.152002
hsa05163	Human cytomegalovirus infection	34/921	225/8149	0.0465142	0.157851
hsa00250	Alanine, aspartate and glutamate metabolism	8/921	37/8149	0.0509754	0.17117
hsa01212	Fatty acid metabolism	11/921	57/8149	0.0517101	0.171828
hsa00052	Galactose metabolism	7/921	31/8149	0.0537156	0.176652
hsa05323	Rheumatoid arthritis	16/921	93/8149	0.0561487	0.18277
hsa00240	Pyrimidine metabolism	11/921	58/8149	0.057587	0.183453
hsa05218	Melanoma	13/921	72/8149	0.0580771	0.183453
hsa04927	Cortisol synthesis and secretion	12/921	65/8149	0.0580838	0.183453
hsa04371	Apelin signaling pathway	22/921	139/8149	0.0636717	0.19913
hsa00533	Glycosaminoglycan biosynthesis - keratan sulfate	4/921	14/8149	0.0643963	0.199441
hsa04723	Retrograde endocannabinoid signaling	23/921	148/8149	0.0696924	0.213471
hsa00600	Sphingolipid metabolism	10/921	53/8149	0.0702647	0.213471
hsa04150	mTOR signaling pathway	24/921	156/8149	0.071337	0.214684
hsa04080	Neuroactive ligand-receptor interaction	50/921	362/8149	0.0751654	0.221904
hsa05160	Hepatitis C	24/921	157/8149	0.0756193	0.221904
hsa00601	Glycosphingolipid biosynthesis - lacto and neolacto series	6/921	27/8149	0.0765185	0.221904
hsa01040	Biosynthesis of unsaturated fatty acids	6/921	27/8149	0.0765185	0.221904
hsa01522	Endocrine resistance	16/921	98/8149	0.0825873	0.235254
hsa00230	Purine metabolism	20/921	128/8149	0.0825971	0.235254
hsa00650	Butanoate metabolism	6/921	28/8149	0.0885206	0.249894
hsa05140	Leishmaniasis	13/921	77/8149	0.0896757	0.250934
hsa05230	Central carbon metabolism in cancer	12/921	70/8149	0.0917257	0.254439
hsa04610	Complement and coagulation cascades	14/921	85/8149	0.0943495	0.257788
hsa00565	Ether lipid metabolism	9/921	49/8149	0.0953574	0.257788
hsa05030	Cocaine addiction	9/921	49/8149	0.0953574	0.257788
hsa04659	Th17 cell differentiation	17/921	108/8149	0.0981746	0.263174
hsa04929	GnRH secretion	11/921	64/8149	0.101968	0.271065
hsa05169	Epstein-Barr virus infection	29/921	202/8149	0.103545	0.272983
hsa04940	Type I diabetes mellitus	8/921	43/8149	0.105714	0.276416
hsa01524	Platinum drug resistance	12/921	73/8149	0.116662	0.296944
hsa00910	Nitrogen metabolism	4/921	17/8149	0.117046	0.296944
hsa01250	Biosynthesis of nucleotide sugars	7/921	37/8149	0.117288	0.296944
hsa04960	Aldosterone-regulated sodium reabsorption	7/921	37/8149	0.117288	0.296944
hsa04976	Bile secretion	14/921	89/8149	0.125356	0.31487
hsa00534	Glycosaminoglycan biosynthesis - heparan sulfate / heparin	5/921	24/8149	0.126642	0.315616
hsa04070	Phosphatidylinositol signaling system	15/921	97/8149	0.128623	0.317161
hsa00410	beta-Alanine metabolism	6/921	31/8149	0.130187	0.317161
hsa04146	Peroxisome	13/921	82/8149	0.130245	0.317161
hsa04640	Hematopoietic cell lineage	15/921	99/8149	0.145556	0.34981
hsa04215	Apoptosis - multiple species	6/921	32/8149	0.145846	0.34981
hsa04658	Th1 and Th2 cell differentiation	14/921	92/8149	0.152013	0.359224
hsa04068	FoxO signaling pathway	19/921	131/8149	0.152023	0.359224
hsa05100	Bacterial invasion of epithelial cells	12/921	77/8149	0.155341	0.364367
hsa00062	Fatty acid elongation	5/921	27/8149	0.182939	0.422964
hsa00670	One carbon pool by folate	4/921	20/8149	0.182975	0.422964
hsa05223	Non-small cell lung cancer	11/921	72/8149	0.185242	0.425123
hsa04064	NF-kappa B signaling pathway	15/921	104/8149	0.192848	0.439141
hsa05321	Inflammatory bowel disease	10/921	65/8149	0.194103	0.439141
hsa05110	Vibrio cholerae infection	8/921	50/8149	0.19813	0.445096
hsa04211	Longevity regulating pathway	13/921	89/8149	0.201411	0.447243
hsa04666	Fc gamma R-mediated phagocytosis	14/921	97/8149	0.202481	0.447243
hsa05167	Kaposi sarcoma-associated herpesvirus infection	26/921	194/8149	0.203292	0.447243
hsa05152	Tuberculosis	24/921	180/8149	0.222312	0.484342
hsa04922	Glucagon signaling pathway	15/921	107/8149	0.224332	0.484342
hsa04392	Hippo signaling pathway - multiple species	5/921	29/8149	0.22471	0.484342
hsa04978	Mineral absorption	9/921	60/8149	0.232607	0.497997
hsa04931	Insulin resistance	15/921	108/8149	0.235289	0.498346
hsa05220	Chronic myeloid leukemia	11/921	76/8149	0.235894	0.498346
hsa01232	Nucleotide metabolism	12/921	85/8149	0.249156	0.5229
hsa05330	Allograft rejection	6/921	38/8149	0.254677	0.530994
hsa04614	Renin-angiotensin system	4/921	23/8149	0.258029	0.534488
hsa04810	Regulation of actin cytoskeleton	28/921	218/8149	0.262152	0.538597
hsa04917	Prolactin signaling pathway	10/921	70/8149	0.263389	0.538597
hsa05310	Asthma	5/921	31/8149	0.268958	0.546481
hsa00513	Various types of N-glycan biosynthesis	6/921	39/8149	0.274696	0.554608
hsa04973	Carbohydrate digestion and absorption	7/921	47/8149	0.277584	0.556914
hsa05150	Staphylococcus aureus infection	13/921	96/8149	0.286364	0.570938
hsa05033	Nicotine addiction	6/921	40/8149	0.295068	0.582204
hsa05166	Human T-cell leukemia virus 1 infection	28/921	222/8149	0.295665	0.582204
hsa00562	Inositol phosphate metabolism	10/921	73/8149	0.308311	0.599498
hsa00592	alpha-Linolenic acid metabolism	4/921	25/8149	0.310948	0.599498
hsa00920	Sulfur metabolism	2/921	10/8149	0.314565	0.599498
hsa00520	Amino sugar and nucleotide sugar metabolism	7/921	49/8149	0.314948	0.599498
hsa04672	Intestinal immune network for IgA production	7/921	49/8149	0.314948	0.599498
hsa05219	Bladder cancer	6/921	41/8149	0.315723	0.599498
hsa04662	B cell receptor signaling pathway	11/921	82/8149	0.319971	0.603969
hsa00511	Other glycan degradation	3/921	18/8149	0.332854	0.620653
hsa04979	Cholesterol metabolism	7/921	50/8149	0.333964	0.620653
hsa00380	Tryptophan metabolism	6/921	42/8149	0.336592	0.620653
hsa05332	Graft-versus-host disease	6/921	42/8149	0.336592	0.620653
hsa04370	VEGF signaling pathway	8/921	59/8149	0.348506	0.638927
hsa00071	Fatty acid degradation	6/921	43/8149	0.357608	0.649698
hsa05207	Chemical carcinogenesis - receptor activation	26/921	212/8149	0.358649	0.649698
hsa04664	Fc epsilon RI signaling pathway	9/921	68/8149	0.360491	0.649698
hsa04210	Apoptosis	17/921	136/8149	0.367281	0.658218
hsa05164	Influenza A	21/921	171/8149	0.376755	0.664839
hsa04920	Adipocytokine signaling pathway	9/921	69/8149	0.377228	0.664839
hsa05211	Renal cell carcinoma	9/921	69/8149	0.377228	0.664839
hsa00760	Nicotinate and nicotinamide metabolism	5/921	36/8149	0.385165	0.675096
hsa05320	Autoimmune thyroid disease	7/921	53/8149	0.39174	0.682869
hsa04218	Cellular senescence	19/921	156/8149	0.400568	0.694463
hsa05143	African trypanosomiasis	5/921	37/8149	0.408615	0.704585
hsa00770	Pantothenate and CoA biosynthesis	3/921	21/8149	0.429198	0.736098
hsa00030	Pentose phosphate pathway	4/921	30/8149	0.444745	0.754648
hsa01523	Antifolate resistance	4/921	30/8149	0.444745	0.754648
hsa05034	Alcoholism	22/921	187/8149	0.454635	0.767346
hsa00220	Arginine biosynthesis	3/921	22/8149	0.460292	0.76876
hsa00340	Histidine metabolism	3/921	22/8149	0.460292	0.76876
hsa05130	Pathogenic Escherichia coli infection	23/921	197/8149	0.467512	0.776751
hsa04060	Cytokine-cytokine receptor interaction	34/921	295/8149	0.479161	0.788522
hsa04144	Endocytosis	29/921	251/8149	0.47954	0.788522
hsa04964	Proximal tubule bicarbonate reclamation	3/921	23/8149	0.490631	0.802623
hsa05212	Pancreatic cancer	9/921	76/8149	0.494315	0.803507
hsa00640	Propanoate metabolism	4/921	32/8149	0.496364	0.803507
hsa00510	N-Glycan biosynthesis	6/921	50/8149	0.503655	0.803507
hsa04668	TNF signaling pathway	13/921	112/8149	0.503766	0.803507
hsa05145	Toxoplasmosis	13/921	112/8149	0.503766	0.803507
hsa04330	Notch signaling pathway	7/921	59/8149	0.506328	0.803575
hsa04625	C-type lectin receptor signaling pathway	12/921	104/8149	0.515805	0.809336
hsa00603	Glycosphingolipid biosynthesis - globo and isoglobo series	2/921	15/8149	0.518456	0.809336
hsa00604	Glycosphingolipid biosynthesis - ganglio series	2/921	15/8149	0.518456	0.809336
hsa04977	Vitamin digestion and absorption	3/921	24/8149	0.520106	0.809336
hsa04142	Lysosome	15/921	132/8149	0.532427	0.824321
hsa04217	Necroptosis	18/921	159/8149	0.534904	0.824321
hsa00360	Phenylalanine metabolism	2/921	16/8149	0.554237	0.845941
hsa00430	Taurine and hypotaurine metabolism	2/921	16/8149	0.554237	0.845941
hsa04145	Phagosome	17/921	152/8149	0.557229	0.846457
hsa04213	Longevity regulating pathway - multiple species	7/921	62/8149	0.560966	0.848096
hsa04630	JAK-STAT signaling pathway	18/921	162/8149	0.568494	0.855423
hsa04950	Maturity onset diabetes of the young	3/921	26/8149	0.576127	0.862448
hsa00310	Lysine degradation	7/921	63/8149	0.57857	0.862448
hsa04910	Insulin signaling pathway	15/921	137/8149	0.593082	0.877687
hsa04380	Osteoclast differentiation	14/921	128/8149	0.594296	0.877687
hsa04062	Chemokine signaling pathway	21/921	192/8149	0.598742	0.880178
hsa05142	Chagas disease	11/921	102/8149	0.612921	0.896889
hsa05162	Measles	15/921	139/8149	0.616399	0.897859
hsa00061	Fatty acid biosynthesis	2/921	18/8149	0.619995	0.898993
hsa00480	Glutathione metabolism	6/921	57/8149	0.63605	0.918099
hsa04660	T cell receptor signaling pathway	11/921	104/8149	0.639276	0.918599
hsa00280	Valine, leucine and isoleucine degradation	5/921	48/8149	0.644984	0.922645
hsa00531	Glycosaminoglycan degradation	2/921	19/8149	0.649959	0.924447
hsa00591	Linoleic acid metabolism	3/921	29/8149	0.65204	0.924447
hsa00830	Retinol metabolism	7/921	68/8149	0.661009	0.933018
hsa05204	Chemical carcinogenesis - DNA adducts	7/921	69/8149	0.676267	0.948621
hsa00532	Glycosaminoglycan biosynthesis - chondroitin sulfate / dermatan sulfate	2/921	20/8149	0.678011	0.948621
hsa05120	Epithelial cell signaling in Helicobacter pylori infection	7/921	70/8149	0.691087	0.962693
hsa04710	Circadian rhythm	3/921	31/8149	0.69696	0.966653
hsa00140	Steroid hormone biosynthesis	6/921	61/8149	0.701498	0.968736
hsa04061	Viral protein interaction with cytokine and cytokine receptor	10/921	100/8149	0.70702	0.972138
hsa05203	Viral carcinogenesis	21/921	204/8149	0.710057	0.972138
hsa00130	Ubiquinone and other terpenoid-quinone biosynthesis	1/921	11/8149	0.732897	0.996662
hsa05022	Pathways of neurodegeneration - multiple diseases	50/921	476/8149	0.73598	0.996662
hsa00051	Fructose and mannose metabolism	3/921	33/8149	0.737343	0.996662
hsa04936	Alcoholic liver disease	14/921	142/8149	0.74642	1
hsa00515	Mannose type O-glycan biosynthesis	2/921	23/8149	0.751256	1
hsa05131	Shigellosis	25/921	247/8149	0.753088	1
hsa05161	Hepatitis B	16/921	162/8149	0.754335	1
hsa05133	Pertussis	7/921	76/8149	0.770554	1
hsa04110	Cell cycle	12/921	126/8149	0.777277	1
hsa04930	Type II diabetes mellitus	4/921	46/8149	0.779498	1
hsa04714	Thermogenesis	23/921	232/8149	0.780191	1
hsa05134	Legionellosis	5/921	57/8149	0.787363	1
hsa00350	Tyrosine metabolism	3/921	36/8149	0.789769	1
hsa00790	Folate biosynthesis	2/921	26/8149	0.809683	1
hsa00983	Drug metabolism - other enzymes	7/921	80/8149	0.814534	1
hsa04114	Oocyte meiosis	12/921	131/8149	0.819954	1
hsa04650	Natural killer cell mediated cytotoxicity	12/921	131/8149	0.819954	1
hsa04966	Collecting duct acid secretion	2/921	27/8149	0.826253	1
hsa05144	Malaria	4/921	50/8149	0.832186	1
hsa00730	Thiamine metabolism	1/921	15/8149	0.834806	1
hsa05017	Spinocerebellar ataxia	13/921	143/8149	0.835351	1
hsa04657	IL-17 signaling pathway	8/921	94/8149	0.848104	1
hsa04932	Non-alcoholic fatty liver disease	14/921	155/8149	0.849151	1
hsa05417	Lipid and atherosclerosis	20/921	215/8149	0.853519	1
hsa05322	Systemic lupus erythematosus	12/921	136/8149	0.85622	1
hsa03440	Homologous recombination	3/921	41/8149	0.857661	1
hsa00120	Primary bile acid biosynthesis	1/921	17/8149	0.8701	1
hsa04260	Cardiac muscle contraction	7/921	87/8149	0.875412	1
hsa04975	Fat digestion and absorption	3/921	43/8149	0.878926	1
hsa04141	Protein processing in endoplasmic reticulum	15/921	171/8149	0.883563	1
hsa04140	Autophagy - animal	12/921	141/8149	0.886512	1
hsa05170	Human immunodeficiency virus 1 infection	19/921	212/8149	0.887755	1
hsa04612	Antigen processing and presentation	6/921	78/8149	0.88844	1
hsa04721	Synaptic vesicle cycle	6/921	78/8149	0.88844	1
hsa05235	PD-L1 expression and PD-1 checkpoint pathway in cancer	7/921	89/8149	0.889413	1
hsa05415	Diabetic cardiomyopathy	18/921	203/8149	0.892243	1
hsa03018	RNA degradation	6/921	79/8149	0.895364	1
hsa04621	NOD-like receptor signaling pathway	16/921	184/8149	0.897434	1
hsa01210	2-Oxocarboxylic acid metabolism	1/921	19/8149	0.897859	1
hsa04130	SNARE interactions in vesicular transport	2/921	33/8149	0.901024	1
hsa00100	Steroid biosynthesis	1/921	20/8149	0.90943	1
hsa00982	Drug metabolism - cytochrome P450	5/921	72/8149	0.921593	1
hsa04137	Mitophagy - animal	5/921	72/8149	0.921593	1
hsa00590	Arachidonic acid metabolism	4/921	61/8149	0.925659	1
hsa00900	Terpenoid backbone biosynthesis	1/921	22/8149	0.928791	1
hsa05010	Alzheimer disease	35/921	384/8149	0.932541	1
hsa04742	Taste transduction	6/921	86/8149	0.934267	1
hsa03250	Viral life cycle - HIV-1	4/921	63/8149	0.936432	1
hsa01230	Biosynthesis of amino acids	5/921	75/8149	0.936886	1
hsa00330	Arginine and proline metabolism	3/921	51/8149	0.938357	1
hsa01240	Biosynthesis of cofactors	12/921	153/8149	0.938474	1
hsa00010	Glycolysis / Gluconeogenesis	4/921	67/8149	0.953836	1
hsa01200	Carbon metabolism	8/921	115/8149	0.956503	1
hsa00860	Porphyrin metabolism	2/921	43/8149	0.963035	1
hsa05132	Salmonella infection	20/921	249/8149	0.965498	1
hsa04120	Ubiquitin mediated proteolysis	10/921	142/8149	0.967078	1
hsa04152	AMPK signaling pathway	8/921	120/8149	0.968688	1
hsa05171	Coronavirus disease - COVID-19	18/921	232/8149	0.971817	1
hsa00020	Citrate cycle (TCA cycle)	1/921	30/8149	0.972807	1
hsa00620	Pyruvate metabolism	2/921	47/8149	0.975376	1
hsa05135	Yersinia infection	9/921	137/8149	0.978154	1
hsa04914	Progesterone-mediated oocyte maturation	6/921	102/8149	0.979313	1
hsa00980	Metabolism of xenobiotics by cytochrome P450	4/921	78/8149	0.981613	1
hsa00270	Cysteine and methionine metabolism	2/921	51/8149	0.983688	1
hsa00040	Pentose and glucuronate interconversions	1/921	35/8149	0.985109	1
hsa03460	Fanconi anemia pathway	2/921	54/8149	0.988062	1
hsa05340	Primary immunodeficiency	1/921	38/8149	0.989626	1
hsa00260	Glycine, serine and threonine metabolism	1/921	40/8149	0.991848	1
hsa05208	Chemical carcinogenesis - reactive oxygen species	15/921	223/8149	0.99261	1
hsa05012	Parkinson disease	18/921	266/8149	0.995698	1
hsa03050	Proteasome	1/921	46/8149	0.996047	1
hsa04613	Neutrophil extracellular trap formation	11/921	190/8149	0.997063	1
hsa04620	Toll-like receptor signaling pathway	4/921	104/8149	0.998256	1
hsa05020	Prion disease	17/921	273/8149	0.99864	1
hsa03015	mRNA surveillance pathway	3/921	97/8149	0.99925	1
hsa00190	Oxidative phosphorylation	5/921	134/8149	0.999577	1
hsa05014	Amyotrophic lateral sclerosis	23/921	364/8149	0.999646	1
hsa00970	Aminoacyl-tRNA biosynthesis	1/921	66/8149	0.999647	1
hsa04622	RIG-I-like receptor signaling pathway	1/921	70/8149	0.999782	1
hsa03013	Nucleocytoplasmic transport	2/921	108/8149	0.999968	1
hsa03008	Ribosome biogenesis in eukaryotes	2/921	109/8149	0.999971	1
hsa05016	Huntington disease	14/921	306/8149	0.999992	1
hsa03010	Ribosome	2/921	158/8149	1	1
hsa05168	Herpes simplex virus 1 infection	23/921	495/8149	1	1
hsa03040	Spliceosome	1/921	147/8149	1	1
hsa04740	Olfactory transduction	6/921	439/8149	1	1

## Sheet: 1×_down
ID	Description	GeneRatio	BackgrRatio	pvalue	adj.pvalue
hsa04360	Axon guidance	39/831	182/8149	4.71789e-06	0.00154275
hsa04115	p53 signaling pathway	20/831	73/8149	2.66471e-05	0.0037958
hsa04550	Signaling pathways regulating pluripotency of stem cells	31/831	143/8149	3.48239e-05	0.0037958
hsa05414	Dilated cardiomyopathy	23/831	96/8149	7.03759e-05	0.0048391
hsa05223	Non-small cell lung cancer	19/831	72/8149	7.39923e-05	0.0048391
hsa04110	Cell cycle	27/831	126/8149	0.000134999	0.0064068
hsa05224	Breast cancer	30/831	147/8149	0.000148995	0.0064068
hsa05170	Human immunodeficiency virus 1 infection	39/831	212/8149	0.000174161	0.0064068
hsa04010	MAPK signaling pathway	50/831	294/8149	0.000176334	0.0064068
hsa05166	Human T-cell leukemia virus 1 infection	40/831	222/8149	0.000228115	0.0074404
hsa04510	Focal adhesion	37/831	201/8149	0.000250289	0.0074404
hsa05210	Colorectal cancer	20/831	86/8149	0.000314893	0.00858083
hsa04933	AGE-RAGE signaling pathway in diabetic complications	22/831	100/8149	0.000373203	0.0087453
hsa05205	Proteoglycans in cancer	37/831	205/8149	0.000374417	0.0087453
hsa05214	Glioma	18/831	75/8149	0.000411983	0.00898122
hsa04151	PI3K-Akt signaling pathway	56/831	354/8149	0.000505005	0.010321
hsa01522	Endocrine resistance	21/831	98/8149	0.000727802	0.0139995
hsa04310	Wnt signaling pathway	31/831	170/8149	0.00091241	0.0165754
hsa04350	TGF-beta signaling pathway	20/831	94/8149	0.00106014	0.0182456
hsa04540	Gap junction	19/831	88/8149	0.00116459	0.0190411
hsa05217	Basal cell carcinoma	15/831	63/8149	0.0013329	0.0196242
hsa04964	Proximal tubule bicarbonate reclamation	8/831	23/8149	0.00137199	0.0196242
hsa05212	Pancreatic cancer	17/831	76/8149	0.0013803	0.0196242
hsa05410	Hypertrophic cardiomyopathy	19/831	90/8149	0.00154357	0.0208504
hsa05412	Arrhythmogenic right ventricular cardiomyopathy	17/831	77/8149	0.00160724	0.0208504
hsa04921	Oxytocin signaling pathway	28/831	154/8149	0.00165783	0.0208504
hsa04935	Growth hormone synthesis, secretion and action	23/831	119/8149	0.00183926	0.0222754
hsa04012	ErbB signaling pathway	18/831	85/8149	0.00195791	0.0228038
hsa05222	Small cell lung cancer	19/831	92/8149	0.00202236	0.0228038
hsa04261	Adrenergic signaling in cardiomyocytes	27/831	150/8149	0.00231188	0.024626
hsa04670	Leukocyte transendothelial migration	22/831	114/8149	0.00233457	0.024626
hsa04512	ECM-receptor interaction	18/831	88/8149	0.00293105	0.0294767
hsa00250	Alanine, aspartate and glutamate metabolism	10/831	37/8149	0.00309643	0.0294767
hsa05216	Thyroid cancer	10/831	37/8149	0.00309643	0.0294767
hsa01230	Biosynthesis of amino acids	16/831	75/8149	0.003155	0.0294767
hsa04974	Protein digestion and absorption	20/831	103/8149	0.00335501	0.0304747
hsa04923	Regulation of lipolysis in adipocytes	13/831	56/8149	0.00347342	0.0306976
hsa05202	Transcriptional misregulation in cancer	32/831	193/8149	0.00373722	0.0321598
hsa04810	Regulation of actin cytoskeleton	35/831	218/8149	0.00427566	0.0358498
hsa05213	Endometrial cancer	13/831	58/8149	0.00479238	0.0391777
hsa05218	Melanoma	15/831	72/8149	0.00529697	0.0421132
hsa01521	EGFR tyrosine kinase inhibitor resistance	16/831	79/8149	0.00540904	0.0421132
hsa04330	Notch signaling pathway	13/831	59/8149	0.00558828	0.0424969
hsa04728	Dopaminergic synapse	23/831	132/8149	0.00707223	0.0515155
hsa05163	Human cytomegalovirus infection	35/831	225/8149	0.00708929	0.0515155
hsa05165	Human papillomavirus infection	48/831	331/8149	0.00725276	0.0515577
hsa05169	Epstein-Barr virus infection	32/831	202/8149	0.00748636	0.0520859
hsa04713	Circadian entrainment	18/831	97/8149	0.00850065	0.0579106
hsa04971	Gastric acid secretion	15/831	76/8149	0.00887275	0.0580278
hsa05220	Chronic myeloid leukemia	15/831	76/8149	0.00887275	0.0580278
hsa00230	Purine metabolism	22/831	128/8149	0.00975508	0.0625473
hsa04960	Aldosterone-regulated sodium reabsorption	9/831	37/8149	0.0103005	0.0647742
hsa00100	Steroid biosynthesis	6/831	20/8149	0.0122337	0.0754794
hsa04371	Apelin signaling pathway	23/831	139/8149	0.013053	0.0790433
hsa00730	Thiamine metabolism	5/831	15/8149	0.0136973	0.080398
hsa04260	Cardiac muscle contraction	16/831	87/8149	0.0137685	0.080398
hsa04072	Phospholipase D signaling pathway	24/831	148/8149	0.014441	0.082846
hsa05207	Chemical carcinogenesis - receptor activation	32/831	212/8149	0.014874	0.0838586
hsa04514	Cell adhesion molecules	24/831	149/8149	0.0156114	0.0850822
hsa05226	Gastric cancer	24/831	149/8149	0.0156114	0.0850822
hsa00260	Glycine, serine and threonine metabolism	9/831	40/8149	0.0171824	0.0921088
hsa04725	Cholinergic synapse	19/831	113/8149	0.0194117	0.102381
hsa04724	Glutamatergic synapse	19/831	114/8149	0.0211519	0.109788
hsa04610	Complement and coagulation cascades	15/831	85/8149	0.0237993	0.11992
hsa04068	FoxO signaling pathway	21/831	131/8149	0.0238372	0.11992
hsa04014	Ras signaling pathway	33/831	235/8149	0.0351679	0.172525
hsa04015	Rap1 signaling pathway	30/831	210/8149	0.0353491	0.172525
hsa05221	Acute myeloid leukemia	12/831	67/8149	0.0366274	0.175305
hsa04926	Relaxin signaling pathway	20/831	129/8149	0.036991	0.175305
hsa03320	PPAR signaling pathway	13/831	75/8149	0.0385592	0.179546
hsa04215	Apoptosis - multiple species	7/831	32/8149	0.038984	0.179546
hsa05032	Morphine addiction	15/831	91/8149	0.0410891	0.186613
hsa05418	Fluid shear stress and atherosclerosis	21/831	139/8149	0.0423583	0.189742
hsa04218	Cellular senescence	23/831	156/8149	0.0443363	0.194753
hsa04970	Salivary secretion	15/831	92/8149	0.0446681	0.194753
hsa00670	One carbon pool by folate	5/831	20/8149	0.0461893	0.198735
hsa04213	Longevity regulating pathway - multiple species	11/831	62/8149	0.0469683	0.199463
hsa04022	cGMP-PKG signaling pathway	24/831	167/8149	0.0522855	0.219197
hsa05167	Kaposi sarcoma-associated herpesvirus infection	27/831	194/8149	0.0579436	0.239842
hsa04210	Apoptosis	20/831	136/8149	0.0591321	0.241703
hsa05203	Viral carcinogenesis	28/831	204/8149	0.0626425	0.249798
hsa05161	Hepatitis B	23/831	162/8149	0.063237	0.249798
hsa05144	Malaria	9/831	50/8149	0.0634045	0.249798
hsa04727	GABAergic synapse	14/831	89/8149	0.0657875	0.256101
hsa05130	Pathogenic Escherichia coli infection	27/831	197/8149	0.0675424	0.25847
hsa04020	Calcium signaling pathway	32/831	240/8149	0.0679768	0.25847
hsa04750	Inflammatory mediator regulation of TRP channels	15/831	98/8149	0.0708181	0.260197
hsa04925	Aldosterone synthesis and secretion	15/831	98/8149	0.0708181	0.260197
hsa05231	Choline metabolism in cancer	15/831	98/8149	0.0708181	0.260197
hsa04390	Hippo signaling pathway	22/831	157/8149	0.0762974	0.274168
hsa05160	Hepatitis C	22/831	157/8149	0.0762974	0.274168
hsa04931	Insulin resistance	16/831	108/8149	0.0804866	0.286077
hsa04961	Endocrine and other factor-regulated calcium reabsorption	9/831	53/8149	0.0856497	0.301155
hsa05225	Hepatocellular carcinoma	23/831	168/8149	0.0871527	0.30318
hsa01232	Nucleotide metabolism	13/831	85/8149	0.0887055	0.305334
hsa04930	Type II diabetes mellitus	8/831	46/8149	0.0911157	0.310231
hsa04914	Progesterone-mediated oocyte maturation	15/831	102/8149	0.0929746	0.310231
hsa05142	Chagas disease	15/831	102/8149	0.0929746	0.310231
hsa00561	Glycerolipid metabolism	10/831	62/8149	0.0954949	0.314089
hsa04917	Prolactin signaling pathway	11/831	70/8149	0.0960516	0.314089
hsa04973	Carbohydrate digestion and absorption	8/831	47/8149	0.100529	0.325476
hsa03250	Viral life cycle - HIV-1	10/831	63/8149	0.103721	0.330375
hsa05417	Lipid and atherosclerosis	28/831	215/8149	0.104063	0.330375
hsa04919	Thyroid hormone signaling pathway	17/831	121/8149	0.107124	0.336824
hsa04114	Oocyte meiosis	18/831	131/8149	0.116491	0.362788
hsa04950	Maturity onset diabetes of the young	5/831	26/8149	0.11873	0.363813
hsa04928	Parathyroid hormone synthesis, secretion and action	15/831	106/8149	0.119046	0.363813
hsa04611	Platelet activation	17/831	124/8149	0.126319	0.382466
hsa04120	Ubiquitin mediated proteolysis	19/831	142/8149	0.131777	0.391159
hsa04979	Cholesterol metabolism	8/831	50/8149	0.131874	0.391159
hsa04024	cAMP signaling pathway	28/831	221/8149	0.132779	0.391159
hsa04270	Vascular smooth muscle contraction	18/831	134/8149	0.135913	0.396817
hsa04918	Thyroid hormone synthesis	11/831	75/8149	0.138171	0.399839
hsa04066	HIF-1 signaling pathway	15/831	109/8149	0.14115	0.404877
hsa00330	Arginine and proline metabolism	8/831	51/8149	0.143318	0.407521
hsa00650	Butanoate metabolism	5/831	28/8149	0.150495	0.424239
hsa04730	Long-term depression	9/831	60/8149	0.153318	0.424872
hsa04978	Mineral absorption	9/831	60/8149	0.153318	0.424872
hsa00512	Mucin type O-glycan biosynthesis	6/831	36/8149	0.154894	0.425634
hsa04152	AMPK signaling pathway	16/831	120/8149	0.160008	0.436022
hsa04150	mTOR signaling pathway	20/831	156/8149	0.167613	0.45297
hsa04064	NF-kappa B signaling pathway	14/831	104/8149	0.170911	0.458098
hsa05206	MicroRNAs in cancer	37/831	310/8149	0.173916	0.462361
hsa05215	Prostate cancer	13/831	97/8149	0.186248	0.491153
hsa00514	Other types of O-glycan biosynthesis	7/831	47/8149	0.198239	0.518592
hsa01524	Platinum drug resistance	10/831	73/8149	0.206593	0.536157
hsa05033	Nicotine addiction	6/831	40/8149	0.218664	0.559753
hsa00360	Phenylalanine metabolism	3/831	16/8149	0.219108	0.559753
hsa04658	Th1 and Th2 cell differentiation	12/831	92/8149	0.225054	0.570487
hsa04910	Insulin signaling pathway	17/831	137/8149	0.230248	0.579162
hsa04216	Ferroptosis	6/831	41/8149	0.235837	0.58091
hsa05219	Bladder cancer	6/831	41/8149	0.235837	0.58091
hsa04912	GnRH signaling pathway	12/831	93/8149	0.236272	0.58091
hsa00450	Selenocompound metabolism	3/831	17/8149	0.247356	0.599151
hsa00910	Nitrogen metabolism	3/831	17/8149	0.247356	0.599151
hsa05140	Leishmaniasis	10/831	77/8149	0.256634	0.612666
hsa04911	Insulin secretion	11/831	86/8149	0.258328	0.612666
hsa00270	Cysteine and methionine metabolism	7/831	51/8149	0.26043	0.612666
hsa04913	Ovarian steroidogenesis	7/831	51/8149	0.26043	0.612666
hsa05416	Viral myocarditis	8/831	60/8149	0.264995	0.618953
hsa04612	Antigen processing and presentation	10/831	78/8149	0.269744	0.621171
hsa04721	Synaptic vesicle cycle	10/831	78/8149	0.269744	0.621171
hsa01200	Carbon metabolism	14/831	115/8149	0.28165	0.639581
hsa04726	Serotonergic synapse	14/831	115/8149	0.28165	0.639581
hsa04145	Phagosome	18/831	152/8149	0.285919	0.644797
hsa00601	Glycosphingolipid biosynthesis - lacto and neolacto series	4/831	27/8149	0.294311	0.649863
hsa01040	Biosynthesis of unsaturated fatty acids	4/831	27/8149	0.294311	0.649863
hsa04211	Longevity regulating pathway	11/831	89/8149	0.296115	0.649863
hsa05235	PD-L1 expression and PD-1 checkpoint pathway in cancer	11/831	89/8149	0.296115	0.649863
hsa00310	Lysine degradation	8/831	63/8149	0.311058	0.678107
hsa05132	Salmonella infection	28/831	249/8149	0.319404	0.688704
hsa05135	Yersinia infection	16/831	137/8149	0.321037	0.688704
hsa05143	African trypanosomiasis	5/831	37/8149	0.324147	0.688704
hsa04071	Sphingolipid signaling pathway	14/831	119/8149	0.326803	0.688704
hsa04915	Estrogen signaling pathway	16/831	138/8149	0.331733	0.688704
hsa04916	Melanogenesis	12/831	101/8149	0.332506	0.688704
hsa04723	Retrograde endocannabinoid signaling	17/831	148/8149	0.338896	0.688704
hsa05162	Measles	16/831	139/8149	0.342512	0.688704
hsa04927	Cortisol synthesis and secretion	8/831	65/8149	0.342633	0.688704
hsa04340	Hedgehog signaling pathway	7/831	56/8149	0.344391	0.688704
hsa05340	Primary immunodeficiency	5/831	38/8149	0.345124	0.688704
hsa04972	Pancreatic secretion	12/831	102/8149	0.345139	0.688704
hsa05146	Amoebiasis	12/831	102/8149	0.345139	0.688704
hsa03420	Nucleotide excision repair	6/831	47/8149	0.345405	0.688704
hsa04668	TNF signaling pathway	13/831	112/8149	0.353883	0.701332
hsa04530	Tight junction	19/831	169/8149	0.361572	0.703904
hsa00480	Glutathione metabolism	7/831	57/8149	0.361639	0.703904
hsa05134	Legionellosis	7/831	57/8149	0.361639	0.703904
hsa00280	Valine, leucine and isoleucine degradation	6/831	48/8149	0.364288	0.704865
hsa04625	C-type lectin receptor signaling pathway	12/831	104/8149	0.370646	0.712949
hsa00410	beta-Alanine metabolism	4/831	31/8149	0.390653	0.741568
hsa00830	Retinol metabolism	8/831	68/8149	0.390708	0.741568
hsa00220	Arginine biosynthesis	3/831	22/8149	0.392328	0.741568
hsa04370	VEGF signaling pathway	7/831	59/8149	0.396297	0.743166
hsa04062	Chemokine signaling pathway	21/831	192/8149	0.400863	0.743166
hsa04070	Phosphatidylinositol signaling system	11/831	97/8149	0.402368	0.743166
hsa04666	Fc gamma R-mediated phagocytosis	11/831	97/8149	0.402368	0.743166
hsa04920	Adipocytokine signaling pathway	8/831	69/8149	0.40681	0.743166
hsa05211	Renal cell carcinoma	8/831	69/8149	0.40681	0.743166
hsa04922	Glucagon signaling pathway	12/831	107/8149	0.409297	0.743556
hsa00515	Mannose type O-glycan biosynthesis	3/831	23/8149	0.420871	0.751722
hsa03013	Nucleocytoplasmic transport	12/831	108/8149	0.422227	0.751722
hsa05230	Central carbon metabolism in cancer	8/831	70/8149	0.422904	0.751722
hsa04976	Bile secretion	10/831	89/8149	0.422988	0.751722
hsa00533	Glycosaminoglycan biosynthesis - keratan sulfate	2/831	14/8149	0.425594	0.752267
hsa04520	Adherens junction	8/831	71/8149	0.438965	0.771728
hsa00071	Fatty acid degradation	5/831	43/8149	0.44999	0.786881
hsa00604	Glycosphingolipid biosynthesis - ganglio series	2/831	15/8149	0.461595	0.802881
hsa04650	Natural killer cell mediated cytotoxicity	14/831	131/8149	0.468644	0.810829
hsa05145	Toxoplasmosis	12/831	112/8149	0.473813	0.815457
hsa04929	GnRH secretion	7/831	64/8149	0.482338	0.825784
hsa03022	Basal transcription factors	5/831	45/8149	0.490886	0.832765
hsa05168	Herpes simplex virus 1 infection	51/831	495/8149	0.491509	0.832765
hsa04660	T cell receptor signaling pathway	11/831	104/8149	0.496679	0.833668
hsa01240	Biosynthesis of cofactors	16/831	153/8149	0.497141	0.833668
hsa00790	Folate biosynthesis	3/831	26/8149	0.503307	0.839701
hsa04934	Cushing syndrome	16/831	155/8149	0.519007	0.861499
hsa00062	Fatty acid elongation	3/831	27/8149	0.529432	0.867592
hsa01212	Fatty acid metabolism	6/831	57/8149	0.531462	0.867592
hsa00010	Glycolysis / Gluconeogenesis	7/831	67/8149	0.532362	0.867592
hsa05100	Bacterial invasion of epithelial cells	8/831	77/8149	0.533291	0.867592
hsa04659	Th17 cell differentiation	11/831	108/8149	0.549022	0.884255
hsa00240	Pyrimidine metabolism	6/831	58/8149	0.549059	0.884255
hsa05330	Allograft rejection	4/831	38/8149	0.551645	0.884255
hsa05031	Amphetamine addiction	7/831	69/8149	0.564627	0.900649
hsa05030	Cocaine addiction	5/831	49/8149	0.568912	0.903079
hsa04392	Hippo signaling pathway - multiple species	3/831	29/8149	0.579275	0.915086
hsa04140	Autophagy - animal	14/831	141/8149	0.583982	0.918087
hsa04630	JAK-STAT signaling pathway	16/831	162/8149	0.593209	0.928131
hsa00030	Pentose phosphate pathway	3/831	30/8149	0.602911	0.934369
hsa01523	Antifolate resistance	3/831	30/8149	0.602911	0.934369
hsa04662	B cell receptor signaling pathway	8/831	82/8149	0.607007	0.93628
hsa03440	Homologous recombination	4/831	41/8149	0.613481	0.941823
hsa00532	Glycosaminoglycan biosynthesis - chondroitin sulfate / dermatan sulfate	2/831	20/8149	0.619732	0.946974
hsa04710	Circadian rhythm	3/831	31/8149	0.625653	0.951575
hsa00380	Tryptophan metabolism	4/831	42/8149	0.632878	0.958107
hsa00600	Sphingolipid metabolism	5/831	53/8149	0.640294	0.964866
hsa00770	Pantothenate and CoA biosynthesis	2/831	21/8149	0.646711	0.970066
hsa04940	Type I diabetes mellitus	4/831	43/8149	0.651635	0.972727
hsa00920	Sulfur metabolism	1/831	10/8149	0.659115	0.972727
hsa05321	Inflammatory bowel disease	6/831	65/8149	0.662666	0.972727
hsa04380	Osteoclast differentiation	12/831	128/8149	0.665025	0.972727
hsa03015	mRNA surveillance pathway	9/831	97/8149	0.667928	0.972727
hsa05133	Pertussis	7/831	76/8149	0.668492	0.972727
hsa04962	Vasopressin-regulated water reabsorption	4/831	44/8149	0.669743	0.972727
hsa00564	Glycerophospholipid metabolism	9/831	98/8149	0.679983	0.972727
hsa04722	Neurotrophin signaling pathway	11/831	119/8149	0.680233	0.972727
hsa02010	ABC transporters	4/831	45/8149	0.687192	0.972727
hsa03020	RNA polymerase	3/831	34/8149	0.688384	0.972727
hsa04720	Long-term potentiation	6/831	67/8149	0.691605	0.972727
hsa04640	Hematopoietic cell lineage	9/831	99/8149	0.691768	0.972727
hsa00130	Ubiquinone and other terpenoid-quinone biosynthesis	1/831	11/8149	0.693919	0.972727
hsa03060	Protein export	2/831	23/8149	0.69608	0.972727
hsa03430	Mismatch repair	2/831	23/8149	0.69608	0.972727
hsa04664	Fc epsilon RI signaling pathway	6/831	68/8149	0.705442	0.976449
hsa03018	RNA degradation	7/831	79/8149	0.707984	0.976449
hsa05017	Spinocerebellar ataxia	13/831	143/8149	0.710956	0.976449
hsa04977	Vitamin digestion and absorption	2/831	24/8149	0.718547	0.976449
hsa04924	Renin secretion	6/831	69/8149	0.718853	0.976449
hsa00620	Pyruvate metabolism	4/831	47/8149	0.720106	0.976449
hsa04080	Neuroactive ligand-receptor interaction	34/831	362/8149	0.723409	0.976449
hsa00350	Tyrosine metabolism	3/831	36/8149	0.725618	0.976449
hsa03030	DNA replication	3/831	36/8149	0.725618	0.976449
hsa01250	Biosynthesis of nucleotide sugars	3/831	37/8149	0.742887	0.991835
hsa04620	Toll-like receptor signaling pathway	9/831	104/8149	0.746537	0.991835
hsa00565	Ether lipid metabolism	4/831	49/8149	0.750388	0.991835
hsa04672	Intestinal immune network for IgA production	4/831	49/8149	0.750388	0.991835
hsa04613	Neutrophil extracellular trap formation	17/831	190/8149	0.752217	0.991835
hsa04657	IL-17 signaling pathway	8/831	94/8149	0.755731	0.992214
hsa04217	Necroptosis	14/831	159/8149	0.758573	0.992214
hsa00562	Inositol phosphate metabolism	6/831	73/8149	0.768213	1
hsa05131	Shigellosis	22/831	247/8149	0.781543	1
hsa00603	Glycosphingolipid biosynthesis - globo and isoglobo series	1/831	15/8149	0.801077	1
hsa05320	Autoimmune thyroid disease	4/831	53/8149	0.803307	1
hsa05332	Graft-versus-host disease	3/831	42/8149	0.816536	1
hsa00970	Aminoacyl-tRNA biosynthesis	5/831	66/8149	0.816894	1
hsa00430	Taurine and hypotaurine metabolism	1/831	16/8149	0.8214	1
hsa00020	Citrate cycle (TCA cycle)	2/831	30/8149	0.82564	1
hsa00860	Porphyrin metabolism	3/831	43/8149	0.828903	1
hsa04975	Fat digestion and absorption	3/831	43/8149	0.828903	1
hsa05310	Asthma	2/831	31/8149	0.839432	1
hsa00120	Primary bile acid biosynthesis	1/831	17/8149	0.839648	1
hsa04136	Autophagy - other	2/831	32/8149	0.852228	1
hsa04622	RIG-I-like receptor signaling pathway	5/831	70/8149	0.854618	1
hsa05120	Epithelial cell signaling in Helicobacter pylori infection	5/831	70/8149	0.854618	1
hsa04146	Peroxisome	6/831	82/8149	0.855177	1
hsa00061	Fatty acid biosynthesis	1/831	18/8149	0.856035	1
hsa03050	Proteasome	3/831	46/8149	0.861795	1
hsa00051	Fructose and mannose metabolism	2/831	33/8149	0.864089	1
hsa04130	SNARE interactions in vesicular transport	2/831	33/8149	0.864089	1
hsa00531	Glycosaminoglycan degradation	1/831	19/8149	0.870748	1
hsa01210	2-Oxocarboxylic acid metabolism	1/831	19/8149	0.870748	1
hsa00590	Arachidonic acid metabolism	4/831	61/8149	0.881796	1
hsa00520	Amino sugar and nucleotide sugar metabolism	3/831	49/8149	0.889001	1
hsa00760	Nicotinate and nicotinamide metabolism	2/831	36/8149	0.894618	1
hsa04061	Viral protein interaction with cytokine and cytokine receptor	7/831	100/8149	0.896059	1
hsa00510	N-Glycan biosynthesis	3/831	50/8149	0.896945	1
hsa05110	Vibrio cholerae infection	3/831	50/8149	0.896945	1
hsa05322	Systemic lupus erythematosus	10/831	136/8149	0.89883	1
hsa04141	Protein processing in endoplasmic reticulum	13/831	171/8149	0.900638	1
hsa00340	Histidine metabolism	1/831	22/8149	0.906473	1
hsa00900	Terpenoid backbone biosynthesis	1/831	22/8149	0.906473	1
hsa04614	Renin-angiotensin system	1/831	23/8149	0.916036	1
hsa05034	Alcoholism	14/831	187/8149	0.918364	1
hsa00513	Various types of N-glycan biosynthesis	2/831	39/8149	0.918666	1
hsa05323	Rheumatoid arthritis	6/831	93/8149	0.923151	1
hsa03460	Fanconi anemia pathway	3/831	54/8149	0.92384	1
hsa04936	Alcoholic liver disease	10/831	142/8149	0.924544	1
hsa00534	Glycosaminoglycan biosynthesis - heparan sulfate / heparin	1/831	24/8149	0.924623	1
hsa00592	alpha-Linolenic acid metabolism	1/831	25/8149	0.932332	1
hsa04144	Endocytosis	19/831	251/8149	0.938602	1
hsa00563	Glycosylphosphatidylinositol (GPI)-anchor biosynthesis	1/831	26/8149	0.939254	1
hsa05164	Influenza A	12/831	171/8149	0.941698	1
hsa04137	Mitophagy - animal	4/831	72/8149	0.944665	1
hsa04742	Taste transduction	5/831	86/8149	0.946983	1
hsa00591	Linoleic acid metabolism	1/831	29/8149	0.956057	1
hsa04744	Phototransduction	1/831	29/8149	0.956057	1
hsa00053	Ascorbate and aldarate metabolism	1/831	30/8149	0.960554	1
hsa00630	Glyoxylate and dicarboxylate metabolism	1/831	30/8149	0.960554	1
hsa04623	Cytosolic DNA-sensing pathway	3/831	63/8149	0.962491	1
hsa00983	Drug metabolism - other enzymes	4/831	80/8149	0.969224	1
hsa05171	Coronavirus disease - COVID-19	16/831	232/8149	0.96932	1
hsa00040	Pentose and glucuronate interconversions	1/831	35/8149	0.977014	1
hsa05415	Diabetic cardiomyopathy	13/831	203/8149	0.978698	1
hsa00500	Starch and sucrose metabolism	1/831	36/8149	0.979368	1
hsa05012	Parkinson disease	18/831	266/8149	0.980994	1
hsa04932	Non-alcoholic fatty liver disease	9/831	155/8149	0.981511	1
hsa04142	Lysosome	7/831	132/8149	0.985205	1
hsa05020	Prion disease	18/831	273/8149	0.986444	1
hsa00140	Steroid hormone biosynthesis	2/831	61/8149	0.988993	1
hsa00980	Metabolism of xenobiotics by cytochrome P450	3/831	78/8149	0.989227	1
hsa05152	Tuberculosis	10/831	180/8149	0.991056	1
hsa05150	Staphylococcus aureus infection	4/831	96/8149	0.991113	1
hsa05022	Pathways of neurodegeneration - multiple diseases	34/831	476/8149	0.992763	1
hsa05010	Alzheimer disease	26/831	384/8149	0.993327	1
hsa05204	Chemical carcinogenesis - DNA adducts	2/831	69/8149	0.994843	1
hsa04060	Cytokine-cytokine receptor interaction	18/831	295/8149	0.995615	1
hsa00982	Drug metabolism - cytochrome P450	2/831	72/8149	0.996131	1
hsa03008	Ribosome biogenesis in eukaryotes	4/831	109/8149	0.99693	1
hsa04621	NOD-like receptor signaling pathway	9/831	184/8149	0.997129	1
hsa05016	Huntington disease	18/831	306/8149	0.997592	1
hsa04714	Thermogenesis	12/831	232/8149	0.998162	1
hsa03040	Spliceosome	6/831	147/8149	0.998212	1
hsa05014	Amyotrophic lateral sclerosis	21/831	364/8149	0.999199	1
hsa05208	Chemical carcinogenesis - reactive oxygen species	9/831	223/8149	0.999824	1
hsa03010	Ribosome	4/831	158/8149	0.999958	1
hsa04740	Olfactory transduction	7/831	439/8149	1	1

## Sheet: 20×_all PS
ID	Description	GeneRatio	BackgrRatio	pvalue	adj.pvalue
hsa04360	Axon guidance	83/1821	182/8149	1.82488e-12	6.07686e-10
hsa05205	Proteoglycans in cancer	86/1821	205/8149	1.67479e-10	2.06493e-08
hsa04550	Signaling pathways regulating pluripotency of stem cells	66/1821	143/8149	1.8603e-10	2.06493e-08
hsa01521	EGFR tyrosine kinase inhibitor resistance	42/1821	79/8149	1.98987e-09	1.65656e-07
hsa04115	p53 signaling pathway	39/1821	73/8149	6.2568e-09	4.16703e-07
hsa04151	PI3K-Akt signaling pathway	122/1821	354/8149	6.63289e-08	3.68126e-06
hsa04933	AGE-RAGE signaling pathway in diabetic complications	46/1821	100/8149	1.21002e-07	5.75623e-06
hsa04510	Focal adhesion	77/1821	201/8149	1.68376e-07	7.00865e-06
hsa04010	MAPK signaling pathway	102/1821	294/8149	5.69472e-07	2.10705e-05
hsa04512	ECM-receptor interaction	39/1821	88/8149	3.45031e-06	0.000114895
hsa04974	Protein digestion and absorption	43/1821	103/8149	7.38716e-06	0.00022363
hsa05224	Breast cancer	55/1821	147/8149	2.14975e-05	0.000549011
hsa04350	TGF-beta signaling pathway	39/1821	94/8149	2.30635e-05	0.000549011
hsa05214	Glioma	33/1821	75/8149	2.30815e-05	0.000549011
hsa04310	Wnt signaling pathway	61/1821	170/8149	3.44709e-05	0.000765253
hsa05412	Arrhythmogenic right ventricular cardiomyopathy	33/1821	77/8149	4.43487e-05	0.000922185
hsa05410	Hypertrophic cardiomyopathy	37/1821	90/8149	4.70785e-05	0.000922185
hsa05223	Non-small cell lung cancer	31/1821	72/8149	6.7356e-05	0.00116906
hsa04514	Cell adhesion molecules	54/1821	149/8149	7.02136e-05	0.00116906
hsa05226	Gastric cancer	54/1821	149/8149	7.02136e-05	0.00116906
hsa04015	Rap1 signaling pathway	71/1821	210/8149	7.67712e-05	0.00121737
hsa04390	Hippo signaling pathway	56/1821	157/8149	8.60125e-05	0.00130192
hsa05165	Human papillomavirus infection	103/1821	331/8149	0.000102543	0.00148464
hsa03320	PPAR signaling pathway	31/1821	75/8149	0.000168548	0.00233861
hsa04012	ErbB signaling pathway	34/1821	85/8149	0.000178836	0.0023821
hsa05217	Basal cell carcinoma	27/1821	63/8149	0.000214498	0.00274723
hsa04728	Dopaminergic synapse	47/1821	132/8149	0.000324312	0.00399984
hsa04014	Ras signaling pathway	75/1821	235/8149	0.000380645	0.00452696
hsa04950	Maturity onset diabetes of the young	14/1821	26/8149	0.000451687	0.00505818
hsa05218	Melanoma	29/1821	72/8149	0.000455692	0.00505818
hsa05414	Dilated cardiomyopathy	36/1821	96/8149	0.00051869	0.00557173
hsa05202	Transcriptional misregulation in cancer	63/1821	193/8149	0.000562689	0.00585548
hsa05418	Fluid shear stress and atherosclerosis	48/1821	139/8149	0.000625925	0.00618344
hsa05225	Hepatocellular carcinoma	56/1821	168/8149	0.000631342	0.00618344
hsa05213	Endometrial cancer	24/1821	58/8149	0.000874496	0.00832021
hsa05222	Small cell lung cancer	34/1821	92/8149	0.000990132	0.00915872
hsa04919	Thyroid hormone signaling pathway	42/1821	121/8149	0.00118523	0.0101006
hsa05210	Colorectal cancer	32/1821	86/8149	0.00120697	0.0101006
hsa00250	Alanine, aspartate and glutamate metabolism	17/1821	37/8149	0.00122794	0.0101006
hsa05216	Thyroid cancer	17/1821	37/8149	0.00122794	0.0101006
hsa04020	Calcium signaling pathway	74/1821	240/8149	0.00124362	0.0101006
hsa04931	Insulin resistance	38/1821	108/8149	0.00149914	0.0118861
hsa04066	HIF-1 signaling pathway	38/1821	109/8149	0.00181545	0.0140592
hsa04921	Oxytocin signaling pathway	50/1821	154/8149	0.0022686	0.0171692
hsa04713	Circadian entrainment	34/1821	97/8149	0.00278305	0.0205945
hsa04935	Growth hormone synthesis, secretion and action	40/1821	119/8149	0.00299921	0.0217117
hsa05032	Morphine addiction	32/1821	91/8149	0.00344703	0.0244226
hsa04371	Apelin signaling pathway	45/1821	139/8149	0.0038906	0.0268461
hsa00230	Purine metabolism	42/1821	128/8149	0.00395033	0.0268461
hsa04926	Relaxin signaling pathway	42/1821	129/8149	0.00462042	0.030772
hsa04072	Phospholipase D signaling pathway	47/1821	148/8149	0.00487687	0.0318185
hsa00533	Glycosaminoglycan biosynthesis - keratan sulfate	8/1821	14/8149	0.00496866	0.0318185
hsa04215	Apoptosis - multiple species	14/1821	32/8149	0.00563663	0.0354151
hsa04924	Renin secretion	25/1821	69/8149	0.00592587	0.0365429
hsa04725	Cholinergic synapse	37/1821	113/8149	0.00681701	0.0412739
hsa05230	Central carbon metabolism in cancer	25/1821	70/8149	0.00730411	0.0434334
hsa04978	Mineral absorption	22/1821	60/8149	0.00812339	0.0474577
hsa04150	mTOR signaling pathway	48/1821	156/8149	0.00863984	0.0493392
hsa01040	Biosynthesis of unsaturated fatty acids	12/1821	27/8149	0.00874178	0.0493392
hsa01212	Fatty acid metabolism	21/1821	57/8149	0.00901988	0.0500603
hsa01230	Biosynthesis of amino acids	26/1821	75/8149	0.00971603	0.05304
hsa04261	Adrenergic signaling in cardiomyocytes	46/1821	150/8149	0.0106622	0.0572663
hsa04216	Ferroptosis	16/1821	41/8149	0.0117341	0.0620232
hsa04540	Gap junction	29/1821	88/8149	0.01406	0.0731557
hsa04917	Prolactin signaling pathway	24/1821	70/8149	0.0146372	0.0749873
hsa01232	Nucleotide metabolism	28/1821	85/8149	0.0157262	0.079346
hsa04930	Type II diabetes mellitus	17/1821	46/8149	0.0172534	0.0855315
hsa04520	Adherens junction	24/1821	71/8149	0.0175488	0.0855315
hsa05163	Human cytomegalovirus infection	64/1821	225/8149	0.0178123	0.0855315
hsa05215	Prostate cancer	31/1821	97/8149	0.0179796	0.0855315
hsa04911	Insulin secretion	28/1821	86/8149	0.0184797	0.0866726
hsa05167	Kaposi sarcoma-associated herpesvirus infection	56/1821	194/8149	0.0190929	0.0883048
hsa04022	cGMP-PKG signaling pathway	49/1821	167/8149	0.0201668	0.088911
hsa00670	One carbon pool by folate	9/1821	20/8149	0.0203968	0.088911
hsa04210	Apoptosis	41/1821	136/8149	0.0204091	0.088911
hsa01522	Endocrine resistance	31/1821	98/8149	0.020826	0.088911
hsa04925	Aldosterone synthesis and secretion	31/1821	98/8149	0.020826	0.088911
hsa05231	Choline metabolism in cancer	31/1821	98/8149	0.020826	0.088911
hsa04971	Gastric acid secretion	25/1821	76/8149	0.0220631	0.0918376
hsa05212	Pancreatic cancer	25/1821	76/8149	0.0220631	0.0918376
hsa00240	Pyrimidine metabolism	20/1821	58/8149	0.0230139	0.0946126
hsa04670	Leukocyte transendothelial migration	35/1821	114/8149	0.0233082	0.0946542
hsa04960	Aldosterone-regulated sodium reabsorption	14/1821	37/8149	0.0237348	0.0952252
hsa01524	Platinum drug resistance	24/1821	73/8149	0.0247234	0.0980105
hsa04922	Glucagon signaling pathway	33/1821	107/8149	0.0253609	0.099355
hsa04810	Regulation of actin cytoskeleton	61/1821	218/8149	0.0282464	0.10842
hsa04068	FoxO signaling pathway	39/1821	131/8149	0.028326	0.10842
hsa04727	GABAergic synapse	28/1821	89/8149	0.0290674	0.109994
hsa04923	Regulation of lipolysis in adipocytes	19/1821	56/8149	0.0311151	0.116419
hsa04916	Melanogenesis	31/1821	101/8149	0.0315295	0.116659
hsa04730	Long-term depression	20/1821	60/8149	0.0330984	0.11942
hsa05416	Viral myocarditis	20/1821	60/8149	0.0330984	0.11942
hsa04218	Cellular senescence	45/1821	156/8149	0.0333515	0.11942
hsa04929	GnRH secretion	21/1821	64/8149	0.0349142	0.123267
hsa04750	Inflammatory mediator regulation of TRP channels	30/1821	98/8149	0.0351664	0.123267
hsa04928	Parathyroid hormone synthesis, secretion and action	32/1821	106/8149	0.0365729	0.12595
hsa04024	cAMP signaling pathway	61/1821	221/8149	0.0366882	0.12595
hsa05144	Malaria	17/1821	50/8149	0.0393226	0.132867
hsa04270	Vascular smooth muscle contraction	39/1821	134/8149	0.0397176	0.132867
hsa05166	Human T-cell leukemia virus 1 infection	61/1821	222/8149	0.0398999	0.132867
hsa05169	Epstein-Barr virus infection	56/1821	202/8149	0.0405986	0.133855
hsa05031	Amphetamine addiction	22/1821	69/8149	0.0427285	0.139496
hsa00260	Glycine, serine and threonine metabolism	14/1821	40/8149	0.0462565	0.149548
hsa00270	Cysteine and methionine metabolism	17/1821	51/8149	0.0471081	0.150683
hsa05170	Human immunodeficiency virus 1 infection	58/1821	212/8149	0.0477025	0.150683
hsa04152	AMPK signaling pathway	35/1821	120/8149	0.0479653	0.150683
hsa04370	VEGF signaling pathway	19/1821	59/8149	0.0518952	0.160741
hsa04964	Proximal tubule bicarbonate reclamation	9/1821	23/8149	0.0521323	0.160741
hsa01523	Antifolate resistance	11/1821	30/8149	0.0532521	0.162688
hsa05221	Acute myeloid leukemia	21/1821	67/8149	0.0556743	0.168541
hsa05219	Bladder cancer	14/1821	41/8149	0.0562918	0.168876
hsa04340	Hedgehog signaling pathway	18/1821	56/8149	0.0584162	0.171979
hsa04724	Glutamatergic synapse	33/1821	114/8149	0.0588803	0.171979
hsa04110	Cell cycle	36/1821	126/8149	0.0596246	0.171979
hsa00062	Fatty acid elongation	10/1821	27/8149	0.0599086	0.171979
hsa00601	Glycosphingolipid biosynthesis - lacto and neolacto series	10/1821	27/8149	0.0599086	0.171979
hsa00910	Nitrogen metabolism	7/1821	17/8149	0.0641772	0.182658
hsa04722	Neurotrophin signaling pathway	34/1821	119/8149	0.065706	0.184263
hsa05207	Chemical carcinogenesis - receptor activation	57/1821	212/8149	0.0658573	0.184263
hsa00410	beta-Alanine metabolism	11/1821	31/8149	0.0664619	0.184263
hsa05220	Chronic myeloid leukemia	23/1821	76/8149	0.0669543	0.184263
hsa04625	C-type lectin receptor signaling pathway	30/1821	104/8149	0.0719488	0.196385
hsa04611	Platelet activation	35/1821	124/8149	0.0727554	0.196972
hsa04920	Adipocytokine signaling pathway	21/1821	69/8149	0.0736068	0.19767
hsa00650	Butanoate metabolism	10/1821	28/8149	0.075211	0.200362
hsa04912	GnRH signaling pathway	27/1821	93/8149	0.079017	0.208684
hsa04910	Insulin signaling pathway	38/1821	137/8149	0.0795882	0.208684
hsa00561	Glycerolipid metabolism	19/1821	62/8149	0.0809409	0.210573
hsa00514	Other types of O-glycan biosynthesis	15/1821	47/8149	0.0838757	0.216516
hsa04330	Notch signaling pathway	18/1821	59/8149	0.0909796	0.233048
hsa04934	Cushing syndrome	42/1821	155/8149	0.0926924	0.235623
hsa05206	MicroRNAs in cancer	79/1821	310/8149	0.10103	0.25487
hsa05143	African trypanosomiasis	12/1821	37/8149	0.103586	0.259355
hsa04530	Tight junction	45/1821	169/8149	0.105932	0.263248
hsa04064	NF-kappa B signaling pathway	29/1821	104/8149	0.108164	0.264279
hsa04658	Th1 and Th2 cell differentiation	26/1821	92/8149	0.108678	0.264279
hsa05160	Hepatitis C	42/1821	157/8149	0.108727	0.264279
hsa00030	Pentose phosphate pathway	10/1821	30/8149	0.112474	0.271404
hsa00600	Sphingolipid metabolism	16/1821	53/8149	0.11525	0.276103
hsa04070	Phosphatidylinositol signaling system	27/1821	97/8149	0.119839	0.28385
hsa05323	Rheumatoid arthritis	26/1821	93/8149	0.120189	0.28385
hsa04915	Estrogen signaling pathway	37/1821	138/8149	0.122726	0.2878
hsa05146	Amoebiasis	28/1821	102/8149	0.131063	0.305202
hsa04213	Longevity regulating pathway - multiple species	18/1821	62/8149	0.133318	0.308299
hsa04726	Serotonergic synapse	31/1821	115/8149	0.140062	0.321659
hsa00513	Various types of N-glycan biosynthesis	12/1821	39/8149	0.142217	0.324372
hsa00071	Fatty acid degradation	13/1821	43/8149	0.144745	0.327892
hsa04720	Long-term potentiation	19/1821	67/8149	0.149598	0.336595
hsa04668	TNF signaling pathway	30/1821	112/8149	0.153555	0.343179
hsa04659	Th17 cell differentiation	29/1821	108/8149	0.154968	0.344029
hsa00640	Propanoate metabolism	10/1821	32/8149	0.15837	0.348921
hsa00450	Selenocompound metabolism	6/1821	17/8149	0.159565	0.348921
hsa04970	Salivary secretion	25/1821	92/8149	0.160315	0.348921
hsa00512	Mucin type O-glycan biosynthesis	11/1821	36/8149	0.1617	0.34965
hsa00280	Valine, leucine and isoleucine degradation	14/1821	48/8149	0.166674	0.358079
hsa00770	Pantothenate and CoA biosynthesis	7/1821	21/8149	0.169711	0.362267
hsa04610	Complement and coagulation cascades	23/1821	85/8149	0.178313	0.378205
hsa04392	Hippo signaling pathway - multiple species	9/1821	29/8149	0.181195	0.378687
hsa05100	Bacterial invasion of epithelial cells	21/1821	77/8149	0.181351	0.378687
hsa05417	Lipid and atherosclerosis	54/1821	215/8149	0.181952	0.378687
hsa01250	Biosynthesis of nucleotide sugars	11/1821	37/8149	0.186287	0.384065
hsa03440	Homologous recombination	12/1821	41/8149	0.187453	0.384065
hsa02010	ABC transporters	13/1821	45/8149	0.187996	0.384065
hsa04071	Sphingolipid signaling pathway	31/1821	119/8149	0.191747	0.389339
hsa00790	Folate biosynthesis	8/1821	26/8149	0.208074	0.419931
hsa00510	N-Glycan biosynthesis	14/1821	50/8149	0.21067	0.422609
hsa00380	Tryptophan metabolism	12/1821	42/8149	0.212298	0.423325
hsa00730	Thiamine metabolism	5/1821	15/8149	0.229557	0.455014
hsa04211	Longevity regulating pathway	23/1821	89/8149	0.24798	0.488623
hsa05142	Chagas disease	26/1821	102/8149	0.254705	0.496802
hsa01240	Biosynthesis of cofactors	38/1821	153/8149	0.255115	0.496802
hsa01200	Carbon metabolism	29/1821	115/8149	0.25991	0.500562
hsa04630	JAK-STAT signaling pathway	40/1821	162/8149	0.261555	0.500562
hsa05161	Hepatitis B	40/1821	162/8149	0.261555	0.500562
hsa05033	Nicotine addiction	11/1821	40/8149	0.268888	0.511655
hsa00360	Phenylalanine metabolism	5/1821	16/8149	0.276674	0.520434
hsa00430	Taurine and hypotaurine metabolism	5/1821	16/8149	0.276674	0.520434
hsa04977	Vitamin digestion and absorption	7/1821	24/8149	0.27819	0.520434
hsa04961	Endocrine and other factor-regulated calcium reabsorption	14/1821	53/8149	0.284798	0.52982
hsa04672	Intestinal immune network for IgA production	13/1821	49/8149	0.289363	0.535322
hsa04979	Cholesterol metabolism	13/1821	50/8149	0.317012	0.578276
hsa05110	Vibrio cholerae infection	13/1821	50/8149	0.317012	0.578276
hsa04080	Neuroactive ligand-receptor interaction	85/1821	362/8149	0.317791	0.578276
hsa00310	Lysine degradation	16/1821	63/8149	0.325008	0.588194
hsa04972	Pancreatic secretion	25/1821	102/8149	0.335087	0.601653
hsa05330	Allograft rejection	10/1821	38/8149	0.336058	0.601653
hsa04940	Type I diabetes mellitus	11/1821	43/8149	0.360695	0.642307
hsa05211	Renal cell carcinoma	17/1821	69/8149	0.367986	0.651805
hsa00061	Fatty acid biosynthesis	5/1821	18/8149	0.375029	0.655536
hsa04927	Cortisol synthesis and secretion	16/1821	65/8149	0.375998	0.655536
hsa05321	Inflammatory bowel disease	16/1821	65/8149	0.375998	0.655536
hsa04723	Retrograde endocannabinoid signaling	35/1821	148/8149	0.381939	0.662426
hsa00052	Galactose metabolism	8/1821	31/8149	0.388104	0.666179
hsa05310	Asthma	8/1821	31/8149	0.388104	0.666179
hsa05130	Pathogenic Escherichia coli infection	46/1821	197/8149	0.393596	0.668925
hsa00920	Sulfur metabolism	3/1821	10/8149	0.393722	0.668925
hsa04918	Thyroid hormone synthesis	18/1821	75/8149	0.408987	0.678671
hsa00515	Mannose type O-glycan biosynthesis	6/1821	23/8149	0.410892	0.678671
hsa04614	Renin-angiotensin system	6/1821	23/8149	0.410892	0.678671
hsa04666	Fc gamma R-mediated phagocytosis	23/1821	97/8149	0.411719	0.678671
hsa00520	Amino sugar and nucleotide sugar metabolism	12/1821	49/8149	0.413165	0.678671
hsa05030	Cocaine addiction	12/1821	49/8149	0.413165	0.678671
hsa00760	Nicotinate and nicotinamide metabolism	9/1821	36/8149	0.413725	0.678671
hsa00531	Glycosaminoglycan degradation	5/1821	19/8149	0.424518	0.692963
hsa03250	Viral life cycle - HIV-1	15/1821	63/8149	0.438334	0.712025
hsa00604	Glycosphingolipid biosynthesis - ganglio series	4/1821	15/8149	0.440482	0.712042
hsa05145	Toxoplasmosis	26/1821	112/8149	0.449045	0.722377
hsa04640	Hematopoietic cell lineage	23/1821	99/8149	0.454925	0.725153
hsa00534	Glycosaminoglycan biosynthesis - heparan sulfate / heparin	6/1821	24/8149	0.455126	0.725153
hsa05140	Leishmaniasis	18/1821	77/8149	0.458028	0.726302
hsa05332	Graft-versus-host disease	10/1821	42/8149	0.469415	0.73721
hsa04662	B cell receptor signaling pathway	19/1821	82/8149	0.471686	0.73721
hsa00330	Arginine and proline metabolism	12/1821	51/8149	0.473762	0.73721
hsa04913	Ovarian steroidogenesis	12/1821	51/8149	0.473762	0.73721
hsa04260	Cardiac muscle contraction	20/1821	87/8149	0.484571	0.748017
hsa00620	Pyruvate metabolism	11/1821	47/8149	0.487447	0.748017
hsa04973	Carbohydrate digestion and absorption	11/1821	47/8149	0.487447	0.748017
hsa05135	Yersinia infection	31/1821	137/8149	0.502051	0.766895
hsa00480	Glutathione metabolism	13/1821	57/8149	0.518503	0.786103
hsa04914	Progesterone-mediated oocyte maturation	23/1821	102/8149	0.519348	0.786103
hsa04962	Vasopressin-regulated water reabsorption	10/1821	44/8149	0.534718	0.805706
hsa05162	Measles	31/1821	139/8149	0.538657	0.807985
hsa04710	Circadian rhythm	7/1821	31/8149	0.557557	0.828981
hsa04114	Oocyte meiosis	29/1821	131/8149	0.557633	0.828981
hsa00220	Arginine biosynthesis	5/1821	22/8149	0.565796	0.83271
hsa00340	Histidine metabolism	5/1821	22/8149	0.565796	0.83271
hsa05203	Viral carcinogenesis	45/1821	204/8149	0.567643	0.83271
hsa04664	Fc epsilon RI signaling pathway	15/1821	68/8149	0.57035	0.833012
hsa04380	Osteoclast differentiation	28/1821	128/8149	0.586128	0.842677
hsa04612	Antigen processing and presentation	17/1821	78/8149	0.591078	0.842677
hsa04721	Synaptic vesicle cycle	17/1821	78/8149	0.591078	0.842677
hsa04144	Endocytosis	55/1821	251/8149	0.591704	0.842677
hsa04120	Ubiquitin mediated proteolysis	31/1821	142/8149	0.592151	0.842677
hsa04936	Alcoholic liver disease	31/1821	142/8149	0.592151	0.842677
hsa05120	Epithelial cell signaling in Helicobacter pylori infection	15/1821	70/8149	0.619865	0.878362
hsa04130	SNARE interactions in vesicular transport	7/1821	33/8149	0.629615	0.888398
hsa05134	Legionellosis	12/1821	57/8149	0.64403	0.904903
hsa04660	T cell receptor signaling pathway	22/1821	104/8149	0.653231	0.913975
hsa04146	Peroxisome	17/1821	82/8149	0.679704	0.946194
hsa00532	Glycosaminoglycan biosynthesis - chondroitin sulfate / dermatan sulfate	4/1821	20/8149	0.684633	0.946194
hsa00603	Glycosphingolipid biosynthesis - globo and isoglobo series	3/1821	15/8149	0.684783	0.946194
hsa03460	Fanconi anemia pathway	11/1821	54/8149	0.688094	0.94684
hsa00564	Glycerophospholipid metabolism	20/1821	98/8149	0.715793	0.980902
hsa00500	Starch and sucrose metabolism	7/1821	36/8149	0.724069	0.983245
hsa04932	Non-alcoholic fatty liver disease	32/1821	155/8149	0.725591	0.983245
hsa04140	Autophagy - animal	29/1821	141/8149	0.726361	0.983245
hsa00130	Ubiquinone and other terpenoid-quinone biosynthesis	2/1821	11/8149	0.742294	1
hsa04145	Phagosome	31/1821	152/8149	0.749123	1
hsa05164	Influenza A	35/1821	171/8149	0.751718	1
hsa04966	Collecting duct acid secretion	5/1821	27/8149	0.753765	1
hsa00010	Glycolysis / Gluconeogenesis	13/1821	67/8149	0.762653	1
hsa05320	Autoimmune thyroid disease	10/1821	53/8149	0.777181	1
hsa04062	Chemokine signaling pathway	39/1821	192/8149	0.778153	1
hsa00051	Fructose and mannose metabolism	6/1821	33/8149	0.779051	1
hsa00830	Retinol metabolism	13/1821	68/8149	0.781594	1
hsa00562	Inositol phosphate metabolism	14/1821	73/8149	0.783516	1
hsa00565	Ether lipid metabolism	9/1821	49/8149	0.797665	1
hsa00511	Other glycan degradation	3/1821	18/8149	0.80159	1
hsa03018	RNA degradation	15/1821	79/8149	0.802149	1
hsa05152	Tuberculosis	36/1821	180/8149	0.802436	1
hsa04976	Bile secretion	17/1821	89/8149	0.805443	1
hsa05235	PD-L1 expression and PD-1 checkpoint pathway in cancer	17/1821	89/8149	0.805443	1
hsa05017	Spinocerebellar ataxia	28/1821	143/8149	0.815704	1
hsa03450	Non-homologous end-joining	2/1821	13/8149	0.823221	1
hsa05034	Alcoholism	37/1821	187/8149	0.825725	1
hsa00040	Pentose and glucuronate interconversions	6/1821	35/8149	0.82654	1
hsa00592	alpha-Linolenic acid metabolism	4/1821	25/8149	0.842723	1
hsa04650	Natural killer cell mediated cytotoxicity	25/1821	131/8149	0.843814	1
hsa04137	Mitophagy - animal	13/1821	72/8149	0.846621	1
hsa05131	Shigellosis	49/1821	247/8149	0.850816	1
hsa04142	Lysosome	25/1821	132/8149	0.854384	1
hsa00100	Steroid biosynthesis	3/1821	20/8149	0.857357	1
hsa05340	Primary immunodeficiency	6/1821	38/8149	0.882092	1
hsa00983	Drug metabolism - other enzymes	14/1821	80/8149	0.883476	1
hsa05168	Herpes simplex virus 1 infection	100/1821	495/8149	0.892986	1
hsa05132	Salmonella infection	48/1821	249/8149	0.897389	1
hsa00900	Terpenoid backbone biosynthesis	3/1821	22/8149	0.898884	1
hsa00590	Arachidonic acid metabolism	10/1821	61/8149	0.902638	1
hsa03020	RNA polymerase	5/1821	34/8149	0.905028	1
hsa04217	Necroptosis	29/1821	159/8149	0.914342	1
hsa03430	Mismatch repair	3/1821	23/8149	0.915259	1
hsa04657	IL-17 signaling pathway	16/1821	94/8149	0.918481	1
hsa05204	Chemical carcinogenesis - DNA adducts	11/1821	69/8149	0.928097	1
hsa00053	Ascorbate and aldarate metabolism	4/1821	30/8149	0.928188	1
hsa00350	Tyrosine metabolism	5/1821	36/8149	0.929573	1
hsa04622	RIG-I-like receptor signaling pathway	11/1821	70/8149	0.935868	1
hsa00860	Porphyrin metabolism	6/1821	43/8149	0.941282	1
hsa04975	Fat digestion and absorption	6/1821	43/8149	0.941282	1
hsa01210	2-Oxocarboxylic acid metabolism	2/1821	19/8149	0.947247	1
hsa00982	Drug metabolism - cytochrome P450	11/1821	72/8149	0.949257	1
hsa04141	Protein processing in endoplasmic reticulum	30/1821	171/8149	0.950219	1
hsa00563	Glycosylphosphatidylinositol (GPI)-anchor biosynthesis	3/1821	26/8149	0.950919	1
hsa04061	Viral protein interaction with cytokine and cytokine receptor	16/1821	100/8149	0.955399	1
hsa04742	Taste transduction	13/1821	86/8149	0.964749	1
hsa05133	Pertussis	11/1821	76/8149	0.96888	1
hsa04620	Toll-like receptor signaling pathway	16/1821	104/8149	0.971004	1
hsa00591	Linoleic acid metabolism	3/1821	29/8149	0.972156	1
hsa00970	Aminoacyl-tRNA biosynthesis	9/1821	66/8149	0.973822	1
hsa00140	Steroid hormone biosynthesis	8/1821	61/8149	0.976616	1
hsa00020	Citrate cycle (TCA cycle)	3/1821	30/8149	0.977041	1
hsa00630	Glyoxylate and dicarboxylate metabolism	3/1821	30/8149	0.977041	1
hsa03060	Protein export	2/1821	23/8149	0.977456	1
hsa05322	Systemic lupus erythematosus	21/1821	136/8149	0.983241	1
hsa03022	Basal transcription factors	5/1821	45/8149	0.983608	1
hsa04621	NOD-like receptor signaling pathway	30/1821	184/8149	0.983888	1
hsa04136	Autophagy - other	3/1821	32/8149	0.984473	1
hsa04613	Neutrophil extracellular trap formation	31/1821	190/8149	0.98501	1
hsa05171	Coronavirus disease - COVID-19	39/1821	232/8149	0.985778	1
hsa00120	Primary bile acid biosynthesis	1/1821	17/8149	0.98649	1
hsa04060	Cytokine-cytokine receptor interaction	51/1821	295/8149	0.98774	1
hsa05150	Staphylococcus aureus infection	13/1821	96/8149	0.98977	1
hsa05415	Diabetic cardiomyopathy	32/1821	203/8149	0.992811	1
hsa03030	DNA replication	3/1821	36/8149	0.99303	1
hsa00980	Metabolism of xenobiotics by cytochrome P450	9/1821	78/8149	0.995456	1
hsa03013	Nucleocytoplasmic transport	14/1821	108/8149	0.995514	1
hsa03015	mRNA surveillance pathway	12/1821	97/8149	0.995975	1
hsa03050	Proteasome	4/1821	46/8149	0.995986	1
hsa05022	Pathways of neurodegeneration - multiple diseases	84/1821	476/8149	0.996009	1
hsa03420	Nucleotide excision repair	4/1821	47/8149	0.996692	1
hsa04744	Phototransduction	1/1821	29/8149	0.999357	1
hsa04714	Thermogenesis	32/1821	232/8149	0.999688	1
hsa05010	Alzheimer disease	60/1821	384/8149	0.999693	1
hsa05208	Chemical carcinogenesis - reactive oxygen species	30/1821	223/8149	0.999763	1
hsa04623	Cytosolic DNA-sensing pathway	4/1821	63/8149	0.99987	1
hsa05020	Prion disease	34/1821	273/8149	0.999992	1
hsa03008	Ribosome biogenesis in eukaryotes	8/1821	109/8149	0.999994	1
hsa05012	Parkinson disease	32/1821	266/8149	0.999996	1
hsa05014	Amyotrophic lateral sclerosis	47/1821	364/8149	0.999999	1
hsa05016	Huntington disease	32/1821	306/8149	1	1
hsa00190	Oxidative phosphorylation	7/1821	134/8149	1	1
hsa03040	Spliceosome	7/1821	147/8149	1	1
hsa03010	Ribosome	8/1821	158/8149	1	1
hsa04740	Olfactory transduction	11/1821	439/8149	1	1

## Sheet: 20×_up
ID	Description	GeneRatio	BackgrRatio	pvalue	adj.pvalue
hsa04115	p53 signaling pathway	26/1049	73/8149	5.40739e-07	0.000115227
hsa05205	Proteoglycans in cancer	52/1049	205/8149	7.04753e-07	0.000115227
hsa04510	Focal adhesion	50/1049	201/8149	2.13796e-06	0.000165186
hsa04512	ECM-receptor interaction	28/1049	88/8149	2.71344e-06	0.000165186
hsa04514	Cell adhesion molecules	40/1049	149/8149	3.02359e-06	0.000165186
hsa04974	Protein digestion and absorption	31/1049	103/8149	3.03094e-06	0.000165186
hsa04360	Axon guidance	45/1049	182/8149	8.15273e-06	0.000380849
hsa04550	Signaling pathways regulating pluripotency of stem cells	37/1049	143/8149	1.75106e-05	0.000715745
hsa04151	PI3K-Akt signaling pathway	73/1049	354/8149	2.01067e-05	0.000719437
hsa04010	MAPK signaling pathway	63/1049	294/8149	2.20011e-05	0.000719437
hsa01521	EGFR tyrosine kinase inhibitor resistance	24/1049	79/8149	3.28804e-05	0.000977444
hsa04933	AGE-RAGE signaling pathway in diabetic complications	28/1049	100/8149	3.97388e-05	0.00108288
hsa05032	Morphine addiction	25/1049	91/8149	0.000141919	0.00356982
hsa05202	Transcriptional misregulation in cancer	43/1049	193/8149	0.000177527	0.00414653
hsa04350	TGF-beta signaling pathway	25/1049	94/8149	0.000247656	0.00522047
hsa05165	Human papillomavirus infection	65/1049	331/8149	0.000255436	0.00522047
hsa04924	Renin secretion	20/1049	69/8149	0.00029665	0.00569218
hsa05410	Hypertrophic cardiomyopathy	24/1049	90/8149	0.000313331	0.00569218
hsa03320	PPAR signaling pathway	21/1049	75/8149	0.000356953	0.00614335
hsa05412	Arrhythmogenic right ventricular cardiomyopathy	21/1049	77/8149	0.00052657	0.00860941
hsa05414	Dilated cardiomyopathy	24/1049	96/8149	0.000867256	0.0135044
hsa05214	Glioma	20/1049	75/8149	0.000966243	0.0143619
hsa04024	cAMP signaling pathway	45/1049	221/8149	0.0010199	0.0145004
hsa04926	Relaxin signaling pathway	29/1049	129/8149	0.00165757	0.0225843
hsa04015	Rap1 signaling pathway	42/1049	210/8149	0.00211823	0.0277064
hsa04925	Aldosterone synthesis and secretion	23/1049	98/8149	0.00269672	0.0328181
hsa05418	Fluid shear stress and atherosclerosis	30/1049	139/8149	0.00270975	0.0328181
hsa04310	Wnt signaling pathway	35/1049	170/8149	0.00292367	0.0341443
hsa04020	Calcium signaling pathway	46/1049	240/8149	0.00323139	0.0364367
hsa04014	Ras signaling pathway	45/1049	235/8149	0.0036259	0.0395223
hsa04950	Maturity onset diabetes of the young	9/1049	26/8149	0.00377764	0.039848
hsa04722	Neurotrophin signaling pathway	26/1049	119/8149	0.00423892	0.0425281
hsa04216	Ferroptosis	12/1049	41/8149	0.00429183	0.0425281
hsa05225	Hepatocellular carcinoma	34/1049	168/8149	0.00442802	0.0425871
hsa04931	Insulin resistance	24/1049	108/8149	0.00468517	0.0432825
hsa04728	Dopaminergic synapse	28/1049	132/8149	0.00476504	0.0432825
hsa04390	Hippo signaling pathway	32/1049	157/8149	0.00506432	0.0438176
hsa05217	Basal cell carcinoma	16/1049	63/8149	0.00509196	0.0438176
hsa04066	HIF-1 signaling pathway	24/1049	109/8149	0.00529572	0.044087
hsa05031	Amphetamine addiction	17/1049	69/8149	0.00550375	0.044087
hsa04911	Insulin secretion	20/1049	86/8149	0.00552773	0.044087
hsa04270	Vascular smooth muscle contraction	28/1049	134/8149	0.00591999	0.0460914
hsa04921	Oxytocin signaling pathway	31/1049	154/8149	0.00692767	0.0526825
hsa04934	Cushing syndrome	31/1049	155/8149	0.00762563	0.0566723
hsa04727	GABAergic synapse	20/1049	89/8149	0.00823371	0.0598317
hsa00670	One carbon pool by folate	7/1049	20/8149	0.00972321	0.0691193
hsa04012	ErbB signaling pathway	19/1049	85/8149	0.0104425	0.0718137
hsa04713	Circadian entrainment	21/1049	97/8149	0.010631	0.0718137
hsa01523	Antifolate resistance	9/1049	30/8149	0.0107611	0.0718137
hsa05323	Rheumatoid arthritis	20/1049	93/8149	0.0134112	0.0877094
hsa05226	Gastric cancer	29/1049	149/8149	0.0139587	0.0894999
hsa04971	Gastric acid secretion	17/1049	76/8149	0.0148275	0.0932422
hsa04261	Adrenergic signaling in cardiomyocytes	29/1049	150/8149	0.0152487	0.0940814
hsa04520	Adherens junction	16/1049	71/8149	0.0165858	0.0990339
hsa04916	Melanogenesis	21/1049	101/8149	0.0166571	0.0990339
hsa05218	Melanoma	16/1049	72/8149	0.0188604	0.110131
hsa05224	Breast cancer	28/1049	147/8149	0.0203867	0.116955
hsa04720	Long-term potentiation	15/1049	67/8149	0.0211422	0.117095
hsa00650	Butanoate metabolism	8/1049	28/8149	0.0213698	0.117095
hsa04022	cGMP-PKG signaling pathway	31/1049	167/8149	0.0215151	0.117095
hsa05110	Vibrio cholerae infection	12/1049	50/8149	0.0222015	0.117095
hsa05144	Malaria	12/1049	50/8149	0.0222015	0.117095
hsa04340	Hedgehog signaling pathway	13/1049	56/8149	0.0231099	0.119952
hsa02010	ABC transporters	11/1049	45/8149	0.0245345	0.125356
hsa04912	GnRH signaling pathway	19/1049	93/8149	0.0261641	0.131626
hsa04928	Parathyroid hormone synthesis, secretion and action	21/1049	106/8149	0.0276266	0.136877
hsa04915	Estrogen signaling pathway	26/1049	138/8149	0.0280948	0.13712
hsa04935	Growth hormone synthesis, secretion and action	23/1049	119/8149	0.0285768	0.137421
hsa04922	Glucagon signaling pathway	21/1049	107/8149	0.0303605	0.14017
hsa04371	Apelin signaling pathway	26/1049	139/8149	0.0304877	0.14017
hsa04929	GnRH secretion	14/1049	64/8149	0.0305907	0.14017
hsa04080	Neuroactive ligand-receptor interaction	59/1049	362/8149	0.0308631	0.14017
hsa05146	Amoebiasis	20/1049	102/8149	0.0343095	0.153688
hsa00410	beta-Alanine metabolism	8/1049	31/8149	0.0383413	0.169176
hsa05215	Prostate cancer	19/1049	97/8149	0.0388017	0.169176
hsa04210	Apoptosis	25/1049	136/8149	0.0402164	0.170364
hsa04530	Tight junction	30/1049	169/8149	0.0403936	0.170364
hsa04610	Complement and coagulation cascades	17/1049	85/8149	0.0410086	0.170364
hsa05216	Thyroid cancer	9/1049	37/8149	0.0411584	0.170364
hsa01522	Endocrine resistance	19/1049	98/8149	0.0425604	0.170868
hsa04750	Inflammatory mediator regulation of TRP channels	19/1049	98/8149	0.0425604	0.170868
hsa01524	Platinum drug resistance	15/1049	73/8149	0.0428477	0.170868
hsa05222	Small cell lung cancer	18/1049	92/8149	0.0439195	0.173032
hsa00430	Taurine and hypotaurine metabolism	5/1049	16/8149	0.0452363	0.173262
hsa04068	FoxO signaling pathway	24/1049	131/8149	0.0452761	0.173262
hsa04215	Apoptosis - multiple species	8/1049	32/8149	0.0455674	0.173262
hsa04923	Regulation of lipolysis in adipocytes	12/1049	56/8149	0.0498163	0.187241
hsa04725	Cholinergic synapse	21/1049	113/8149	0.0511963	0.190241
hsa00513	Various types of N-glycan biosynthesis	9/1049	39/8149	0.0555793	0.203559
hsa01212	Fatty acid metabolism	12/1049	57/8149	0.0560255	0.203559
hsa04919	Thyroid hormone signaling pathway	22/1049	121/8149	0.0574567	0.204448
hsa00910	Nitrogen metabolism	5/1049	17/8149	0.0575204	0.204448
hsa04723	Retrograde endocannabinoid signaling	26/1049	148/8149	0.0594872	0.209164
hsa05213	Endometrial cancer	12/1049	58/8149	0.0627335	0.218232
hsa05033	Nicotine addiction	9/1049	40/8149	0.0638791	0.219879
hsa04218	Cellular senescence	27/1049	156/8149	0.0647991	0.220722
hsa04927	Cortisol synthesis and secretion	13/1049	65/8149	0.0681599	0.229776
hsa04625	C-type lectin receptor signaling pathway	19/1049	104/8149	0.0707533	0.236085
hsa04730	Long-term depression	12/1049	60/8149	0.0776842	0.256593
hsa05210	Colorectal cancer	16/1049	86/8149	0.0805632	0.263442
hsa05167	Kaposi sarcoma-associated herpesvirus infection	32/1049	194/8149	0.0816045	0.264205
hsa05169	Epstein-Barr virus infection	33/1049	202/8149	0.0864635	0.277192
hsa04724	Glutamatergic synapse	20/1049	114/8149	0.0907927	0.283438
hsa04072	Phospholipase D signaling pathway	25/1049	148/8149	0.0918262	0.283438
hsa04940	Type I diabetes mellitus	9/1049	43/8149	0.0932665	0.283438
hsa00250	Alanine, aspartate and glutamate metabolism	8/1049	37/8149	0.0945623	0.283438
hsa04960	Aldosterone-regulated sodium reabsorption	8/1049	37/8149	0.0945623	0.283438
hsa04540	Gap junction	16/1049	88/8149	0.0948178	0.283438
hsa00533	Glycosaminoglycan biosynthesis - keratan sulfate	4/1049	14/8149	0.0950001	0.283438
hsa04659	Th17 cell differentiation	19/1049	108/8149	0.0953462	0.283438
hsa05206	MicroRNAs in cancer	48/1049	310/8149	0.0966817	0.284012
hsa04726	Serotonergic synapse	20/1049	115/8149	0.0972762	0.284012
hsa00510	N-Glycan biosynthesis	10/1049	50/8149	0.101561	0.293899
hsa04962	Vasopressin-regulated water reabsorption	9/1049	44/8149	0.104563	0.29993
hsa04910	Insulin signaling pathway	23/1049	137/8149	0.107936	0.304209
hsa00640	Propanoate metabolism	7/1049	32/8149	0.108377	0.304209
hsa05230	Central carbon metabolism in cancer	13/1049	70/8149	0.108845	0.304209
hsa04913	Ovarian steroidogenesis	10/1049	51/8149	0.112553	0.311905
hsa05231	Choline metabolism in cancer	17/1049	98/8149	0.121313	0.331817
hsa05321	Inflammatory bowel disease	12/1049	65/8149	0.124201	0.331817
hsa00062	Fatty acid elongation	6/1049	27/8149	0.124585	0.331817
hsa01040	Biosynthesis of unsaturated fatty acids	6/1049	27/8149	0.124585	0.331817
hsa04668	TNF signaling pathway	19/1049	112/8149	0.124812	0.331817
hsa04658	Th1 and Th2 cell differentiation	16/1049	92/8149	0.127796	0.335307
hsa04930	Type II diabetes mellitus	9/1049	46/8149	0.129356	0.335307
hsa04640	Hematopoietic cell lineage	17/1049	99/8149	0.12988	0.335307
hsa04370	VEGF signaling pathway	11/1049	59/8149	0.130226	0.335307
hsa05163	Human cytomegalovirus infection	35/1049	225/8149	0.132831	0.339342
hsa00600	Sphingolipid metabolism	10/1049	53/8149	0.136452	0.345889
hsa05207	Chemical carcinogenesis - receptor activation	33/1049	212/8149	0.140147	0.351825
hsa04670	Leukocyte transendothelial migration	19/1049	114/8149	0.14137	0.351825
hsa05416	Viral myocarditis	11/1049	60/8149	0.142021	0.351825
hsa04150	mTOR signaling pathway	25/1049	156/8149	0.143604	0.353071
hsa05221	Acute myeloid leukemia	12/1049	67/8149	0.146413	0.357292
hsa05219	Bladder cancer	8/1049	41/8149	0.149216	0.361434
hsa05160	Hepatitis C	25/1049	157/8149	0.151081	0.363262
hsa04972	Pancreatic secretion	17/1049	102/8149	0.157611	0.375526
hsa04392	Hippo signaling pathway - multiple species	6/1049	29/8149	0.161089	0.375526
hsa04918	Thyroid hormone synthesis	13/1049	75/8149	0.16127	0.375526
hsa05152	Tuberculosis	28/1049	180/8149	0.164387	0.375526
hsa05332	Graft-versus-host disease	8/1049	42/8149	0.164862	0.375526
hsa04211	Longevity regulating pathway	15/1049	89/8149	0.165325	0.375526
hsa04614	Renin-angiotensin system	5/1049	23/8149	0.165369	0.375526
hsa04964	Proximal tubule bicarbonate reclamation	5/1049	23/8149	0.165369	0.375526
hsa04611	Platelet activation	20/1049	124/8149	0.168525	0.380053
hsa05211	Renal cell carcinoma	12/1049	69/8149	0.170573	0.382036
hsa04064	NF-kappa B signaling pathway	17/1049	104/8149	0.177732	0.395363
hsa04917	Prolactin signaling pathway	12/1049	70/8149	0.183344	0.405091
hsa05100	Bacterial invasion of epithelial cells	13/1049	77/8149	0.185323	0.406716
hsa04071	Sphingolipid signaling pathway	19/1049	119/8149	0.187878	0.407565
hsa00534	Glycosaminoglycan biosynthesis - heparan sulfate / heparin	5/1049	24/8149	0.188203	0.407565
hsa00052	Galactose metabolism	6/1049	31/8149	0.201578	0.430824
hsa05310	Asthma	6/1049	31/8149	0.201578	0.430824
hsa00230	Purine metabolism	20/1049	128/8149	0.207284	0.440143
hsa05223	Non-small cell lung cancer	12/1049	72/8149	0.210173	0.440655
hsa05330	Allograft rejection	7/1049	38/8149	0.210221	0.440655
hsa00531	Glycosaminoglycan degradation	4/1049	19/8149	0.22198	0.462341
hsa04961	Endocrine and other factor-regulated calcium reabsorption	9/1049	53/8149	0.236693	0.489866
hsa04966	Collecting duct acid secretion	5/1049	27/8149	0.262375	0.5396
hsa05220	Chronic myeloid leukemia	12/1049	76/8149	0.268332	0.54359
hsa04920	Adipocytokine signaling pathway	11/1049	69/8149	0.269986	0.54359
hsa05204	Chemical carcinogenesis - DNA adducts	11/1049	69/8149	0.269986	0.54359
hsa03440	Homologous recombination	7/1049	41/8149	0.270964	0.54359
hsa05140	Leishmaniasis	12/1049	77/8149	0.283657	0.565584
hsa05120	Epithelial cell signaling in Helicobacter pylori infection	11/1049	70/8149	0.286139	0.567076
hsa04672	Intestinal immune network for IgA production	8/1049	49/8149	0.291636	0.569225
hsa05030	Cocaine addiction	8/1049	49/8149	0.291636	0.569225
hsa04970	Salivary secretion	14/1049	92/8149	0.292446	0.569225
hsa00480	Glutathione metabolism	9/1049	57/8149	0.308811	0.594007
hsa05134	Legionellosis	9/1049	57/8149	0.308811	0.594007
hsa04979	Cholesterol metabolism	8/1049	50/8149	0.311537	0.595745
hsa00071	Fatty acid degradation	7/1049	43/8149	0.313759	0.596014
hsa05130	Pathogenic Escherichia coli infection	28/1049	197/8149	0.315322	0.596014
hsa00240	Pyrimidine metabolism	9/1049	58/8149	0.327603	0.615667
hsa00270	Cysteine and methionine metabolism	8/1049	51/8149	0.331702	0.61981
hsa05143	African trypanosomiasis	6/1049	37/8149	0.339122	0.630073
hsa05164	Influenza A	24/1049	171/8149	0.35671	0.659007
hsa04978	Mineral absorption	9/1049	60/8149	0.36575	0.66878
hsa04070	Phosphatidylinositol signaling system	14/1049	97/8149	0.366091	0.66878
hsa04710	Circadian rhythm	5/1049	31/8149	0.36882	0.670023
hsa04977	Vitamin digestion and absorption	4/1049	24/8149	0.373872	0.674374
hsa00920	Sulfur metabolism	2/1049	10/8149	0.375515	0.674374
hsa04664	Fc epsilon RI signaling pathway	10/1049	68/8149	0.377402	0.674374
hsa04145	Phagosome	21/1049	152/8149	0.399084	0.709241
hsa04213	Longevity regulating pathway - multiple species	9/1049	62/8149	0.40432	0.711469
hsa00592	alpha-Linolenic acid metabolism	4/1049	25/8149	0.404689	0.711469
hsa00260	Glycine, serine and threonine metabolism	6/1049	40/8149	0.411784	0.716556
hsa00061	Fatty acid biosynthesis	3/1049	18/8149	0.414156	0.716556
hsa00511	Other glycan degradation	3/1049	18/8149	0.414156	0.716556
hsa05417	Lipid and atherosclerosis	29/1049	215/8149	0.423313	0.728544
hsa00982	Drug metabolism - cytochrome P450	10/1049	72/8149	0.450302	0.770935
hsa04060	Cytokine-cytokine receptor interaction	39/1049	295/8149	0.454936	0.774813
hsa00380	Tryptophan metabolism	6/1049	42/8149	0.459881	0.779177
hsa00601	Glycosphingolipid biosynthesis - lacto and neolacto series	4/1049	27/8149	0.465261	0.784228
hsa04976	Bile secretion	12/1049	89/8149	0.478988	0.803226
hsa04217	Necroptosis	21/1049	159/8149	0.485503	0.809997
hsa00512	Mucin type O-glycan biosynthesis	5/1049	36/8149	0.50154	0.8283
hsa00760	Nicotinate and nicotinamide metabolism	5/1049	36/8149	0.50154	0.8283
hsa00770	Pantothenate and CoA biosynthesis	3/1049	21/8149	0.519253	0.849495
hsa05212	Pancreatic cancer	10/1049	76/8149	0.522021	0.849495
hsa05161	Hepatitis B	21/1049	162/8149	0.522166	0.849495
hsa01250	Biosynthesis of nucleotide sugars	5/1049	37/8149	0.526917	0.850242
hsa05162	Measles	18/1049	139/8149	0.527826	0.850242
hsa05320	Autoimmune thyroid disease	7/1049	53/8149	0.532594	0.853716
hsa04142	Lysosome	17/1049	132/8149	0.538877	0.8555
hsa05034	Alcoholism	24/1049	187/8149	0.539988	0.8555
hsa01232	Nucleotide metabolism	11/1049	85/8149	0.541555	0.8555
hsa00030	Pentose phosphate pathway	4/1049	30/8149	0.551421	0.85879
hsa00340	Histidine metabolism	3/1049	22/8149	0.55197	0.85879
hsa04144	Endocytosis	32/1049	251/8149	0.553007	0.85879
hsa00561	Glycerolipid metabolism	8/1049	62/8149	0.554429	0.85879
hsa04721	Synaptic vesicle cycle	10/1049	78/8149	0.556769	0.85879
hsa05142	Chagas disease	13/1049	102/8149	0.560444	0.8604
hsa04936	Alcoholic liver disease	18/1049	142/8149	0.566495	0.865608
hsa00310	Lysine degradation	8/1049	63/8149	0.573452	0.865608
hsa04260	Cardiac muscle contraction	11/1049	87/8149	0.574185	0.865608
hsa00514	Other types of O-glycan biosynthesis	6/1049	47/8149	0.574425	0.865608
hsa05166	Human T-cell leukemia virus 1 infection	28/1049	222/8149	0.57769	0.865918
hsa04660	T cell receptor signaling pathway	13/1049	104/8149	0.590021	0.865918
hsa05145	Toxoplasmosis	14/1049	112/8149	0.590175	0.865918
hsa04152	AMPK signaling pathway	15/1049	120/8149	0.590432	0.865918
hsa04380	Osteoclast differentiation	16/1049	128/8149	0.590771	0.865918
hsa00603	Glycosphingolipid biosynthesis - globo and isoglobo series	2/1049	15/8149	0.593167	0.865918
hsa00604	Glycosphingolipid biosynthesis - ganglio series	2/1049	15/8149	0.593167	0.865918
hsa00280	Valine, leucine and isoleucine degradation	6/1049	48/8149	0.595881	0.866013
hsa04666	Fc gamma R-mediated phagocytosis	12/1049	97/8149	0.605026	0.875414
hsa04630	JAK-STAT signaling pathway	20/1049	162/8149	0.616005	0.879599
hsa00520	Amino sugar and nucleotide sugar metabolism	6/1049	49/8149	0.616748	0.879599
hsa04810	Regulation of actin cytoskeleton	27/1049	218/8149	0.617297	0.879599
hsa04146	Peroxisome	10/1049	82/8149	0.622963	0.879599
hsa04662	B cell receptor signaling pathway	10/1049	82/8149	0.622963	0.879599
hsa04932	Non-alcoholic fatty liver disease	19/1049	155/8149	0.627761	0.879599
hsa00360	Phenylalanine metabolism	2/1049	16/8149	0.629308	0.879599
hsa04114	Oocyte meiosis	16/1049	131/8149	0.629438	0.879599
hsa04330	Notch signaling pathway	7/1049	59/8149	0.650326	0.904922
hsa00790	Folate biosynthesis	3/1049	26/8149	0.668621	0.926437
hsa04914	Progesterone-mediated oocyte maturation	12/1049	102/8149	0.676001	0.928948
hsa05017	Spinocerebellar ataxia	17/1049	143/8149	0.676115	0.928948
hsa05132	Salmonella infection	30/1049	249/8149	0.68203	0.933154
hsa04612	Antigen processing and presentation	9/1049	78/8149	0.688672	0.938315
hsa04622	RIG-I-like receptor signaling pathway	8/1049	70/8149	0.694686	0.942583
hsa00500	Starch and sucrose metabolism	4/1049	36/8149	0.698563	0.943927
hsa03460	Fanconi anemia pathway	6/1049	54/8149	0.711321	0.954102
hsa04141	Protein processing in endoplasmic reticulum	20/1049	171/8149	0.71266	0.954102
hsa05203	Viral carcinogenesis	24/1049	204/8149	0.714878	0.954102
hsa00983	Drug metabolism - other enzymes	9/1049	80/8149	0.717765	0.954102
hsa00564	Glycerophospholipid metabolism	11/1049	98/8149	0.732229	0.969388
hsa00591	Linoleic acid metabolism	3/1049	29/8149	0.740399	0.973035
hsa00620	Pyruvate metabolism	5/1049	47/8149	0.740935	0.973035
hsa00532	Glycosaminoglycan biosynthesis - chondroitin sulfate / dermatan sulfate	2/1049	20/8149	0.749048	0.979755
hsa04120	Ubiquitin mediated proteolysis	16/1049	142/8149	0.753948	0.982049
hsa04621	NOD-like receptor signaling pathway	21/1049	184/8149	0.756808	0.982049
hsa00130	Ubiquinone and other terpenoid-quinone biosynthesis	1/1049	11/8149	0.780588	1
hsa04657	IL-17 signaling pathway	10/1049	94/8149	0.785933	1
hsa05131	Shigellosis	28/1049	247/8149	0.794435	1
hsa00220	Arginine biosynthesis	2/1049	22/8149	0.795364	1
hsa00980	Metabolism of xenobiotics by cytochrome P450	8/1049	78/8149	0.803213	1
hsa00330	Arginine and proline metabolism	5/1049	51/8149	0.80343	1
hsa05150	Staphylococcus aureus infection	10/1049	96/8149	0.807327	1
hsa04650	Natural killer cell mediated cytotoxicity	14/1049	131/8149	0.810094	1
hsa00515	Mannose type O-glycan biosynthesis	2/1049	23/8149	0.815558	1
hsa00051	Fructose and mannose metabolism	3/1049	33/8149	0.816206	1
hsa04130	SNARE interactions in vesicular transport	3/1049	33/8149	0.816206	1
hsa04140	Autophagy - animal	15/1049	141/8149	0.821859	1
hsa04975	Fat digestion and absorption	4/1049	43/8149	0.822143	1
hsa05170	Human immunodeficiency virus 1 infection	23/1049	212/8149	0.840379	1
hsa04110	Cell cycle	13/1049	126/8149	0.840979	1
hsa00562	Inositol phosphate metabolism	7/1049	73/8149	0.846456	1
hsa01240	Biosynthesis of cofactors	16/1049	153/8149	0.847344	1
hsa05322	Systemic lupus erythematosus	14/1049	136/8149	0.85048	1
hsa05135	Yersinia infection	14/1049	137/8149	0.857705	1
hsa05022	Pathways of neurodegeneration - multiple diseases	54/1049	476/8149	0.86438	1
hsa01230	Biosynthesis of amino acids	7/1049	75/8149	0.865449	1
hsa00730	Thiamine metabolism	1/1049	15/8149	0.873677	1
hsa05133	Pertussis	7/1049	76/8149	0.874199	1
hsa04620	Toll-like receptor signaling pathway	10/1049	104/8149	0.877105	1
hsa00010	Glycolysis / Gluconeogenesis	6/1049	67/8149	0.877911	1
hsa00830	Retinol metabolism	6/1049	68/8149	0.88646	1
hsa00565	Ether lipid metabolism	4/1049	49/8149	0.891679	1
hsa04714	Thermogenesis	24/1049	232/8149	0.900157	1
hsa05171	Coronavirus disease - COVID-19	24/1049	232/8149	0.900157	1
hsa00120	Primary bile acid biosynthesis	1/1049	17/8149	0.90416	1
hsa00450	Selenocompound metabolism	1/1049	17/8149	0.90416	1
hsa00140	Steroid hormone biosynthesis	5/1049	61/8149	0.908121	1
hsa04061	Viral protein interaction with cytokine and cytokine receptor	9/1049	100/8149	0.911139	1
hsa04137	Mitophagy - animal	6/1049	72/8149	0.915754	1
hsa03250	Viral life cycle - HIV-1	5/1049	63/8149	0.921908	1
hsa05415	Diabetic cardiomyopathy	20/1049	203/8149	0.924583	1
hsa00100	Steroid biosynthesis	1/1049	20/8149	0.936674	1
hsa00970	Aminoacyl-tRNA biosynthesis	5/1049	66/8149	0.93916	1
hsa00040	Pentose and glucuronate interconversions	2/1049	35/8149	0.950705	1
hsa05235	PD-L1 expression and PD-1 checkpoint pathway in cancer	7/1049	89/8149	0.950901	1
hsa04973	Carbohydrate digestion and absorption	3/1049	47/8149	0.951909	1
hsa00900	Terpenoid backbone biosynthesis	1/1049	22/8149	0.951964	1
hsa00350	Tyrosine metabolism	2/1049	36/8149	0.956044	1
hsa05208	Chemical carcinogenesis - reactive oxygen species	21/1049	223/8149	0.956708	1
hsa03060	Protein export	1/1049	23/8149	0.958164	1
hsa03430	Mismatch repair	1/1049	23/8149	0.958164	1
hsa00590	Arachidonic acid metabolism	4/1049	61/8149	0.963382	1
hsa04062	Chemokine signaling pathway	17/1049	192/8149	0.968624	1
hsa01200	Carbon metabolism	9/1049	115/8149	0.96863	1
hsa00563	Glycosylphosphatidylinositol (GPI)-anchor biosynthesis	1/1049	26/8149	0.972366	1
hsa04742	Taste transduction	6/1049	86/8149	0.972865	1
hsa04613	Neutrophil extracellular trap formation	16/1049	190/8149	0.980064	1
hsa03018	RNA degradation	5/1049	79/8149	0.980759	1
hsa00020	Citrate cycle (TCA cycle)	1/1049	30/8149	0.984108	1
hsa00053	Ascorbate and aldarate metabolism	1/1049	30/8149	0.984108	1
hsa00630	Glyoxylate and dicarboxylate metabolism	1/1049	30/8149	0.984108	1
hsa04136	Autophagy - other	1/1049	32/8149	0.987949	1
hsa03020	RNA polymerase	1/1049	34/8149	0.990863	1
hsa05010	Alzheimer disease	35/1049	384/8149	0.992288	1
hsa05020	Prion disease	23/1049	273/8149	0.992621	1
hsa05340	Primary immunodeficiency	1/1049	38/8149	0.994748	1
hsa00860	Porphyrin metabolism	1/1049	43/8149	0.997373	1
hsa03050	Proteasome	1/1049	46/8149	0.998267	1
hsa04623	Cytosolic DNA-sensing pathway	2/1049	63/8149	0.998298	1
hsa03015	mRNA surveillance pathway	4/1049	97/8149	0.999117	1
hsa05012	Parkinson disease	19/1049	266/8149	0.999161	1
hsa00190	Oxidative phosphorylation	6/1049	134/8149	0.999727	1
hsa05014	Amyotrophic lateral sclerosis	26/1049	364/8149	0.999878	1
hsa05016	Huntington disease	20/1049	306/8149	0.999912	1
hsa05168	Herpes simplex virus 1 infection	35/1049	495/8149	0.999993	1
hsa03040	Spliceosome	3/1049	147/8149	1	1
hsa03013	Nucleocytoplasmic transport	1/1049	108/8149	1	1
hsa03008	Ribosome biogenesis in eukaryotes	1/1049	109/8149	1	1
hsa03010	Ribosome	3/1049	158/8149	1	1
hsa04740	Olfactory transduction	7/1049	439/8149	1	1

## Sheet: 20×_down
ID	Description	GeneRatio	BackgrRatio	pvalue	adj.pvalue
hsa04360	Axon guidance	47/982	182/8149	2.01041e-07	6.61426e-05
hsa04115	p53 signaling pathway	25/982	73/8149	5.93751e-07	9.76721e-05
hsa01521	EGFR tyrosine kinase inhibitor resistance	25/982	79/8149	3.12162e-06	0.000342338
hsa05223	Non-small cell lung cancer	23/982	72/8149	6.45096e-06	0.000530591
hsa04550	Signaling pathways regulating pluripotency of stem cells	36/982	143/8149	9.99839e-06	0.000657894
hsa05224	Breast cancer	35/982	147/8149	4.73032e-05	0.00228348
hsa04151	PI3K-Akt signaling pathway	68/982	354/8149	4.85848e-05	0.00228348
hsa05205	Proteoglycans in cancer	44/982	205/8149	7.97638e-05	0.00328029
hsa01230	Biosynthesis of amino acids	21/982	75/8149	0.000141129	0.00515904
hsa05216	Thyroid cancer	13/982	37/8149	0.000229995	0.00756683
hsa05217	Basal cell carcinoma	18/982	63/8149	0.000315907	0.0094485
hsa04110	Cell cycle	29/982	126/8149	0.000381305	0.0103134
hsa05210	Colorectal cancer	22/982	86/8149	0.000407522	0.0103134
hsa05212	Pancreatic cancer	20/982	76/8149	0.000496023	0.0116565
hsa04350	TGF-beta signaling pathway	23/982	94/8149	0.00060334	0.0128689
hsa04933	AGE-RAGE signaling pathway in diabetic complications	24/982	100/8149	0.000625842	0.0128689
hsa04510	Focal adhesion	40/982	201/8149	0.000843033	0.0162389
hsa04010	MAPK signaling pathway	54/982	294/8149	0.000888452	0.0162389
hsa05213	Endometrial cancer	16/982	58/8149	0.0010211	0.0176811
hsa05226	Gastric cancer	31/982	149/8149	0.00149077	0.0245232
hsa04012	ErbB signaling pathway	20/982	85/8149	0.00222318	0.0348299
hsa05222	Small cell lung cancer	21/982	92/8149	0.00259836	0.0388574
hsa00250	Alanine, aspartate and glutamate metabolism	11/982	37/8149	0.00322671	0.0450476
hsa04215	Apoptosis - multiple species	10/982	32/8149	0.00328614	0.0450476
hsa04330	Notch signaling pathway	15/982	59/8149	0.00348409	0.0458507
hsa04810	Regulation of actin cytoskeleton	40/982	218/8149	0.00401658	0.0494558
hsa04978	Mineral absorption	15/982	60/8149	0.00414051	0.0494558
hsa05170	Human immunodeficiency virus 1 infection	39/982	212/8149	0.00426767	0.0494558
hsa05410	Hypertrophic cardiomyopathy	20/982	90/8149	0.00450101	0.0494558
hsa04919	Thyroid hormone signaling pathway	25/982	121/8149	0.00450964	0.0494558
hsa05202	Transcriptional misregulation in cancer	36/982	193/8149	0.00468641	0.0497364
hsa04014	Ras signaling pathway	42/982	235/8149	0.00528271	0.0543129
hsa04015	Rap1 signaling pathway	38/982	210/8149	0.00629309	0.0619402
hsa04310	Wnt signaling pathway	32/982	170/8149	0.0064523	0.0619402
hsa04390	Hippo signaling pathway	30/982	157/8149	0.00658939	0.0619402
hsa05214	Glioma	17/982	75/8149	0.00687746	0.0628524
hsa04512	ECM-receptor interaction	19/982	88/8149	0.00766573	0.0681629
hsa05412	Arrhythmogenic right ventricular cardiomyopathy	17/982	77/8149	0.00902586	0.078145
hsa05414	Dilated cardiomyopathy	20/982	96/8149	0.00949014	0.0800578
hsa05218	Melanoma	16/982	72/8149	0.0104353	0.0858304
hsa01232	Nucleotide metabolism	18/982	85/8149	0.0113769	0.0911015
hsa05165	Human papillomavirus infection	54/982	331/8149	0.0116375	0.0911015
hsa01522	Endocrine resistance	20/982	98/8149	0.0119069	0.0911015
hsa04068	FoxO signaling pathway	25/982	131/8149	0.0126141	0.0943189
hsa05166	Human T-cell leukemia virus 1 infection	38/982	222/8149	0.0153148	0.110825
hsa04152	AMPK signaling pathway	23/982	120/8149	0.0154953	0.110825
hsa00260	Glycine, serine and threonine metabolism	10/982	40/8149	0.0177192	0.122511
hsa05230	Central carbon metabolism in cancer	15/982	70/8149	0.0178739	0.122511
hsa04210	Apoptosis	25/982	136/8149	0.0197332	0.132494
hsa05219	Bladder cancer	10/982	41/8149	0.0209832	0.13807
hsa05167	Kaposi sarcoma-associated herpesvirus infection	33/982	194/8149	0.0246867	0.159253
hsa04935	Growth hormone synthesis, secretion and action	22/982	119/8149	0.0259534	0.163553
hsa00670	One carbon pool by folate	6/982	20/8149	0.0263474	0.163553
hsa05163	Human cytomegalovirus infection	37/982	225/8149	0.0293651	0.177209
hsa04072	Phospholipase D signaling pathway	26/982	148/8149	0.0299501	0.177209
hsa04670	Leukocyte transendothelial migration	21/982	114/8149	0.0301632	0.177209
hsa00230	Purine metabolism	23/982	128/8149	0.0313281	0.177315
hsa04540	Gap junction	17/982	88/8149	0.0319267	0.177315
hsa03320	PPAR signaling pathway	15/982	75/8149	0.0320066	0.177315
hsa04150	mTOR signaling pathway	27/982	156/8149	0.0324376	0.177315
hsa01200	Carbon metabolism	21/982	115/8149	0.0328761	0.177315
hsa04926	Relaxin signaling pathway	23/982	129/8149	0.0339502	0.180155
hsa04261	Adrenergic signaling in cardiomyocytes	26/982	150/8149	0.0347562	0.180233
hsa04066	HIF-1 signaling pathway	20/982	109/8149	0.0350758	0.180233
hsa05220	Chronic myeloid leukemia	15/982	76/8149	0.0356084	0.180233
hsa04974	Protein digestion and absorption	19/982	103/8149	0.0374109	0.184037
hsa04917	Prolactin signaling pathway	14/982	70/8149	0.0374787	0.184037
hsa05206	MicroRNAs in cancer	48/982	310/8149	0.0389237	0.188322
hsa00240	Pyrimidine metabolism	12/982	58/8149	0.0410917	0.191283
hsa05169	Epstein-Barr virus infection	33/982	202/8149	0.0412271	0.191283
hsa04728	Dopaminergic synapse	23/982	132/8149	0.0428041	0.191283
hsa04371	Apelin signaling pathway	24/982	139/8149	0.0429728	0.191283
hsa05418	Fluid shear stress and atherosclerosis	24/982	139/8149	0.0429728	0.191283
hsa01240	Biosynthesis of cofactors	26/982	153/8149	0.0430242	0.191283
hsa00450	Selenocompound metabolism	5/982	17/8149	0.0451126	0.197894
hsa00514	Other types of O-glycan biosynthesis	10/982	47/8149	0.0501485	0.214717
hsa04964	Proximal tubule bicarbonate reclamation	6/982	23/8149	0.050253	0.214717
hsa04514	Cell adhesion molecules	25/982	149/8149	0.05294	0.223298
hsa04931	Insulin resistance	19/982	108/8149	0.0566883	0.236082
hsa00512	Mucin type O-glycan biosynthesis	8/982	36/8149	0.0606867	0.249574
hsa05168	Herpes simplex virus 1 infection	71/982	495/8149	0.0635298	0.253268
hsa00561	Glycerolipid metabolism	12/982	62/8149	0.0638944	0.253268
hsa04213	Longevity regulating pathway - multiple species	12/982	62/8149	0.0638944	0.253268
hsa04920	Adipocytokine signaling pathway	13/982	69/8149	0.0662527	0.25949
hsa04923	Regulation of lipolysis in adipocytes	11/982	56/8149	0.0678084	0.262458
hsa04960	Aldosterone-regulated sodium reabsorption	8/982	37/8149	0.0696173	0.26282
hsa04713	Circadian entrainment	17/982	97/8149	0.0707569	0.26282
hsa04064	NF-kappa B signaling pathway	18/982	104/8149	0.0710524	0.26282
hsa05225	Hepatocellular carcinoma	27/982	168/8149	0.0710973	0.26282
hsa05207	Chemical carcinogenesis - receptor activation	33/982	212/8149	0.0721671	0.263572
hsa04921	Oxytocin signaling pathway	25/982	154/8149	0.072903	0.263572
hsa05231	Choline metabolism in cancer	17/982	98/8149	0.0764595	0.273426
hsa00533	Glycosaminoglycan biosynthesis - keratan sulfate	4/982	14/8149	0.0781734	0.276549
hsa00270	Cysteine and methionine metabolism	10/982	51/8149	0.0801037	0.277412
hsa00330	Arginine and proline metabolism	10/982	51/8149	0.0801037	0.277412
hsa04725	Cholinergic synapse	19/982	113/8149	0.0820208	0.281092
hsa05160	Hepatitis C	25/982	157/8149	0.0870941	0.295402
hsa04930	Type II diabetes mellitus	9/982	46/8149	0.0949272	0.312311
hsa01524	Platinum drug resistance	13/982	73/8149	0.0949627	0.312311
hsa04020	Calcium signaling pathway	36/982	240/8149	0.0953217	0.312311
hsa00730	Thiamine metabolism	4/982	15/8149	0.0968502	0.312311
hsa00601	Glycosphingolipid biosynthesis - lacto and neolacto series	6/982	27/8149	0.097775	0.312311
hsa01040	Biosynthesis of unsaturated fatty acids	6/982	27/8149	0.097775	0.312311
hsa04730	Long-term depression	11/982	60/8149	0.100862	0.319074
hsa05221	Acute myeloid leukemia	12/982	67/8149	0.102354	0.320711
hsa04973	Carbohydrate digestion and absorption	9/982	47/8149	0.105533	0.32755
hsa05215	Prostate cancer	16/982	97/8149	0.118291	0.363325
hsa05417	Lipid and atherosclerosis	32/982	215/8149	0.119268	0.363325
hsa04971	Gastric acid secretion	13/982	76/8149	0.120828	0.364702
hsa04218	Cellular senescence	24/982	156/8149	0.123227	0.36856
hsa04724	Glutamatergic synapse	18/982	114/8149	0.138733	0.411199
hsa05144	Malaria	9/982	50/8149	0.14114	0.411278
hsa04520	Adherens junction	12/982	71/8149	0.14126	0.411278
hsa00030	Pentose phosphate pathway	6/982	30/8149	0.144785	0.417233
hsa04910	Insulin signaling pathway	21/982	137/8149	0.145841	0.417233
hsa05143	African trypanosomiasis	7/982	37/8149	0.150254	0.426151
hsa04260	Cardiac muscle contraction	14/982	87/8149	0.158381	0.445362
hsa04611	Platelet activation	19/982	124/8149	0.160791	0.447774
hsa05142	Chagas disease	16/982	102/8149	0.162247	0.447774
hsa04062	Chemokine signaling pathway	28/982	192/8149	0.163322	0.447774
hsa04370	VEGF signaling pathway	10/982	59/8149	0.166943	0.45392
hsa00790	Folate biosynthesis	5/982	26/8149	0.196982	0.526887
hsa04950	Maturity onset diabetes of the young	5/982	26/8149	0.196982	0.526887
hsa04922	Glucagon signaling pathway	16/982	107/8149	0.213611	0.557968
hsa04658	Th1 and Th2 cell differentiation	14/982	92/8149	0.21369	0.557968
hsa04970	Salivary secretion	14/982	92/8149	0.21369	0.557968
hsa00280	Valine, leucine and isoleucine degradation	8/982	48/8149	0.215541	0.558369
hsa00310	Lysine degradation	10/982	63/8149	0.22249	0.567436
hsa03250	Viral life cycle - HIV-1	10/982	63/8149	0.22249	0.567436
hsa04340	Hedgehog signaling pathway	9/982	56/8149	0.227591	0.57598
hsa05161	Hepatitis B	23/982	162/8149	0.229609	0.576149
hsa04916	Melanogenesis	15/982	101/8149	0.23116	0.576149
hsa00770	Pantothenate and CoA biosynthesis	4/982	21/8149	0.241777	0.598079
hsa01212	Fatty acid metabolism	9/982	57/8149	0.243641	0.598193
hsa05203	Viral carcinogenesis	28/982	204/8149	0.257564	0.627692
hsa05130	Pathogenic Escherichia coli infection	27/982	197/8149	0.264945	0.640934
hsa04668	TNF signaling pathway	16/982	112/8149	0.271252	0.64762
hsa04211	Longevity regulating pathway	13/982	89/8149	0.271646	0.64762
hsa04070	Phosphatidylinositol signaling system	14/982	97/8149	0.276156	0.653637
hsa04662	B cell receptor signaling pathway	12/982	82/8149	0.280607	0.659426
hsa01250	Biosynthesis of nucleotide sugars	6/982	37/8149	0.283402	0.661271
hsa04750	Inflammatory mediator regulation of TRP channels	14/982	98/8149	0.289339	0.662254
hsa01523	Antifolate resistance	5/982	30/8149	0.291096	0.662254
hsa05135	Yersinia infection	19/982	137/8149	0.291134	0.662254
hsa04928	Parathyroid hormone synthesis, secretion and action	15/982	106/8149	0.292772	0.662254
hsa05416	Viral myocarditis	9/982	60/8149	0.293888	0.662254
hsa00515	Mannose type O-glycan biosynthesis	4/982	23/8149	0.297946	0.666833
hsa00360	Phenylalanine metabolism	3/982	16/8149	0.302138	0.671645
hsa04961	Endocrine and other factor-regulated calcium reabsorption	8/982	53/8149	0.304297	0.671905
hsa00620	Pyruvate metabolism	7/982	47/8149	0.335862	0.736656
hsa04911	Insulin secretion	12/982	86/8149	0.339613	0.739952
hsa04914	Progesterone-mediated oocyte maturation	14/982	102/8149	0.343769	0.744079
hsa04022	cGMP-PKG signaling pathway	22/982	167/8149	0.360865	0.775977
hsa04929	GnRH secretion	9/982	64/8149	0.364287	0.778249
hsa04216	Ferroptosis	6/982	41/8149	0.372622	0.79092
hsa00565	Ether lipid metabolism	7/982	49/8149	0.377056	0.795201
hsa04727	GABAergic synapse	12/982	89/8149	0.385328	0.803124
hsa04666	Fc gamma R-mediated phagocytosis	13/982	97/8149	0.385695	0.803124
hsa03020	RNA polymerase	5/982	34/8149	0.391129	0.807639
hsa04630	JAK-STAT signaling pathway	21/982	162/8149	0.395023	0.807639
hsa00380	Tryptophan metabolism	6/982	42/8149	0.395228	0.807639
hsa05162	Measles	18/982	139/8149	0.409892	0.82887
hsa00062	Fatty acid elongation	4/982	27/8149	0.4129	0.82887
hsa04726	Serotonergic synapse	15/982	115/8149	0.413175	0.82887
hsa00071	Fatty acid degradation	6/982	43/8149	0.417799	0.833067
hsa00100	Steroid biosynthesis	3/982	20/8149	0.4398	0.869283
hsa00650	Butanoate metabolism	4/982	28/8149	0.441247	0.869283
hsa04610	Complement and coagulation cascades	11/982	85/8149	0.449256	0.875163
hsa04270	Vascular smooth muscle contraction	17/982	134/8149	0.449552	0.875163
hsa00600	Sphingolipid metabolism	7/982	53/8149	0.459584	0.889431
hsa04071	Sphingolipid signaling pathway	15/982	119/8149	0.467988	0.900397
hsa04530	Tight junction	21/982	169/8149	0.475602	0.905615
hsa03450	Non-homologous end-joining	2/982	13/8149	0.476205	0.905615
hsa05145	Toxoplasmosis	14/982	112/8149	0.485127	0.910881
hsa03018	RNA degradation	10/982	79/8149	0.485337	0.910881
hsa04625	C-type lectin receptor signaling pathway	13/982	104/8149	0.48887	0.910881
hsa05340	Primary immunodeficiency	5/982	38/8149	0.490049	0.910881
hsa00220	Arginine biosynthesis	3/982	22/8149	0.504888	0.933192
hsa04976	Bile secretion	11/982	89/8149	0.513032	0.942947
hsa00410	beta-Alanine metabolism	4/982	31/8149	0.523343	0.956555
hsa04146	Peroxisome	10/982	82/8149	0.534885	0.963872
hsa03430	Mismatch repair	3/982	23/8149	0.535929	0.963872
hsa05032	Morphine addiction	11/982	91/8149	0.544146	0.963872
hsa03013	Nucleocytoplasmic transport	13/982	108/8149	0.546423	0.963872
hsa00520	Amino sugar and nucleotide sugar metabolism	6/982	49/8149	0.548853	0.963872
hsa05030	Cocaine addiction	6/982	49/8149	0.548853	0.963872
hsa04120	Ubiquitin mediated proteolysis	17/982	142/8149	0.550784	0.963872
hsa04936	Alcoholic liver disease	17/982	142/8149	0.550784	0.963872
hsa00604	Glycosphingolipid biosynthesis - ganglio series	2/982	15/8149	0.555013	0.966134
hsa03440	Homologous recombination	5/982	41/8149	0.560227	0.967175
hsa04977	Vitamin digestion and absorption	3/982	24/8149	0.565831	0.967175
hsa00010	Glycolysis / Gluconeogenesis	8/982	67/8149	0.567504	0.967175
hsa04979	Cholesterol metabolism	6/982	50/8149	0.569457	0.967175
hsa04912	GnRH signaling pathway	11/982	93/8149	0.574523	0.967175
hsa04130	SNARE interactions in vesicular transport	4/982	33/8149	0.574716	0.967175
hsa04722	Neurotrophin signaling pathway	14/982	119/8149	0.581095	0.967175
hsa04024	cAMP signaling pathway	26/982	221/8149	0.584364	0.967175
hsa00830	Retinol metabolism	8/982	68/8149	0.585009	0.967175
hsa04664	Fc epsilon RI signaling pathway	8/982	68/8149	0.585009	0.967175
hsa05100	Bacterial invasion of epithelial cells	9/982	77/8149	0.591797	0.973506
hsa04924	Renin secretion	8/982	69/8149	0.60217	0.976917
hsa05211	Renal cell carcinoma	8/982	69/8149	0.60217	0.976917
hsa00860	Porphyrin metabolism	5/982	43/8149	0.604198	0.976917
hsa04612	Antigen processing and presentation	9/982	78/8149	0.607874	0.976917
hsa05132	Salmonella infection	29/982	249/8149	0.608717	0.976917
hsa00590	Arachidonic acid metabolism	7/982	61/8149	0.614162	0.979211
hsa00563	Glycosylphosphatidylinositol (GPI)-anchor biosynthesis	3/982	26/8149	0.621947	0.979211
hsa00040	Pentose and glucuronate interconversions	4/982	35/8149	0.622807	0.979211
hsa04114	Oocyte meiosis	15/982	131/8149	0.624793	0.979211
hsa00910	Nitrogen metabolism	2/982	17/8149	0.625028	0.979211
hsa05235	PD-L1 expression and PD-1 checkpoint pathway in cancer	10/982	89/8149	0.642717	0.984353
hsa00760	Nicotinate and nicotinamide metabolism	4/982	36/8149	0.645519	0.984353
hsa03022	Basal transcription factors	5/982	45/8149	0.645547	0.984353
hsa00564	Glycerophospholipid metabolism	11/982	98/8149	0.646364	0.984353
hsa04925	Aldosterone synthesis and secretion	11/982	98/8149	0.646364	0.984353
hsa04137	Mitophagy - animal	8/982	72/8149	0.651394	0.984353
hsa00061	Fatty acid biosynthesis	2/982	18/8149	0.656697	0.984353
hsa04659	Th17 cell differentiation	12/982	108/8149	0.662914	0.984353
hsa05131	Shigellosis	28/982	247/8149	0.666522	0.984353
hsa00562	Inositol phosphate metabolism	8/982	73/8149	0.666992	0.984353
hsa04061	Viral protein interaction with cytokine and cytokine receptor	11/982	100/8149	0.673182	0.984353
hsa01210	2-Oxocarboxylic acid metabolism	2/982	19/8149	0.686188	0.984353
hsa05330	Allograft rejection	4/982	38/8149	0.688164	0.984353
hsa04380	Osteoclast differentiation	14/982	128/8149	0.692058	0.984353
hsa04392	Hippo signaling pathway - multiple species	3/982	29/8149	0.696404	0.984353
hsa04918	Thyroid hormone synthesis	8/982	75/8149	0.6969	0.984353
hsa04932	Non-alcoholic fatty liver disease	17/982	155/8149	0.698692	0.984353
hsa04972	Pancreatic secretion	11/982	102/8149	0.698784	0.984353
hsa05146	Amoebiasis	11/982	102/8149	0.698784	0.984353
hsa00480	Glutathione metabolism	6/982	57/8149	0.699041	0.984353
hsa05134	Legionellosis	6/982	57/8149	0.699041	0.984353
hsa04144	Endocytosis	28/982	251/8149	0.699895	0.984353
hsa04915	Estrogen signaling pathway	15/982	138/8149	0.70503	0.984353
hsa00532	Glycosaminoglycan biosynthesis - chondroitin sulfate / dermatan sulfate	2/982	20/8149	0.713564	0.984353
hsa00020	Citrate cycle (TCA cycle)	3/982	30/8149	0.718608	0.984353
hsa00053	Ascorbate and aldarate metabolism	3/982	30/8149	0.718608	0.984353
hsa00630	Glyoxylate and dicarboxylate metabolism	3/982	30/8149	0.718608	0.984353
hsa04672	Intestinal immune network for IgA production	5/982	49/8149	0.719676	0.984353
hsa04660	T cell receptor signaling pathway	11/982	104/8149	0.723118	0.984353
hsa00920	Sulfur metabolism	1/982	10/8149	0.723305	0.984353
hsa04650	Natural killer cell mediated cytotoxicity	14/982	131/8149	0.724908	0.984353
hsa05140	Leishmaniasis	8/982	77/8149	0.725035	0.984353
hsa05033	Nicotine addiction	4/982	40/8149	0.727045	0.984353
hsa04140	Autophagy - animal	15/982	141/8149	0.736049	0.987492
hsa04721	Synaptic vesicle cycle	8/982	78/8149	0.738425	0.987492
hsa04710	Circadian rhythm	3/982	31/8149	0.739529	0.987492
hsa05031	Amphetamine addiction	7/982	69/8149	0.74137	0.987492
hsa05017	Spinocerebellar ataxia	15/982	143/8149	0.755529	0.995237
hsa00130	Ubiquinone and other terpenoid-quinone biosynthesis	1/982	11/8149	0.756689	0.995237
hsa00640	Propanoate metabolism	3/982	32/8149	0.759196	0.995237
hsa00340	Histidine metabolism	2/982	22/8149	0.762309	0.995237
hsa00900	Terpenoid backbone biosynthesis	2/982	22/8149	0.762309	0.995237
hsa04640	Hematopoietic cell lineage	10/982	99/8149	0.769745	1
hsa00051	Fructose and mannose metabolism	3/982	33/8149	0.777644	1
hsa04940	Type I diabetes mellitus	4/982	43/8149	0.778395	1
hsa04962	Vasopressin-regulated water reabsorption	4/982	44/8149	0.793713	1
hsa03460	Fanconi anemia pathway	5/982	54/8149	0.795837	1
hsa05323	Rheumatoid arthritis	9/982	93/8149	0.804545	1
hsa02010	ABC transporters	4/982	45/8149	0.808168	1
hsa00970	Aminoacyl-tRNA biosynthesis	6/982	66/8149	0.822996	1
hsa00350	Tyrosine metabolism	3/982	36/8149	0.826097	1
hsa00500	Starch and sucrose metabolism	3/982	36/8149	0.826097	1
hsa03030	DNA replication	3/982	36/8149	0.826097	1
hsa04145	Phagosome	15/982	152/8149	0.831116	1
hsa04720	Long-term potentiation	6/982	67/8149	0.833854	1
hsa03420	Nucleotide excision repair	4/982	47/8149	0.834597	1
hsa03015	mRNA surveillance pathway	9/982	97/8149	0.842013	1
hsa04934	Cushing syndrome	15/982	155/8149	0.852005	1
hsa00603	Glycosphingolipid biosynthesis - globo and isoglobo series	1/982	15/8149	0.854545	1
hsa05120	Epithelial cell signaling in Helicobacter pylori infection	6/982	70/8149	0.863242	1
hsa00513	Various types of N-glycan biosynthesis	3/982	39/8149	0.865219	1
hsa04723	Retrograde endocannabinoid signaling	14/982	148/8149	0.867333	1
hsa00510	N-Glycan biosynthesis	4/982	50/8149	0.868483	1
hsa00430	Taurine and hypotaurine metabolism	1/982	16/8149	0.872105	1
hsa05034	Alcoholism	18/982	187/8149	0.875919	1
hsa04913	Ovarian steroidogenesis	4/982	51/8149	0.878369	1
hsa04080	Neuroactive ligand-receptor interaction	37/982	362/8149	0.88198	1
hsa04613	Neutrophil extracellular trap formation	18/982	190/8149	0.891171	1
hsa04657	IL-17 signaling pathway	8/982	94/8149	0.893505	1
hsa05320	Autoimmune thyroid disease	4/982	53/8149	0.896221	1
hsa05332	Graft-versus-host disease	3/982	42/8149	0.896377	1
hsa00052	Galactose metabolism	2/982	31/8149	0.902445	1
hsa05310	Asthma	2/982	31/8149	0.902445	1
hsa04927	Cortisol synthesis and secretion	5/982	65/8149	0.906023	1
hsa05321	Inflammatory bowel disease	5/982	65/8149	0.906023	1
hsa04742	Taste transduction	7/982	86/8149	0.907024	1
hsa04136	Autophagy - other	2/982	32/8149	0.911995	1
hsa00531	Glycosaminoglycan degradation	1/982	19/8149	0.913068	1
hsa03050	Proteasome	3/982	46/8149	0.927815	1
hsa04141	Protein processing in endoplasmic reticulum	15/982	171/8149	0.93167	1
hsa05164	Influenza A	15/982	171/8149	0.93167	1
hsa04622	RIG-I-like receptor signaling pathway	5/982	70/8149	0.935904	1
hsa04620	Toll-like receptor signaling pathway	8/982	104/8149	0.944118	1
hsa03060	Protein export	1/982	23/8149	0.948059	1
hsa04614	Renin-angiotensin system	1/982	23/8149	0.948059	1
hsa00534	Glycosaminoglycan biosynthesis - heparan sulfate / heparin	1/982	24/8149	0.954336	1
hsa04217	Necroptosis	13/982	159/8149	0.95554	1
hsa00592	alpha-Linolenic acid metabolism	1/982	25/8149	0.959855	1
hsa05133	Pertussis	5/982	76/8149	0.96034	1
hsa00983	Drug metabolism - other enzymes	5/982	80/8149	0.971526	1
hsa04975	Fat digestion and absorption	2/982	43/8149	0.972716	1
hsa00591	Linoleic acid metabolism	1/982	29/8149	0.976023	1
hsa04744	Phototransduction	1/982	29/8149	0.976023	1
hsa03008	Ribosome biogenesis in eukaryotes	7/982	109/8149	0.98248	1
hsa00140	Steroid hormone biosynthesis	3/982	61/8149	0.982961	1
hsa04142	Lysosome	9/982	132/8149	0.983288	1
hsa04623	Cytosolic DNA-sensing pathway	3/982	63/8149	0.986063	1
hsa05110	Vibrio cholerae infection	2/982	50/8149	0.987405	1
hsa05322	Systemic lupus erythematosus	9/982	136/8149	0.987534	1
hsa05152	Tuberculosis	13/982	180/8149	0.987913	1
hsa05171	Coronavirus disease - COVID-19	17/982	232/8149	0.993479	1
hsa04060	Cytokine-cytokine receptor interaction	23/982	295/8149	0.993774	1
hsa05415	Diabetic cardiomyopathy	14/982	203/8149	0.994676	1
hsa04621	NOD-like receptor signaling pathway	12/982	184/8149	0.995691	1
hsa05022	Pathways of neurodegeneration - multiple diseases	40/982	476/8149	0.996543	1
hsa05012	Parkinson disease	18/982	266/8149	0.998582	1
hsa05010	Alzheimer disease	29/982	384/8149	0.998721	1
hsa05014	Amyotrophic lateral sclerosis	27/982	364/8149	0.998775	1
hsa05150	Staphylococcus aureus infection	3/982	96/8149	0.999581	1
hsa05020	Prion disease	16/982	273/8149	0.999833	1
hsa04714	Thermogenesis	12/982	232/8149	0.999902	1
hsa00982	Drug metabolism - cytochrome P450	1/982	72/8149	0.999908	1
hsa05016	Huntington disease	18/982	306/8149	0.999922	1
hsa05208	Chemical carcinogenesis - reactive oxygen species	11/982	223/8149	0.999927	1
hsa03040	Spliceosome	5/982	147/8149	0.999954	1
hsa00980	Metabolism of xenobiotics by cytochrome P450	1/982	78/8149	0.999958	1
hsa03010	Ribosome	5/982	158/8149	0.999986	1
hsa00190	Oxidative phosphorylation	1/982	134/8149	1	1
hsa04740	Olfactory transduction	4/982	439/8149	1	1
