# Supplementary material for: High Accuracy Classification of Developmental Toxicants by In Vitro Tests of Human Neuroepithelial and Cardiomyoblast Differentiation
Source: Cells. 2022 Oct 27;11(21):3404. doi: 10.3390/cells11213404 (PMC9653768; doi:10.3390/cells11213404)
Supplement: Supplementary file 1 [file cells-11-03404-s001.zip › Supp. excel-file 3_UKN1_GO groups_220531.xlsx]

## Sheet: 1×_all PS
GO.ID	Term	Annotated	Significant	Expected	Rank in p.value.elim	p.value.classic	p.value.elim	Adj.P.Classic	Adj.P.Elim
GO:0060021	roof of mouth development	217	82	30.97	1	7.6e-18	2.2e-17	3.41059e-16	2.15226e-13
GO:0001525	angiogenesis	1349	339	192.52	2	5.2e-27	1.6e-16	5.13855e-25	7.8264e-13
GO:0000122	negative regulation of transcription by ...	2311	463	329.81	3	3.2e-15	3.2e-15	1.16812e-13	9.53843e-12
GO:0016477	cell migration	3521	853	502.5	4	1e-30	3.9e-15	1.15094e-28	9.53843e-12
GO:0090090	negative regulation of canonical Wnt sig...	334	102	47.67	5	1.7e-14	1.7e-14	5.96097e-13	3.32622e-11
GO:0045669	positive regulation of osteoblast differ...	165	63	23.55	6	2.6e-14	2.6e-14	8.86265e-13	4.2393e-11
GO:0031290	retinal ganglion cell axon guidance	51	30	7.28	7	2.1e-13	2.1e-13	6.60588e-12	2.69033e-10
GO:0040037	negative regulation of fibroblast growth...	37	25	5.28	8	2.2e-13	2.2e-13	6.85433e-12	2.69033e-10
GO:0010718	positive regulation of epithelial to mes...	128	52	18.27	9	2.6e-13	2.6e-13	8.0493e-12	2.8262e-10
GO:0042472	inner ear morphogenesis	217	81	30.97	10	2.8e-17	3.1e-13	1.18071e-15	3.03273e-10
GO:0007411	axon guidance	560	196	79.92	11	1e-30	3.8e-13	1.15094e-28	3.37958e-10
GO:0007155	cell adhesion	3665	819	523.05	12	1e-30	7.9e-13	1.15094e-28	6.44047e-10
GO:0050919	negative chemotaxis	127	55	18.12	13	2.0e-15	9.1e-13	7.35564e-14	6.8481e-10
GO:0001657	ureteric bud development	231	88	32.97	14	2.6e-19	1.1e-12	1.43705e-17	7.68664e-10
GO:0030199	collagen fibril organization	155	57	22.12	15	2.7e-12	2.7e-12	7.37824e-11	1.76094e-09
GO:0045599	negative regulation of fat cell differen...	134	51	19.12	16	8.4e-12	8.4e-12	2.19139e-10	5.13608e-09
GO:0008360	regulation of cell shape	430	114	61.37	17	1.8e-11	1.8e-11	4.52684e-10	1.03585e-08
GO:0009952	anterior/posterior pattern specification	444	138	63.37	18	7.8e-20	3.9e-11	4.51523e-18	2.11965e-08
GO:0001764	neuron migration	414	122	59.08	19	9.7e-16	1.8e-10	3.6639e-14	9.26811e-08
GO:0003148	outflow tract septum morphogenesis	86	36	12.27	20	4.3e-10	4.3e-10	9.04665e-09	2.10334e-07
GO:0048563	post-embryonic animal organ morphogenesi...	23	18	3.28	21	9.6e-12	4.9e-10	2.49116e-10	2.22341e-07
GO:0030501	positive regulation of bone mineralizati...	102	40	14.56	22	5.0e-10	5.0e-10	1.04074e-08	2.22341e-07
GO:0009410	response to xenobiotic stimulus	1067	224	152.28	23	9.7e-10	9.7e-10	1.9647e-08	4.12587e-07
GO:0016339	calcium-dependent cell-cell adhesion via...	87	35	12.42	24	2.7e-09	2.7e-09	5.25131e-08	1.05656e-06
GO:0003184	pulmonary valve morphogenesis	47	24	6.71	25	2.7e-09	2.7e-09	5.25131e-08	1.05656e-06
GO:0034263	positive regulation of autophagy in resp...	10	10	1.43	26	3.5e-09	3.5e-09	6.74026e-08	1.31694e-06
GO:2000271	positive regulation of fibroblast apopto...	38	21	5.42	27	4.1e-09	4.1e-09	7.78841e-08	1.43251e-06
GO:0060412	ventricular septum morphogenesis	121	43	17.27	28	4.1e-09	4.1e-09	7.78841e-08	1.43251e-06
GO:0035019	somatic stem cell population maintenance	103	41	14.7	29	1.8e-10	4.4e-09	3.96608e-09	1.48432e-06
GO:0045766	positive regulation of angiogenesis	406	102	57.94	30	4.7e-09	4.7e-09	8.84233e-08	1.53267e-06
GO:0043406	positive regulation of MAP kinase activi...	302	87	43.1	31	4.4e-11	4.9e-09	1.06023e-09	1.54156e-06
GO:0010719	negative regulation of epithelial to mes...	81	33	11.56	32	5.1e-09	5.1e-09	9.52162e-08	1.54156e-06
GO:0003402	planar cell polarity pathway involved in...	12	11	1.71	33	5.2e-09	5.2e-09	9.68983e-08	1.54156e-06
GO:0043065	positive regulation of apoptotic process	1317	301	187.95	34	1.3e-17	9.5e-09	5.62739e-16	2.73349e-06
GO:0007156	homophilic cell adhesion via plasma memb...	325	85	46.38	35	1.2e-08	1.2e-08	2.1306e-07	3.35417e-06
GO:0045668	negative regulation of osteoblast differ...	104	38	14.84	36	1.3e-08	1.3e-08	2.28739e-07	3.53275e-06
GO:0048286	lung alveolus development	113	40	16.13	37	1.6e-08	1.6e-08	2.77041e-07	4.11916e-06
GO:0072178	nephric duct morphogenesis	25	16	3.57	38	1.6e-08	1.6e-08	2.77041e-07	4.11916e-06
GO:0050680	negative regulation of epithelial cell p...	359	97	51.23	39	1.8e-10	1.7e-08	3.96608e-09	4.26438e-06
GO:0010595	positive regulation of endothelial cell ...	302	91	43.1	40	1.0e-12	1.9e-08	2.9203e-11	4.53359e-06
GO:0001755	neural crest cell migration	126	58	17.98	41	1.1e-17	1.9e-08	4.80415e-16	4.53359e-06
GO:0030336	negative regulation of cell migration	742	197	105.89	42	7.1e-19	2.0e-08	3.73437e-17	4.65857e-06
GO:0030335	positive regulation of cell migration	1371	341	195.66	43	2.6e-26	2.3e-08	2.42246e-24	5.23277e-06
GO:0032835	glomerulus development	170	69	24.26	44	3.8e-17	2.6e-08	1.58193e-15	5.78086e-06
GO:0051964	negative regulation of synapse assembly	13	11	1.86	45	2.9e-08	2.9e-08	4.858e-07	6.16754e-06
GO:0071504	cellular response to heparin	13	11	1.86	46	2.9e-08	2.9e-08	4.858e-07	6.16754e-06
GO:1902263	apoptotic process involved in embryonic ...	11	10	1.57	47	3.3e-08	3.3e-08	5.46259e-07	6.86891e-06
GO:0003215	cardiac right ventricle morphogenesis	52	24	7.42	48	3.5e-08	3.5e-08	5.78387e-07	7.13344e-06
GO:0072015	glomerular visceral epithelial cell deve...	29	17	4.14	49	3.8e-08	3.8e-08	6.25848e-07	7.43508e-06
GO:1901166	neural crest cell migration involved in ...	29	17	4.14	50	3.8e-08	3.8e-08	6.25848e-07	7.43508e-06
GO:0051965	positive regulation of synapse assembly	112	39	15.98	51	4.0e-08	4.0e-08	6.57681e-07	7.67294e-06
GO:0030514	negative regulation of BMP signaling pat...	108	38	15.41	52	4.4e-08	4.4e-08	7.21025e-07	8.27792e-06
GO:0048013	ephrin receptor signaling pathway	158	49	22.55	53	5.8e-08	5.8e-08	9.36327e-07	1.05077e-05
GO:0008045	motor neuron axon guidance	72	29	10.28	54	5.8e-08	5.8e-08	9.36327e-07	1.05077e-05
GO:0045665	negative regulation of neuron differenti...	163	50	23.26	55	6.3e-08	6.3e-08	1.00872e-06	1.1206e-05
GO:0048546	digestive tract morphogenesis	123	44	17.55	56	2.2e-09	8.1e-08	4.348e-08	1.41504e-05
GO:0003344	pericardium morphogenesis	19	13	2.71	57	1.2e-07	1.2e-07	1.84585e-06	2.02407e-05
GO:0030913	paranodal junction assembly	14	11	2	58	1.2e-07	1.2e-07	1.84585e-06	2.02407e-05
GO:0001658	branching involved in ureteric bud morph...	130	42	18.55	59	1.4e-07	1.4e-07	2.14338e-06	2.32139e-05
GO:0060037	pharyngeal system development	65	29	9.28	60	3.5e-09	1.5e-07	6.74026e-08	2.40566e-05
GO:0030513	positive regulation of BMP signaling pat...	87	32	12.42	61	1.5e-07	1.5e-07	2.28219e-06	2.40566e-05
GO:0150104	transport across blood-brain barrier	246	66	35.11	62	1.8e-07	1.8e-07	2.70498e-06	2.79514e-05
GO:0048514	blood vessel morphogenesis	1592	416	227.2	63	1e-30	1.8e-07	1.15094e-28	2.79514e-05
GO:0014068	positive regulation of phosphatidylinosi...	222	61	31.68	64	2.1e-07	2.1e-07	3.10806e-06	3.11277e-05
GO:0060686	negative regulation of prostatic bud for...	10	9	1.43	65	2.1e-07	2.1e-07	3.10806e-06	3.11277e-05
GO:0071205	protein localization to juxtaparanode re...	10	9	1.43	66	2.1e-07	2.1e-07	3.10806e-06	3.11277e-05
GO:0060384	innervation	62	29	8.85	67	9.0e-10	2.3e-07	1.8305e-08	3.35834e-05
GO:0071560	cellular response to transforming growth...	647	179	92.34	68	3.1e-19	2.8e-07	1.70378e-17	4.02829e-05
GO:0042475	odontogenesis of dentin-containing tooth	229	67	32.68	69	3.6e-09	3.1e-07	6.90565e-08	4.27145e-05
GO:0048846	axon extension involved in axon guidance	104	43	14.84	70	1.5e-11	3.1e-07	3.82148e-10	4.27145e-05
GO:0007413	axonal fasciculation	61	25	8.71	71	3.1e-07	3.1e-07	4.47966e-06	4.27145e-05
GO:0051897	positive regulation of protein kinase B ...	275	71	39.25	72	3.2e-07	3.2e-07	4.60376e-06	4.348e-05
GO:0021891	olfactory bulb interneuron development	15	11	2.14	73	3.9e-07	3.9e-07	5.55367e-06	5.15591e-05
GO:0043569	negative regulation of insulin-like grow...	15	11	2.14	74	3.9e-07	3.9e-07	5.55367e-06	5.15591e-05
GO:1902895	positive regulation of pri-miRNA transcr...	121	39	17.27	75	4.1e-07	4.1e-07	5.81309e-06	5.34804e-05
GO:0099550	trans-synaptic signaling, modulating syn...	33	17	4.71	76	4.8e-07	4.8e-07	6.70834e-06	6.17874e-05
GO:0007229	integrin-mediated signaling pathway	289	73	41.24	77	5.4e-07	5.4e-07	7.47216e-06	6.86081e-05
GO:0001822	kidney development	735	248	104.89	78	1e-30	5.6e-07	1.15094e-28	7.02369e-05
GO:0009880	embryonic pattern specification	174	60	24.83	79	1.7e-11	5.7e-07	4.28637e-10	7.05862e-05
GO:0060993	kidney morphogenesis	223	78	31.83	80	7.0e-15	5.9e-07	2.51768e-13	7.21496e-05
GO:0071694	maintenance of protein location in extra...	13	10	1.86	81	6.6e-07	6.6e-07	8.94291e-06	7.68664e-05
GO:0097070	ductus arteriosus closure	13	10	1.86	82	6.6e-07	6.6e-07	8.94291e-06	7.68664e-05
GO:0035581	sequestering of extracellular ligand fro...	21	13	3	83	6.6e-07	6.6e-07	8.94291e-06	7.68664e-05
GO:0070373	negative regulation of ERK1 and ERK2 cas...	204	56	29.11	84	6.6e-07	6.6e-07	8.94291e-06	7.68664e-05
GO:0060346	bone trabecula formation	24	14	3.43	85	6.8e-07	6.8e-07	9.17578e-06	7.8264e-05
GO:0042060	wound healing	1137	283	162.27	86	4.9e-22	7.2e-07	3.35222e-20	8.19042e-05
GO:0008285	negative regulation of cell population p...	1730	386	246.9	87	2.1e-20	7.6e-07	1.26817e-18	8.54607e-05
GO:0008585	female gonad development	240	63	34.25	88	7.7e-07	7.7e-07	1.02909e-05	8.56012e-05
GO:0008284	positive regulation of cell population p...	2212	537	315.68	89	1e-30	7.8e-07	1.15094e-28	8.57387e-05
GO:0035987	endodermal cell differentiation	127	50	18.12	90	3.0e-12	8.8e-07	8.1525e-11	9.5656e-05
GO:0007179	transforming growth factor beta receptor...	494	133	70.5	91	1.1e-13	1.0e-06	3.55158e-12	0.000107505
GO:0003129	heart induction	16	11	2.28	92	1.1e-06	1.1e-06	1.42723e-05	0.000112097
GO:0035542	regulation of SNARE complex assembly	16	11	2.28	93	1.1e-06	1.1e-06	1.42723e-05	0.000112097
GO:2000546	positive regulation of endothelial cell ...	16	11	2.28	94	1.1e-06	1.1e-06	1.42723e-05	0.000112097
GO:0060174	limb bud formation	38	18	5.42	95	1.1e-06	1.1e-06	1.42723e-05	0.000112097
GO:0072182	regulation of nephron tubule epithelial ...	38	18	5.42	96	1.1e-06	1.1e-06	1.42723e-05	0.000112097
GO:0021983	pituitary gland development	93	39	13.27	97	7.6e-11	1.3e-06	1.76605e-09	0.000127179
GO:0001656	metanephros development	204	74	29.11	98	3.8e-15	1.3e-06	1.38199e-13	0.000127179
GO:0021828	gonadotrophin-releasing hormone neuronal...	19	12	2.71	99	1.3e-06	1.3e-06	1.65598e-05	0.000127179
GO:1905446	regulation of mitochondrial ATP synthesi...	19	12	2.71	100	1.3e-06	1.3e-06	1.65598e-05	0.000127179
GO:0050679	positive regulation of epithelial cell p...	484	137	69.07	101	6.4e-16	1.4e-06	2.44575e-14	0.000134276
GO:0061549	sympathetic ganglion development	35	17	4.99	102	1.4e-06	1.4e-06	1.77412e-05	0.000134276
GO:0030326	embryonic limb morphogenesis	320	93	45.67	103	5.6e-12	1.5e-06	1.48468e-10	0.000142471
GO:0031069	hair follicle morphogenesis	74	27	10.56	104	1.7e-06	1.7e-06	2.11592e-05	0.000159914
GO:0003180	aortic valve morphogenesis	70	26	9.99	105	1.8e-06	1.8e-06	2.23186e-05	0.000166126
GO:0045446	endothelial cell differentiation	290	97	41.39	106	1.1e-16	1.8e-06	4.39237e-15	0.000166126
GO:0008217	regulation of blood pressure	432	106	61.65	107	9.2e-09	1.9e-06	1.65144e-07	0.000173717
GO:0060028	convergent extension involved in axis el...	14	10	2	108	2.0e-06	2.0e-06	2.46423e-05	0.000179505
GO:0048146	positive regulation of fibroblast prolif...	128	39	18.27	109	2.0e-06	2.0e-06	2.46423e-05	0.000179505
GO:0007605	sensory perception of sound	374	87	53.38	110	2.1e-06	2.1e-06	2.57125e-05	0.000186766
GO:0043588	skin development	541	164	77.21	111	4.7e-22	2.3e-06	3.23804e-20	0.000199123
GO:0061436	establishment of skin barrier	47	20	6.71	112	2.3e-06	2.3e-06	2.79167e-05	0.000199123
GO:0045666	positive regulation of neuron differenti...	232	60	33.11	113	2.3e-06	2.3e-06	2.79167e-05	0.000199123
GO:0032355	response to estradiol	370	86	52.8	114	2.4e-06	2.4e-06	2.90944e-05	0.000205958
GO:1904707	positive regulation of vascular associat...	97	32	13.84	115	2.5e-06	2.5e-06	3.0083e-05	0.000212674
GO:0014912	negative regulation of smooth muscle cel...	84	29	11.99	116	2.6e-06	2.6e-06	3.12096e-05	0.000219274
GO:0060056	mammary gland involution	23	13	3.28	117	2.8e-06	2.8e-06	3.32029e-05	0.000230188
GO:0060449	bud elongation involved in lung branchin...	23	13	3.28	118	2.8e-06	2.8e-06	3.32029e-05	0.000230188
GO:0061551	trigeminal ganglion development	23	13	3.28	119	2.8e-06	2.8e-06	3.32029e-05	0.000230188
GO:0045944	positive regulation of transcription by ...	2986	530	426.14	120	2.0e-08	2.9e-06	3.39687e-07	0.000236423
GO:0008584	male gonad development	345	81	49.24	121	3.1e-06	3.1e-06	3.64949e-05	0.000250639
GO:0042632	cholesterol homeostasis	194	52	27.69	122	3.5e-06	3.5e-06	4.09086e-05	0.00028066
GO:0007399	nervous system development	5949	1281	849.01	123	1e-30	3.7e-06	1.15094e-28	0.000294285
GO:0009954	proximal/distal pattern formation	69	25	9.85	124	4.6e-06	4.6e-06	5.29433e-05	0.000362918
GO:0071385	cellular response to glucocorticoid stim...	161	45	22.98	125	4.7e-06	4.7e-06	5.40307e-05	0.000367841
GO:0048566	embryonic digestive tract development	80	30	11.42	126	2.3e-07	4.8e-06	3.3684e-06	0.000372686
GO:0043524	negative regulation of neuron apoptotic ...	322	76	45.95	127	5.0e-06	5.0e-06	5.69441e-05	0.000385157
GO:0070445	regulation of oligodendrocyte progenitor...	15	10	2.14	128	5.2e-06	5.2e-06	5.88111e-05	0.000397434
GO:0045165	cell fate commitment	635	176	90.62	129	5.1e-19	5.5e-06	2.72641e-17	0.000417105
GO:1903285	positive regulation of hydrogen peroxide...	10	8	1.43	130	5.9e-06	5.9e-06	6.61923e-05	0.00043727
GO:1904693	midbrain morphogenesis	10	8	1.43	131	5.9e-06	5.9e-06	6.61923e-05	0.00043727
GO:1903375	facioacoustic ganglion development	18	11	2.57	132	5.9e-06	5.9e-06	6.61923e-05	0.00043727
GO:0007568	aging	851	168	121.45	133	6.1e-06	6.1e-06	6.82795e-05	0.000448694
GO:0003272	endocardial cushion formation	66	24	9.42	134	6.7e-06	6.7e-06	7.41472e-05	0.00048915
GO:0001501	skeletal system development	1308	334	186.67	135	6.2e-28	7.0e-06	6.38469e-26	0.000503328
GO:0048843	negative regulation of axon extension in...	62	23	8.85	136	7.0e-06	7.0e-06	7.71182e-05	0.000503328
GO:0043116	negative regulation of vascular permeabi...	46	19	6.56	137	7.1e-06	7.1e-06	7.81319e-05	0.000503328
GO:0022409	positive regulation of cell-cell adhesio...	708	148	101.04	138	8.4e-07	7.1e-06	1.11654e-05	0.000503328
GO:0001709	cell fate determination	106	33	15.13	139	7.2e-06	7.2e-06	7.91434e-05	0.000506745
GO:0007379	segment specification	28	14	4	140	7.9e-06	7.9e-06	8.59685e-05	0.000544265
GO:0021984	adenohypophysis development	28	14	4	141	7.9e-06	7.9e-06	8.59685e-05	0.000544265
GO:0098609	cell-cell adhesion	2130	479	303.98	142	5.6e-26	7.9e-06	5.07267e-24	0.000544265
GO:0002063	chondrocyte development	84	28	11.99	143	8.2e-06	8.2e-06	8.86415e-05	0.000560983
GO:0007171	activation of transmembrane receptor pro...	39	17	5.57	144	9.0e-06	9.0e-06	9.71821e-05	0.000611438
GO:0001782	B cell homeostasis	80	27	11.42	145	9.2e-06	9.2e-06	9.91229e-05	0.000620714
GO:0030512	negative regulation of transforming grow...	185	49	26.4	146	9.4e-06	9.4e-06	0.000101055	0.000629864
GO:0060395	SMAD protein signal transduction	221	56	31.54	147	9.6e-06	9.6e-06	0.000102979	0.000634573
GO:0061029	eyelid development in camera-type eye	25	13	3.57	148	9.6e-06	9.6e-06	0.000102979	0.000634573
GO:0045662	negative regulation of myoblast differen...	43	18	6.14	149	9.8e-06	9.8e-06	0.000104665	0.000639412
GO:0070495	negative regulation of thrombin-activate...	13	9	1.86	150	1.0e-05	1.0e-05	0.000105991	0.000639412
GO:1902956	regulation of mitochondrial electron tra...	13	9	1.86	151	1.0e-05	1.0e-05	0.000105991	0.000639412
GO:0002903	negative regulation of B cell apoptotic ...	32	15	4.57	152	1.0e-05	1.0e-05	0.000105991	0.000639412
GO:2000179	positive regulation of neural precursor ...	117	35	16.7	153	1.0e-05	1.0e-05	0.000105991	0.000639412
GO:0045600	positive regulation of fat cell differen...	173	51	24.69	154	1.9e-07	1.1e-05	2.83782e-06	0.000685433
GO:0007626	locomotory behavior	475	108	67.79	155	4.3e-07	1.1e-05	6.07903e-06	0.000685433
GO:1905606	regulation of presynapse assembly	72	25	10.28	156	1.1e-05	1.1e-05	0.000115341	0.000685433
GO:2000096	positive regulation of Wnt signaling pat...	22	12	3.14	157	1.1e-05	1.1e-05	0.000115341	0.000685433
GO:0018108	peptidyl-tyrosine phosphorylation	948	208	135.29	158	7.6e-11	1.2e-05	1.76605e-09	0.000720221
GO:0021871	forebrain regionalization	45	26	6.42	159	1.5e-11	1.2e-05	3.82148e-10	0.000720221
GO:0055010	ventricular cardiac muscle tissue morpho...	113	34	16.13	160	1.2e-05	1.2e-05	0.00012436	0.000720221
GO:0051612	negative regulation of serotonin uptake	16	10	2.28	161	1.2e-05	1.2e-05	0.00012436	0.000720221
GO:1900748	positive regulation of vascular endothel...	16	10	2.28	162	1.2e-05	1.2e-05	0.00012436	0.000720221
GO:0050812	regulation of acyl-CoA biosynthetic proc...	19	11	2.71	163	1.2e-05	1.2e-05	0.00012436	0.000720221
GO:0010628	positive regulation of gene expression	2765	495	394.6	164	2.0e-08	1.3e-05	3.39687e-07	0.000770782
GO:0045747	positive regulation of Notch signaling p...	123	36	17.55	165	1.3e-05	1.3e-05	0.000133873	0.000770782
GO:0003151	outflow tract morphogenesis	194	75	27.69	166	4.3e-17	1.4e-05	1.7825e-15	0.000825072
GO:0060045	positive regulation of cardiac muscle ce...	73	25	10.42	167	1.5e-05	1.5e-05	0.00015144	0.000858158
GO:0070372	regulation of ERK1 and ERK2 cascade	721	168	102.9	168	4.3e-11	1.5e-05	1.03869e-09	0.000858158
GO:0090103	cochlea morphogenesis	48	19	6.85	169	1.5e-05	1.5e-05	0.00015144	0.000858158
GO:0086004	regulation of cardiac muscle cell contra...	91	29	12.99	170	1.5e-05	1.5e-05	0.00015144	0.000858158
GO:0060173	limb development	467	149	66.65	171	1.6e-22	1.5e-05	1.16812e-20	0.000858158
GO:0007420	brain development	1872	451	267.16	172	1e-30	1.6e-05	1.15094e-28	0.000899586
GO:0007612	learning	346	84	49.38	173	4.9e-07	1.6e-05	6.82859e-06	0.000899586
GO:0021612	facial nerve structural organization	33	15	4.71	174	1.6e-05	1.6e-05	0.000160706	0.000899586
GO:0043525	positive regulation of neuron apoptotic ...	154	42	21.98	175	1.8e-05	1.8e-05	0.000178053	0.00100625
GO:0021978	telencephalon regionalization	22	14	3.14	176	1.5e-07	1.9e-05	2.28219e-06	0.00102694
GO:0021546	rhombomere development	11	8	1.57	177	1.9e-05	1.9e-05	0.000185691	0.00102694
GO:0032665	regulation of interleukin-21 production	11	8	1.57	178	1.9e-05	1.9e-05	0.000185691	0.00102694
GO:0072660	maintenance of protein location in plasm...	11	8	1.57	179	1.9e-05	1.9e-05	0.000185691	0.00102694
GO:1902747	negative regulation of lens fiber cell d...	11	8	1.57	180	1.9e-05	1.9e-05	0.000185691	0.00102694
GO:0048839	inner ear development	427	150	60.94	181	1.7e-27	1.9e-05	1.73241e-25	0.00102694
GO:0035860	glial cell-derived neurotrophic factor r...	23	12	3.28	182	2.0e-05	2.0e-05	0.000193531	0.00107505
GO:0060749	mammary gland alveolus development	49	19	6.99	183	2.1e-05	2.1e-05	0.000202208	0.00111654
GO:0030193	regulation of blood coagulation	158	52	22.55	184	2.4e-09	2.1e-05	4.72419e-08	0.00111654
GO:0045607	regulation of inner ear auditory recepto...	20	11	2.85	185	2.4e-05	2.4e-05	0.000229289	0.00126915
GO:0021603	cranial nerve formation	14	9	2	186	2.5e-05	2.5e-05	0.000237451	0.00130093
GO:0060838	lymphatic endothelial cell fate commitme...	14	9	2	187	2.5e-05	2.5e-05	0.000237451	0.00130093
GO:2000647	negative regulation of stem cell prolife...	14	9	2	188	2.5e-05	2.5e-05	0.000237451	0.00130093
GO:0045578	negative regulation of B cell differenti...	17	10	2.43	189	2.6e-05	2.6e-05	0.000245519	0.00133873
GO:0070120	ciliary neurotrophic factor-mediated sig...	17	10	2.43	190	2.6e-05	2.6e-05	0.000245519	0.00133873
GO:0048593	camera-type eye morphogenesis	302	85	43.1	191	2.7e-10	2.7e-05	5.85678e-09	0.00136861
GO:0045736	negative regulation of cyclin-dependent ...	71	24	10.13	192	2.7e-05	2.7e-05	0.000254471	0.00136861
GO:0033280	response to vitamin D	80	31	11.42	193	6.0e-08	2.7e-05	9.62262e-07	0.00136861
GO:0070242	thymocyte apoptotic process	38	16	5.42	194	2.8e-05	2.8e-05	0.000262631	0.00140474
GO:0001765	membrane raft assembly	27	13	3.85	195	2.8e-05	2.8e-05	0.000262631	0.00140474
GO:0021510	spinal cord development	229	56	32.68	196	2.9e-05	2.9e-05	0.000270971	0.00144748
GO:0007416	synapse assembly	415	125	59.23	197	6.7e-17	3.0e-05	2.74251e-15	0.00148227
GO:0045926	negative regulation of growth	609	147	86.91	198	5.0e-11	3.0e-05	1.18726e-09	0.00148227
GO:0048048	embryonic eye morphogenesis	92	34	13.13	199	5.5e-08	3.1e-05	8.92313e-07	0.00152398
GO:0071902	positive regulation of protein serine/th...	518	140	73.93	200	1.8e-14	3.3e-05	6.26669e-13	0.00161419
GO:0001759	organ induction	47	25	6.71	201	4.1e-10	3.4e-05	8.66313e-09	0.00165484
GO:0060317	cardiac epithelial to mesenchymal transi...	77	28	10.99	202	1.2e-06	3.8e-05	1.54468e-05	0.0018313
GO:0010952	positive regulation of peptidase activit...	517	117	73.78	203	1.9e-07	3.8e-05	2.83782e-06	0.0018313
GO:0009798	axis specification	201	69	28.69	204	6.8e-13	4.0e-05	2.03439e-11	0.00191824
GO:0032091	negative regulation of protein binding	237	57	33.82	205	4.1e-05	4.1e-05	0.000374513	0.0019566
GO:0048662	negative regulation of smooth muscle cel...	139	38	19.84	206	4.2e-05	4.2e-05	0.000382575	0.00199459
GO:0002315	marginal zone B cell differentiation	21	11	3	207	4.3e-05	4.3e-05	0.000388071	0.00200319
GO:0036486	ventral trunk neural crest cell migratio...	21	11	3	208	4.3e-05	4.3e-05	0.000388071	0.00200319
GO:0097490	sympathetic neuron projection extension	21	11	3	209	4.3e-05	4.3e-05	0.000388071	0.00200319
GO:0097491	sympathetic neuron projection guidance	21	11	3	210	4.3e-05	4.3e-05	0.000388071	0.00200319
GO:0072210	metanephric nephron development	88	29	12.56	211	7.4e-06	4.5e-05	8.12505e-05	0.00208642
GO:0003253	cardiac neural crest cell migration invo...	12	8	1.71	212	4.9e-05	4.9e-05	0.000436582	0.00221929
GO:0032348	negative regulation of aldosterone biosy...	12	8	1.71	213	4.9e-05	4.9e-05	0.000436582	0.00221929
GO:0046060	dATP metabolic process	12	8	1.71	214	4.9e-05	4.9e-05	0.000436582	0.00221929
GO:1901647	positive regulation of synoviocyte proli...	12	8	1.71	215	4.9e-05	4.9e-05	0.000436582	0.00221929
GO:2000065	negative regulation of cortisol biosynth...	12	8	1.71	216	4.9e-05	4.9e-05	0.000436582	0.00221929
GO:0009612	response to mechanical stimulus	537	140	76.64	217	3.7e-13	5.0e-05	1.13116e-11	0.00223356
GO:0021631	optic nerve morphogenesis	18	10	2.57	218	5.0e-05	5.0e-05	0.000443875	0.00223356
GO:0048103	somatic stem cell division	18	10	2.57	219	5.0e-05	5.0e-05	0.000443875	0.00223356
GO:0014741	negative regulation of muscle hypertroph...	77	24	10.99	220	0.00012	5.1e-05	0.000954439	0.00226788
GO:0031340	positive regulation of vesicle fusion	32	14	4.57	221	5.3e-05	5.3e-05	0.000467116	0.00233558
GO:0071635	negative regulation of transforming grow...	32	14	4.57	222	5.3e-05	5.3e-05	0.000467116	0.00233558
GO:0001942	hair follicle development	202	65	28.83	223	7.7e-11	5.4e-05	1.78505e-09	0.00234792
GO:1903224	regulation of endodermal cell differenti...	15	9	2.14	224	5.4e-05	5.4e-05	0.000473371	0.00234792
GO:2000727	positive regulation of cardiac muscle ce...	15	9	2.14	225	5.4e-05	5.4e-05	0.000473371	0.00234792
GO:0060349	bone morphogenesis	228	70	32.54	226	1.6e-10	5.5e-05	3.55745e-09	0.00238082
GO:0030857	negative regulation of epithelial cell d...	102	46	14.56	227	6.3e-14	5.6e-05	2.10351e-12	0.00241343
GO:1900006	positive regulation of dendrite developm...	44	17	6.28	228	5.9e-05	5.9e-05	0.000512608	0.00252051
GO:0021957	corticospinal tract morphogenesis	25	12	3.57	229	5.9e-05	5.9e-05	0.000512608	0.00252051
GO:0016525	negative regulation of angiogenesis	249	63	35.54	230	2.9e-06	6.0e-05	3.43056e-05	0.00255209
GO:0032330	regulation of chondrocyte differentiatio...	143	44	20.41	231	3.4e-07	6.1e-05	4.87716e-06	0.00258339
GO:0009611	response to wounding	1444	364	206.08	232	3.1e-29	6.6e-05	3.3697e-27	0.00277115
GO:0045892	negative regulation of transcription, DN...	3142	618	448.41	233	2.5e-18	6.6e-05	1.2048e-16	0.00277115
GO:0033688	regulation of osteoblast proliferation	57	20	8.13	234	6.9e-05	6.9e-05	0.000592129	0.00288473
GO:0051241	negative regulation of multicellular org...	2375	539	338.95	235	2.8e-30	7.2e-05	3.14855e-28	0.00299734
GO:1902043	positive regulation of extrinsic apoptot...	53	19	7.56	236	7.4e-05	7.4e-05	0.000629515	0.00306755
GO:0071711	basement membrane organization	75	24	10.7	237	7.5e-05	7.5e-05	0.000637467	0.00309589
GO:0032769	negative regulation of monooxygenase act...	22	11	3.14	238	7.6e-05	7.6e-05	0.000642617	0.00312398
GO:0014745	negative regulation of muscle adaptation	33	14	4.71	239	8.0e-05	8.0e-05	0.00067469	0.00327464
GO:0046580	negative regulation of Ras protein signa...	143	38	20.41	240	8.2e-05	8.2e-05	0.000690367	0.00334252
GO:0060644	mammary gland epithelial cell differenti...	37	15	5.28	241	8.4e-05	8.4e-05	0.000704175	0.00340984
GO:0038084	vascular endothelial growth factor signa...	120	40	17.13	242	1.1e-07	8.8e-05	1.71086e-06	0.00354281
GO:0001706	endoderm formation	146	60	20.84	243	2.1e-15	8.8e-05	7.69449e-14	0.00354281
GO:0060272	embryonic skeletal joint morphogenesis	19	10	2.71	244	9.3e-05	9.3e-05	0.000772342	0.00372877
GO:0042476	odontogenesis	329	106	46.95	245	8.9e-17	9.4e-05	3.56839e-15	0.00375348
GO:0002693	positive regulation of cellular extravas...	38	18	5.42	246	1.1e-06	9.5e-05	1.42723e-05	0.00376568
GO:0045605	negative regulation of epidermal cell di...	26	12	3.71	247	9.6e-05	9.6e-05	0.000795231	0.00376568
GO:0016199	axon midline choice point recognition	10	7	1.43	248	9.7e-05	9.7e-05	0.00079878	0.00376568
GO:0048631	regulation of skeletal muscle tissue gro...	10	7	1.43	249	9.7e-05	9.7e-05	0.00079878	0.00376568
GO:1903801	L-leucine import across plasma membrane	10	7	1.43	250	9.7e-05	9.7e-05	0.00079878	0.00376568
GO:1904904	regulation of endothelial cell-matrix ad...	10	7	1.43	251	9.7e-05	9.7e-05	0.00079878	0.00376568
GO:2000468	regulation of peroxidase activity	10	7	1.43	252	9.7e-05	9.7e-05	0.00079878	0.00376568
GO:0002088	lens development in camera-type eye	192	58	27.4	253	1.1e-08	0.00010	1.96374e-07	0.0038668
GO:1904754	positive regulation of vascular associat...	63	21	8.99	254	0.00011	0.00011	0.000883522	0.00406087
GO:0002072	optic cup morphogenesis involved in came...	16	9	2.28	255	0.00011	0.00011	0.000883522	0.00406087
GO:0022614	membrane to membrane docking	16	9	2.28	256	0.00011	0.00011	0.000883522	0.00406087
GO:0035910	ascending aorta morphogenesis	16	9	2.28	257	0.00011	0.00011	0.000883522	0.00406087
GO:0086100	endothelin receptor signaling pathway	16	9	2.28	258	0.00011	0.00011	0.000883522	0.00406087
GO:2000137	negative regulation of cell proliferatio...	16	9	2.28	259	0.00011	0.00011	0.000883522	0.00406087
GO:0035810	positive regulation of urine volume	30	13	4.28	260	0.00011	0.00011	0.000883522	0.00406087
GO:0009217	purine deoxyribonucleoside triphosphate ...	13	8	1.86	261	0.00011	0.00011	0.000883522	0.00406087
GO:0009448	gamma-aminobutyric acid metabolic proces...	13	8	1.86	262	0.00011	0.00011	0.000883522	0.00406087
GO:0033278	cell proliferation in midbrain	13	8	1.86	263	0.00011	0.00011	0.000883522	0.00406087
GO:0035989	tendon development	13	8	1.86	264	0.00011	0.00011	0.000883522	0.00406087
GO:0061304	retinal blood vessel morphogenesis	13	8	1.86	265	0.00011	0.00011	0.000883522	0.00406087
GO:0036342	post-anal tail morphogenesis	34	14	4.85	266	0.00012	0.00012	0.000954439	0.00441338
GO:0001666	response to hypoxia	784	156	111.89	267	8.2e-06	0.00014	8.86415e-05	0.00511052
GO:0030216	keratinocyte differentiation	249	63	35.54	268	2.9e-06	0.00014	3.43056e-05	0.00511052
GO:0021559	trigeminal nerve development	27	12	3.85	269	0.00015	0.00015	0.00117022	0.00541494
GO:0002064	epithelial cell development	569	158	81.2	270	2.7e-17	0.00015	1.14844e-15	0.00541494
GO:0060413	atrial septum morphogenesis	47	17	6.71	271	0.00015	0.00015	0.00117022	0.00541494
GO:0003407	neural retina development	189	46	26.97	272	0.00016	0.00016	0.00122863	0.0056713
GO:0048485	sympathetic nervous system development	78	33	11.13	273	1.6e-09	0.00016	3.20754e-08	0.0056713
GO:0043392	negative regulation of DNA binding	127	34	18.12	274	0.00016	0.00016	0.00122863	0.0056713
GO:0033148	positive regulation of intracellular est...	31	13	4.42	275	0.00016	0.00016	0.00122863	0.0056713
GO:0048711	positive regulation of astrocyte differe...	31	13	4.42	276	0.00016	0.00016	0.00122863	0.0056713
GO:0042127	regulation of cell population proliferat...	3903	876	557.01	277	1e-30	0.00017	1.15094e-28	0.00596097
GO:0042474	middle ear morphogenesis	39	15	5.57	278	0.00017	0.00017	0.00129829	0.00596097
GO:0060576	intestinal epithelial cell development	39	15	5.57	279	0.00017	0.00017	0.00129829	0.00596097
GO:0048665	neuron fate specification	65	21	9.28	280	0.00018	0.00018	0.00137038	0.00624447
GO:0021889	olfactory bulb interneuron differentiati...	23	17	3.28	281	1.8e-10	0.00018	3.96608e-09	0.00624447
GO:0007517	muscle organ development	744	181	106.18	282	1.4e-13	0.00018	4.4613e-12	0.00624447
GO:0044691	tooth eruption	17	9	2.43	283	0.00020	0.00020	0.00150972	0.00686526
GO:0045110	intermediate filament bundle assembly	17	9	2.43	284	0.00020	0.00020	0.00150972	0.00686526
GO:0090263	positive regulation of canonical Wnt sig...	295	65	42.1	285	0.00020	0.00020	0.00150972	0.00686526
GO:2000352	negative regulation of endothelial cell ...	66	21	9.42	286	0.00022	0.00022	0.00164924	0.0075003
GO:2000095	regulation of Wnt signaling pathway, pla...	36	20	5.14	287	8.5e-09	0.00023	1.53992e-07	0.0075003
GO:0001714	endodermal cell fate specification	14	8	2	288	0.00023	0.00023	0.00169946	0.0075003
GO:0014012	peripheral nervous system axon regenerat...	14	8	2	289	0.00023	0.00023	0.00169946	0.0075003
GO:0014051	gamma-aminobutyric acid secretion	14	8	2	290	0.00023	0.00023	0.00169946	0.0075003
GO:0086073	bundle of His cell-Purkinje myocyte adhe...	14	8	2	291	0.00023	0.00023	0.00169946	0.0075003
GO:1904783	positive regulation of NMDA glutamate re...	14	8	2	292	0.00023	0.00023	0.00169946	0.0075003
GO:0030007	cellular potassium ion homeostasis	28	12	4	293	0.00023	0.00023	0.00169946	0.0075003
GO:0061043	regulation of vascular wound healing	25	14	3.57	294	1.3e-06	0.00023	1.65598e-05	0.0075003
GO:0009794	regulation of mitotic cell cycle, embryo...	11	7	1.57	295	0.00023	0.00023	0.00169946	0.0075003
GO:0015827	tryptophan transport	11	7	1.57	296	0.00023	0.00023	0.00169946	0.0075003
GO:0032596	protein transport into membrane raft	11	7	1.57	297	0.00023	0.00023	0.00169946	0.0075003
GO:0050923	regulation of negative chemotaxis	11	7	1.57	298	0.00023	0.00023	0.00169946	0.0075003
GO:0051884	regulation of timing of anagen	11	7	1.57	299	0.00023	0.00023	0.00169946	0.0075003
GO:1904798	positive regulation of core promoter bin...	11	7	1.57	300	0.00023	0.00023	0.00169946	0.0075003
GO:0010996	response to auditory stimulus	55	23	7.85	301	6.0e-07	0.00024	8.20951e-06	0.0076981
GO:1902742	apoptotic process involved in developmen...	97	41	13.84	302	1.9e-11	0.00024	4.76608e-10	0.0076981
GO:0071526	semaphorin-plexin signaling pathway	118	38	16.84	303	5.9e-07	0.00024	8.1181e-06	0.0076981
GO:0021781	glial cell fate commitment	32	13	4.57	304	0.00024	0.00024	0.00176801	0.0076981
GO:0060707	trophoblast giant cell differentiation	32	13	4.57	305	0.00024	0.00024	0.00176801	0.0076981
GO:0003416	endochondral bone growth	71	22	10.13	306	0.00025	0.00025	0.00182791	0.00791505
GO:0071305	cellular response to vitamin D	53	18	7.56	307	0.00025	0.00025	0.00182791	0.00791505
GO:0051496	positive regulation of stress fiber asse...	140	36	19.98	308	0.00025	0.00025	0.00182791	0.00791505
GO:0006940	regulation of smooth muscle contraction	155	48	22.12	309	8.3e-08	0.00025	1.30755e-06	0.00791505
GO:0044344	cellular response to fibroblast growth f...	264	85	37.68	310	9.9e-14	0.00027	3.23919e-12	0.00838543
GO:0003382	epithelial cell morphogenesis	76	23	10.85	311	0.00027	0.00027	0.00196096	0.00838543
GO:0010863	positive regulation of phospholipase C a...	105	29	14.98	312	0.00027	0.00027	0.00196096	0.00838543
GO:0090179	planar cell polarity pathway involved in...	21	10	3	313	0.00027	0.00027	0.00196096	0.00838543
GO:1903867	extraembryonic membrane development	21	10	3	314	0.00027	0.00027	0.00196096	0.00838543
GO:1905563	negative regulation of vascular endothel...	21	10	3	315	0.00027	0.00027	0.00196096	0.00838543
GO:0021756	striatum development	49	17	6.99	316	0.00028	0.00028	0.00202607	0.00864114
GO:0035116	embryonic hindlimb morphogenesis	67	21	9.56	317	0.00028	0.00028	0.00202607	0.00864114
GO:0043534	blood vessel endothelial cell migration	315	80	44.95	318	1.2e-07	0.00029	1.84585e-06	0.0089216
GO:0010575	positive regulation of vascular endothel...	72	22	10.28	319	0.00031	0.00031	0.00222831	0.00947728
GO:0045664	regulation of neuron differentiation	487	143	69.5	320	4.7e-18	0.00031	2.17915e-16	0.00947728
GO:0003139	secondary heart field specification	25	11	3.57	321	0.00032	0.00032	0.00229177	0.00960294
GO:0038007	netrin-activated signaling pathway	25	11	3.57	322	0.00032	0.00032	0.00229177	0.00960294
GO:0061314	Notch signaling involved in heart develo...	25	11	3.57	323	0.00032	0.00032	0.00229177	0.00960294
GO:1901862	negative regulation of muscle tissue dev...	25	11	3.57	324	0.00032	0.00032	0.00229177	0.00960294
GO:1905332	positive regulation of morphogenesis of ...	78	29	11.13	325	4.4e-07	0.00032	6.18466e-06	0.00960294
GO:0038063	collagen-activated tyrosine kinase recep...	41	15	5.85	326	0.00032	0.00032	0.00229177	0.00960294
GO:0071625	vocalization behavior	63	20	8.99	327	0.00033	0.00033	0.00235134	0.00981274
GO:0001676	long-chain fatty acid metabolic process	222	51	31.68	328	0.00033	0.00033	0.00235134	0.00981274
GO:0045655	regulation of monocyte differentiation	57	23	8.13	329	1.3e-06	0.00033	1.65598e-05	0.00981274
GO:0032026	response to magnesium ion	49	20	6.99	330	5.1e-06	0.00034	5.78809e-05	0.010049
GO:0031100	animal organ regeneration	179	43	25.55	331	0.00034	0.00034	0.00241731	0.010049
GO:0048148	behavioral response to cocaine	33	13	4.71	332	0.00035	0.00035	0.00247045	0.0102824
GO:0060242	contact inhibition	18	9	2.57	333	0.00035	0.00035	0.00247045	0.0102824
GO:0030325	adrenal gland development	68	21	9.7	334	0.00036	0.00036	0.00253009	0.0105446
GO:0007157	heterophilic cell-cell adhesion via plas...	102	28	14.56	335	0.00038	0.00038	0.00266299	0.0110971
GO:0034446	substrate adhesion-dependent cell spread...	319	68	45.53	336	0.00040	0.00040	0.00279514	0.0115775
GO:0008406	gonad development	515	132	73.5	337	6.2e-12	0.00040	1.6305e-10	0.0115775
GO:0035914	skeletal muscle cell differentiation	138	35	19.69	338	0.00040	0.00040	0.00279514	0.0115775
GO:0009743	response to carbohydrate	602	116	85.91	339	0.00041	0.00041	0.00285483	0.0117971
GO:0003161	cardiac conduction system development	102	32	14.56	340	8.2e-06	0.00041	8.86415e-05	0.0117971
GO:0030198	extracellular matrix organization	719	177	102.61	341	8.6e-14	0.00042	2.84236e-12	0.011917
GO:0031589	cell-substrate adhesion	1020	229	145.57	342	7.6e-13	0.00043	2.25305e-11	0.011917
GO:0021649	vestibulocochlear nerve structural organ...	15	8	2.14	343	0.00043	0.00043	0.00295206	0.011917
GO:0033029	regulation of neutrophil apoptotic proce...	15	8	2.14	344	0.00043	0.00043	0.00295206	0.011917
GO:0033603	positive regulation of dopamine secretio...	15	8	2.14	345	0.00043	0.00043	0.00295206	0.011917
GO:0045636	positive regulation of melanocyte differ...	15	8	2.14	346	0.00043	0.00043	0.00295206	0.011917
GO:0060087	relaxation of vascular associated smooth...	15	8	2.14	347	0.00043	0.00043	0.00295206	0.011917
GO:0060666	dichotomous subdivision of terminal unit...	15	8	2.14	348	0.00043	0.00043	0.00295206	0.011917
GO:0090184	positive regulation of kidney developmen...	15	8	2.14	349	0.00043	0.00043	0.00295206	0.011917
GO:1904835	dorsal root ganglion morphogenesis	15	8	2.14	350	0.00043	0.00043	0.00295206	0.011917
GO:0072070	loop of Henle development	22	10	3.14	351	0.00043	0.00043	0.00295206	0.011917
GO:0060485	mesenchyme development	710	239	101.33	352	1e-30	0.00043	1.15094e-28	0.011917
GO:0051384	response to glucocorticoid	376	99	53.66	353	5.5e-10	0.00043	1.13756e-08	0.011917
GO:0050770	regulation of axonogenesis	419	116	59.8	354	5.4e-13	0.00044	1.63555e-11	0.0121597
GO:0022602	ovulation cycle process	113	30	16.13	355	0.00045	0.00045	0.00308072	0.0123315
GO:0060411	cardiac septum morphogenesis	218	82	31.11	356	1.0e-17	0.00045	4.40676e-16	0.0123315
GO:0060070	canonical Wnt signaling pathway	790	198	112.74	357	4.1e-16	0.00045	1.57295e-14	0.0123315
GO:0001954	positive regulation of cell-matrix adhes...	159	46	22.69	358	1.3e-06	0.00046	1.65598e-05	0.0125703
GO:1905564	positive regulation of vascular endothel...	60	19	8.56	359	0.00047	0.00047	0.00319085	0.0126817
GO:0001938	positive regulation of endothelial cell ...	231	65	32.97	360	3.2e-08	0.00047	5.31504e-07	0.0126817
GO:0099560	synaptic membrane adhesion	51	17	7.28	361	0.00047	0.00047	0.00319085	0.0126817
GO:0042416	dopamine biosynthetic process	26	11	3.71	362	0.00048	0.00048	0.00324972	0.0126817
GO:0060068	vagina development	26	11	3.71	363	0.00048	0.00048	0.00324972	0.0126817
GO:0072203	cell proliferation involved in metanephr...	26	11	3.71	364	0.00048	0.00048	0.00324972	0.0126817
GO:0099545	trans-synaptic signaling by trans-synapt...	26	11	3.71	365	0.00048	0.00048	0.00324972	0.0126817
GO:0006469	negative regulation of protein kinase ac...	512	123	73.07	366	2.5e-09	0.00049	4.8915e-08	0.0126817
GO:0003278	apoptotic process involved in heart morp...	12	7	1.71	367	0.00049	0.00049	0.00328334	0.0126817
GO:0003310	pancreatic A cell differentiation	12	7	1.71	368	0.00049	0.00049	0.00328334	0.0126817
GO:0021800	cerebral cortex tangential migration	12	7	1.71	369	0.00049	0.00049	0.00328334	0.0126817
GO:0022028	tangential migration from the subventric...	12	7	1.71	370	0.00049	0.00049	0.00328334	0.0126817
GO:0042723	thiamine-containing compound metabolic p...	12	7	1.71	371	0.00049	0.00049	0.00328334	0.0126817
GO:0048050	post-embryonic eye morphogenesis	12	7	1.71	372	0.00049	0.00049	0.00328334	0.0126817
GO:0048170	positive regulation of long-term neurona...	12	7	1.71	373	0.00049	0.00049	0.00328334	0.0126817
GO:0060842	arterial endothelial cell differentiatio...	12	7	1.71	374	0.00049	0.00049	0.00328334	0.0126817
GO:0061073	ciliary body morphogenesis	12	7	1.71	375	0.00049	0.00049	0.00328334	0.0126817
GO:0048861	leukemia inhibitory factor signaling pat...	30	12	4.28	376	0.00049	0.00049	0.00328334	0.0126817
GO:0060379	cardiac muscle cell myoblast differentia...	30	12	4.28	377	0.00049	0.00049	0.00328334	0.0126817
GO:2001223	negative regulation of neuron migration	30	12	4.28	378	0.00049	0.00049	0.00328334	0.0126817
GO:0001701	in utero embryonic development	910	195	129.87	379	2.2e-09	0.00052	4.348e-08	0.0133873
GO:0007160	cell-matrix adhesion	673	147	96.05	380	5.9e-08	0.00052	9.50901e-07	0.0133873
GO:1902285	semaphorin-plexin signaling pathway invo...	47	16	6.71	381	0.00053	0.00053	0.00352241	0.0135733
GO:1901655	cellular response to ketone	243	54	34.68	382	0.00053	0.00053	0.00352241	0.0135733
GO:0021761	limbic system development	276	79	39.39	383	4.7e-10	0.00054	9.82481e-09	0.0137933
GO:0048741	skeletal muscle fiber development	70	21	9.99	384	0.00055	0.00055	0.00363557	0.0140121
GO:0048678	response to axon injury	208	53	29.68	385	1.4e-05	0.00056	0.00014252	0.0142298
GO:0071230	cellular response to amino acid stimulus	183	43	26.12	386	0.00057	0.00057	0.00376269	0.0144014
GO:0010977	negative regulation of neuron projection...	357	91	50.95	387	1.5e-08	0.00057	2.61578e-07	0.0144014
GO:0043410	positive regulation of MAPK cascade	1136	253	162.12	388	1.2e-13	0.00058	3.86171e-12	0.0144014
GO:0046777	protein autophosphorylation	627	124	89.48	389	8.7e-05	0.00058	0.000724975	0.0144014
GO:0042297	vocal learning	19	9	2.71	390	0.00058	0.00058	0.00379795	0.0144014
GO:0050957	equilibrioception	19	9	2.71	391	0.00058	0.00058	0.00379795	0.0144014
GO:0070327	thyroid hormone transport	19	9	2.71	392	0.00058	0.00058	0.00379795	0.0144014
GO:0071455	cellular response to hyperoxia	19	9	2.71	393	0.00058	0.00058	0.00379795	0.0144014
GO:0008543	fibroblast growth factor receptor signal...	178	60	25.4	394	4.9e-11	0.00058	1.16919e-09	0.0144014
GO:0003197	endocardial cushion development	118	41	16.84	395	2.0e-08	0.00059	3.39687e-07	0.0146126
GO:0050772	positive regulation of axonogenesis	223	55	31.83	396	2.6e-05	0.00060	0.000245519	0.0148227
GO:2000108	positive regulation of leukocyte apoptot...	52	17	7.42	397	0.00061	0.00061	0.00398639	0.0150318
GO:0051894	positive regulation of focal adhesion as...	85	24	12.13	398	0.00062	0.00062	0.00404095	0.0152017
GO:0009948	anterior/posterior axis specification	112	34	15.98	399	9.7e-06	0.00062	0.000103824	0.0152017
GO:0090136	epithelial cell-cell adhesion	39	14	5.57	400	0.00063	0.00063	0.00408977	0.0154082
GO:0014033	neural crest cell differentiation	235	94	33.54	401	2.8e-22	0.00064	1.99945e-20	0.0155363
GO:0034332	adherens junction organization	136	34	19.41	402	0.00064	0.00064	0.00414918	0.0155363
GO:0006029	proteoglycan metabolic process	186	48	26.54	403	2.4e-05	0.00064	0.000229289	0.0155363
GO:0033239	negative regulation of cellular amine me...	23	10	3.28	404	0.00067	0.00067	0.00431224	0.0161444
GO:0061303	cornea development in camera-type eye	23	10	3.28	405	0.00067	0.00067	0.00431224	0.0161444
GO:1903589	positive regulation of blood vessel endo...	23	10	3.28	406	0.00067	0.00067	0.00431224	0.0161444
GO:0030168	platelet activation	314	79	44.81	407	2.3e-07	0.00068	3.3684e-06	0.0162651
GO:0043066	negative regulation of apoptotic process	2035	402	290.42	408	2.0e-12	0.00068	5.6713e-11	0.0162651
GO:2000738	positive regulation of stem cell differe...	57	18	8.13	409	0.00068	0.00068	0.00436798	0.0162651
GO:0060563	neuroepithelial cell differentiation	52	21	7.42	410	3.6e-06	0.00069	4.20272e-05	0.0164641
GO:0070848	response to growth factor	1805	465	257.6	411	1e-30	0.00070	1.15094e-28	0.0165413
GO:0042659	regulation of cell fate specification	31	12	4.42	412	0.00070	0.00070	0.00447588	0.0165413
GO:0048484	enteric nervous system development	27	11	3.85	413	0.00070	0.00070	0.00447588	0.0165413
GO:0050861	positive regulation of B cell receptor s...	27	11	3.85	414	0.00070	0.00070	0.00447588	0.0165413
GO:2000737	negative regulation of stem cell differe...	76	22	10.85	415	0.00071	0.00071	0.00453094	0.0167372
GO:0072132	mesenchyme morphogenesis	125	47	17.84	416	8.8e-11	0.00074	2.0209e-09	0.0173607
GO:0002092	positive regulation of receptor internal...	62	19	8.85	417	0.00074	0.00074	0.00470704	0.0173607
GO:0055012	ventricular cardiac muscle cell differen...	44	18	6.28	418	1.4e-05	0.00075	0.00014252	0.0174696
GO:0060363	cranial suture morphogenesis	16	8	2.28	419	0.00075	0.00075	0.00475827	0.0174696
GO:0097374	sensory neuron axon guidance	16	8	2.28	420	0.00075	0.00075	0.00475827	0.0174696
GO:0060113	inner ear receptor cell differentiation	131	42	18.7	421	1.8e-07	0.00076	2.70498e-06	0.0176605
GO:0045663	positive regulation of myoblast differen...	44	15	6.28	422	0.00077	0.00077	0.00488199	0.0178505
GO:0016338	calcium-independent cell-cell adhesion v...	40	14	5.71	423	0.00085	0.00085	0.00535106	0.0196121
GO:0014075	response to amine	112	29	15.98	424	0.00085	0.00085	0.00535106	0.0196121
GO:0051491	positive regulation of filopodium assemb...	77	22	10.99	425	0.00086	0.00086	0.00540012	0.0197497
GO:0070102	interleukin-6-mediated signaling pathway	58	18	8.28	426	0.00086	0.00086	0.00540012	0.0197497
GO:0043586	tongue development	49	16	6.99	427	0.00089	0.00089	0.00554931	0.0202485
GO:0071599	otic vesicle development	49	16	6.99	428	0.00089	0.00089	0.00554931	0.0202485
GO:0072234	metanephric nephron tubule development	49	16	6.99	429	0.00089	0.00089	0.00554931	0.0202485
GO:0032570	response to progesterone	92	25	13.13	430	0.00089	0.00089	0.00554931	0.0202485
GO:0001756	somitogenesis	140	38	19.98	431	5.0e-05	0.00090	0.000443875	0.0203813
GO:0046718	viral entry into host cell	375	76	53.52	432	0.00090	0.00090	0.00560809	0.0203813
GO:0051017	actin filament bundle assembly	452	101	64.51	433	2.3e-06	0.00091	2.79167e-05	0.0203995
GO:0044342	type B pancreatic cell proliferation	45	18	6.42	434	2.1e-05	0.00091	0.000202208	0.0203995
GO:0045112	integrin biosynthetic process	20	9	2.85	435	0.00092	0.00092	0.00570365	0.0203995
GO:0045656	negative regulation of monocyte differen...	20	9	2.85	436	0.00092	0.00092	0.00570365	0.0203995
GO:0090324	negative regulation of oxidative phospho...	20	9	2.85	437	0.00092	0.00092	0.00570365	0.0203995
GO:1901509	regulation of endothelial tube morphogen...	20	9	2.85	438	0.00092	0.00092	0.00570365	0.0203995
GO:0043568	positive regulation of insulin-like grow...	36	13	5.14	439	0.00092	0.00092	0.00570365	0.0203995
GO:0070365	hepatocyte differentiation	36	13	5.14	440	0.00092	0.00092	0.00570365	0.0203995
GO:0021798	forebrain dorsal/ventral pattern formati...	13	7	1.86	441	0.00093	0.00093	0.00572934	0.0203995
GO:0060385	axonogenesis involved in innervation	13	7	1.86	442	0.00093	0.00093	0.00572934	0.0203995
GO:1900084	regulation of peptidyl-tyrosine autophos...	13	7	1.86	443	0.00093	0.00093	0.00572934	0.0203995
GO:1901490	regulation of lymphangiogenesis	13	7	1.86	444	0.00093	0.00093	0.00572934	0.0203995
GO:1902731	negative regulation of chondrocyte proli...	13	7	1.86	445	0.00093	0.00093	0.00572934	0.0203995
GO:2000405	negative regulation of T cell migration	13	7	1.86	446	0.00093	0.00093	0.00572934	0.0203995
GO:0060688	regulation of morphogenesis of a branchi...	144	43	20.55	447	1.1e-06	0.00094	1.42723e-05	0.0204811
GO:0001568	blood vessel development	1823	465	260.17	448	1e-30	0.00094	1.15094e-28	0.0204811
GO:0002526	acute inflammatory response	260	56	37.11	449	0.00094	0.00094	0.0057873	0.0204811
GO:0097192	extrinsic apoptotic signaling pathway in...	171	40	24.4	450	0.00095	0.00095	0.00583785	0.020653
GO:0043268	positive regulation of potassium ion tra...	118	30	16.84	451	0.00097	0.00097	0.00595327	0.0209945
GO:0038095	Fc-epsilon receptor signaling pathway	68	20	9.7	452	0.00097	0.00097	0.00595327	0.0209945
GO:0007638	mechanosensory behavior	43	19	6.14	453	2.1e-06	0.00099	2.57125e-05	0.0211581
GO:0036035	osteoclast development	54	17	7.71	454	0.00099	0.00099	0.00606081	0.0211581
GO:0033628	regulation of cell adhesion mediated by ...	119	35	16.98	455	1.6e-05	0.00099	0.000160706	0.0211581
GO:0048704	embryonic skeletal system morphogenesis	230	64	32.82	456	6.4e-08	0.00100	1.02139e-06	0.0211581
GO:0031915	positive regulation of synaptic plastici...	24	10	3.43	457	0.00100	0.00100	0.00611056	0.0211581
GO:0032808	lacrimal gland development	24	10	3.43	458	0.00100	0.00100	0.00611056	0.0211581
GO:0045136	development of secondary sexual characte...	24	10	3.43	459	0.00100	0.00100	0.00611056	0.0211581
GO:0120161	regulation of cold-induced thermogenesis	353	72	50.38	460	0.00101	0.00101	0.00612955	0.0211581
GO:0019934	cGMP-mediated signaling	73	21	10.42	461	0.00101	0.00101	0.00612955	0.0211581
GO:0032060	bleb assembly	28	11	4	462	0.00101	0.00101	0.00612955	0.0211581
GO:1902237	positive regulation of endoplasmic retic...	28	11	4	463	0.00101	0.00101	0.00612955	0.0211581
GO:2000643	positive regulation of early endosome to...	28	11	4	464	0.00101	0.00101	0.00612955	0.0211581
GO:2000650	negative regulation of sodium ion transm...	28	11	4	465	0.00101	0.00101	0.00612955	0.0211581
GO:0001974	blood vessel remodeling	108	28	15.41	466	0.00101	0.00101	0.00612955	0.0211581
GO:0007218	neuropeptide signaling pathway	150	36	21.41	467	0.00101	0.00101	0.00612955	0.0211581
GO:0050982	detection of mechanical stimulus	108	33	15.41	468	1.1e-05	0.00102	0.000115341	0.0213115
GO:0048701	embryonic cranial skeleton morphogenesis	129	32	18.41	469	0.00105	0.00105	0.00629807	0.0213115
GO:0002159	desmosome assembly	10	6	1.43	470	0.00105	0.00105	0.00629807	0.0213115
GO:0010159	specification of animal organ position	10	6	1.43	471	0.00105	0.00105	0.00629807	0.0213115
GO:0014043	negative regulation of neuron maturation	10	6	1.43	472	0.00105	0.00105	0.00629807	0.0213115
GO:0021935	cerebellar granule cell precursor tangen...	10	6	1.43	473	0.00105	0.00105	0.00629807	0.0213115
GO:0038028	insulin receptor signaling pathway via p...	10	6	1.43	474	0.00105	0.00105	0.00629807	0.0213115
GO:0045163	clustering of voltage-gated potassium ch...	10	6	1.43	475	0.00105	0.00105	0.00629807	0.0213115
GO:0045210	FasL biosynthetic process	10	6	1.43	476	0.00105	0.00105	0.00629807	0.0213115
GO:0046070	dGTP metabolic process	10	6	1.43	477	0.00105	0.00105	0.00629807	0.0213115
GO:0048818	positive regulation of hair follicle mat...	10	6	1.43	478	0.00105	0.00105	0.00629807	0.0213115
GO:0097118	neuroligin clustering involved in postsy...	10	6	1.43	479	0.00105	0.00105	0.00629807	0.0213115
GO:1902462	positive regulation of mesenchymal stem ...	10	6	1.43	480	0.00105	0.00105	0.00629807	0.0213115
GO:1904381	Golgi apparatus mannose trimming	10	6	1.43	481	0.00105	0.00105	0.00629807	0.0213115
GO:2000543	positive regulation of gastrulation	10	6	1.43	482	0.00105	0.00105	0.00629807	0.0213115
GO:0060042	retina morphogenesis in camera-type eye	145	35	20.69	483	0.00106	0.00106	0.00635415	0.0214699
GO:0048709	oligodendrocyte differentiation	233	51	33.25	484	0.00107	0.00107	0.00640233	0.0215387
GO:0010812	negative regulation of cell-substrate ad...	194	44	27.69	485	0.00107	0.00107	0.00640233	0.0215387
GO:0051953	negative regulation of amine transport	59	18	8.42	486	0.00107	0.00107	0.00640233	0.0215387
GO:1903035	negative regulation of response to wound...	225	64	32.11	487	2.6e-08	0.00109	4.39306e-07	0.0218962
GO:0070741	response to interleukin-6	99	32	14.13	488	4.1e-06	0.00110	4.75804e-05	0.0220518
GO:2001212	regulation of vasculogenesis	41	14	5.85	489	0.00112	0.00112	0.00667294	0.0224069
GO:0070374	positive regulation of ERK1 and ERK2 cas...	485	94	69.22	490	0.00113	0.00113	0.00672842	0.0225148
GO:0035904	aorta development	151	42	21.55	491	1.1e-05	0.00113	0.000115341	0.0225148
GO:0048663	neuron fate commitment	139	42	19.84	492	1.1e-06	0.00119	1.42723e-05	0.0236621
GO:0050819	negative regulation of coagulation	116	39	16.55	493	1.2e-07	0.00120	1.84585e-06	0.0238126
GO:0090102	cochlea development	127	41	18.12	494	2.0e-07	0.00121	2.97808e-06	0.023914
GO:0043507	positive regulation of JUN kinase activi...	104	27	14.84	495	0.00121	0.00121	0.00719601	0.023914
GO:0060674	placenta blood vessel development	83	27	11.85	496	2.0e-05	0.00122	0.000193531	0.0239269
GO:0001569	branching involved in blood vessel morph...	74	21	10.56	497	0.00122	0.00122	0.00723788	0.0239269
GO:0061037	negative regulation of cartilage develop...	74	21	10.56	498	0.00122	0.00122	0.00723788	0.0239269
GO:2000052	positive regulation of non-canonical Wnt...	39	20	5.57	499	5.2e-08	0.00123	8.45043e-07	0.0239269
GO:0030728	ovulation	37	13	5.28	500	0.00124	0.00124	0.00730778	0.0239269
GO:0044849	estrous cycle	37	13	5.28	501	0.00124	0.00124	0.00730778	0.0239269
GO:0090557	establishment of endothelial intestinal ...	37	13	5.28	502	0.00124	0.00124	0.00730778	0.0239269
GO:0000820	regulation of glutamine family amino aci...	17	8	2.43	503	0.00124	0.00124	0.00730778	0.0239269
GO:0032534	regulation of microvillus assembly	17	8	2.43	504	0.00124	0.00124	0.00730778	0.0239269
GO:0061156	pulmonary artery morphogenesis	17	8	2.43	505	0.00124	0.00124	0.00730778	0.0239269
GO:0090009	primitive streak formation	17	8	2.43	506	0.00124	0.00124	0.00730778	0.0239269
GO:0032332	positive regulation of chondrocyte diffe...	55	17	7.85	507	0.00124	0.00124	0.00730778	0.0239269
GO:0030511	positive regulation of transforming grow...	89	24	12.7	508	0.00125	0.00125	0.00735785	0.0240723
GO:0006144	purine nucleobase metabolic process	46	15	6.56	509	0.00129	0.00129	0.00756599	0.0247452
GO:0048755	branching morphogenesis of a nerve	46	15	6.56	510	0.00129	0.00129	0.00756599	0.0247452
GO:0002320	lymphoid progenitor cell differentiation	60	18	8.56	511	0.00133	0.00133	0.00779125	0.0254626
GO:0042481	regulation of odontogenesis	33	12	4.71	512	0.00134	0.00134	0.00783108	0.025554
GO:0001885	endothelial cell development	168	45	23.98	513	1.6e-05	0.00134	0.000160706	0.025554
GO:0097104	postsynaptic membrane assembly	31	15	4.42	514	6.3e-06	0.00139	7.0277e-05	0.0264405
GO:0061036	positive regulation of cartilage develop...	84	28	11.99	515	8.2e-06	0.00140	8.86415e-05	0.0264405
GO:0001957	intramembranous ossification	21	9	3	516	0.00140	0.00140	0.00813314	0.0264405
GO:0002576	platelet degranulation	21	9	3	517	0.00140	0.00140	0.00813314	0.0264405
GO:0061101	neuroendocrine cell differentiation	21	9	3	518	0.00140	0.00140	0.00813314	0.0264405
GO:0003183	mitral valve morphogenesis	29	11	4.14	519	0.00142	0.00142	0.00821032	0.0266128
GO:0038165	oncostatin-M-mediated signaling pathway	29	11	4.14	520	0.00142	0.00142	0.00821032	0.0266128
GO:0097119	postsynaptic density protein 95 clusteri...	29	11	4.14	521	0.00142	0.00142	0.00821032	0.0266128
GO:0050728	negative regulation of inflammatory resp...	299	62	42.67	522	0.00142	0.00142	0.00821032	0.0266128
GO:0048812	neuron projection morphogenesis	1633	405	233.05	523	1e-30	0.00143	1.15094e-28	0.0266142
GO:0010721	negative regulation of cell development	463	123	66.08	524	2.5e-12	0.00143	6.88944e-11	0.0266142
GO:0042730	fibrinolysis	51	16	7.28	525	0.00144	0.00144	0.00827704	0.0266142
GO:0048070	regulation of developmental pigmentation	40	18	5.71	526	2.8e-06	0.00144	3.32029e-05	0.0266142
GO:0006693	prostaglandin metabolic process	100	26	14.27	527	0.00144	0.00144	0.00827704	0.0266142
GO:0043086	negative regulation of catalytic activit...	1758	343	250.89	528	4.1e-10	0.00144	8.66313e-09	0.0266142
GO:1903531	negative regulation of secretion by cell	305	63	43.53	529	0.00145	0.00145	0.00829553	0.0266142
GO:0034350	regulation of glial cell apoptotic proce...	25	10	3.57	530	0.00145	0.00145	0.00829553	0.0266142
GO:0042074	cell migration involved in gastrulation	25	10	3.57	531	0.00145	0.00145	0.00829553	0.0266142
GO:0045602	negative regulation of endothelial cell ...	25	10	3.57	532	0.00145	0.00145	0.00829553	0.0266142
GO:1903242	regulation of cardiac muscle hypertrophy...	25	10	3.57	533	0.00145	0.00145	0.00829553	0.0266142
GO:0071407	cellular response to organic cyclic comp...	1471	301	209.93	534	2.6e-11	0.00146	6.3909e-10	0.0267475
GO:0007616	long-term memory	85	23	12.13	535	0.00149	0.00149	0.00848467	0.0272461
GO:0048880	sensory system development	918	245	131.01	536	1.7e-23	0.00152	1.30954e-21	0.0277428
GO:0042327	positive regulation of phosphorylation	2039	409	290.99	537	1.3e-13	0.00153	4.15618e-12	0.0278734
GO:0035336	long-chain fatty-acyl-CoA metabolic proc...	56	17	7.99	538	0.00155	0.00155	0.00879562	0.0281329
GO:0007044	cell-substrate junction assembly	311	73	44.38	539	9.4e-06	0.00155	0.000101055	0.0281329
GO:0071773	cellular response to BMP stimulus	395	113	56.37	540	1.0e-13	0.00163	3.25017e-12	0.0289406
GO:0002011	morphogenesis of an epithelial sheet	173	53	24.69	541	2.7e-08	0.00163	4.54632e-07	0.0289406
GO:0010757	negative regulation of plasminogen activ...	14	7	2	542	0.00163	0.00163	0.00915401	0.0289406
GO:0019367	fatty acid elongation, saturated fatty a...	14	7	2	543	0.00163	0.00163	0.00915401	0.0289406
GO:0034625	fatty acid elongation, monounsaturated f...	14	7	2	544	0.00163	0.00163	0.00915401	0.0289406
GO:0034626	fatty acid elongation, polyunsaturated f...	14	7	2	545	0.00163	0.00163	0.00915401	0.0289406
GO:0060405	regulation of penile erection	14	7	2	546	0.00163	0.00163	0.00915401	0.0289406
GO:0060536	cartilage morphogenesis	14	7	2	547	0.00163	0.00163	0.00915401	0.0289406
GO:0061044	negative regulation of vascular wound he...	14	7	2	548	0.00163	0.00163	0.00915401	0.0289406
GO:0090027	negative regulation of monocyte chemotax...	14	7	2	549	0.00163	0.00163	0.00915401	0.0289406
GO:1901723	negative regulation of cell proliferatio...	14	7	2	550	0.00163	0.00163	0.00915401	0.0289406
GO:1903598	positive regulation of gap junction asse...	14	7	2	551	0.00163	0.00163	0.00915401	0.0289406
GO:0016055	Wnt signaling pathway	1152	272	164.41	552	6.4e-18	0.00164	2.93949e-16	0.0290654
GO:0016486	peptide hormone processing	47	15	6.71	553	0.00165	0.00165	0.00923981	0.0291898
GO:0051279	regulation of release of sequestered cal...	187	42	26.69	554	0.00167	0.00167	0.00934646	0.0294903
GO:0032956	regulation of actin cytoskeleton organiz...	923	177	131.73	555	2.0e-05	0.00173	0.000193531	0.0304948
GO:0048661	positive regulation of smooth muscle cel...	241	66	34.39	556	7.8e-08	0.00174	1.23675e-06	0.0305609
GO:0042733	embryonic digit morphogenesis	144	42	20.55	557	3.0e-06	0.00174	3.54029e-05	0.0305609
GO:0031668	cellular response to extracellular stimu...	619	124	88.34	558	4.9e-05	0.00177	0.000436582	0.0309766
GO:0031016	pancreas development	188	51	26.83	559	3.0e-06	0.00177	3.54029e-05	0.0309766
GO:0003181	atrioventricular valve morphogenesis	81	27	11.56	560	1.2e-05	0.00178	0.00012436	0.0309853
GO:0061384	heart trabecula morphogenesis	78	26	11.13	561	1.7e-05	0.00178	0.000169359	0.0309853
GO:0030534	adult behavior	339	77	48.38	562	1.9e-05	0.00178	0.000185691	0.0309853
GO:0035567	non-canonical Wnt signaling pathway	176	61	25.12	563	9.0e-12	0.00179	2.34168e-10	0.0310489
GO:0061061	muscle structure development	1549	370	221.06	564	5.3e-25	0.00179	4.39406e-23	0.0310489
GO:0016024	CDP-diacylglycerol biosynthetic process	34	12	4.85	565	0.00180	0.00180	0.00995444	0.0310571
GO:0060253	negative regulation of glial cell prolif...	34	12	4.85	566	0.00180	0.00180	0.00995444	0.0310571
GO:0060670	branching involved in labyrinthine layer...	34	12	4.85	567	0.00180	0.00180	0.00995444	0.0310571
GO:1905278	positive regulation of epithelial tube f...	15	9	2.14	568	5.4e-05	0.00183	0.000473371	0.0315192
GO:0042692	muscle cell differentiation	973	223	138.86	569	1.7e-13	0.00184	5.38223e-12	0.0315802
GO:0010975	regulation of neuron projection developm...	1167	275	166.55	570	5.5e-18	0.00184	2.53804e-16	0.0315802
GO:0001933	negative regulation of protein phosphory...	815	188	116.31	571	7.7e-12	0.00186	2.01415e-10	0.0318676
GO:0001921	positive regulation of receptor recyclin...	43	14	6.14	572	0.00189	0.00189	0.0104227	0.0323249
GO:0007422	peripheral nervous system development	222	48	31.68	573	0.00192	0.00192	0.0105762	0.0327772
GO:0072012	glomerulus vasculature development	73	26	10.42	574	4.4e-06	0.00193	5.08208e-05	0.0327772
GO:0060513	prostatic bud formation	28	17	4	575	1.8e-08	0.00194	3.08396e-07	0.0327772
GO:0070493	thrombin-activated receptor signaling pa...	31	17	4.42	576	1.5e-07	0.00194	2.28219e-06	0.0327772
GO:0042135	neurotransmitter catabolic process	30	11	4.28	577	0.00195	0.00195	0.0107294	0.0327772
GO:0050966	detection of mechanical stimulus involve...	30	11	4.28	578	0.00195	0.00195	0.0107294	0.0327772
GO:0010596	negative regulation of endothelial cell ...	159	43	22.69	579	1.8e-05	0.00196	0.000178053	0.0327772
GO:0010248	establishment or maintenance of transmem...	18	8	2.57	580	0.00196	0.00196	0.0107301	0.0327772
GO:0015015	heparan sulfate proteoglycan biosyntheti...	18	8	2.57	581	0.00196	0.00196	0.0107301	0.0327772
GO:0042590	antigen processing and presentation of e...	18	8	2.57	582	0.00196	0.00196	0.0107301	0.0327772
GO:0060027	convergent extension involved in gastrul...	18	8	2.57	583	0.00196	0.00196	0.0107301	0.0327772
GO:0061004	pattern specification involved in kidney...	18	8	2.57	584	0.00196	0.00196	0.0107301	0.0327772
GO:0045807	positive regulation of endocytosis	279	66	39.82	585	1.9e-05	0.00196	0.000185691	0.0327772
GO:0010972	negative regulation of G2/M transition o...	150	35	21.41	586	0.00198	0.00198	0.0108335	0.0330552
GO:0043537	negative regulation of blood vessel endo...	97	25	13.84	587	0.00200	0.00200	0.0109124	0.0331517
GO:0008038	neuron recognition	119	47	16.98	588	1.2e-11	0.00200	3.08937e-10	0.0331517
GO:0099612	protein localization to axon	21	15	3	589	4.7e-09	0.00202	8.84233e-08	0.0331517
GO:0071634	regulation of transforming growth factor...	111	34	15.84	590	7.8e-06	0.00202	8.51645e-05	0.0331517
GO:0008630	intrinsic apoptotic signaling pathway in...	260	61	37.11	591	4.9e-05	0.00203	0.000436582	0.0331517
GO:0002001	renin secretion into blood stream	11	6	1.57	592	0.00204	0.00204	0.0110322	0.0331517
GO:0010482	regulation of epidermal cell division	11	6	1.57	593	0.00204	0.00204	0.0110322	0.0331517
GO:0021796	cerebral cortex regionalization	11	6	1.57	594	0.00204	0.00204	0.0110322	0.0331517
GO:0048570	notochord morphogenesis	11	6	1.57	595	0.00204	0.00204	0.0110322	0.0331517
GO:0072133	metanephric mesenchyme morphogenesis	11	6	1.57	596	0.00204	0.00204	0.0110322	0.0331517
GO:0098708	glucose import across plasma membrane	11	6	1.57	597	0.00204	0.00204	0.0110322	0.0331517
GO:0110025	DNA strand resection involved in replica...	11	6	1.57	598	0.00204	0.00204	0.0110322	0.0331517
GO:1900193	regulation of oocyte maturation	11	6	1.57	599	0.00204	0.00204	0.0110322	0.0331517
GO:1900736	regulation of phospholipase C-activating...	11	6	1.57	600	0.00204	0.00204	0.0110322	0.0331517
GO:1904273	L-alanine import across plasma membrane	11	6	1.57	601	0.00204	0.00204	0.0110322	0.0331517
GO:0030855	epithelial cell differentiation	1455	402	207.65	602	1e-30	0.00204	1.15094e-28	0.0331517
GO:0003211	cardiac ventricle formation	26	10	3.71	603	0.00206	0.00206	0.0110975	0.033201
GO:0060347	heart trabecula formation	26	10	3.71	604	0.00206	0.00206	0.0110975	0.033201
GO:0060732	positive regulation of inositol phosphat...	26	10	3.71	605	0.00206	0.00206	0.0110975	0.033201
GO:0072378	blood coagulation, fibrin clot formation	26	10	3.71	606	0.00206	0.00206	0.0110975	0.033201
GO:1903902	positive regulation of viral life cycle	67	19	9.56	607	0.00206	0.00206	0.0110975	0.033201
GO:0015816	glycine transport	22	9	3.14	608	0.00208	0.00208	0.0111622	0.0333038
GO:0050774	negative regulation of dendrite morphoge...	22	9	3.14	609	0.00208	0.00208	0.0111622	0.0333038
GO:0097084	vascular associated smooth muscle cell d...	22	9	3.14	610	0.00208	0.00208	0.0111622	0.0333038
GO:2000726	negative regulation of cardiac muscle ce...	22	9	3.14	611	0.00208	0.00208	0.0111622	0.0333038
GO:0051930	regulation of sensory perception of pain	72	20	10.28	612	0.00209	0.00209	0.0112035	0.0334093
GO:2000243	positive regulation of reproductive proc...	167	38	23.83	613	0.00211	0.00211	0.0112737	0.0336739
GO:0036462	TRAIL-activated apoptotic signaling path...	39	13	5.57	614	0.00214	0.00214	0.0114153	0.0340971
GO:0045444	fat cell differentiation	579	158	82.63	615	1.5e-16	0.00215	5.94109e-15	0.0342007
GO:0009953	dorsal/ventral pattern formation	170	53	24.26	616	1.4e-08	0.00222	2.45013e-07	0.0352569
GO:0048010	vascular endothelial growth factor recep...	151	35	21.55	617	0.00223	0.00223	0.011863	0.035345
GO:0042246	tissue regeneration	162	37	23.12	618	0.00224	0.00224	0.0119033	0.035345
GO:0051146	striated muscle cell differentiation	710	165	101.33	619	8.0e-11	0.00224	1.85021e-09	0.035345
GO:0048646	anatomical structure formation involved ...	2779	700	396.6	620	1e-30	0.00224	1.15094e-28	0.035345
GO:0061309	cardiac neural crest cell development in...	20	13	2.85	621	2.9e-07	0.00226	4.22183e-06	0.0356032
GO:0070166	enamel mineralization	58	17	8.28	622	0.00236	0.00236	0.0124934	0.0370592
GO:0072202	cell differentiation involved in metanep...	58	17	8.28	623	0.00236	0.00236	0.0124934	0.0370592
GO:0001893	maternal placenta development	93	24	13.27	624	0.00239	0.00239	0.0126249	0.0374701
GO:0035108	limb morphogenesis	384	122	54.8	625	1.5e-18	0.00240	7.41136e-17	0.0375667
GO:0071679	commissural neuron axon guidance	44	14	6.28	626	0.00241	0.00241	0.0127237	0.0376029
GO:0043434	response to peptide hormone	1000	179	142.71	627	0.00071	0.00241	0.00453094	0.0376029
GO:0007498	mesoderm development	313	74	44.67	628	6.2e-06	0.00243	6.92404e-05	0.0378546
GO:0010763	positive regulation of fibroblast migrat...	63	18	8.99	629	0.00244	0.00244	0.0128543	0.0378897
GO:0097305	response to alcohol	605	126	86.34	630	6.4e-06	0.00244	7.123e-05	0.0378897
GO:0006809	nitric oxide biosynthetic process	174	39	24.83	631	0.00248	0.00248	0.013051	0.0384498
GO:0010737	protein kinase A signaling	68	19	9.7	632	0.00249	0.00249	0.0130966	0.0385438
GO:2000191	regulation of fatty acid transport	78	21	11.13	633	0.00250	0.00250	0.0131421	0.0386374
GO:0035094	response to nicotine	109	27	15.56	634	0.00252	0.00252	0.0132402	0.0388851
GO:0048710	regulation of astrocyte differentiation	80	28	11.42	635	2.8e-06	0.00258	3.32029e-05	0.0397483
GO:0050731	positive regulation of peptidyl-tyrosine...	465	97	66.36	636	6.5e-05	0.00263	0.000560754	0.0404549
GO:0023041	neuronal signal transduction	15	7	2.14	637	0.00269	0.00269	0.0140279	0.0412481
GO:0040009	regulation of growth rate	15	7	2.14	638	0.00269	0.00269	0.0140279	0.0412481
GO:0006730	one-carbon metabolic process	99	25	14.13	639	0.00270	0.00270	0.0140725	0.0413366
GO:0051480	regulation of cytosolic calcium ion conc...	792	153	113.03	640	4.9e-05	0.00273	0.000436582	0.0417306
GO:0048592	eye morphogenesis	386	119	55.09	641	5.3e-17	0.00275	2.17857e-15	0.0419707
GO:0007267	cell-cell signaling	3877	759	553.3	642	5.1e-22	0.00276	3.46481e-20	0.0420578
GO:0055003	cardiac myofibril assembly	54	16	7.71	643	0.00277	0.00277	0.0144143	0.0420791
GO:1900745	positive regulation of p38MAPK cascade	54	16	7.71	644	0.00277	0.00277	0.0144143	0.0420791
GO:0048706	embryonic skeletal system development	299	83	42.67	645	8.9e-10	0.00278	1.81393e-08	0.0421002
GO:0048333	mesodermal cell differentiation	94	24	13.42	646	0.00278	0.00278	0.0144433	0.0421002
GO:0003208	cardiac ventricle morphogenesis	174	62	24.83	647	1.5e-12	0.00285	4.34157e-11	0.0430271
GO:0070170	regulation of tooth mineralization	27	10	3.85	648	0.00285	0.00285	0.01476	0.0430271
GO:0043280	positive regulation of cysteine-type end...	349	69	49.81	649	0.00286	0.00286	0.0148039	0.0431115
GO:1904030	negative regulation of cyclin-dependent ...	74	27	10.56	650	1.7e-06	0.00288	2.11592e-05	0.0433462
GO:0060676	ureteric bud formation	13	8	1.86	651	0.00011	0.00290	0.000883522	0.0434476
GO:0051781	positive regulation of cell division	215	46	30.68	652	0.00291	0.00291	0.0150071	0.0434476
GO:0090287	regulation of cellular response to growt...	708	210	101.04	653	1.7e-26	0.00291	1.6305e-24	0.0434476
GO:0009950	dorsal/ventral axis specification	31	14	4.42	654	3.4e-05	0.00295	0.000315581	0.0434476
GO:0090050	positive regulation of cell migration in...	64	18	9.13	655	0.00295	0.00295	0.015169	0.0434476
GO:1900120	regulation of receptor binding	64	18	9.13	656	0.00295	0.00295	0.015169	0.0434476
GO:0003166	bundle of His development	19	8	2.71	657	0.00296	0.00296	0.015169	0.0434476
GO:0032926	negative regulation of activin receptor ...	19	8	2.71	658	0.00296	0.00296	0.015169	0.0434476
GO:0034775	glutathione transmembrane transport	19	8	2.71	659	0.00296	0.00296	0.015169	0.0434476
GO:0035733	hepatic stellate cell activation	19	8	2.71	660	0.00296	0.00296	0.015169	0.0434476
GO:0046085	adenosine metabolic process	19	8	2.71	661	0.00296	0.00296	0.015169	0.0434476
GO:0090118	receptor-mediated endocytosis involved i...	19	8	2.71	662	0.00296	0.00296	0.015169	0.0434476
GO:1901256	regulation of macrophage colony-stimulat...	19	8	2.71	663	0.00296	0.00296	0.015169	0.0434476
GO:1902961	positive regulation of aspartic-type end...	19	8	2.71	664	0.00296	0.00296	0.015169	0.0434476
GO:0048009	insulin-like growth factor receptor sign...	90	32	12.84	665	3.8e-07	0.00298	5.435e-06	0.0434476
GO:0001821	histamine secretion	23	9	3.28	666	0.00298	0.00298	0.0151761	0.0434476
GO:0001973	G protein-coupled adenosine receptor sig...	23	9	3.28	667	0.00298	0.00298	0.0151761	0.0434476
GO:0036363	transforming growth factor beta activati...	23	9	3.28	668	0.00298	0.00298	0.0151761	0.0434476
GO:0048842	positive regulation of axon extension in...	23	9	3.28	669	0.00298	0.00298	0.0151761	0.0434476
GO:0072201	negative regulation of mesenchymal cell ...	23	9	3.28	670	0.00298	0.00298	0.0151761	0.0434476
GO:1904181	positive regulation of membrane depolari...	23	9	3.28	671	0.00298	0.00298	0.0151761	0.0434476
GO:0006970	response to osmotic stress	204	44	29.11	672	0.00301	0.00301	0.015305	0.0438197
GO:0034116	positive regulation of heterotypic cell-...	45	14	6.42	673	0.00304	0.00304	0.0154335	0.0441907
GO:1904738	vascular associated smooth muscle cell m...	99	33	14.13	674	1.3e-06	0.00307	1.65598e-05	0.0445605
GO:0030033	microvillus assembly	53	20	7.56	675	2.0e-05	0.00310	0.000193531	0.0449293
GO:0002763	positive regulation of myeloid leukocyte...	132	31	18.84	676	0.00311	0.00311	0.0157643	0.0450076
GO:0002237	response to molecule of bacterial origin	774	138	110.46	677	0.00312	0.00312	0.0157986	0.0450856
GO:0010838	positive regulation of keratinocyte prol...	36	12	5.14	678	0.00313	0.00313	0.0158411	0.0451634
GO:0051090	regulation of DNA-binding transcription ...	1032	185	147.28	679	0.00055	0.00314	0.00363557	0.045241
GO:0003333	amino acid transmembrane transport	214	50	30.54	680	0.00025	0.00316	0.00182791	0.0454622
GO:0032102	negative regulation of response to exter...	864	201	123.3	681	6.3e-13	0.00322	1.89058e-11	0.0461895
GO:0050767	regulation of neurogenesis	927	231	132.3	682	2.9e-18	0.00322	1.37722e-16	0.0461895
GO:0030890	positive regulation of B cell proliferat...	95	24	13.56	683	0.00323	0.00323	0.0163134	0.0461975
GO:0014032	neural crest cell development	204	82	29.11	684	8.8e-20	0.00323	5.06414e-18	0.0461975
GO:0071391	cellular response to estrogen stimulus	50	15	7.14	685	0.00325	0.00325	0.0163975	0.046348
GO:0048589	developmental growth	1623	361	231.62	686	6.6e-19	0.00325	3.49015e-17	0.046348
GO:0048844	artery morphogenesis	189	60	26.97	687	7.3e-10	0.00330	1.50033e-08	0.0469243
GO:0021879	forebrain neuron differentiation	118	40	16.84	688	6.4e-08	0.00330	1.02139e-06	0.0469243
GO:0048512	circadian behavior	111	27	15.84	689	0.00331	0.00331	0.0166744	0.0469982
GO:0043407	negative regulation of MAP kinase activi...	138	32	19.69	690	0.00333	0.00333	0.0167407	0.0472136
GO:0045780	positive regulation of bone resorption	55	16	7.85	691	0.00340	0.00340	0.0170663	0.0481363
GO:0019432	triglyceride biosynthetic process	85	22	12.13	692	0.00341	0.00341	0.0171077	0.0482081
GO:0051145	smooth muscle cell differentiation	177	44	25.26	693	0.00013	0.00346	0.00102729	0.0488444
GO:0048608	reproductive structure development	1026	259	146.42	694	3.9e-21	0.00348	2.44575e-19	0.048915
GO:0051797	regulation of hair follicle development	42	17	5.99	695	2.9e-05	0.00349	0.000270971	0.048915
GO:0001958	endochondral ossification	75	20	10.7	696	0.00353	0.00353	0.0176374	0.048915
GO:0035025	positive regulation of Rho protein signa...	75	20	10.7	697	0.00353	0.00353	0.0176374	0.048915
GO:0003176	aortic valve development	82	32	11.7	698	3.0e-08	0.00353	5.00836e-07	0.048915
GO:0033622	integrin activation	65	18	9.28	699	0.00354	0.00354	0.0176603	0.048915
GO:0060965	negative regulation of gene silencing by...	65	18	9.28	700	0.00354	0.00354	0.0176603	0.048915
GO:1903587	regulation of blood vessel endothelial c...	35	16	4.99	701	7.8e-06	0.00356	8.51645e-05	0.048915
GO:0003308	negative regulation of Wnt signaling pat...	12	6	1.71	702	0.00358	0.00358	0.0176795	0.048915
GO:0007352	zygotic specification of dorsal/ventral ...	12	6	1.71	703	0.00358	0.00358	0.0176795	0.048915
GO:0034136	negative regulation of toll-like recepto...	12	6	1.71	704	0.00358	0.00358	0.0176795	0.048915
GO:0038154	interleukin-11-mediated signaling pathwa...	12	6	1.71	705	0.00358	0.00358	0.0176795	0.048915
GO:0046130	purine ribonucleoside catabolic process	12	6	1.71	706	0.00358	0.00358	0.0176795	0.048915
GO:0048022	negative regulation of melanin biosynthe...	12	6	1.71	707	0.00358	0.00358	0.0176795	0.048915
GO:0048263	determination of dorsal identity	12	6	1.71	708	0.00358	0.00358	0.0176795	0.048915
GO:0051621	regulation of norepinephrine uptake	12	6	1.71	709	0.00358	0.00358	0.0176795	0.048915
GO:0060431	primary lung bud formation	12	6	1.71	710	0.00358	0.00358	0.0176795	0.048915
GO:0060684	epithelial-mesenchymal cell signaling	12	6	1.71	711	0.00358	0.00358	0.0176795	0.048915
GO:0070666	regulation of mast cell proliferation	12	6	1.71	712	0.00358	0.00358	0.0176795	0.048915
GO:0071286	cellular response to magnesium ion	12	6	1.71	713	0.00358	0.00358	0.0176795	0.048915
GO:0090245	axis elongation involved in somitogenesi...	12	6	1.71	714	0.00358	0.00358	0.0176795	0.048915
GO:1904464	regulation of matrix metallopeptidase se...	12	6	1.71	715	0.00358	0.00358	0.0176795	0.048915
GO:2000391	positive regulation of neutrophil extrav...	12	6	1.71	716	0.00358	0.00358	0.0176795	0.048915
GO:1900271	regulation of long-term synaptic potenti...	117	28	16.7	717	0.00361	0.00361	0.0178187	0.0492561
GO:0045471	response to ethanol	329	65	46.95	718	0.00377	0.00377	0.0185429	0.0513676
GO:0043616	keratinocyte proliferation	127	39	18.12	719	1.6e-06	0.00380	2.00164e-05	0.0515536
GO:0033630	positive regulation of cell adhesion med...	46	14	6.56	720	0.00381	0.00381	0.0186833	0.0515536
GO:0048557	embryonic digestive tract morphogenesis	46	14	6.56	721	0.00381	0.00381	0.0186833	0.0515536
GO:0060716	labyrinthine layer blood vessel developm...	46	14	6.56	722	0.00381	0.00381	0.0186833	0.0515536
GO:0071347	cellular response to interleukin-1	241	50	34.39	723	0.00381	0.00381	0.0186833	0.0515536
GO:0003283	atrial septum development	75	27	10.7	724	2.3e-06	0.00382	2.79167e-05	0.0516175
GO:0006636	unsaturated fatty acid biosynthetic proc...	91	23	12.99	725	0.00386	0.00386	0.018919	0.0518552
GO:0021794	thalamus development	28	10	4	726	0.00388	0.00388	0.0189411	0.0518552
GO:0032275	luteinizing hormone secretion	28	10	4	727	0.00388	0.00388	0.0189411	0.0518552
GO:0048671	negative regulation of collateral sprout...	28	10	4	728	0.00388	0.00388	0.0189411	0.0518552
GO:0051782	negative regulation of cell division	28	10	4	729	0.00388	0.00388	0.0189411	0.0518552
GO:0055015	ventricular cardiac muscle cell developm...	28	10	4	730	0.00388	0.00388	0.0189411	0.0518552
GO:0060592	mammary gland formation	28	10	4	731	0.00388	0.00388	0.0189411	0.0518552
GO:0051099	positive regulation of binding	437	88	62.37	732	0.00047	0.00388	0.00319085	0.0518552
GO:0021854	hypothalamus development	56	24	7.99	733	2.0e-07	0.00398	2.97808e-06	0.0531192
GO:0021536	diencephalon development	172	73	24.55	734	2.3e-19	0.00400	1.28577e-17	0.0533014
GO:0001835	blastocyst hatching	51	15	7.28	735	0.00401	0.00401	0.0194592	0.0533014
GO:0090336	positive regulation of brown fat cell di...	51	15	7.28	736	0.00401	0.00401	0.0194592	0.0533014
GO:0070306	lens fiber cell differentiation	92	29	13.13	737	1.9e-05	0.00402	0.000185691	0.0533618
GO:0033599	regulation of mammary gland epithelial c...	37	12	5.28	738	0.00404	0.00404	0.0195757	0.0535546
GO:0051216	cartilage development	484	129	69.07	739	5.6e-13	0.00407	1.68569e-11	0.0538793
GO:0010463	mesenchymal cell proliferation	111	34	15.84	740	7.8e-06	0.00411	8.51645e-05	0.0543353
GO:0035633	maintenance of blood-brain barrier	102	25	14.56	741	0.00413	0.00413	0.0199623	0.0544794
GO:0046889	positive regulation of lipid biosyntheti...	196	42	27.97	742	0.00416	0.00416	0.0200751	0.0544794
GO:1904748	regulation of apoptotic process involved...	34	14	4.85	743	0.00012	0.00417	0.000954439	0.0544794
GO:2000648	positive regulation of stem cell prolife...	71	23	10.13	744	8.5e-05	0.00417	0.000710124	0.0544794
GO:0061626	pharyngeal arch artery morphogenesis	24	9	3.43	745	0.00418	0.00418	0.0200751	0.0544794
GO:0070487	monocyte aggregation	24	9	3.43	746	0.00418	0.00418	0.0200751	0.0544794
GO:1903896	positive regulation of IRE1-mediated unf...	24	9	3.43	747	0.00418	0.00418	0.0200751	0.0544794
GO:2000668	regulation of dendritic cell apoptotic p...	24	9	3.43	748	0.00418	0.00418	0.0200751	0.0544794
GO:0021903	rostrocaudal neural tube patterning	16	7	2.28	749	0.00420	0.00420	0.0200824	0.0544794
GO:0042986	positive regulation of amyloid precursor...	16	7	2.28	750	0.00420	0.00420	0.0200824	0.0544794
GO:0051572	negative regulation of histone H3-K4 met...	16	7	2.28	751	0.00420	0.00420	0.0200824	0.0544794
GO:0060054	positive regulation of epithelial cell p...	16	7	2.28	752	0.00420	0.00420	0.0200824	0.0544794
GO:1900119	positive regulation of execution phase o...	16	7	2.28	753	0.00420	0.00420	0.0200824	0.0544794
GO:1903691	positive regulation of wound healing, sp...	16	7	2.28	754	0.00420	0.00420	0.0200824	0.0544794
GO:0018149	peptide cross-linking	71	19	10.13	755	0.00421	0.00421	0.0201007	0.0544794
GO:0062009	secondary palate development	71	19	10.13	756	0.00421	0.00421	0.0201007	0.0544794
GO:0003073	regulation of systemic arterial blood pr...	236	53	33.68	757	0.00046	0.00422	0.0031382	0.0545219
GO:0002053	positive regulation of mesenchymal cell ...	66	18	9.42	758	0.00423	0.00423	0.0201569	0.0545219
GO:0050860	negative regulation of T cell receptor s...	66	18	9.42	759	0.00423	0.00423	0.0201569	0.0545219
GO:0034644	cellular response to UV	202	43	28.83	760	0.00428	0.00428	0.0203753	0.0550937
GO:0001754	eye photoreceptor cell differentiation	113	27	16.13	761	0.00431	0.00431	0.0204982	0.0551568
GO:0033564	anterior/posterior axon guidance	20	8	2.85	762	0.00433	0.00433	0.0205135	0.0551568
GO:0046884	follicle-stimulating hormone secretion	20	8	2.85	763	0.00433	0.00433	0.0205135	0.0551568
GO:0060638	mesenchymal-epithelial cell signaling	20	8	2.85	764	0.00433	0.00433	0.0205135	0.0551568
GO:0060710	chorio-allantoic fusion	20	8	2.85	765	0.00433	0.00433	0.0205135	0.0551568
GO:0070099	regulation of chemokine-mediated signali...	20	8	2.85	766	0.00433	0.00433	0.0205135	0.0551568
GO:0071372	cellular response to follicle-stimulatin...	20	8	2.85	767	0.00433	0.00433	0.0205135	0.0551568
GO:0030324	lung development	470	118	67.08	768	3.2e-10	0.00433	6.88035e-09	0.0551568
GO:0030279	negative regulation of ossification	78	24	11.13	769	0.00015	0.00439	0.00117022	0.0558483
GO:0061098	positive regulation of protein tyrosine ...	146	33	20.84	770	0.00443	0.00443	0.0209366	0.0562649
GO:0021542	dentate gyrus development	42	13	5.99	771	0.00444	0.00444	0.0209636	0.0562649
GO:1903115	regulation of actin filament-based movem...	100	34	14.27	772	5.5e-07	0.00444	7.59979e-06	0.0562649
GO:0042593	glucose homeostasis	594	108	84.77	773	0.00449	0.00449	0.0211894	0.0568249
GO:0021772	olfactory bulb development	62	30	8.85	774	1.6e-10	0.00450	3.55745e-09	0.0568779
GO:0021537	telencephalon development	651	166	92.91	775	2.0e-14	0.00459	6.91378e-13	0.0579174
GO:0010951	negative regulation of endopeptidase act...	514	95	73.35	776	0.00460	0.00460	0.0216772	0.0579174
GO:0046879	hormone secretion	722	135	103.04	777	0.00054	0.00460	0.003584	0.0579174
GO:0070301	cellular response to hydrogen peroxide	228	55	32.54	778	5.0e-05	0.00461	0.000443875	0.0579687
GO:0045616	regulation of keratinocyte differentiati...	87	22	12.42	779	0.00462	0.00462	0.0217609	0.0580198
GO:0030595	leukocyte chemotaxis	437	87	62.37	780	0.00073	0.00471	0.00464645	0.0590743
GO:0043583	ear development	490	171	69.93	781	1e-30	0.00473	1.15094e-28	0.0592492
GO:1902230	negative regulation of intrinsic apoptot...	82	21	11.7	782	0.00476	0.00476	0.0223665	0.0594726
GO:1902692	regulation of neuroblast proliferation	82	21	11.7	783	0.00476	0.00476	0.0223665	0.0594726
GO:0046660	female sex differentiation	293	84	41.82	784	1.2e-10	0.00487	2.71122e-09	0.0607694
GO:1903779	regulation of cardiac conduction	77	20	10.99	785	0.00488	0.00488	0.0228645	0.0608166
GO:0043281	regulation of cysteine-type endopeptidas...	559	113	79.78	786	6.9e-05	0.00492	0.000592129	0.0612371
GO:0050729	positive regulation of inflammatory resp...	303	60	43.24	787	0.00495	0.00495	0.0231371	0.0615322
GO:1901652	response to peptide	1205	222	171.97	788	3.0e-05	0.00496	0.000279781	0.0615783
GO:0030334	regulation of cell migration	2326	566	331.95	789	1e-30	0.00500	1.15094e-28	0.0619962
GO:0010971	positive regulation of G2/M transition o...	67	18	9.56	790	0.00503	0.00503	0.0234661	0.0622105
GO:0090200	positive regulation of release of cytoch...	67	18	9.56	791	0.00503	0.00503	0.0234661	0.0622105
GO:0060122	inner ear receptor cell stereocilium org...	62	17	8.85	792	0.00505	0.00505	0.023537	0.062379
GO:2001026	regulation of endothelial cell chemotaxi...	54	23	7.71	793	4.1e-07	0.00508	5.81309e-06	0.0626704
GO:0072001	renal system development	757	257	108.03	794	1e-30	0.00514	1.15094e-28	0.0632226
GO:0043589	skin morphogenesis	38	12	5.42	795	0.00515	0.00515	0.023946	0.0632226
GO:0033540	fatty acid beta-oxidation using acyl-CoA...	29	10	4.14	796	0.00517	0.00517	0.0239707	0.0632226
GO:0060394	negative regulation of pathway-restricte...	29	10	4.14	797	0.00517	0.00517	0.0239707	0.0632226
GO:0090331	negative regulation of platelet aggregat...	29	10	4.14	798	0.00517	0.00517	0.0239707	0.0632226
GO:1902667	regulation of axon guidance	29	10	4.14	799	0.00517	0.00517	0.0239707	0.0632226
GO:1905097	regulation of guanyl-nucleotide exchange...	29	10	4.14	800	0.00517	0.00517	0.0239707	0.0632226
GO:0050730	regulation of peptidyl-tyrosine phosphor...	638	136	91.05	801	7.6e-07	0.00524	1.0199e-05	0.0639987
GO:0050870	positive regulation of T cell activation	529	97	75.5	802	0.00532	0.00532	0.0246311	0.0648947
GO:0048762	mesenchymal cell differentiation	595	202	84.91	803	1e-30	0.00536	1.15094e-28	0.0653012
GO:0021885	forebrain cell migration	151	43	21.55	804	4.5e-06	0.00539	5.19145e-05	0.065585
GO:0071300	cellular response to retinoic acid	159	35	22.69	805	0.00540	0.00540	0.0249779	0.0656251
GO:0002040	sprouting angiogenesis	324	76	46.24	806	6.4e-06	0.00541	7.123e-05	0.065665
GO:0030308	negative regulation of cell growth	466	108	66.5	807	1.6e-07	0.00549	2.41929e-06	0.0665535
GO:0046513	ceramide biosynthetic process	148	33	21.12	808	0.00551	0.00551	0.0254626	0.0667133
GO:0043552	positive regulation of phosphatidylinosi...	83	21	11.85	809	0.00553	0.00553	0.0255309	0.0667901
GO:0098801	regulation of renal system process	83	21	11.85	810	0.00553	0.00553	0.0255309	0.0667901
GO:0043691	reverse cholesterol transport	43	13	6.14	811	0.00554	0.00554	0.025553	0.0668284
GO:0009155	purine deoxyribonucleotide catabolic pro...	25	9	3.57	812	0.00571	0.00571	0.0262012	0.068541
GO:0032310	prostaglandin secretion	25	9	3.57	813	0.00571	0.00571	0.0262012	0.068541
GO:0061469	regulation of type B pancreatic cell pro...	25	9	3.57	814	0.00571	0.00571	0.0262012	0.068541
GO:2000739	regulation of mesenchymal stem cell diff...	25	9	3.57	815	0.00571	0.00571	0.0262012	0.068541
GO:0001570	vasculogenesis	184	46	26.26	816	8.1e-05	0.00573	0.000682535	0.0686968
GO:0030858	positive regulation of epithelial cell d...	132	35	18.84	817	0.00016	0.00575	0.00122863	0.068768
GO:0048864	stem cell development	225	90	32.11	818	2.2e-21	0.00575	1.41596e-19	0.068768
GO:0043627	response to estrogen	182	45	25.97	819	0.00013	0.00580	0.00102729	0.0691537
GO:0032793	positive regulation of CREB transcriptio...	48	14	6.85	820	0.00581	0.00581	0.0266476	0.0691537
GO:0021562	vestibulocochlear nerve development	28	14	4	821	7.9e-06	0.00583	8.59685e-05	0.0691537
GO:0021591	ventricular system development	73	19	10.42	822	0.00584	0.00584	0.0267639	0.0691537
GO:0014883	transition between fast and slow fiber	13	6	1.86	823	0.00586	0.00586	0.0267639	0.0691537
GO:0048341	paraxial mesoderm formation	13	6	1.86	824	0.00586	0.00586	0.0267639	0.0691537
GO:0061343	cell adhesion involved in heart morphoge...	13	6	1.86	825	0.00586	0.00586	0.0267639	0.0691537
GO:0072104	glomerular capillary formation	13	6	1.86	826	0.00586	0.00586	0.0267639	0.0691537
GO:0072197	ureter morphogenesis	13	6	1.86	827	0.00586	0.00586	0.0267639	0.0691537
GO:2000793	cell proliferation involved in heart val...	13	6	1.86	828	0.00586	0.00586	0.0267639	0.0691537
GO:0045670	regulation of osteoclast differentiation	143	32	20.41	829	0.00586	0.00586	0.0267639	0.0691537
GO:0010837	regulation of keratinocyte proliferation	99	29	14.13	830	8.7e-05	0.00593	0.000724975	0.0698954
GO:0072017	distal tubule development	34	11	4.85	831	0.00594	0.00594	0.0270661	0.069929
GO:0036315	cellular response to sterol	53	15	7.56	832	0.00596	0.00596	0.0271194	0.0700801
GO:0001502	cartilage condensation	58	16	8.28	833	0.00602	0.00602	0.0273288	0.0706159
GO:0051412	response to corticosterone	58	16	8.28	834	0.00602	0.00602	0.0273288	0.0706159
GO:0002762	negative regulation of myeloid leukocyte...	125	34	17.84	835	0.00012	0.00606	0.000954439	0.071
GO:0003266	regulation of secondary heart field card...	21	8	3	836	0.00612	0.00612	0.0276801	0.0714463
GO:0060687	regulation of branching involved in pros...	21	8	3	837	0.00612	0.00612	0.0276801	0.0714463
GO:1901731	positive regulation of platelet aggregat...	21	8	3	838	0.00612	0.00612	0.0276801	0.0714463
GO:0110110	positive regulation of animal organ morp...	69	35	9.85	839	8.4e-13	0.00613	2.48269e-11	0.0714777
GO:0010646	regulation of cell communication	7937	1476	1132.72	840	1e-30	0.00615	1.15094e-28	0.0716255
GO:0040012	regulation of locomotion	2538	611	362.21	841	1e-30	0.00617	1.15094e-28	0.071773
GO:0140059	dendrite arborization	27	12	3.85	842	0.00015	0.00624	0.00117022	0.0725011
GO:0051255	spindle midzone assembly	17	7	2.43	843	0.00626	0.00626	0.0282349	0.0725611
GO:1902949	positive regulation of tau-protein kinas...	17	7	2.43	844	0.00626	0.00626	0.0282349	0.0725611
GO:0071320	cellular response to cAMP	127	29	18.12	845	0.00629	0.00629	0.0283572	0.0728226
GO:0008344	adult locomotory behavior	189	40	26.97	846	0.00631	0.00631	0.0284342	0.0729678
GO:0072175	epithelial tube formation	322	91	45.95	847	5.0e-11	0.00643	1.18726e-09	0.0742676
GO:0046851	negative regulation of bone remodeling	39	12	5.57	848	0.00649	0.00649	0.0291782	0.0748723
GO:0001843	neural tube closure	205	49	29.26	849	0.00016	0.00661	0.00122863	0.0761668
GO:0071425	hematopoietic stem cell proliferation	79	20	11.27	850	0.00662	0.00662	0.029708	0.0761923
GO:0009968	negative regulation of signal transducti...	2992	616	427	851	5.5e-23	0.00665	4.10737e-21	0.0764476
GO:0048538	thymus development	122	28	17.41	852	0.00667	0.00667	0.0298502	0.0765876
GO:0007601	visual perception	404	76	57.66	853	0.00672	0.00672	0.0300602	0.0770712
GO:0003188	heart valve formation	30	10	4.28	854	0.00678	0.00678	0.0302319	0.0773964
GO:0060019	radial glial cell differentiation	30	10	4.28	855	0.00678	0.00678	0.0302319	0.0773964
GO:0070141	response to UV-A	30	10	4.28	856	0.00678	0.00678	0.0302319	0.0773964
GO:1904672	regulation of somatic stem cell populati...	30	10	4.28	857	0.00678	0.00678	0.0302319	0.0773964
GO:0055088	lipid homeostasis	356	87	50.81	858	2.3e-07	0.00680	3.3684e-06	0.0775343
GO:0050769	positive regulation of neurogenesis	584	142	83.34	859	6.1e-11	0.00685	1.43798e-09	0.0779459
GO:0060252	positive regulation of glial cell prolif...	44	13	6.28	860	0.00686	0.00686	0.0305329	0.0779459
GO:0072109	glomerular mesangium development	44	13	6.28	861	0.00686	0.00686	0.0305329	0.0779459
GO:0060976	coronary vasculature development	106	25	15.13	862	0.00698	0.00698	0.0310388	0.0792173
GO:0090036	regulation of protein kinase C signaling	49	14	6.99	863	0.00708	0.00708	0.0314121	0.0802591
GO:0030318	melanocyte differentiation	69	23	9.85	864	5.1e-05	0.00711	0.000451115	0.0805059
GO:0071280	cellular response to copper ion	54	15	7.71	865	0.00718	0.00718	0.0317981	0.0812046
GO:0045606	positive regulation of epidermal cell di...	59	16	8.42	866	0.00719	0.00719	0.031828	0.0812238
GO:0086091	regulation of heart rate by cardiac cond...	101	24	14.41	867	0.00735	0.00735	0.0325068	0.0829355
GO:0046620	regulation of organ growth	270	66	38.53	868	6.0e-06	0.00736	6.72371e-05	0.0829526
GO:0042391	regulation of membrane potential	1035	188	147.71	869	0.00025	0.00737	0.00182791	0.0829697
GO:0045746	negative regulation of Notch signaling p...	85	21	12.13	870	0.00738	0.00738	0.0326247	0.0829868
GO:0050918	positive chemotaxis	134	30	19.12	871	0.00740	0.00740	0.0326541	0.0831162
GO:0007043	cell-cell junction assembly	360	86	51.38	872	7.4e-07	0.00752	9.95794e-06	0.0843672
GO:0021783	preganglionic parasympathetic fiber deve...	59	24	8.42	873	6.4e-07	0.00755	8.74458e-06	0.0844286
GO:0010749	regulation of nitric oxide mediated sign...	35	11	4.99	874	0.00756	0.00756	0.0332851	0.0844286
GO:1901298	regulation of hydrogen peroxide-mediated...	35	11	4.99	875	0.00756	0.00756	0.0332851	0.0844286
GO:2001171	positive regulation of ATP biosynthetic ...	35	11	4.99	876	0.00756	0.00756	0.0332851	0.0844286
GO:0051409	response to nitrosative stress	26	9	3.71	877	0.00764	0.00764	0.0335618	0.0852248
GO:0070371	ERK1 and ERK2 cascade	771	182	110.03	878	2.1e-12	0.00767	5.92055e-11	0.085462
GO:0007565	female pregnancy	494	99	70.5	879	0.00026	0.00773	0.00189678	0.0860325
GO:0043090	amino acid import	122	32	17.41	880	0.00037	0.00781	0.00259664	0.0868241
GO:0060350	endochondral bone morphogenesis	139	39	19.84	881	1.8e-05	0.00785	0.000178053	0.0871698
GO:0060071	Wnt signaling pathway, planar cell polar...	122	45	17.41	882	4.6e-10	0.00788	9.63636e-09	0.0871915
GO:0008347	glial cell migration	118	27	16.84	883	0.00794	0.00794	0.0346128	0.0871915
GO:0001951	intestinal D-glucose absorption	10	5	1.43	884	0.00795	0.00795	0.0346128	0.0871915
GO:0014900	muscle hyperplasia	10	5	1.43	885	0.00795	0.00795	0.0346128	0.0871915
GO:0035799	ureter maturation	10	5	1.43	886	0.00795	0.00795	0.0346128	0.0871915
GO:0072076	nephrogenic mesenchyme development	10	5	1.43	887	0.00795	0.00795	0.0346128	0.0871915
GO:0072107	positive regulation of ureteric bud form...	10	5	1.43	888	0.00795	0.00795	0.0346128	0.0871915
GO:0150020	basal dendrite arborization	10	5	1.43	889	0.00795	0.00795	0.0346128	0.0871915
GO:1902031	regulation of NADP metabolic process	10	5	1.43	890	0.00795	0.00795	0.0346128	0.0871915
GO:1902896	terminal web assembly	10	5	1.43	891	0.00795	0.00795	0.0346128	0.0871915
GO:1903860	negative regulation of dendrite extensio...	10	5	1.43	892	0.00795	0.00795	0.0346128	0.0871915
GO:0010165	response to X-ray	95	27	13.56	893	0.00026	0.00800	0.00189678	0.0876417
GO:2000107	negative regulation of leukocyte apoptot...	102	33	14.56	894	2.8e-06	0.00802	3.32029e-05	0.0877625
GO:2000116	regulation of cysteine-type endopeptidas...	619	129	88.34	895	4.8e-06	0.00803	5.49864e-05	0.0877737
GO:0071456	cellular response to hypoxia	407	76	58.08	896	0.00805	0.00805	0.0350014	0.0878941
GO:0003056	regulation of vascular associated smooth...	40	12	5.71	897	0.00809	0.00809	0.0351129	0.0879383
GO:0051383	kinetochore organization	40	12	5.71	898	0.00809	0.00809	0.0351129	0.0879383
GO:1900424	regulation of defense response to bacter...	40	12	5.71	899	0.00809	0.00809	0.0351129	0.0879383
GO:1903206	negative regulation of hydrogen peroxide...	40	12	5.71	900	0.00809	0.00809	0.0351129	0.0879383
GO:0001841	neural tube formation	250	62	35.68	901	7.0e-06	0.00815	7.71182e-05	0.0884922
GO:0010614	negative regulation of cardiac muscle hy...	70	18	9.99	902	0.00818	0.00818	0.0354563	0.0886212
GO:2000209	regulation of anoikis	70	18	9.99	903	0.00818	0.00818	0.0354563	0.0886212
GO:0055078	sodium ion homeostasis	135	30	19.27	904	0.00825	0.00825	0.0357439	0.089182
GO:0002685	regulation of leukocyte migration	423	98	60.37	905	5.9e-07	0.00825	8.1181e-06	0.089182
GO:0043087	regulation of GTPase activity	909	161	129.73	906	0.00199	0.00832	0.01087	0.0898395
GO:0050795	regulation of behavior	152	33	21.69	907	0.00834	0.00834	0.0360699	0.0899561
GO:0044539	long-chain fatty acid import into cell	45	13	6.42	908	0.00841	0.00841	0.0363098	0.0902388
GO:0051896	regulation of protein kinase B signaling	411	101	58.66	909	1.9e-08	0.00843	3.2496e-07	0.0902388
GO:0021830	interneuron migration from the subpalliu...	22	8	3.14	910	0.00844	0.00844	0.0363098	0.0902388
GO:0051712	positive regulation of killing of cells ...	22	8	3.14	911	0.00844	0.00844	0.0363098	0.0902388
GO:0062042	regulation of cardiac epithelial to mese...	22	8	3.14	912	0.00844	0.00844	0.0363098	0.0902388
GO:0071670	smooth muscle cell chemotaxis	22	8	3.14	913	0.00844	0.00844	0.0363098	0.0902388
GO:1902966	positive regulation of protein localizat...	22	8	3.14	914	0.00844	0.00844	0.0363098	0.0902388
GO:2000302	positive regulation of synaptic vesicle ...	22	8	3.14	915	0.00844	0.00844	0.0363098	0.0902388
GO:0072273	metanephric nephron morphogenesis	60	16	8.56	916	0.00853	0.00853	0.0366809	0.0911015
GO:0002726	positive regulation of T cell cytokine p...	55	15	7.85	917	0.00860	0.00860	0.03682	0.0912514
GO:0010649	regulation of cell communication by elec...	55	15	7.85	918	0.00860	0.00860	0.03682	0.0912514
GO:0048641	regulation of skeletal muscle tissue dev...	55	15	7.85	919	0.00860	0.00860	0.03682	0.0912514
GO:0061684	chaperone-mediated autophagy	55	15	7.85	920	0.00860	0.00860	0.03682	0.0912514
GO:0071481	cellular response to X-ray	55	15	7.85	921	0.00860	0.00860	0.03682	0.0912514
GO:0097503	sialylation	55	15	7.85	922	0.00860	0.00860	0.03682	0.0912514
GO:0003209	cardiac atrium morphogenesis	78	27	11.13	923	5.3e-06	0.00863	5.98038e-05	0.0914705
GO:1901031	regulation of response to reactive oxyge...	90	28	12.84	924	3.5e-05	0.00864	0.00032394	0.0914774
GO:0007494	midgut development	31	10	4.42	925	0.00875	0.00875	0.0374131	0.0925419
GO:0030902	hindbrain development	351	77	50.09	926	6.5e-05	0.00883	0.000560754	0.0932846
GO:1901379	regulation of potassium ion transmembran...	222	45	31.68	927	0.00889	0.00889	0.037962	0.0932846
GO:0010573	vascular endothelial growth factor produ...	90	29	12.84	928	1.2e-05	0.00889	0.00012436	0.0932846
GO:0090330	regulation of platelet aggregation	68	25	9.7	929	3.4e-06	0.00890	3.98827e-05	0.0932846
GO:0001503	ossification	983	251	140.29	930	3.2e-21	0.00891	2.04612e-19	0.0932846
GO:0071548	response to dexamethasone	108	25	15.41	931	0.00891	0.00891	0.0380142	0.0932846
GO:0003357	noradrenergic neuron differentiation	18	7	2.57	932	0.00900	0.00900	0.0380778	0.0932846
GO:0006537	glutamate biosynthetic process	18	7	2.57	933	0.00900	0.00900	0.0380778	0.0932846
GO:0032910	regulation of transforming growth factor...	18	7	2.57	934	0.00900	0.00900	0.0380778	0.0932846
GO:0051177	meiotic sister chromatid cohesion	18	7	2.57	935	0.00900	0.00900	0.0380778	0.0932846
GO:0060529	squamous basal epithelial stem cell diff...	18	7	2.57	936	0.00900	0.00900	0.0380778	0.0932846
GO:1902338	negative regulation of apoptotic process...	18	7	2.57	937	0.00900	0.00900	0.0380778	0.0932846
GO:1904997	regulation of leukocyte adhesion to arte...	18	7	2.57	938	0.00900	0.00900	0.0380778	0.0932846
GO:0021987	cerebral cortex development	311	69	44.38	939	0.00011	0.00902	0.000883522	0.0932846
GO:0042760	very long-chain fatty acid catabolic pro...	14	6	2	940	0.00903	0.00903	0.0380778	0.0932846
GO:0061817	endoplasmic reticulum-plasma membrane te...	14	6	2	941	0.00903	0.00903	0.0380778	0.0932846
GO:0070837	dehydroascorbic acid transport	14	6	2	942	0.00903	0.00903	0.0380778	0.0932846
GO:0072177	mesonephric duct development	14	6	2	943	0.00903	0.00903	0.0380778	0.0932846
GO:1904237	positive regulation of substrate-depende...	14	6	2	944	0.00903	0.00903	0.0380778	0.0932846
GO:1904352	positive regulation of protein catabolic...	14	6	2	945	0.00903	0.00903	0.0380778	0.0932846
GO:1904956	regulation of midbrain dopaminergic neur...	14	6	2	946	0.00903	0.00903	0.0380778	0.0932846
GO:2000977	regulation of forebrain neuron different...	14	6	2	947	0.00903	0.00903	0.0380778	0.0932846
GO:0007163	establishment or maintenance of cell pol...	583	104	83.2	948	0.00907	0.00907	0.03823	0.093599
GO:0003254	regulation of membrane depolarization	99	28	14.13	949	0.00022	0.00910	0.00164924	0.0938096
GO:0010469	regulation of signaling receptor activit...	393	79	56.09	950	0.00093	0.00916	0.00572934	0.0943287
GO:0030155	regulation of cell adhesion	1951	407	278.43	951	2.8e-16	0.00925	1.087e-14	0.0949557
GO:0010765	positive regulation of sodium ion transp...	92	22	13.13	952	0.00925	0.00925	0.0389216	0.0949557
GO:0045933	positive regulation of muscle contractio...	92	22	13.13	953	0.00925	0.00925	0.0389216	0.0949557
GO:0032370	positive regulation of lipid transport	176	37	25.12	954	0.00931	0.00931	0.0391236	0.0954714
GO:0030502	negative regulation of bone mineralizati...	36	11	5.14	955	0.00951	0.00951	0.0398784	0.0973183
GO:0042118	endothelial cell activation	36	11	5.14	956	0.00951	0.00951	0.0398784	0.0973183
GO:0060351	cartilage development involved in endoch...	71	18	10.13	957	0.00953	0.00953	0.0399452	0.0974211
GO:0035924	cellular response to vascular endothelia...	161	52	22.98	958	5.0e-09	0.00965	9.37069e-08	0.0985448
GO:0021952	central nervous system projection neuron...	91	29	12.99	959	1.5e-05	0.00967	0.00015144	0.0986461
GO:0009913	epidermal cell differentiation	371	97	52.95	960	1.2e-09	0.00974	2.42054e-08	0.0992567
GO:0003323	type B pancreatic cell development	66	17	9.42	961	0.00983	0.00983	0.0411145	0.0999656
GO:0060766	negative regulation of androgen receptor...	66	17	9.42	962	0.00983	0.00983	0.0411145	0.0999656
GO:2000649	regulation of sodium ion transmembrane t...	137	36	19.55	963	0.00016	0.00987	0.00122863	0.100268
GO:0031214	biomineral tissue development	379	106	54.09	964	2.7e-12	0.00990	7.37824e-11	0.100469
GO:0060415	muscle tissue morphogenesis	159	47	22.69	965	5.2e-07	0.00994	7.22608e-06	0.100764
GO:0046688	response to copper ion	81	24	11.56	966	0.00028	0.00995	0.00202607	0.100764
GO:0072079	nephron tubule formation	40	17	5.71	967	1.4e-05	0.00996	0.00014252	0.100764
GO:0043567	regulation of insulin-like growth factor...	52	22	7.42	968	8.3e-07	0.01003	1.10475e-05	0.101256
GO:0032536	regulation of cell projection size	27	9	3.85	969	0.01004	0.01004	0.041743	0.101256
GO:0042761	very long-chain fatty acid biosynthetic ...	27	9	3.85	970	0.01004	0.01004	0.041743	0.101256
GO:0016049	cell growth	1241	249	177.11	971	9.0e-09	0.01005	1.61851e-07	0.101256
GO:1902547	regulation of cellular response to vascu...	62	23	8.85	972	7.0e-06	0.01010	7.71182e-05	0.101655
GO:0061572	actin filament bundle organization	456	104	65.08	973	6.0e-07	0.01017	8.20951e-06	0.102254
GO:0003084	positive regulation of systemic arterial...	46	13	6.56	974	0.01022	0.01022	0.042353	0.102531
GO:0000038	very long-chain fatty acid metabolic pro...	65	20	9.28	975	0.00051	0.01023	0.00340336	0.102531
GO:2001014	regulation of skeletal muscle cell diffe...	56	15	7.99	976	0.01023	0.01023	0.042353	0.102531
GO:0150063	visual system development	908	239	129.58	977	4.2e-22	0.01024	2.91409e-20	0.102531
GO:0009267	cellular response to starvation	405	75	57.8	978	0.01025	0.01025	0.0424178	0.102531
GO:1903672	positive regulation of sprouting angioge...	51	14	7.28	979	0.01029	0.01029	0.0425654	0.102816
GO:0007417	central nervous system development	2542	581	362.78	980	1e-30	0.01030	1.15094e-28	0.102816
GO:0023051	regulation of signaling	7986	1483	1139.71	981	1e-30	0.01031	1.15094e-28	0.102816
GO:0001654	eye development	902	238	128.73	982	3.7e-22	0.01034	2.58551e-20	0.10301
GO:0006931	substrate-dependent cell migration, cell...	18	9	2.57	983	0.00035	0.01036	0.00247045	0.103105
GO:0033273	response to vitamin	235	64	33.54	984	1.5e-07	0.01060	2.28219e-06	0.105386
GO:0002347	response to tumor cell	104	24	14.84	985	0.01064	0.01064	0.0438833	0.105676
GO:0060571	morphogenesis of an epithelial fold	72	33	10.28	986	1.2e-10	0.01089	2.71122e-09	0.10805
GO:0014910	regulation of smooth muscle cell migrati...	202	60	28.83	987	1.2e-08	0.01097	2.1306e-07	0.108733
GO:0045987	positive regulation of smooth muscle con...	72	18	10.28	988	0.01106	0.01106	0.0454622	0.109403
GO:0060074	synapse maturation	72	18	10.28	989	0.01106	0.01106	0.0454622	0.109403
GO:0001937	negative regulation of endothelial cell ...	120	33	17.13	990	0.00012	0.01110	0.000954439	0.109542
GO:0002070	epithelial cell maturation	32	10	4.57	991	0.01113	0.01113	0.045654	0.109542
GO:0006534	cysteine metabolic process	32	10	4.57	992	0.01113	0.01113	0.045654	0.109542
GO:0045586	regulation of gamma-delta T cell differe...	32	10	4.57	993	0.01113	0.01113	0.045654	0.109542
GO:1904683	regulation of metalloendopeptidase activ...	32	10	4.57	994	0.01113	0.01113	0.045654	0.109542
GO:2001028	positive regulation of endothelial cell ...	39	19	5.57	995	3.2e-07	0.01124	4.60376e-06	0.110513
GO:0010799	regulation of peptidyl-threonine phospho...	99	23	14.13	996	0.01127	0.01127	0.0461702	0.110697
GO:0006182	cGMP biosynthetic process	23	8	3.28	997	0.01135	0.01135	0.0464008	0.111037
GO:0014820	tonic smooth muscle contraction	23	8	3.28	998	0.01135	0.01135	0.0464008	0.111037
GO:0034139	regulation of toll-like receptor 3 signa...	23	8	3.28	999	0.01135	0.01135	0.0464008	0.111037
GO:0060484	lung-associated mesenchyme development	23	8	3.28	1000	0.01135	0.01135	0.0464008	0.111037
GO:1903039	positive regulation of leukocyte cell-ce...	591	113	84.34	1001	0.00065	0.01137	0.00421123	0.111122
GO:0032496	response to lipopolysaccharide	740	128	105.61	1002	0.01143	0.01143	0.0467083	0.111596
GO:0032703	negative regulation of interleukin-2 pro...	67	17	9.56	1003	0.01146	0.01146	0.0467723	0.111667
GO:0044331	cell-cell adhesion mediated by cadherin	67	17	9.56	1004	0.01146	0.01146	0.0467723	0.111667
GO:1905114	cell surface receptor signaling pathway ...	1382	317	197.23	1005	1.0e-18	0.01152	5.06891e-17	0.112139
GO:0009719	response to endogenous stimulus	3884	810	554.3	1006	1e-30	0.01159	1.15094e-28	0.112709
GO:0010862	positive regulation of pathway-restricte...	127	28	18.12	1007	0.01161	0.01161	0.0472859	0.112791
GO:0045823	positive regulation of heart contraction	83	20	11.85	1008	0.01164	0.01164	0.0473489	0.11297
GO:0097529	myeloid leukocyte migration	434	88	61.94	1009	0.00037	0.01168	0.00259664	0.113246
GO:0061028	establishment of endothelial barrier	131	35	18.7	1010	0.00014	0.01173	0.00110098	0.113618
GO:1903317	regulation of protein maturation	187	43	26.69	1011	0.00091	0.01178	0.00566679	0.11399
GO:0006656	phosphatidylcholine biosynthetic process	62	16	8.85	1012	0.01181	0.01181	0.0480013	0.114151
GO:0010960	magnesium ion homeostasis	37	11	5.28	1013	0.01182	0.01182	0.0480013	0.114151
GO:0060560	developmental growth involved in morphog...	621	161	88.63	1014	1.1e-14	0.01195	3.9132e-13	0.115293
GO:2001056	positive regulation of cysteine-type end...	396	82	56.51	1015	0.00029	0.01197	0.00209378	0.115372
GO:2000811	negative regulation of anoikis	57	15	8.13	1016	0.01209	0.01209	0.0489758	0.116414
GO:0000578	embryonic axis specification	90	25	12.84	1017	0.00063	0.01211	0.00408977	0.116492
GO:0002335	mature B cell differentiation	68	24	9.7	1018	1.2e-05	0.01218	0.00012436	0.116994
GO:0048643	positive regulation of skeletal muscle t...	42	12	5.99	1019	0.01220	0.01220	0.0493805	0.116994
GO:0060977	coronary vasculature morphogenesis	42	12	5.99	1020	0.01220	0.01220	0.0493805	0.116994
GO:0045920	negative regulation of exocytosis	78	19	11.13	1021	0.01221	0.01221	0.0494005	0.116994
GO:1901016	regulation of potassium ion transmembran...	156	33	22.26	1022	0.01229	0.01229	0.0496831	0.117645
GO:0009190	cyclic nucleotide biosynthetic process	47	13	6.71	1023	0.01233	0.01233	0.0498036	0.117797
GO:0052652	cyclic purine nucleotide metabolic proce...	47	13	6.71	1024	0.01233	0.01233	0.0498036	0.117797
GO:1901701	cellular response to oxygen-containing c...	2853	530	407.16	1025	2.2e-11	0.01236	5.44876e-10	0.117949
GO:0002042	cell migration involved in sprouting ang...	153	39	21.84	1026	0.00017	0.01237	0.00129829	0.117949
GO:0070555	response to interleukin-1	314	68	44.81	1027	0.00025	0.01239	0.00182791	0.117999
GO:0048670	regulation of collateral sprouting	47	17	6.71	1028	0.00015	0.01245	0.00117022	0.117999
GO:0043455	regulation of secondary metabolic proces...	31	13	4.42	1029	0.00016	0.01247	0.00122863	0.117999
GO:0048021	regulation of melanin biosynthetic proce...	31	13	4.42	1030	0.00016	0.01247	0.00122863	0.117999
GO:1900376	regulation of secondary metabolite biosy...	31	13	4.42	1031	0.00016	0.01247	0.00122863	0.117999
GO:0001554	luteolysis	19	7	2.71	1032	0.01252	0.01252	0.0503631	0.117999
GO:0002634	regulation of germinal center formation	19	7	2.71	1033	0.01252	0.01252	0.0503631	0.117999
GO:0010746	regulation of long-chain fatty acid impo...	19	7	2.71	1034	0.01252	0.01252	0.0503631	0.117999
GO:0015822	ornithine transport	19	7	2.71	1035	0.01252	0.01252	0.0503631	0.117999
GO:0048672	positive regulation of collateral sprout...	19	7	2.71	1036	0.01252	0.01252	0.0503631	0.117999
GO:1901388	regulation of transforming growth factor...	19	7	2.71	1037	0.01252	0.01252	0.0503631	0.117999
GO:1905065	positive regulation of vascular associat...	19	7	2.71	1038	0.01252	0.01252	0.0503631	0.117999
GO:0007266	Rho protein signal transduction	374	77	53.38	1039	0.00052	0.01264	0.00346301	0.118938
GO:0055081	anion homeostasis	100	23	14.27	1040	0.01271	0.01271	0.0510225	0.118938
GO:0003309	type B pancreatic cell differentiation	77	22	10.99	1041	0.00086	0.01281	0.00540012	0.118938
GO:0060706	cell differentiation involved in embryon...	60	22	8.56	1042	1.4e-05	0.01283	0.00014252	0.118938
GO:0044848	biological phase	22	12	3.14	1043	1.1e-05	0.01283	0.000115341	0.118938
GO:0002318	myeloid progenitor cell differentiation	11	5	1.57	1044	0.01289	0.01289	0.0513657	0.118938
GO:0006848	pyruvate transport	11	5	1.57	1045	0.01289	0.01289	0.0513657	0.118938
GO:0007223	Wnt signaling pathway, calcium modulatin...	11	5	1.57	1046	0.01289	0.01289	0.0513657	0.118938
GO:0014807	regulation of somitogenesis	11	5	1.57	1047	0.01289	0.01289	0.0513657	0.118938
GO:0035564	regulation of kidney size	11	5	1.57	1048	0.01289	0.01289	0.0513657	0.118938
GO:0042482	positive regulation of odontogenesis	11	5	1.57	1049	0.01289	0.01289	0.0513657	0.118938
GO:0046666	retinal cell programmed cell death	11	5	1.57	1050	0.01289	0.01289	0.0513657	0.118938
GO:0061181	regulation of chondrocyte development	11	5	1.57	1051	0.01289	0.01289	0.0513657	0.118938
GO:1900086	positive regulation of peptidyl-tyrosine...	11	5	1.57	1052	0.01289	0.01289	0.0513657	0.118938
GO:1901475	pyruvate transmembrane transport	11	5	1.57	1053	0.01289	0.01289	0.0513657	0.118938
GO:1903588	negative regulation of blood vessel endo...	11	5	1.57	1054	0.01289	0.01289	0.0513657	0.118938
GO:1904747	positive regulation of apoptotic process...	11	5	1.57	1055	0.01289	0.01289	0.0513657	0.118938
GO:1990441	negative regulation of transcription fro...	11	5	1.57	1056	0.01289	0.01289	0.0513657	0.118938
GO:2000670	positive regulation of dendritic cell ap...	11	5	1.57	1057	0.01289	0.01289	0.0513657	0.118938
GO:0048332	mesoderm morphogenesis	189	49	26.97	1058	1.7e-05	0.01292	0.000169359	0.118938
GO:0003149	membranous septum morphogenesis	28	9	4	1059	0.01296	0.01296	0.0514143	0.118938
GO:0016114	terpenoid biosynthetic process	28	9	4	1060	0.01296	0.01296	0.0514143	0.118938
GO:0035376	sterol import	28	9	4	1061	0.01296	0.01296	0.0514143	0.118938
GO:0055062	phosphate ion homeostasis	28	9	4	1062	0.01296	0.01296	0.0514143	0.118938
GO:0061026	cardiac muscle tissue regeneration	28	9	4	1063	0.01296	0.01296	0.0514143	0.118938
GO:0070508	cholesterol import	28	9	4	1064	0.01296	0.01296	0.0514143	0.118938
GO:0071600	otic vesicle morphogenesis	28	9	4	1065	0.01296	0.01296	0.0514143	0.118938
GO:0072506	trivalent inorganic anion homeostasis	28	9	4	1066	0.01296	0.01296	0.0514143	0.118938
GO:0007167	enzyme linked receptor protein signaling...	2445	586	348.94	1067	1e-30	0.01298	1.15094e-28	0.11901
GO:0007015	actin filament organization	1162	223	165.83	1068	1.7e-06	0.01312	2.11592e-05	0.120134
GO:1905208	negative regulation of cardiocyte differ...	37	15	5.28	1069	8.4e-05	0.01318	0.000704175	0.120134
GO:1902337	regulation of apoptotic process involved...	33	13	4.71	1070	0.00035	0.01320	0.00247045	0.120134
GO:0002158	osteoclast proliferation	15	6	2.14	1071	0.01325	0.01325	0.052247	0.120134
GO:0006564	L-serine biosynthetic process	15	6	2.14	1072	0.01325	0.01325	0.052247	0.120134
GO:0033034	positive regulation of myeloid cell apop...	15	6	2.14	1073	0.01325	0.01325	0.052247	0.120134
GO:0036438	maintenance of lens transparency	15	6	2.14	1074	0.01325	0.01325	0.052247	0.120134
GO:0038030	non-canonical Wnt signaling pathway via ...	15	6	2.14	1075	0.01325	0.01325	0.052247	0.120134
GO:0044340	canonical Wnt signaling pathway involved...	15	6	2.14	1076	0.01325	0.01325	0.052247	0.120134
GO:0048023	positive regulation of melanin biosynthe...	15	6	2.14	1077	0.01325	0.01325	0.052247	0.120134
GO:0070100	negative regulation of chemokine-mediate...	15	6	2.14	1078	0.01325	0.01325	0.052247	0.120134
GO:1900378	positive regulation of secondary metabol...	15	6	2.14	1079	0.01325	0.01325	0.052247	0.120134
GO:1900027	regulation of ruffle assembly	68	17	9.7	1080	0.01329	0.01329	0.0523625	0.120385
GO:0043030	regulation of macrophage activation	134	29	19.12	1081	0.01333	0.01333	0.0524989	0.120636
GO:0050921	positive regulation of chemotaxis	309	72	44.1	1082	1.4e-05	0.01351	0.00014252	0.122152
GO:0045787	positive regulation of cell cycle	787	142	112.32	1083	0.00174	0.01369	0.00970491	0.123665
GO:0030195	negative regulation of blood coagulation	112	36	15.98	1084	1.2e-06	0.01371	1.54468e-05	0.123731
GO:0098900	regulation of action potential	140	30	19.98	1085	0.01375	0.01375	0.0540443	0.123954
GO:0017015	regulation of transforming growth factor...	319	87	45.53	1086	9.2e-10	0.01376	1.86729e-08	0.123954
GO:0048754	branching morphogenesis of an epithelial...	393	109	56.09	1087	2.4e-12	0.01378	6.67023e-11	0.12402
GO:0030073	insulin secretion	479	86	68.36	1088	0.01397	0.01397	0.0546191	0.125244
GO:0034375	high-density lipoprotein particle remode...	33	10	4.71	1089	0.01398	0.01398	0.0546191	0.125244
GO:0072124	regulation of glomerular mesangial cell ...	33	10	4.71	1090	0.01398	0.01398	0.0546191	0.125244
GO:1903431	positive regulation of cell maturation	33	10	4.71	1091	0.01398	0.01398	0.0546191	0.125244
GO:1904893	negative regulation of receptor signalin...	79	19	11.27	1092	0.01398	0.01398	0.0546191	0.125244
GO:0021782	glial cell development	294	56	41.96	1093	0.01401	0.01401	0.0547145	0.125347
GO:0043536	positive regulation of blood vessel endo...	154	39	21.98	1094	0.00020	0.01402	0.00150972	0.125347
GO:0008589	regulation of smoothened signaling pathw...	216	43	30.83	1095	0.01403	0.01403	0.0547707	0.125347
GO:1902475	L-alpha-amino acid transmembrane transpo...	144	35	20.55	1096	0.00093	0.01411	0.00572934	0.125922
GO:0071542	dopaminergic neuron differentiation	72	21	10.28	1097	0.00083	0.01412	0.00524202	0.125922
GO:1904888	cranial skeletal system development	191	51	27.26	1098	4.9e-06	0.01415	5.58703e-05	0.126074
GO:1903532	positive regulation of secretion by cell	673	125	96.05	1099	0.00109	0.01418	0.00651403	0.126227
GO:0010878	cholesterol storage	58	15	8.28	1100	0.01421	0.01421	0.0554292	0.126353
GO:0120162	positive regulation of cold-induced ther...	240	47	34.25	1101	0.01422	0.01422	0.0554461	0.126353
GO:0031018	endocrine pancreas development	114	34	16.27	1102	1.5e-05	0.01430	0.00015144	0.126948
GO:1990138	neuron projection extension	447	110	63.79	1103	4.1e-09	0.01444	7.78841e-08	0.128075
GO:0046470	phosphatidylcholine metabolic process	152	32	21.69	1104	0.01446	0.01446	0.0562922	0.128121
GO:0022038	corpus callosum development	38	11	5.42	1105	0.01454	0.01454	0.0564404	0.128121
GO:0032352	positive regulation of hormone metabolic...	38	11	5.42	1106	0.01454	0.01454	0.0564404	0.128121
GO:0098877	neurotransmitter receptor transport to p...	38	11	5.42	1107	0.01454	0.01454	0.0564404	0.128121
GO:0045844	positive regulation of striated muscle t...	53	14	7.56	1108	0.01455	0.01455	0.0564404	0.128121
GO:0046949	fatty-acyl-CoA biosynthetic process	53	14	7.56	1109	0.01455	0.01455	0.0564404	0.128121
GO:0048636	positive regulation of muscle organ deve...	53	14	7.56	1110	0.01455	0.01455	0.0564404	0.128121
GO:0045597	positive regulation of cell differentiat...	2126	499	303.41	1111	1e-30	0.01455	1.15094e-28	0.128121
GO:0033077	T cell differentiation in thymus	187	38	26.69	1112	0.01459	0.01459	0.0565731	0.128358
GO:0051147	regulation of muscle cell differentiatio...	369	80	52.66	1113	7.3e-05	0.01461	0.00062209	0.128418
GO:0035313	wound healing, spreading of epidermal ce...	64	20	9.13	1114	0.00041	0.01465	0.00285483	0.128654
GO:0034656	nucleobase-containing small molecule cat...	55	18	7.85	1115	0.00042	0.01468	0.0029203	0.128802
GO:0035270	endocrine system development	323	95	46.1	1116	1.6e-12	0.01470	4.59026e-11	0.128862
GO:0050807	regulation of synapse organization	544	133	77.64	1117	1.7e-10	0.01473	3.77122e-09	0.129009
GO:0031115	negative regulation of microtubule polym...	48	13	6.85	1118	0.01475	0.01475	0.057103	0.129069
GO:0032253	dense core granule localization	24	8	3.43	1119	0.01493	0.01493	0.0575267	0.129371
GO:0033689	negative regulation of osteoblast prolif...	24	8	3.43	1120	0.01493	0.01493	0.0575267	0.129371
GO:0045906	negative regulation of vasoconstriction	24	8	3.43	1121	0.01493	0.01493	0.0575267	0.129371
GO:0051584	regulation of dopamine uptake involved i...	24	8	3.43	1122	0.01493	0.01493	0.0575267	0.129371
GO:0051940	regulation of catecholamine uptake invol...	24	8	3.43	1123	0.01493	0.01493	0.0575267	0.129371
GO:0060353	regulation of cell adhesion molecule pro...	24	8	3.43	1124	0.01493	0.01493	0.0575267	0.129371
GO:0099519	dense core granule cytoskeletal transpor...	24	8	3.43	1125	0.01493	0.01493	0.0575267	0.129371
GO:0140212	regulation of long-chain fatty acid impo...	24	8	3.43	1126	0.01493	0.01493	0.0575267	0.129371
GO:0150172	regulation of phosphatidylcholine metabo...	24	8	3.43	1127	0.01493	0.01493	0.0575267	0.129371
GO:1901950	dense core granule transport	24	8	3.43	1128	0.01493	0.01493	0.0575267	0.129371
GO:1904714	regulation of chaperone-mediated autopha...	24	8	3.43	1129	0.01493	0.01493	0.0575267	0.129371
GO:0032410	negative regulation of transporter activ...	198	46	28.26	1130	0.00049	0.01499	0.00328334	0.129776
GO:0010039	response to iron ion	96	22	13.7	1131	0.01519	0.01519	0.0584594	0.131332
GO:0033135	regulation of peptidyl-serine phosphoryl...	338	63	48.24	1132	0.01520	0.01520	0.0584749	0.131332
GO:0008283	cell population proliferation	4548	986	649.06	1133	1e-30	0.01521	1.15094e-28	0.131332
GO:0009653	anatomical structure morphogenesis	6533	1504	932.35	1134	1e-30	0.01532	1.15094e-28	0.132165
GO:0033137	negative regulation of peptidyl-serine p...	69	17	9.85	1135	0.01535	0.01535	0.0590287	0.132308
GO:0099177	regulation of trans-synaptic signaling	1077	195	153.7	1136	0.00023	0.01547	0.00169946	0.133224
GO:0010001	glial cell differentiation	578	132	82.49	1137	1.8e-08	0.01563	3.08396e-07	0.134484
GO:0051592	response to calcium ion	357	66	50.95	1138	0.01570	0.01570	0.0603035	0.134968
GO:0052372	modulation by symbiont of entry into hos...	113	25	16.13	1139	0.01572	0.01572	0.0603567	0.135021
GO:0045646	regulation of erythrocyte differentiatio...	130	28	18.55	1140	0.01577	0.01577	0.0605249	0.135331
GO:0045123	cellular extravasation	157	44	22.41	1141	5.5e-06	0.01588	6.19177e-05	0.136156
GO:0086012	membrane depolarization during cardiac m...	64	16	9.13	1142	0.01600	0.01600	0.0613354	0.136945
GO:0090022	regulation of neutrophil chemotaxis	64	16	9.13	1143	0.01600	0.01600	0.0613354	0.136945
GO:0021517	ventral spinal cord development	102	23	14.56	1144	0.01603	0.01603	0.0614264	0.137082
GO:0007588	excretion	136	29	19.41	1145	0.01623	0.01623	0.0621198	0.13855
GO:0045428	regulation of nitric oxide biosynthetic ...	136	29	19.41	1146	0.01623	0.01623	0.0621198	0.13855
GO:2000117	negative regulation of cysteine-type end...	224	44	31.97	1147	0.01637	0.01637	0.0626066	0.138698
GO:0021675	nerve development	194	76	27.69	1148	1.1e-17	0.01642	4.80415e-16	0.138698
GO:0061045	negative regulation of wound healing	187	53	26.69	1149	4.4e-07	0.01645	6.18466e-06	0.138698
GO:0001886	endothelial cell morphogenesis	29	9	4.14	1150	0.01646	0.01646	0.0626325	0.138698
GO:0007440	foregut morphogenesis	29	9	4.14	1151	0.01646	0.01646	0.0626325	0.138698
GO:0010944	negative regulation of transcription by ...	29	9	4.14	1152	0.01646	0.01646	0.0626325	0.138698
GO:0021819	layer formation in cerebral cortex	29	9	4.14	1153	0.01646	0.01646	0.0626325	0.138698
GO:0033197	response to vitamin E	29	9	4.14	1154	0.01646	0.01646	0.0626325	0.138698
GO:0045019	negative regulation of nitric oxide bios...	29	9	4.14	1155	0.01646	0.01646	0.0626325	0.138698
GO:0045588	positive regulation of gamma-delta T cel...	29	9	4.14	1156	0.01646	0.01646	0.0626325	0.138698
GO:0046598	positive regulation of viral entry into ...	29	9	4.14	1157	0.01646	0.01646	0.0626325	0.138698
GO:0051315	attachment of mitotic spindle microtubul...	29	9	4.14	1158	0.01646	0.01646	0.0626325	0.138698
GO:0060368	regulation of Fc receptor mediated stimu...	29	9	4.14	1159	0.01646	0.01646	0.0626325	0.138698
GO:0075294	positive regulation by symbiont of entry...	29	9	4.14	1160	0.01646	0.01646	0.0626325	0.138698
GO:1904406	negative regulation of nitric oxide meta...	29	9	4.14	1161	0.01646	0.01646	0.0626325	0.138698
GO:0035909	aorta morphogenesis	91	27	12.99	1162	0.00012	0.01660	0.000954439	0.139362
GO:0032331	negative regulation of chondrocyte diffe...	59	15	8.42	1163	0.01660	0.01660	0.0630916	0.139362
GO:0071404	cellular response to low-density lipopro...	59	15	8.42	1164	0.01660	0.01660	0.0630916	0.139362
GO:0090343	positive regulation of cell aging	59	15	8.42	1165	0.01660	0.01660	0.0630916	0.139362
GO:0061326	renal tubule development	231	86	32.97	1166	3.6e-18	0.01661	1.68511e-16	0.139362
GO:0015800	acidic amino acid transport	142	30	20.27	1167	0.01664	0.01664	0.0632191	0.139494
GO:0007264	small GTPase mediated signal transductio...	1375	248	196.23	1168	4.6e-05	0.01672	0.000414763	0.140044
GO:0010842	retina layer formation	75	18	10.7	1169	0.01680	0.01680	0.0636539	0.140354
GO:0032373	positive regulation of sterol transport	75	18	10.7	1170	0.01680	0.01680	0.0636539	0.140354
GO:0032376	positive regulation of cholesterol trans...	75	18	10.7	1171	0.01680	0.01680	0.0636539	0.140354
GO:0051100	negative regulation of binding	402	100	57.37	1172	1.1e-08	0.01683	1.96374e-07	0.140485
GO:0014733	regulation of skeletal muscle adaptation	33	13	4.71	1173	0.00035	0.01687	0.00247045	0.140662
GO:0021884	forebrain neuron development	73	26	10.42	1174	4.4e-06	0.01688	5.08208e-05	0.140662
GO:0001840	neural plate development	20	7	2.85	1175	0.01694	0.01694	0.0640603	0.140683
GO:0001842	neural fold formation	20	7	2.85	1176	0.01694	0.01694	0.0640603	0.140683
GO:0010739	positive regulation of protein kinase A ...	20	7	2.85	1177	0.01694	0.01694	0.0640603	0.140683
GO:0070459	prolactin secretion	20	7	2.85	1178	0.01694	0.01694	0.0640603	0.140683
GO:1900047	negative regulation of hemostasis	113	36	16.13	1179	1.5e-06	0.01701	1.89348e-05	0.141144
GO:0070873	regulation of glycogen metabolic process	97	22	13.84	1180	0.01707	0.01707	0.0645021	0.141522
GO:0090279	regulation of calcium ion import	86	20	12.27	1181	0.01711	0.01711	0.0646033	0.141613
GO:1903524	positive regulation of blood circulation	86	20	12.27	1182	0.01711	0.01711	0.0646033	0.141613
GO:0001710	mesodermal cell fate commitment	34	10	4.85	1183	0.01732	0.01732	0.0651448	0.142628
GO:0003198	epithelial to mesenchymal transition inv...	34	10	4.85	1184	0.01732	0.01732	0.0651448	0.142628
GO:0072110	glomerular mesangial cell proliferation	34	10	4.85	1185	0.01732	0.01732	0.0651448	0.142628
GO:0072578	neurotransmitter-gated ion channel clust...	34	10	4.85	1186	0.01732	0.01732	0.0651448	0.142628
GO:1900122	positive regulation of receptor binding	34	10	4.85	1187	0.01732	0.01732	0.0651448	0.142628
GO:1904753	negative regulation of vascular associat...	34	10	4.85	1188	0.01732	0.01732	0.0651448	0.142628
GO:0060795	cell fate commitment involved in formati...	63	21	8.99	1189	0.00011	0.01736	0.000883522	0.142837
GO:0010715	regulation of extracellular matrix disas...	49	13	6.99	1190	0.01752	0.01752	0.0658464	0.144032
GO:1902993	positive regulation of amyloid precursor...	63	20	8.99	1191	0.00033	0.01761	0.00235134	0.14465
GO:0009101	glycoprotein biosynthetic process	707	135	100.9	1192	0.00022	0.01763	0.00164924	0.144693
GO:0043951	negative regulation of cAMP-mediated sig...	39	11	5.57	1193	0.01771	0.01771	0.0664074	0.145109
GO:0007158	neuron cell-cell adhesion	44	12	6.28	1194	0.01774	0.01774	0.0664435	0.145109
GO:0035338	long-chain fatty-acyl-CoA biosynthetic p...	44	12	6.28	1195	0.01774	0.01774	0.0664435	0.145109
GO:0045725	positive regulation of glycogen biosynth...	44	12	6.28	1196	0.01774	0.01774	0.0664435	0.145109
GO:0007569	cell aging	353	65	50.38	1197	0.01778	0.01778	0.0665424	0.145315
GO:0035176	social behavior	137	29	19.55	1198	0.01786	0.01786	0.0667907	0.145725
GO:2000272	negative regulation of signaling recepto...	137	29	19.55	1199	0.01786	0.01786	0.0667907	0.145725
GO:0044851	hair cycle phase	19	11	2.71	1200	1.2e-05	0.01788	0.00012436	0.145767
GO:0035136	forelimb morphogenesis	103	23	14.7	1201	0.01792	0.01792	0.0669639	0.145971
GO:0089718	amino acid import across plasma membrane	107	28	15.27	1202	0.00087	0.01799	0.00545241	0.146419
GO:0006654	phosphatidic acid biosynthetic process	81	19	11.56	1203	0.01812	0.01812	0.0675821	0.147233
GO:0071549	cellular response to dexamethasone stimu...	81	19	11.56	1204	0.01812	0.01812	0.0675821	0.147233
GO:0050803	regulation of synapse structure or activ...	554	134	79.06	1205	3.0e-10	0.01817	6.46454e-09	0.147516
GO:0099175	regulation of postsynapse organization	274	52	39.1	1206	0.01851	0.01851	0.0689054	0.149872
GO:0006600	creatine metabolic process	16	6	2.28	1207	0.01869	0.01869	0.0691806	0.149872
GO:0021940	positive regulation of cerebellar granul...	16	6	2.28	1208	0.01869	0.01869	0.0691806	0.149872
GO:0031077	post-embryonic camera-type eye developme...	16	6	2.28	1209	0.01869	0.01869	0.0691806	0.149872
GO:0033690	positive regulation of osteoblast prolif...	16	6	2.28	1210	0.01869	0.01869	0.0691806	0.149872
GO:0045617	negative regulation of keratinocyte diff...	16	6	2.28	1211	0.01869	0.01869	0.0691806	0.149872
GO:0045914	negative regulation of catecholamine met...	16	6	2.28	1212	0.01869	0.01869	0.0691806	0.149872
GO:0045963	negative regulation of dopamine metaboli...	16	6	2.28	1213	0.01869	0.01869	0.0691806	0.149872
GO:0048014	Tie signaling pathway	16	6	2.28	1214	0.01869	0.01869	0.0691806	0.149872
GO:0048318	axial mesoderm development	16	6	2.28	1215	0.01869	0.01869	0.0691806	0.149872
GO:0051414	response to cortisol	16	6	2.28	1216	0.01869	0.01869	0.0691806	0.149872
GO:0060017	parathyroid gland development	16	6	2.28	1217	0.01869	0.01869	0.0691806	0.149872
GO:1903352	L-ornithine transmembrane transport	16	6	2.28	1218	0.01869	0.01869	0.0691806	0.149872
GO:1903984	positive regulation of TRAIL-activated a...	16	6	2.28	1219	0.01869	0.01869	0.0691806	0.149872
GO:2000741	positive regulation of mesenchymal stem ...	16	6	2.28	1220	0.01869	0.01869	0.0691806	0.149872
GO:0050804	modulation of chemical synaptic transmis...	1076	194	153.56	1221	0.00030	0.01875	0.00216119	0.15023
GO:0031295	T cell costimulation	98	22	13.99	1222	0.01912	0.01912	0.0705586	0.151637
GO:0038179	neurotrophin signaling pathway	98	22	13.99	1223	0.01912	0.01912	0.0705586	0.151637
GO:0046596	regulation of viral entry into host cell	98	22	13.99	1224	0.01912	0.01912	0.0705586	0.151637
GO:1901381	positive regulation of potassium ion tra...	98	22	13.99	1225	0.01912	0.01912	0.0705586	0.151637
GO:0010676	positive regulation of cellular carbohyd...	141	35	20.12	1226	0.00062	0.01913	0.00404095	0.151637
GO:0048147	negative regulation of fibroblast prolif...	76	18	10.85	1227	0.01915	0.01915	0.0705629	0.151637
GO:1903319	positive regulation of protein maturatio...	76	18	10.85	1228	0.01915	0.01915	0.0705629	0.151637
GO:0060572	morphogenesis of an epithelial bud	52	28	7.42	1229	2.5e-11	0.01927	6.16058e-10	0.151637
GO:0003093	regulation of glomerular filtration	25	8	3.57	1230	0.01927	0.01927	0.0708982	0.151637
GO:0007614	short-term memory	25	8	3.57	1231	0.01927	0.01927	0.0708982	0.151637
GO:0090091	positive regulation of extracellular mat...	25	8	3.57	1232	0.01927	0.01927	0.0708982	0.151637
GO:1990253	cellular response to leucine starvation	25	8	3.57	1233	0.01927	0.01927	0.0708982	0.151637
GO:0002431	Fc receptor mediated stimulatory signali...	87	20	12.42	1234	0.01931	0.01931	0.070992	0.151637
GO:0002043	blood vessel endothelial cell proliferat...	47	21	6.71	1235	4.9e-07	0.01936	6.82859e-06	0.151637
GO:0120163	negative regulation of cold-induced ther...	115	25	16.41	1236	0.01939	0.01939	0.071159	0.151637
GO:0031223	auditory behavior	31	14	4.42	1237	3.4e-05	0.01943	0.000315581	0.151637
GO:0001659	temperature homeostasis	424	89	60.51	1238	0.00010	0.01947	0.000819347	0.151637
GO:0003249	cell proliferation involved in heart val...	12	5	1.71	1239	0.01953	0.01953	0.071159	0.151637
GO:0003250	regulation of cell proliferation involve...	12	5	1.71	1240	0.01953	0.01953	0.071159	0.151637
GO:0010899	regulation of phosphatidylcholine catabo...	12	5	1.71	1241	0.01953	0.01953	0.071159	0.151637
GO:0032277	negative regulation of gonadotropin secr...	12	5	1.71	1242	0.01953	0.01953	0.071159	0.151637
GO:0038031	non-canonical Wnt signaling pathway via ...	12	5	1.71	1243	0.01953	0.01953	0.071159	0.151637
GO:0042264	peptidyl-aspartic acid hydroxylation	12	5	1.71	1244	0.01953	0.01953	0.071159	0.151637
GO:0042758	long-chain fatty acid catabolic process	12	5	1.71	1245	0.01953	0.01953	0.071159	0.151637
GO:0060029	convergent extension involved in organog...	12	5	1.71	1246	0.01953	0.01953	0.071159	0.151637
GO:0060591	chondroblast differentiation	12	5	1.71	1247	0.01953	0.01953	0.071159	0.151637
GO:0061312	BMP signaling pathway involved in heart ...	12	5	1.71	1248	0.01953	0.01953	0.071159	0.151637
GO:0061740	protein targeting to lysosome involved i...	12	5	1.71	1249	0.01953	0.01953	0.071159	0.151637
GO:0071226	cellular response to molecule of fungal ...	12	5	1.71	1250	0.01953	0.01953	0.071159	0.151637
GO:0097638	L-arginine import across plasma membrane	12	5	1.71	1251	0.01953	0.01953	0.071159	0.151637
GO:0099163	synaptic signaling by nitric oxide	12	5	1.71	1252	0.01953	0.01953	0.071159	0.151637
GO:0099543	trans-synaptic signaling by soluble gas	12	5	1.71	1253	0.01953	0.01953	0.071159	0.151637
GO:0099548	trans-synaptic signaling by nitric oxide	12	5	1.71	1254	0.01953	0.01953	0.071159	0.151637
GO:0140205	oligopeptide import across plasma membra...	12	5	1.71	1255	0.01953	0.01953	0.071159	0.151637
GO:0140206	dipeptide import across plasma membrane	12	5	1.71	1256	0.01953	0.01953	0.071159	0.151637
GO:1905167	positive regulation of lysosomal protein...	12	5	1.71	1257	0.01953	0.01953	0.071159	0.151637
GO:2000381	negative regulation of mesoderm developm...	12	5	1.71	1258	0.01953	0.01953	0.071159	0.151637
GO:2000439	positive regulation of monocyte extravas...	12	5	1.71	1259	0.01953	0.01953	0.071159	0.151637
GO:2000683	regulation of cellular response to X-ray	12	5	1.71	1260	0.01953	0.01953	0.071159	0.151637
GO:0016331	morphogenesis of embryonic epithelium	368	108	52.52	1261	5.6e-14	0.01971	1.87619e-12	0.152913
GO:0061756	leukocyte adhesion to vascular endotheli...	122	30	17.41	1262	0.00170	0.01981	0.00949264	0.153567
GO:0050768	negative regulation of neurogenesis	356	95	50.81	1263	5.6e-10	0.01986	1.1558e-08	0.153832
GO:0002688	regulation of leukocyte chemotaxis	247	52	35.25	1264	0.00234	0.01999	0.012401	0.154659
GO:0016048	detection of temperature stimulus	55	14	7.85	1265	0.02003	0.02003	0.0728723	0.154659
GO:0060391	positive regulation of SMAD protein sign...	55	14	7.85	1266	0.02003	0.02003	0.0728723	0.154659
GO:1901863	positive regulation of muscle tissue dev...	55	14	7.85	1267	0.02003	0.02003	0.0728723	0.154659
GO:0046942	carboxylic acid transport	582	117	83.06	1268	6.7e-05	0.02008	0.000576483	0.154923
GO:0097306	cellular response to alcohol	239	46	34.11	1269	0.02025	0.02025	0.0736179	0.156112
GO:0072010	glomerular epithelium development	59	26	8.42	1270	3.1e-08	0.02030	5.1577e-07	0.156236
GO:1901032	negative regulation of response to react...	42	14	5.99	1271	0.00146	0.02032	0.00833811	0.156236
GO:0003263	cardioblast proliferation	23	10	3.28	1272	0.00067	0.02033	0.00431224	0.156236
GO:0003264	regulation of cardioblast proliferation	23	10	3.28	1273	0.00067	0.02033	0.00431224	0.156236
GO:0045923	positive regulation of fatty acid metabo...	93	21	13.27	1274	0.02040	0.02040	0.0741081	0.156651
GO:0072148	epithelial cell fate commitment	44	18	6.28	1275	1.4e-05	0.02044	0.00014252	0.156835
GO:0014829	vascular associated smooth muscle contra...	90	25	12.84	1276	0.00063	0.02048	0.00408977	0.157019
GO:0035988	chondrocyte proliferation	63	20	8.99	1277	0.00033	0.02051	0.00235134	0.157126
GO:1901216	positive regulation of neuron death	253	64	36.11	1278	2.5e-06	0.02053	3.0083e-05	0.157153
GO:0002357	defense response to tumor cell	30	9	4.28	1279	0.02061	0.02061	0.0746769	0.157153
GO:0003376	sphingosine-1-phosphate receptor signali...	30	9	4.28	1280	0.02061	0.02061	0.0746769	0.157153
GO:0032252	secretory granule localization	30	9	4.28	1281	0.02061	0.02061	0.0746769	0.157153
GO:0051382	kinetochore assembly	30	9	4.28	1282	0.02061	0.02061	0.0746769	0.157153
GO:0072224	metanephric glomerulus development	30	9	4.28	1283	0.02061	0.02061	0.0746769	0.157153
GO:0046629	gamma-delta T cell activation	50	13	7.14	1284	0.02066	0.02066	0.074775	0.157289
GO:0071459	protein localization to chromosome, cent...	50	13	7.14	1285	0.02066	0.02066	0.074775	0.157289
GO:0045785	positive regulation of cell adhesion	1138	248	162.41	1286	2.4e-12	0.02069	6.67023e-11	0.157395
GO:0001934	positive regulation of protein phosphory...	1802	359	257.17	1287	1.1e-11	0.02085	2.8469e-10	0.158489
GO:0048008	platelet-derived growth factor receptor ...	162	33	23.12	1288	0.02091	0.02091	0.0756239	0.158822
GO:0002313	mature B cell differentiation involved i...	56	21	7.99	1289	1.4e-05	0.02102	0.00014252	0.159533
GO:0035331	negative regulation of hippo signaling	45	12	6.42	1290	0.02113	0.02113	0.0762504	0.159996
GO:0048934	peripheral nervous system neuron differe...	45	12	6.42	1291	0.02113	0.02113	0.0762504	0.159996
GO:0048935	peripheral nervous system neuron develop...	45	12	6.42	1292	0.02113	0.02113	0.0762504	0.159996
GO:0050974	detection of mechanical stimulus involve...	70	22	9.99	1293	0.00020	0.02117	0.00150972	0.160175
GO:0060352	cell adhesion molecule production	35	10	4.99	1294	0.02123	0.02123	0.0765266	0.160381
GO:0098911	regulation of ventricular cardiac muscle...	35	10	4.99	1295	0.02123	0.02123	0.0765266	0.160381
GO:0006750	glutathione biosynthetic process	40	11	5.71	1296	0.02136	0.02136	0.0769385	0.161238
GO:0051928	positive regulation of calcium ion trans...	258	49	36.82	1297	0.02140	0.02140	0.0770542	0.161416
GO:0032881	regulation of polysaccharide metabolic p...	116	25	16.55	1298	0.02146	0.02146	0.0772418	0.161744
GO:0051703	biological process involved in intraspec...	139	29	19.84	1299	0.02149	0.02149	0.0772929	0.161845
GO:0051899	membrane depolarization	204	51	29.11	1300	3.4e-05	0.02162	0.000315581	0.162699
GO:0032609	interferon-gamma production	228	44	32.54	1301	0.02179	0.02179	0.0781994	0.163726
GO:0032649	regulation of interferon-gamma productio...	228	44	32.54	1302	0.02179	0.02179	0.0781994	0.163726
GO:0042698	ovulation cycle	171	50	24.4	1303	3.3e-07	0.02188	4.74066e-06	0.164276
GO:0061318	renal filtration cell differentiation	50	24	7.14	1304	1.3e-08	0.02207	2.28739e-07	0.165397
GO:0072112	glomerular visceral epithelial cell diff...	50	24	7.14	1305	1.3e-08	0.02207	2.28739e-07	0.165397
GO:0035329	hippo signaling	122	26	17.41	1306	0.02208	0.02208	0.0791821	0.165397
GO:0048532	anatomical structure arrangement	54	22	7.71	1307	1.8e-06	0.02212	2.23186e-05	0.165445
GO:1902003	regulation of amyloid-beta formation	105	23	14.98	1308	0.02224	0.02224	0.0796974	0.165445
GO:0060742	epithelial cell differentiation involved...	39	14	5.57	1309	0.00063	0.02225	0.00408977	0.165445
GO:1901888	regulation of cell junction assembly	515	142	73.5	1310	2.0e-15	0.02228	7.35564e-14	0.165445
GO:0001779	natural killer cell differentiation	61	15	8.71	1311	0.02231	0.02231	0.0797345	0.165445
GO:0070232	regulation of T cell apoptotic process	61	15	8.71	1312	0.02231	0.02231	0.0797345	0.165445
GO:0050678	regulation of epithelial cell proliferat...	862	229	123.02	1313	9.0e-22	0.02234	5.98959e-20	0.165445
GO:0000395	mRNA 5'-splice site recognition	21	7	3	1314	0.02234	0.02234	0.0797345	0.165445
GO:0010454	negative regulation of cell fate commitm...	21	7	3	1315	0.02234	0.02234	0.0797345	0.165445
GO:0033292	T-tubule organization	21	7	3	1316	0.02234	0.02234	0.0797345	0.165445
GO:0035524	proline transmembrane transport	21	7	3	1317	0.02234	0.02234	0.0797345	0.165445
GO:0061470	T follicular helper cell differentiation	21	7	3	1318	0.02234	0.02234	0.0797345	0.165445
GO:0062043	positive regulation of cardiac epithelia...	21	7	3	1319	0.02234	0.02234	0.0797345	0.165445
GO:2000051	negative regulation of non-canonical Wnt...	21	7	3	1320	0.02234	0.02234	0.0797345	0.165445
GO:2000698	positive regulation of epithelial cell d...	21	7	3	1321	0.02234	0.02234	0.0797345	0.165445
GO:0060322	head development	1981	474	282.72	1322	1e-30	0.02257	1.15094e-28	0.166969
GO:0001837	epithelial to mesenchymal transition	390	125	55.66	1323	2.6e-19	0.02258	1.43705e-17	0.166969
GO:0051961	negative regulation of nervous system de...	365	100	52.09	1324	4.0e-11	0.02270	9.68614e-10	0.16773
GO:0060326	cell chemotaxis	600	134	85.63	1325	5.8e-08	0.02272	9.36327e-07	0.167751
GO:1903036	positive regulation of response to wound...	191	42	27.26	1326	0.00254	0.02282	0.0133309	0.168362
GO:0071248	cellular response to metal ion	443	89	63.22	1327	0.00047	0.02287	0.00319085	0.168604
GO:0061437	renal system vasculature development	78	29	11.13	1328	4.4e-07	0.02300	6.18466e-06	0.169307
GO:0061440	kidney vasculature development	78	29	11.13	1329	4.4e-07	0.02300	6.18466e-06	0.169307
GO:0061438	renal system vasculature morphogenesis	18	9	2.57	1330	0.00035	0.02314	0.00247045	0.170082
GO:0061439	kidney vasculature morphogenesis	18	9	2.57	1331	0.00035	0.02314	0.00247045	0.170082
GO:0002052	positive regulation of neuroblast prolif...	56	14	7.99	1332	0.02330	0.02330	0.0828887	0.170744
GO:0030539	male genitalia development	56	14	7.99	1333	0.02330	0.02330	0.0828887	0.170744
GO:0044062	regulation of excretion	56	14	7.99	1334	0.02330	0.02330	0.0828887	0.170744
GO:0098698	postsynaptic specialization assembly	56	14	7.99	1335	0.02330	0.02330	0.0828887	0.170744
GO:0050900	leukocyte migration	744	160	106.18	1336	4.7e-08	0.02340	7.67614e-07	0.171349
GO:0030900	forebrain development	992	265	141.57	1337	2.1e-25	0.02351	1.77106e-23	0.172026
GO:0061053	somite development	191	51	27.26	1338	4.9e-06	0.02360	5.58703e-05	0.172555
GO:0099536	synaptic signaling	1762	304	251.46	1339	0.00019	0.02365	0.00144314	0.172792
GO:0045786	negative regulation of cell cycle	904	173	129.01	1340	2.8e-05	0.02396	0.000262631	0.174926
GO:0050869	negative regulation of B cell activation	84	26	11.99	1341	7.2e-05	0.02405	0.000614103	0.175336
GO:0003203	endocardial cushion morphogenesis	92	32	13.13	1342	6.6e-07	0.02407	8.94291e-06	0.175336
GO:0006929	substrate-dependent cell migration	65	19	9.28	1343	0.00140	0.02407	0.00813314	0.175336
GO:0048520	positive regulation of behavior	51	13	7.28	1344	0.02421	0.02421	0.0858139	0.175833
GO:0070571	negative regulation of neuron projection...	51	13	7.28	1345	0.02421	0.02421	0.0858139	0.175833
GO:0071498	cellular response to fluid shear stress	51	13	7.28	1346	0.02421	0.02421	0.0858139	0.175833
GO:0090189	regulation of branching involved in uret...	51	13	7.28	1347	0.02421	0.02421	0.0858139	0.175833
GO:1905050	positive regulation of metallopeptidase ...	26	8	3.71	1348	0.02444	0.02444	0.0865351	0.177371
GO:0060416	response to growth hormone	106	23	15.13	1349	0.02468	0.02468	0.0872586	0.17898
GO:0042116	macrophage activation	242	46	34.54	1350	0.02477	0.02477	0.0875451	0.1795
GO:0042749	regulation of circadian sleep/wake cycle	46	12	6.56	1351	0.02498	0.02498	0.0881918	0.180754
GO:0072087	renal vesicle development	46	12	6.56	1352	0.02498	0.02498	0.0881918	0.180754
GO:0014020	primary neural tube formation	222	55	31.68	1353	2.3e-05	0.02503	0.000220597	0.180982
GO:0060512	prostate gland morphogenesis	85	32	12.13	1354	8.2e-08	0.02505	1.29597e-06	0.180993
GO:0060119	inner ear receptor cell development	93	26	13.27	1355	0.00044	0.02522	0.00301437	0.181908
GO:0030032	lamellipodium assembly	200	39	28.54	1356	0.02523	0.02523	0.0890101	0.181908
GO:1904029	regulation of cyclin-dependent protein k...	227	58	32.4	1357	5.1e-06	0.02531	5.78809e-05	0.181908
GO:0002691	regulation of cellular extravasation	74	28	10.56	1358	4.6e-07	0.02535	6.43803e-06	0.181908
GO:0010907	positive regulation of glucose metabolic...	112	24	15.98	1359	0.02544	0.02544	0.0893915	0.181908
GO:0007567	parturition	31	9	4.42	1360	0.02546	0.02546	0.0893915	0.181908
GO:0010623	programmed cell death involved in cell d...	31	9	4.42	1361	0.02546	0.02546	0.0893915	0.181908
GO:0071872	cellular response to epinephrine stimulu...	31	9	4.42	1362	0.02546	0.02546	0.0893915	0.181908
GO:0016102	diterpenoid biosynthetic process	17	6	2.43	1363	0.02547	0.02547	0.0893915	0.181908
GO:0045113	regulation of integrin biosynthetic proc...	17	6	2.43	1364	0.02547	0.02547	0.0893915	0.181908
GO:0060931	sinoatrial node cell development	17	6	2.43	1365	0.02547	0.02547	0.0893915	0.181908
GO:0071321	cellular response to cGMP	17	6	2.43	1366	0.02547	0.02547	0.0893915	0.181908
GO:1903121	regulation of TRAIL-activated apoptotic ...	17	6	2.43	1367	0.02547	0.02547	0.0893915	0.181908
GO:0032964	collagen biosynthetic process	95	21	13.56	1368	0.02549	0.02549	0.0893915	0.181908
GO:0060291	long-term synaptic potentiation	235	53	33.54	1369	0.00041	0.02550	0.00285483	0.181908
GO:0002328	pro-B cell differentiation	41	11	5.85	1370	0.02553	0.02553	0.0893915	0.181908
GO:0045838	positive regulation of membrane potentia...	41	11	5.85	1371	0.02553	0.02553	0.0893915	0.181908
GO:0097202	activation of cysteine-type endopeptidas...	41	11	5.85	1372	0.02553	0.02553	0.0893915	0.181908
GO:0099509	regulation of presynaptic cytosolic calc...	41	11	5.85	1373	0.02553	0.02553	0.0893915	0.181908
GO:0048339	paraxial mesoderm development	49	16	6.99	1374	0.00089	0.02561	0.00554931	0.182345
GO:0032196	transposition	62	15	8.85	1375	0.02566	0.02566	0.0898146	0.182569
GO:0080164	regulation of nitric oxide metabolic pro...	141	29	20.12	1376	0.02569	0.02569	0.0898874	0.182607
GO:0046643	regulation of gamma-delta T cell activat...	36	10	5.14	1377	0.02574	0.02574	0.0899659	0.182607
GO:1902287	semaphorin-plexin signaling pathway invo...	36	10	5.14	1378	0.02574	0.02574	0.0899659	0.182607
GO:1905153	regulation of membrane invagination	36	10	5.14	1379	0.02574	0.02574	0.0899659	0.182607
GO:0042063	gliogenesis	749	164	106.89	1380	8.8e-09	0.02577	1.59132e-07	0.182687
GO:0050773	regulation of dendrite development	279	67	39.82	1381	9.7e-06	0.02581	0.000103824	0.182838
GO:0097150	neuronal stem cell population maintenanc...	73	17	10.42	1382	0.02616	0.02616	0.0913359	0.185183
GO:0043010	camera-type eye development	778	197	111.03	1383	1.6e-16	0.02638	6.31161e-15	0.186541
GO:0007584	response to nutrient	429	94	61.22	1384	1.2e-05	0.02639	0.00012436	0.186541
GO:0031294	lymphocyte costimulation	101	22	14.41	1385	0.02646	0.02646	0.0922517	0.186901
GO:0046189	phenol-containing compound biosynthetic ...	95	31	13.56	1386	4.6e-06	0.02650	5.29433e-05	0.187049
GO:1904994	regulation of leukocyte adhesion to vasc...	75	21	10.7	1387	0.00147	0.02678	0.00838543	0.188889
GO:1901018	positive regulation of potassium ion tra...	57	14	8.13	1388	0.02695	0.02695	0.0938931	0.189951
GO:0033555	multicellular organismal response to str...	183	36	26.12	1389	0.02707	0.02707	0.0942441	0.190659
GO:0001508	action potential	342	62	48.81	1390	0.02711	0.02711	0.0942827	0.190667
GO:0071260	cellular response to mechanical stimulus	201	39	28.69	1391	0.02711	0.02711	0.0942827	0.190667
GO:0015833	peptide transport	666	118	95.05	1392	0.00716	0.02718	0.0317239	0.191022
GO:0002448	mast cell mediated immunity	107	23	15.27	1393	0.02732	0.02732	0.0949455	0.191868
GO:0048640	negative regulation of developmental gro...	272	72	38.82	1394	9.1e-08	0.02740	1.42669e-06	0.192291
GO:0046887	positive regulation of hormone secretion	336	61	47.95	1395	0.02744	0.02744	0.0953287	0.192434
GO:0046545	development of primary female sexual cha...	253	68	36.11	1396	1.1e-07	0.02747	1.71086e-06	0.192506
GO:0002683	negative regulation of immune system pro...	963	195	137.43	1397	1.9e-07	0.02754	2.83782e-06	0.192859
GO:0010800	positive regulation of peptidyl-threonin...	68	16	9.7	1398	0.02774	0.02774	0.0962683	0.193114
GO:0003338	metanephros morphogenesis	73	21	10.42	1399	0.00101	0.02792	0.00612955	0.193114
GO:0051094	positive regulation of developmental pro...	3214	737	458.68	1400	1e-30	0.02798	1.15094e-28	0.193114
GO:0007528	neuromuscular junction development	113	24	16.13	1401	0.02806	0.02806	0.0965572	0.193114
GO:0002238	response to molecule of fungal origin	13	5	1.86	1402	0.02807	0.02807	0.0965572	0.193114
GO:0007296	vitellogenesis	13	5	1.86	1403	0.02807	0.02807	0.0965572	0.193114
GO:0010266	response to vitamin B1	13	5	1.86	1404	0.02807	0.02807	0.0965572	0.193114
GO:0010510	regulation of acetyl-CoA biosynthetic pr...	13	5	1.86	1405	0.02807	0.02807	0.0965572	0.193114
GO:0014038	regulation of Schwann cell differentiati...	13	5	1.86	1406	0.02807	0.02807	0.0965572	0.193114
GO:0018076	N-terminal peptidyl-lysine acetylation	13	5	1.86	1407	0.02807	0.02807	0.0965572	0.193114
GO:0034036	purine ribonucleoside bisphosphate biosy...	13	5	1.86	1408	0.02807	0.02807	0.0965572	0.193114
GO:0035385	Roundabout signaling pathway	13	5	1.86	1409	0.02807	0.02807	0.0965572	0.193114
GO:0045726	positive regulation of integrin biosynth...	13	5	1.86	1410	0.02807	0.02807	0.0965572	0.193114
GO:0050428	3'-phosphoadenosine 5'-phosphosulfate bi...	13	5	1.86	1411	0.02807	0.02807	0.0965572	0.193114
GO:0051001	negative regulation of nitric-oxide synt...	13	5	1.86	1412	0.02807	0.02807	0.0965572	0.193114
GO:0060040	retinal bipolar neuron differentiation	13	5	1.86	1413	0.02807	0.02807	0.0965572	0.193114
GO:0060374	mast cell differentiation	13	5	1.86	1414	0.02807	0.02807	0.0965572	0.193114
GO:0060437	lung growth	13	5	1.86	1415	0.02807	0.02807	0.0965572	0.193114
GO:0060648	mammary gland bud morphogenesis	13	5	1.86	1416	0.02807	0.02807	0.0965572	0.193114
GO:0061046	regulation of branching involved in lung...	13	5	1.86	1417	0.02807	0.02807	0.0965572	0.193114
GO:1902722	positive regulation of prolactin secreti...	13	5	1.86	1418	0.02807	0.02807	0.0965572	0.193114
GO:1905072	cardiac jelly development	13	5	1.86	1419	0.02807	0.02807	0.0965572	0.193114
GO:1905599	positive regulation of low-density lipop...	13	5	1.86	1420	0.02807	0.02807	0.0965572	0.193114
GO:1905962	glutamatergic neuron differentiation	13	5	1.86	1421	0.02807	0.02807	0.0965572	0.193114
GO:2001013	epithelial cell proliferation involved i...	13	5	1.86	1422	0.02807	0.02807	0.0965572	0.193114
GO:0051047	positive regulation of secretion	735	132	104.89	1423	0.00291	0.02816	0.0150071	0.193598
GO:1905048	regulation of metallopeptidase activity	52	13	7.42	1424	0.02819	0.02819	0.0968679	0.193668
GO:0031334	positive regulation of protein-containin...	641	109	91.48	1425	0.02833	0.02833	0.0973147	0.194493
GO:0055008	cardiac muscle tissue morphogenesis	135	41	19.27	1426	1.2e-06	0.02835	1.54468e-05	0.194494
GO:0072311	glomerular epithelial cell differentiati...	51	24	7.28	1427	2.2e-08	0.02849	3.73009e-07	0.195317
GO:0051726	regulation of cell cycle	2456	417	350.51	1428	5.7e-05	0.02853	0.000497885	0.195454
GO:0035418	protein localization to synapse	154	31	21.98	1429	0.02857	0.02857	0.0981047	0.195592
GO:0032371	regulation of sterol transport	119	25	16.98	1430	0.02871	0.02871	0.0984817	0.196275
GO:0032374	regulation of cholesterol transport	119	25	16.98	1431	0.02871	0.02871	0.0984817	0.196275
GO:0035095	behavioral response to nicotine	22	7	3.14	1432	0.02883	0.02883	0.0986167	0.196409
GO:0042487	regulation of odontogenesis of dentin-co...	22	7	3.14	1433	0.02883	0.02883	0.0986167	0.196409
GO:0043129	surfactant homeostasis	22	7	3.14	1434	0.02883	0.02883	0.0986167	0.196409
GO:0046462	monoacylglycerol metabolic process	22	7	3.14	1435	0.02883	0.02883	0.0986167	0.196409
GO:0051386	regulation of neurotrophin TRK receptor ...	22	7	3.14	1436	0.02883	0.02883	0.0986167	0.196409
GO:0001707	mesoderm formation	179	46	25.55	1437	3.9e-05	0.02891	0.000357244	0.196817
GO:0008306	associative learning	178	35	25.4	1438	0.02912	0.02912	0.0995739	0.198109
GO:0043949	regulation of cAMP-mediated signaling	85	19	12.13	1439	0.02918	0.02918	0.0997442	0.198379
GO:0043217	myelin maintenance	47	12	6.71	1440	0.02932	0.02932	0.100009	0.198842
GO:0060231	mesenchymal to epithelial transition	47	12	6.71	1441	0.02932	0.02932	0.100009	0.198842
GO:2000678	negative regulation of transcription reg...	47	12	6.71	1442	0.02932	0.02932	0.100009	0.198842
GO:0006972	hyperosmotic response	63	15	8.99	1443	0.02937	0.02937	0.100009	0.198842
GO:0021801	cerebral cortex radial glia-guided migra...	63	15	8.99	1444	0.02937	0.02937	0.100009	0.198842
GO:0022030	telencephalon glial cell migration	63	15	8.99	1445	0.02937	0.02937	0.100009	0.198842
GO:0045930	negative regulation of mitotic cell cycl...	570	109	81.35	1446	0.00079	0.02959	0.00500555	0.200193
GO:0045778	positive regulation of ossification	129	48	18.41	1447	8.6e-11	0.02971	1.97962e-09	0.200866
GO:1903670	regulation of sprouting angiogenesis	108	23	15.41	1448	0.03016	0.03016	0.102628	0.203767
GO:0042053	regulation of dopamine metabolic process	42	11	5.99	1449	0.03026	0.03026	0.102859	0.203947
GO:0042069	regulation of catecholamine metabolic pr...	42	11	5.99	1450	0.03026	0.03026	0.102859	0.203947
GO:0043970	histone H3-K9 acetylation	42	11	5.99	1451	0.03026	0.03026	0.102859	0.203947
GO:1902414	protein localization to cell junction	239	45	34.11	1452	0.03027	0.03027	0.102859	0.203947
GO:0002027	regulation of heart rate	256	55	36.53	1453	0.00111	0.03031	0.00662546	0.204076
GO:0018958	phenol-containing compound metabolic pro...	235	55	33.54	1454	0.00012	0.03038	0.000954439	0.204091
GO:0090303	positive regulation of wound healing	165	37	23.55	1455	0.00312	0.03044	0.0157986	0.204091
GO:0006012	galactose metabolic process	27	8	3.85	1456	0.03050	0.03050	0.103246	0.204091
GO:0018158	protein oxidation	27	8	3.85	1457	0.03050	0.03050	0.103246	0.204091
GO:0032836	glomerular basement membrane development	27	8	3.85	1458	0.03050	0.03050	0.103246	0.204091
GO:0048617	embryonic foregut morphogenesis	27	8	3.85	1459	0.03050	0.03050	0.103246	0.204091
GO:1902459	positive regulation of stem cell populat...	27	8	3.85	1460	0.03050	0.03050	0.103246	0.204091
GO:1904321	response to forskolin	27	8	3.85	1461	0.03050	0.03050	0.103246	0.204091
GO:1904322	cellular response to forskolin	27	8	3.85	1462	0.03050	0.03050	0.103246	0.204091
GO:1904752	regulation of vascular associated smooth...	95	30	13.56	1463	1.3e-05	0.03065	0.000133873	0.204955
GO:0031076	embryonic camera-type eye development	96	27	13.7	1464	0.00031	0.03084	0.00222831	0.205297
GO:0032000	positive regulation of fatty acid beta-o...	37	10	5.28	1465	0.03089	0.03089	0.104134	0.205297
GO:0042308	negative regulation of protein import in...	37	10	5.28	1466	0.03089	0.03089	0.104134	0.205297
GO:0042492	gamma-delta T cell differentiation	37	10	5.28	1467	0.03089	0.03089	0.104134	0.205297
GO:0070986	left/right axis specification	37	10	5.28	1468	0.03089	0.03089	0.104134	0.205297
GO:0071871	response to epinephrine	37	10	5.28	1469	0.03089	0.03089	0.104134	0.205297
GO:0090308	regulation of DNA methylation-dependent ...	37	10	5.28	1470	0.03089	0.03089	0.104134	0.205297
GO:1902548	negative regulation of cellular response...	37	10	5.28	1471	0.03089	0.03089	0.104134	0.205297
GO:1904590	negative regulation of protein import	37	10	5.28	1472	0.03089	0.03089	0.104134	0.205297
GO:0048017	inositol lipid-mediated signaling	475	108	67.79	1473	4.3e-07	0.03100	6.07903e-06	0.20545
GO:0050926	regulation of positive chemotaxis	58	14	8.28	1474	0.03101	0.03101	0.104419	0.20545
GO:0003214	cardiac left ventricle morphogenesis	32	9	4.57	1475	0.03106	0.03106	0.104419	0.20545
GO:0009113	purine nucleobase biosynthetic process	32	9	4.57	1476	0.03106	0.03106	0.104419	0.20545
GO:0034638	phosphatidylcholine catabolic process	32	9	4.57	1477	0.03106	0.03106	0.104419	0.20545
GO:0098840	protein transport along microtubule	32	9	4.57	1478	0.03106	0.03106	0.104419	0.20545
GO:0099118	microtubule-based protein transport	32	9	4.57	1479	0.03106	0.03106	0.104419	0.20545
GO:0097006	regulation of plasma lipoprotein particl...	161	32	22.98	1480	0.03115	0.03115	0.104686	0.205746
GO:0005979	regulation of glycogen biosynthetic proc...	80	18	11.42	1481	0.03119	0.03119	0.104712	0.205746
GO:0010962	regulation of glucan biosynthetic proces...	80	18	11.42	1482	0.03119	0.03119	0.104712	0.205746
GO:0098901	regulation of cardiac muscle cell action...	80	18	11.42	1483	0.03119	0.03119	0.104712	0.205746
GO:0086001	cardiac muscle cell action potential	203	39	28.97	1484	0.03121	0.03121	0.104744	0.205746
GO:0045671	negative regulation of osteoclast differ...	69	16	9.85	1485	0.03149	0.03149	0.105647	0.207452
GO:0048015	phosphatidylinositol-mediated signaling	463	106	66.08	1486	3.9e-07	0.03161	5.55367e-06	0.208103
GO:1990830	cellular response to leukemia inhibitory...	246	46	35.11	1487	0.03201	0.03201	0.107281	0.210594
GO:0010613	positive regulation of cardiac muscle hy...	86	19	12.27	1488	0.03260	0.03260	0.108997	0.213901
GO:0014072	response to isoquinoline alkaloid	86	19	12.27	1489	0.03260	0.03260	0.108997	0.213901
GO:0014742	positive regulation of muscle hypertroph...	86	19	12.27	1490	0.03260	0.03260	0.108997	0.213901
GO:0043278	response to morphine	86	19	12.27	1491	0.03260	0.03260	0.108997	0.213901
GO:0002067	glandular epithelial cell differentiatio...	158	45	22.55	1492	2.7e-06	0.03264	3.22911e-05	0.21402
GO:0030282	bone mineralization	264	77	37.68	1493	3.0e-10	0.03279	6.46454e-09	0.214859
GO:0014911	positive regulation of smooth muscle cel...	127	36	18.12	1494	2.9e-05	0.03286	0.000270971	0.215174
GO:0051056	regulation of small GTPase mediated sign...	860	166	122.73	1495	2.5e-05	0.03324	0.000237451	0.216614
GO:0008090	retrograde axonal transport	64	15	9.13	1496	0.03346	0.03346	0.111531	0.216614
GO:0030903	notochord development	29	12	4.14	1497	0.00034	0.03357	0.00241731	0.216614
GO:0007585	respiratory gaseous exchange by respirat...	162	32	23.12	1498	0.03367	0.03367	0.111531	0.216614
GO:0002524	hypersensitivity	18	6	2.57	1499	0.03370	0.03370	0.111531	0.216614
GO:0006108	malate metabolic process	18	6	2.57	1500	0.03370	0.03370	0.111531	0.216614
GO:0006657	CDP-choline pathway	18	6	2.57	1501	0.03370	0.03370	0.111531	0.216614
GO:0007161	calcium-independent cell-matrix adhesion	18	6	2.57	1502	0.03370	0.03370	0.111531	0.216614
GO:0010040	response to iron(II) ion	18	6	2.57	1503	0.03370	0.03370	0.111531	0.216614
GO:0010616	negative regulation of cardiac muscle ad...	18	6	2.57	1504	0.03370	0.03370	0.111531	0.216614
GO:0019065	receptor-mediated endocytosis of virus b...	18	6	2.57	1505	0.03370	0.03370	0.111531	0.216614
GO:0019371	cyclooxygenase pathway	18	6	2.57	1506	0.03370	0.03370	0.111531	0.216614
GO:0032308	positive regulation of prostaglandin sec...	18	6	2.57	1507	0.03370	0.03370	0.111531	0.216614
GO:0048537	mucosa-associated lymphoid tissue develo...	18	6	2.57	1508	0.03370	0.03370	0.111531	0.216614
GO:0048541	Peyer's patch development	18	6	2.57	1509	0.03370	0.03370	0.111531	0.216614
GO:0060398	regulation of growth hormone receptor si...	18	6	2.57	1510	0.03370	0.03370	0.111531	0.216614
GO:0070172	positive regulation of tooth mineralizat...	18	6	2.57	1511	0.03370	0.03370	0.111531	0.216614
GO:0070305	response to cGMP	18	6	2.57	1512	0.03370	0.03370	0.111531	0.216614
GO:0071492	cellular response to UV-A	18	6	2.57	1513	0.03370	0.03370	0.111531	0.216614
GO:0072033	renal vesicle formation	18	6	2.57	1514	0.03370	0.03370	0.111531	0.216614
GO:0072239	metanephric glomerulus vasculature devel...	18	6	2.57	1515	0.03370	0.03370	0.111531	0.216614
GO:0090461	glutamate homeostasis	18	6	2.57	1516	0.03370	0.03370	0.111531	0.216614
GO:0098883	synapse pruning	18	6	2.57	1517	0.03370	0.03370	0.111531	0.216614
GO:1900623	regulation of monocyte aggregation	18	6	2.57	1518	0.03370	0.03370	0.111531	0.216614
GO:1900625	positive regulation of monocyte aggregat...	18	6	2.57	1519	0.03370	0.03370	0.111531	0.216614
GO:1901213	regulation of transcription from RNA pol...	18	6	2.57	1520	0.03370	0.03370	0.111531	0.216614
GO:1903243	negative regulation of cardiac muscle hy...	18	6	2.57	1521	0.03370	0.03370	0.111531	0.216614
GO:1903400	L-arginine transmembrane transport	18	6	2.57	1522	0.03370	0.03370	0.111531	0.216614
GO:0007162	negative regulation of cell adhesion	768	147	109.6	1523	0.00011	0.03375	0.000883522	0.216793
GO:0070570	regulation of neuron projection regenera...	92	20	13.13	1524	0.03382	0.03382	0.111777	0.2171
GO:1903579	negative regulation of ATP metabolic pro...	68	21	9.7	1525	0.00036	0.03390	0.00253009	0.217315
GO:0060445	branching involved in salivary gland mor...	63	20	8.99	1526	0.00033	0.03391	0.00235134	0.217315
GO:1904646	cellular response to amyloid-beta	115	24	16.41	1527	0.03392	0.03392	0.11207	0.217315
GO:0033138	positive regulation of peptidyl-serine p...	247	46	35.25	1528	0.03405	0.03405	0.112462	0.217634
GO:0010517	regulation of phospholipase activity	186	47	26.54	1529	5.1e-05	0.03413	0.000451115	0.217634
GO:0014047	glutamate secretion	48	12	6.85	1530	0.03417	0.03417	0.112554	0.217634
GO:0046321	positive regulation of fatty acid oxidat...	48	12	6.85	1531	0.03417	0.03417	0.112554	0.217634
GO:0051938	L-glutamate import	48	12	6.85	1532	0.03417	0.03417	0.112554	0.217634
GO:0060216	definitive hemopoiesis	48	12	6.85	1533	0.03417	0.03417	0.112554	0.217634
GO:0061162	establishment of monopolar cell polarity	48	12	6.85	1534	0.03417	0.03417	0.112554	0.217634
GO:0098712	L-glutamate import across plasma membran...	48	12	6.85	1535	0.03417	0.03417	0.112554	0.217634
GO:1902004	positive regulation of amyloid-beta form...	48	12	6.85	1536	0.03417	0.03417	0.112554	0.217634
GO:0032890	regulation of organic acid transport	159	39	22.69	1537	0.00041	0.03436	0.00285483	0.218701
GO:0016572	histone phosphorylation	121	25	17.27	1538	0.03450	0.03450	0.113603	0.21945
GO:0060393	regulation of pathway-restricted SMAD pr...	156	36	22.26	1539	0.00211	0.03457	0.0112737	0.219752
GO:0070252	actin-mediated cell contraction	242	59	34.54	1540	2.0e-05	0.03488	0.000193531	0.221562
GO:1901137	carbohydrate derivative biosynthetic pro...	1367	246	195.09	1541	5.7e-05	0.03490	0.000497885	0.221562
GO:0046883	regulation of hormone secretion	608	103	86.77	1542	0.03517	0.03517	0.115731	0.223131
GO:0035282	segmentation	219	70	31.25	1543	2.1e-11	0.03531	5.24089e-10	0.223845
GO:0044319	wound healing, spreading of cells	120	29	17.13	1544	0.00266	0.03545	0.0138936	0.223845
GO:0090505	epiboly involved in wound healing	120	29	17.13	1545	0.00266	0.03545	0.0138936	0.223845
GO:0002223	stimulatory C-type lectin receptor signa...	59	14	8.42	1546	0.03549	0.03549	0.11651	0.223845
GO:0034368	protein-lipid complex remodeling	59	14	8.42	1547	0.03549	0.03549	0.11651	0.223845
GO:0034369	plasma lipoprotein particle remodeling	59	14	8.42	1548	0.03549	0.03549	0.11651	0.223845
GO:1990840	response to lectin	59	14	8.42	1549	0.03549	0.03549	0.11651	0.223845
GO:1990858	cellular response to lectin	59	14	8.42	1550	0.03549	0.03549	0.11651	0.223845
GO:0010771	negative regulation of cell morphogenesi...	43	11	6.14	1551	0.03558	0.03558	0.116531	0.223845
GO:0034138	toll-like receptor 3 signaling pathway	43	11	6.14	1552	0.03558	0.03558	0.116531	0.223845
GO:0051900	regulation of mitochondrial depolarizati...	43	11	6.14	1553	0.03558	0.03558	0.116531	0.223845
GO:1900025	negative regulation of substrate adhesio...	43	11	6.14	1554	0.03558	0.03558	0.116531	0.223845
GO:0034383	low-density lipoprotein particle clearan...	70	16	9.99	1555	0.03558	0.03558	0.116531	0.223845
GO:0043154	negative regulation of cysteine-type end...	205	39	29.26	1556	0.03578	0.03578	0.117147	0.224814
GO:0022029	telencephalon cell migration	146	39	20.84	1557	5.9e-05	0.03578	0.000512608	0.224814
GO:0060740	prostate gland epithelium morphogenesis	82	31	11.7	1558	1.2e-07	0.03612	1.84585e-06	0.226639
GO:0050709	negative regulation of protein secretion	151	30	21.55	1559	0.03614	0.03614	0.118128	0.226639
GO:0071363	cellular response to growth factor stimu...	1727	442	246.47	1560	1e-30	0.03614	1.15094e-28	0.226639
GO:0046473	phosphatidic acid metabolic process	87	19	12.42	1561	0.03631	0.03631	0.118605	0.226737
GO:0033627	cell adhesion mediated by integrin	195	52	27.83	1562	4.1e-06	0.03636	4.75804e-05	0.226737
GO:0007350	blastoderm segmentation	59	21	8.42	1563	3.6e-05	0.03640	0.000332567	0.226737
GO:0001553	luteinization	23	7	3.28	1564	0.03648	0.03648	0.118724	0.226737
GO:0003190	atrioventricular valve formation	23	7	3.28	1565	0.03648	0.03648	0.118724	0.226737
GO:0003284	septum primum development	23	7	3.28	1566	0.03648	0.03648	0.118724	0.226737
GO:0003289	atrial septum primum morphogenesis	23	7	3.28	1567	0.03648	0.03648	0.118724	0.226737
GO:0035360	positive regulation of peroxisome prolif...	23	7	3.28	1568	0.03648	0.03648	0.118724	0.226737
GO:0035630	bone mineralization involved in bone mat...	23	7	3.28	1569	0.03648	0.03648	0.118724	0.226737
GO:0042415	norepinephrine metabolic process	23	7	3.28	1570	0.03648	0.03648	0.118724	0.226737
GO:0071314	cellular response to cocaine	23	7	3.28	1571	0.03648	0.03648	0.118724	0.226737
GO:0072257	metanephric nephron tubule epithelial ce...	23	7	3.28	1572	0.03648	0.03648	0.118724	0.226737
GO:0072307	regulation of metanephric nephron tubule...	23	7	3.28	1573	0.03648	0.03648	0.118724	0.226737
GO:1902884	positive regulation of response to oxida...	23	7	3.28	1574	0.03648	0.03648	0.118724	0.226737
GO:0007351	tripartite regional subdivision	38	10	5.42	1575	0.03673	0.03673	0.119181	0.227568
GO:0008595	anterior/posterior axis specification, e...	38	10	5.42	1576	0.03673	0.03673	0.119181	0.227568
GO:0035358	regulation of peroxisome proliferator ac...	38	10	5.42	1577	0.03673	0.03673	0.119181	0.227568
GO:0035999	tetrahydrofolate interconversion	38	10	5.42	1578	0.03673	0.03673	0.119181	0.227568
GO:1903978	regulation of microglial cell activation	38	10	5.42	1579	0.03673	0.03673	0.119181	0.227568
GO:0010950	positive regulation of endopeptidase act...	467	98	66.65	1580	4.7e-05	0.03684	0.00042339	0.228105
GO:0042886	amide transport	739	128	105.47	1581	0.01097	0.03690	0.0451491	0.228332
GO:0002062	chondrocyte differentiation	298	83	42.53	1582	7.4e-10	0.03700	1.51452e-08	0.228785
GO:0048588	developmental cell growth	620	140	88.48	1583	1.5e-08	0.03702	2.61578e-07	0.228785
GO:0071354	cellular response to interleukin-6	91	27	12.99	1584	0.00012	0.03708	0.000954439	0.229011
GO:0007507	heart development	1543	369	220.21	1585	4.9e-25	0.03712	4.09715e-23	0.229114
GO:0060191	regulation of lipase activity	239	56	34.11	1586	0.00010	0.03738	0.000819347	0.230112
GO:0046426	negative regulation of receptor signalin...	76	17	10.85	1587	0.03741	0.03741	0.12122	0.230112
GO:0048679	regulation of axon regeneration	76	17	10.85	1588	0.03741	0.03741	0.12122	0.230112
GO:0046645	positive regulation of gamma-delta T cel...	33	9	4.71	1589	0.03747	0.03747	0.12122	0.230112
GO:0050872	white fat cell differentiation	33	9	4.71	1590	0.03747	0.03747	0.12122	0.230112
GO:0098814	spontaneous synaptic transmission	33	9	4.71	1591	0.03747	0.03747	0.12122	0.230112
GO:1900272	negative regulation of long-term synapti...	33	9	4.71	1592	0.03747	0.03747	0.12122	0.230112
GO:0071322	cellular response to carbohydrate stimul...	386	68	55.09	1593	0.03747	0.03747	0.12122	0.230112
GO:1903817	negative regulation of voltage-gated pot...	28	8	4	1594	0.03752	0.03752	0.121342	0.230253
GO:0010885	regulation of cholesterol storage	54	13	7.71	1595	0.03754	0.03754	0.121366	0.230253
GO:0031532	actin cytoskeleton reorganization	292	53	41.67	1596	0.03763	0.03763	0.121617	0.230661
GO:0000079	regulation of cyclin-dependent protein s...	217	53	30.97	1597	4.8e-05	0.03780	0.000432	0.231558
GO:0051482	positive regulation of cytosolic calcium...	65	15	9.28	1598	0.03795	0.03795	0.122611	0.232331
GO:2001237	negative regulation of extrinsic apoptot...	255	47	36.39	1599	0.03805	0.03805	0.122893	0.232797
GO:0035850	epithelial cell differentiation involved...	116	47	16.55	1600	4.0e-12	0.03831	1.07211e-10	0.233032
GO:1990823	response to leukemia inhibitory factor	249	46	35.54	1601	0.03844	0.03844	0.123922	0.233032
GO:1990791	dorsal root ganglion development	29	13	4.14	1602	7.2e-05	0.03849	0.000614103	0.233032
GO:0032885	regulation of polysaccharide biosyntheti...	99	21	14.13	1603	0.03850	0.03850	0.123922	0.233032
GO:0000022	mitotic spindle elongation	14	5	2	1604	0.03865	0.03865	0.123922	0.233032
GO:0002317	plasma cell differentiation	14	5	2	1605	0.03865	0.03865	0.123922	0.233032
GO:0007442	hindgut morphogenesis	14	5	2	1606	0.03865	0.03865	0.123922	0.233032
GO:0018197	peptidyl-aspartic acid modification	14	5	2	1607	0.03865	0.03865	0.123922	0.233032
GO:0030505	inorganic diphosphate transport	14	5	2	1608	0.03865	0.03865	0.123922	0.233032
GO:0033602	negative regulation of dopamine secretio...	14	5	2	1609	0.03865	0.03865	0.123922	0.233032
GO:0048840	otolith development	14	5	2	1610	0.03865	0.03865	0.123922	0.233032
GO:0051231	spindle elongation	14	5	2	1611	0.03865	0.03865	0.123922	0.233032
GO:0060023	soft palate development	14	5	2	1612	0.03865	0.03865	0.123922	0.233032
GO:0061009	common bile duct development	14	5	2	1613	0.03865	0.03865	0.123922	0.233032
GO:0071671	regulation of smooth muscle cell chemota...	14	5	2	1614	0.03865	0.03865	0.123922	0.233032
GO:0097151	positive regulation of inhibitory postsy...	14	5	2	1615	0.03865	0.03865	0.123922	0.233032
GO:0097475	motor neuron migration	14	5	2	1616	0.03865	0.03865	0.123922	0.233032
GO:0098828	modulation of inhibitory postsynaptic po...	14	5	2	1617	0.03865	0.03865	0.123922	0.233032
GO:0098902	regulation of membrane depolarization du...	14	5	2	1618	0.03865	0.03865	0.123922	0.233032
GO:1903566	positive regulation of protein localizat...	14	5	2	1619	0.03865	0.03865	0.123922	0.233032
GO:1905098	negative regulation of guanyl-nucleotide...	14	5	2	1620	0.03865	0.03865	0.123922	0.233032
GO:1990048	anterograde neuronal dense core vesicle ...	14	5	2	1621	0.03865	0.03865	0.123922	0.233032
GO:0008544	epidermis development	657	177	93.76	1622	9.0e-18	0.03865	3.98403e-16	0.233032
GO:0006493	protein O-linked glycosylation	194	37	27.69	1623	0.03866	0.03866	0.123922	0.233032
GO:0070613	regulation of protein processing	178	39	25.4	1624	0.00377	0.03873	0.0185429	0.23331
GO:0051955	regulation of amino acid transport	82	18	11.7	1625	0.03898	0.03898	0.124866	0.234672
GO:0031669	cellular response to nutrient levels	549	103	78.35	1626	0.00204	0.03903	0.0110322	0.234828
GO:0050891	multicellular organismal water homeostas...	118	36	16.84	1627	4.8e-06	0.03926	5.49864e-05	0.236067
GO:0003231	cardiac ventricle development	338	105	48.24	1628	2.0e-15	0.03944	7.35564e-14	0.237003
GO:0071621	granulocyte chemotaxis	231	43	32.97	1629	0.03955	0.03955	0.126457	0.237116
GO:0006670	sphingosine metabolic process	49	12	6.99	1630	0.03958	0.03958	0.126457	0.237116
GO:0023019	signal transduction involved in regulati...	49	12	6.99	1631	0.03958	0.03958	0.126457	0.237116
GO:0031424	keratinization	49	12	6.99	1632	0.03958	0.03958	0.126457	0.237116
GO:2000774	positive regulation of cellular senescen...	49	12	6.99	1633	0.03958	0.03958	0.126457	0.237116
GO:0048260	positive regulation of receptor-mediated...	150	38	21.41	1634	0.00024	0.03964	0.00176801	0.237331
GO:0043547	positive regulation of GTPase activity	650	109	92.76	1635	0.03967	0.03967	0.126703	0.237365
GO:0006584	catecholamine metabolic process	114	30	16.27	1636	0.00052	0.03984	0.00346301	0.238091
GO:0009712	catechol-containing compound metabolic p...	114	30	16.27	1637	0.00052	0.03984	0.00346301	0.238091
GO:0060284	regulation of cell development	1303	312	185.96	1638	2.2e-21	0.03998	1.41596e-19	0.238782
GO:0034109	homotypic cell-cell adhesion	253	66	36.11	1639	5.4e-07	0.04008	7.47216e-06	0.239233
GO:0072089	stem cell proliferation	186	57	26.54	1640	8.1e-09	0.04026	1.47017e-07	0.240161
GO:0003013	circulatory system process	1482	326	211.5	1641	1.9e-16	0.04030	7.46494e-15	0.240253
GO:0010881	regulation of cardiac muscle contraction...	60	14	8.56	1642	0.04041	0.04041	0.128814	0.240615
GO:1902430	negative regulation of amyloid-beta form...	60	14	8.56	1643	0.04041	0.04041	0.128814	0.240615
GO:0060562	epithelial tube morphogenesis	817	215	116.6	1644	5.5e-20	0.04052	3.24136e-18	0.241124
GO:0007219	Notch signaling pathway	419	97	59.8	1645	7.0e-07	0.04096	9.43264e-06	0.243594
GO:0043535	regulation of blood vessel endothelial c...	258	62	36.82	1646	2.0e-05	0.04105	0.000193531	0.243981
GO:0070509	calcium ion import	201	38	28.69	1647	0.04111	0.04111	0.130918	0.244189
GO:0007268	chemical synaptic transmission	1676	287	239.19	1648	0.00047	0.04126	0.00319085	0.244753
GO:0098916	anterograde trans-synaptic signaling	1676	287	239.19	1649	0.00047	0.04126	0.00319085	0.244753
GO:0060389	pathway-restricted SMAD protein phosphor...	164	37	23.41	1650	0.00280	0.04128	0.0145318	0.244753
GO:0060685	regulation of prostatic bud formation	16	12	2.28	1651	7.3e-08	0.04134	1.16313e-06	0.24496
GO:0009151	purine deoxyribonucleotide metabolic pro...	38	12	5.42	1652	0.00515	0.04141	0.023946	0.245226
GO:0019184	nonribosomal peptide biosynthetic proces...	44	11	6.28	1653	0.04153	0.04153	0.132083	0.24546
GO:0090051	negative regulation of cell migration in...	44	11	6.28	1654	0.04153	0.04153	0.132083	0.24546
GO:0090190	positive regulation of branching involve...	44	11	6.28	1655	0.04153	0.04153	0.132083	0.24546
GO:0001776	leukocyte homeostasis	201	57	28.69	1656	1.6e-07	0.04155	2.41929e-06	0.24546
GO:0061351	neural precursor cell proliferation	349	87	49.81	1657	8.9e-08	0.04159	1.39982e-06	0.24546
GO:0051148	negative regulation of muscle cell diffe...	169	38	24.12	1658	0.00264	0.04160	0.0138039	0.24546
GO:0048813	dendrite morphogenesis	451	91	64.36	1659	0.00035	0.04170	0.00247045	0.245557
GO:0097435	supramolecular fiber organization	1983	389	283	1660	1.2e-11	0.04196	3.08937e-10	0.245557
GO:0003177	pulmonary valve development	57	28	8.13	1661	4.2e-10	0.04207	8.8553e-09	0.245557
GO:0034505	tooth mineralization	81	29	11.56	1662	1.1e-06	0.04213	1.42723e-05	0.245557
GO:1902750	negative regulation of cell cycle G2/M p...	160	39	22.83	1663	0.00046	0.04216	0.0031382	0.245557
GO:0042491	inner ear auditory receptor cell differe...	86	26	12.27	1664	0.00011	0.04236	0.000883522	0.245557
GO:0007224	smoothened signaling pathway	357	63	50.95	1665	0.04241	0.04241	0.13371	0.245557
GO:0006663	platelet activating factor biosynthetic ...	10	4	1.43	1666	0.04252	0.04252	0.13371	0.245557
GO:0014016	neuroblast differentiation	10	4	1.43	1667	0.04252	0.04252	0.13371	0.245557
GO:0019230	proprioception	10	4	1.43	1668	0.04252	0.04252	0.13371	0.245557
GO:0032474	otolith morphogenesis	10	4	1.43	1669	0.04252	0.04252	0.13371	0.245557
GO:0035021	negative regulation of Rac protein signa...	10	4	1.43	1670	0.04252	0.04252	0.13371	0.245557
GO:0043932	ossification involved in bone remodeling	10	4	1.43	1671	0.04252	0.04252	0.13371	0.245557
GO:0045338	farnesyl diphosphate metabolic process	10	4	1.43	1672	0.04252	0.04252	0.13371	0.245557
GO:0060355	positive regulation of cell adhesion mol...	10	4	1.43	1673	0.04252	0.04252	0.13371	0.245557
GO:0060400	negative regulation of growth hormone re...	10	4	1.43	1674	0.04252	0.04252	0.13371	0.245557
GO:0060748	tertiary branching involved in mammary g...	10	4	1.43	1675	0.04252	0.04252	0.13371	0.245557
GO:0060978	angiogenesis involved in coronary vascul...	10	4	1.43	1676	0.04252	0.04252	0.13371	0.245557
GO:0061205	paramesonephric duct development	10	4	1.43	1677	0.04252	0.04252	0.13371	0.245557
GO:0062232	prostanoid catabolic process	10	4	1.43	1678	0.04252	0.04252	0.13371	0.245557
GO:0071461	cellular response to redox state	10	4	1.43	1679	0.04252	0.04252	0.13371	0.245557
GO:0097155	fasciculation of sensory neuron axon	10	4	1.43	1680	0.04252	0.04252	0.13371	0.245557
GO:0098907	regulation of SA node cell action potent...	10	4	1.43	1681	0.04252	0.04252	0.13371	0.245557
GO:1902339	positive regulation of apoptotic process...	10	4	1.43	1682	0.04252	0.04252	0.13371	0.245557
GO:1902669	positive regulation of axon guidance	10	4	1.43	1683	0.04252	0.04252	0.13371	0.245557
GO:1902803	regulation of synaptic vesicle transport	10	4	1.43	1684	0.04252	0.04252	0.13371	0.245557
GO:1903215	negative regulation of protein targeting...	10	4	1.43	1685	0.04252	0.04252	0.13371	0.245557
GO:1904071	presynaptic active zone assembly	10	4	1.43	1686	0.04252	0.04252	0.13371	0.245557
GO:1904395	positive regulation of skeletal muscle a...	10	4	1.43	1687	0.04252	0.04252	0.13371	0.245557
GO:1904426	positive regulation of GTP binding	10	4	1.43	1688	0.04252	0.04252	0.13371	0.245557
GO:1905344	prostaglandin catabolic process	10	4	1.43	1689	0.04252	0.04252	0.13371	0.245557
GO:1905448	positive regulation of mitochondrial ATP...	10	4	1.43	1690	0.04252	0.04252	0.13371	0.245557
GO:1905600	regulation of receptor-mediated endocyto...	10	4	1.43	1691	0.04252	0.04252	0.13371	0.245557
GO:1905651	regulation of artery morphogenesis	10	4	1.43	1692	0.04252	0.04252	0.13371	0.245557
GO:1905653	positive regulation of artery morphogene...	10	4	1.43	1693	0.04252	0.04252	0.13371	0.245557
GO:2001027	negative regulation of endothelial cell ...	10	4	1.43	1694	0.04252	0.04252	0.13371	0.245557
GO:0007423	sensory organ development	1316	371	187.81	1695	1e-30	0.04270	1.15094e-28	0.246451
GO:0030178	negative regulation of Wnt signaling pat...	413	120	58.94	1696	5.1e-15	0.04281	1.84108e-13	0.24691
GO:0090504	epiboly	122	29	17.41	1697	0.00344	0.04283	0.0172494	0.24691
GO:0033081	regulation of T cell differentiation in ...	55	13	7.85	1698	0.04296	0.04296	0.135007	0.247513
GO:0030072	peptide hormone secretion	594	100	84.77	1699	0.04304	0.04304	0.135215	0.247536
GO:0051051	negative regulation of transport	993	187	141.71	1700	3.5e-05	0.04308	0.00032394	0.247536
GO:0042398	cellular modified amino acid biosyntheti...	106	22	15.13	1701	0.04319	0.04319	0.135599	0.247536
GO:0034112	positive regulation of homotypic cell-ce...	40	14	5.71	1702	0.00085	0.04329	0.00535106	0.247536
GO:0033629	negative regulation of cell adhesion med...	39	10	5.57	1703	0.04329	0.04329	0.135781	0.247536
GO:0070233	negative regulation of T cell apoptotic ...	39	10	5.57	1704	0.04329	0.04329	0.135781	0.247536
GO:0071397	cellular response to cholesterol	39	10	5.57	1705	0.04329	0.04329	0.135781	0.247536
GO:0021799	cerebral cortex radially oriented cell m...	83	18	11.85	1706	0.04337	0.04337	0.135781	0.247536
GO:0006975	DNA damage induced protein phosphorylati...	19	6	2.71	1707	0.04347	0.04347	0.135781	0.247536
GO:0032276	regulation of gonadotropin secretion	19	6	2.71	1708	0.04347	0.04347	0.135781	0.247536
GO:0032306	regulation of prostaglandin secretion	19	6	2.71	1709	0.04347	0.04347	0.135781	0.247536
GO:0034351	negative regulation of glial cell apopto...	19	6	2.71	1710	0.04347	0.04347	0.135781	0.247536
GO:0035234	ectopic germ cell programmed cell death	19	6	2.71	1711	0.04347	0.04347	0.135781	0.247536
GO:0036018	cellular response to erythropoietin	19	6	2.71	1712	0.04347	0.04347	0.135781	0.247536
GO:0050904	diapedesis	19	6	2.71	1713	0.04347	0.04347	0.135781	0.247536
GO:1901300	positive regulation of hydrogen peroxide...	19	6	2.71	1714	0.04347	0.04347	0.135781	0.247536
GO:1901897	regulation of relaxation of cardiac musc...	19	6	2.71	1715	0.04347	0.04347	0.135781	0.247536
GO:1902022	L-lysine transport	19	6	2.71	1716	0.04347	0.04347	0.135781	0.247536
GO:1903401	L-lysine transmembrane transport	19	6	2.71	1717	0.04347	0.04347	0.135781	0.247536
GO:1990504	dense core granule exocytosis	19	6	2.71	1718	0.04347	0.04347	0.135781	0.247536
GO:0051153	regulation of striated muscle cell diffe...	215	52	30.68	1719	7.4e-05	0.04369	0.000629515	0.248644
GO:0030509	BMP signaling pathway	369	102	52.66	1720	1.5e-11	0.04386	3.82148e-10	0.249467
GO:0010720	positive regulation of cell development	776	178	110.75	1721	4.5e-11	0.04413	1.07901e-09	0.250856
GO:0046632	alpha-beta T cell differentiation	270	49	38.53	1722	0.04417	0.04417	0.137924	0.250938
GO:0001558	regulation of cell growth	1031	203	147.14	1723	8.3e-07	0.04431	1.10475e-05	0.251587
GO:0045601	regulation of endothelial cell different...	97	26	13.84	1724	0.00089	0.04449	0.00554931	0.252316
GO:0032024	positive regulation of insulin secretion	190	36	27.12	1725	0.04449	0.04449	0.13879	0.252316
GO:0035023	regulation of Rho protein signal transdu...	235	51	33.54	1726	0.00130	0.04452	0.00762007	0.25234
GO:0033327	Leydig cell differentiation	34	9	4.85	1727	0.04472	0.04472	0.139374	0.253001
GO:0060841	venous blood vessel development	34	9	4.85	1728	0.04472	0.04472	0.139374	0.253001
GO:0090520	sphingolipid mediated signaling pathway	34	9	4.85	1729	0.04472	0.04472	0.139374	0.253001
GO:0034110	regulation of homotypic cell-cell adhesi...	92	32	13.13	1730	6.6e-07	0.04474	8.94291e-06	0.253001
GO:0031102	neuron projection regeneration	156	36	22.26	1731	0.00211	0.04486	0.0112737	0.253533
GO:0086064	cell communication by electrical couplin...	72	16	10.28	1732	0.04492	0.04492	0.139908	0.253725
GO:0001780	neutrophil homeostasis	39	15	5.57	1733	0.00017	0.04512	0.00129829	0.254708
GO:0060768	regulation of epithelial cell proliferat...	24	7	3.43	1734	0.04536	0.04536	0.140973	0.255075
GO:0070601	centromeric sister chromatid cohesion	24	7	3.43	1735	0.04536	0.04536	0.140973	0.255075
GO:0090129	positive regulation of synapse maturatio...	24	7	3.43	1736	0.04536	0.04536	0.140973	0.255075
GO:0006816	calcium ion transport	980	172	139.86	1737	0.00214	0.04542	0.0114153	0.255075
GO:0019933	cAMP-mediated signaling	154	30	21.98	1738	0.04548	0.04548	0.140973	0.255075
GO:0003163	sinoatrial node development	29	8	4.14	1739	0.04554	0.04554	0.140973	0.255075
GO:0015911	long-chain fatty acid import across plas...	29	8	4.14	1740	0.04554	0.04554	0.140973	0.255075
GO:0042045	epithelial fluid transport	29	8	4.14	1741	0.04554	0.04554	0.140973	0.255075
GO:0050910	detection of mechanical stimulus involve...	29	8	4.14	1742	0.04554	0.04554	0.140973	0.255075
GO:0060100	positive regulation of phagocytosis, eng...	29	8	4.14	1743	0.04554	0.04554	0.140973	0.255075
GO:1905155	positive regulation of membrane invagina...	29	8	4.14	1744	0.04554	0.04554	0.140973	0.255075
GO:0032098	regulation of appetite	50	12	7.14	1745	0.04555	0.04555	0.140973	0.255075
GO:0061339	establishment or maintenance of monopola...	50	12	7.14	1746	0.04555	0.04555	0.140973	0.255075
GO:0099515	actin filament-based transport	50	12	7.14	1747	0.04555	0.04555	0.140973	0.255075
GO:1904861	excitatory synapse assembly	61	14	8.71	1748	0.04581	0.04581	0.141733	0.256384
GO:0050920	regulation of chemotaxis	482	121	68.79	1749	1.9e-10	0.04598	4.16765e-09	0.257188
GO:0035315	hair cell differentiation	98	28	13.99	1750	0.00018	0.04608	0.00137038	0.2576
GO:0099173	postsynapse organization	494	95	70.5	1751	0.00137	0.04651	0.00800162	0.259856
GO:0034260	negative regulation of GTPase activity	78	17	11.13	1752	0.04665	0.04665	0.144241	0.260396
GO:0055074	calcium ion homeostasis	1040	198	148.42	1753	1.1e-05	0.04666	0.000115341	0.260396
GO:0070228	regulation of lymphocyte apoptotic proce...	116	33	16.55	1754	5.6e-05	0.04732	0.000490025	0.263929
GO:0050673	epithelial cell proliferation	1013	265	144.57	1755	5.8e-24	0.04761	4.50329e-22	0.265395
GO:0031103	axon regeneration	133	32	18.98	1756	0.00179	0.04777	0.00993846	0.266135
GO:0050714	positive regulation of protein secretion	328	58	46.81	1757	0.04803	0.04803	0.148301	0.267076
GO:0001662	behavioral fear response	84	18	11.99	1758	0.04810	0.04810	0.148301	0.267076
GO:0045475	locomotor rhythm	45	11	6.42	1759	0.04813	0.04813	0.148301	0.267076
GO:0045618	positive regulation of keratinocyte diff...	45	11	6.42	1760	0.04813	0.04813	0.148301	0.267076
GO:0051767	nitric-oxide synthase biosynthetic proce...	45	11	6.42	1761	0.04813	0.04813	0.148301	0.267076
GO:0051769	regulation of nitric-oxide synthase bios...	45	11	6.42	1762	0.04813	0.04813	0.148301	0.267076
GO:0072077	renal vesicle morphogenesis	45	11	6.42	1763	0.04813	0.04813	0.148301	0.267076
GO:0003094	glomerular filtration	67	15	9.56	1764	0.04819	0.04819	0.148392	0.267258
GO:0051347	positive regulation of transferase activ...	1433	305	204.51	1765	1.5e-13	0.04838	4.76445e-12	0.26816
GO:0034637	cellular carbohydrate biosynthetic proce...	173	33	24.69	1766	0.04843	0.04843	0.149085	0.268285
GO:0007169	transmembrane receptor protein tyrosine ...	1623	374	231.62	1767	2.6e-22	0.04863	1.87028e-20	0.269199
GO:0043903	regulation of biological process involve...	167	32	23.83	1768	0.04865	0.04865	0.149715	0.269199
GO:1904645	response to amyloid-beta	131	26	18.7	1769	0.04886	0.04886	0.150266	0.270208
GO:0035357	peroxisome proliferator activated recept...	56	13	7.99	1770	0.04890	0.04890	0.150342	0.270276
GO:0033674	positive regulation of kinase activity	1229	274	175.4	1771	9.8e-15	0.04894	3.51185e-13	0.270315
GO:0032873	negative regulation of stress-activated ...	137	27	19.55	1772	0.04899	0.04899	0.150524	0.270315
GO:0070303	negative regulation of stress-activated ...	137	27	19.55	1773	0.04899	0.04899	0.150524	0.270315
GO:0043029	T cell homeostasis	90	19	12.84	1774	0.04930	0.04930	0.151192	0.271566
GO:0060390	regulation of SMAD protein signal transd...	90	19	12.84	1775	0.04930	0.04930	0.151192	0.271566
GO:0070633	transepithelial transport	90	19	12.84	1776	0.04930	0.04930	0.151192	0.271566
GO:0099537	trans-synaptic signaling	1699	290	242.47	1777	0.00054	0.04935	0.003584	0.271689
GO:0048639	positive regulation of developmental gro...	445	95	63.51	1778	3.1e-05	0.04973	0.000288557	0.273627
GO:0002790	peptide secretion	611	102	87.2	1779	0.04987	0.04987	0.152844	0.274243
GO:1905207	regulation of cardiocyte differentiation	77	28	10.99	1780	1.2e-06	0.04990	1.54468e-05	0.274254
GO:0021846	cell proliferation in forebrain	73	16	10.42	1781	0.05018	0.05018	0.153698	0.275483
GO:0035024	negative regulation of Rho protein signa...	73	16	10.42	1782	0.05018	0.05018	0.153698	0.275483
GO:0072332	intrinsic apoptotic signaling pathway by...	198	37	28.26	1783	0.05032	0.05032	0.15403	0.276097
GO:0006582	melanin metabolic process	52	16	7.42	1784	0.00180	0.05037	0.00995444	0.276216
GO:0030010	establishment of cell polarity	367	64	52.38	1785	0.05045	0.05045	0.15438	0.2765
GO:0034501	protein localization to kinetochore	40	10	5.71	1786	0.05061	0.05061	0.154628	0.276757
GO:0045187	regulation of circadian sleep/wake cycle...	40	10	5.71	1787	0.05061	0.05061	0.154628	0.276757
GO:1903083	protein localization to condensed chromo...	40	10	5.71	1788	0.05061	0.05061	0.154628	0.276757
GO:2000615	regulation of histone H3-K9 acetylation	40	10	5.71	1789	0.05061	0.05061	0.154628	0.276757
GO:0044070	regulation of anion transport	192	36	27.4	1790	0.05075	0.05075	0.155007	0.277086
GO:0045445	myoblast differentiation	196	59	27.97	1791	9.4e-09	0.05114	1.68425e-07	0.277086
GO:0006710	androgen catabolic process	15	5	2.14	1792	0.05135	0.05135	0.155673	0.277086
GO:0010748	negative regulation of long-chain fatty ...	15	5	2.14	1793	0.05135	0.05135	0.155673	0.277086
GO:0032483	regulation of Rab protein signal transdu...	15	5	2.14	1794	0.05135	0.05135	0.155673	0.277086
GO:0033590	response to cobalamin	15	5	2.14	1795	0.05135	0.05135	0.155673	0.277086
GO:0035442	dipeptide transmembrane transport	15	5	2.14	1796	0.05135	0.05135	0.155673	0.277086
GO:0042938	dipeptide transport	15	5	2.14	1797	0.05135	0.05135	0.155673	0.277086
GO:0052651	monoacylglycerol catabolic process	15	5	2.14	1798	0.05135	0.05135	0.155673	0.277086
GO:0060594	mammary gland specification	15	5	2.14	1799	0.05135	0.05135	0.155673	0.277086
GO:0060717	chorion development	15	5	2.14	1800	0.05135	0.05135	0.155673	0.277086
GO:0061525	hindgut development	15	5	2.14	1801	0.05135	0.05135	0.155673	0.277086
GO:0090259	regulation of retinal ganglion cell axon...	15	5	2.14	1802	0.05135	0.05135	0.155673	0.277086
GO:0097350	neutrophil clearance	15	5	2.14	1803	0.05135	0.05135	0.155673	0.277086
GO:0140213	negative regulation of long-chain fatty ...	15	5	2.14	1804	0.05135	0.05135	0.155673	0.277086
GO:1902617	response to fluoride	15	5	2.14	1805	0.05135	0.05135	0.155673	0.277086
GO:1902953	positive regulation of ER to Golgi vesic...	15	5	2.14	1806	0.05135	0.05135	0.155673	0.277086
GO:1903935	response to sodium arsenite	15	5	2.14	1807	0.05135	0.05135	0.155673	0.277086
GO:1904669	ATP export	15	5	2.14	1808	0.05135	0.05135	0.155673	0.277086
GO:1904685	positive regulation of metalloendopeptid...	15	5	2.14	1809	0.05135	0.05135	0.155673	0.277086
GO:1905222	atrioventricular canal morphogenesis	15	5	2.14	1810	0.05135	0.05135	0.155673	0.277086
GO:2000171	negative regulation of dendrite developm...	15	5	2.14	1811	0.05135	0.05135	0.155673	0.277086
GO:2000380	regulation of mesoderm development	15	5	2.14	1812	0.05135	0.05135	0.155673	0.277086
GO:2000437	regulation of monocyte extravasation	15	5	2.14	1813	0.05135	0.05135	0.155673	0.277086
GO:0042594	response to starvation	489	83	69.79	1814	0.05146	0.05146	0.15591	0.277527
GO:0046475	glycerophospholipid catabolic process	62	14	8.85	1815	0.05168	0.05168	0.156334	0.278253
GO:0072567	chemokine (C-X-C motif) ligand 2 product...	62	14	8.85	1816	0.05168	0.05168	0.156334	0.278253
GO:2000341	regulation of chemokine (C-X-C motif) li...	62	14	8.85	1817	0.05168	0.05168	0.156334	0.278253
GO:0042908	xenobiotic transport	79	17	11.27	1818	0.05183	0.05183	0.156691	0.278907
GO:1903859	regulation of dendrite extension	61	17	8.71	1819	0.00421	0.05189	0.0201007	0.279076
GO:0006883	cellular sodium ion homeostasis	51	12	7.28	1820	0.05211	0.05211	0.157392	0.279798
GO:0022410	circadian sleep/wake cycle process	51	12	7.28	1821	0.05211	0.05211	0.157392	0.279798
GO:1903861	positive regulation of dendrite extensio...	51	12	7.28	1822	0.05211	0.05211	0.157392	0.279798
GO:0033993	response to lipid	2151	430	306.98	1823	4.9e-14	0.05234	1.65299e-12	0.280879
GO:0030278	regulation of ossification	278	83	39.67	1824	1.7e-11	0.05244	4.28637e-10	0.281261
GO:0007193	adenylate cyclase-inhibiting G protein-c...	156	30	22.26	1825	0.05263	0.05263	0.158913	0.282126
GO:0014902	myotube differentiation	263	57	37.53	1826	0.00073	0.05276	0.00464645	0.282638
GO:0046686	response to cadmium ion	150	29	21.41	1827	0.05279	0.05279	0.159298	0.282638
GO:0014015	positive regulation of gliogenesis	143	41	20.41	1828	6.2e-06	0.05285	6.92404e-05	0.282638
GO:0001541	ovarian follicle development	132	26	18.84	1829	0.05287	0.05287	0.159441	0.282638
GO:0007566	embryo implantation	132	26	18.84	1830	0.05287	0.05287	0.159441	0.282638
GO:0035115	embryonic forelimb morphogenesis	85	18	12.13	1831	0.05318	0.05318	0.160179	0.28414
GO:0009725	response to hormone	2142	425	305.69	1832	2.2e-13	0.05328	6.85433e-12	0.28447
GO:0051224	negative regulation of protein transport	286	51	40.82	1833	0.05330	0.05330	0.160441	0.28447
GO:0060348	bone development	538	133	76.78	1834	7.5e-11	0.05343	1.75532e-09	0.285009
GO:0002274	myeloid leukocyte activation	490	83	69.93	1835	0.05353	0.05353	0.161034	0.285386
GO:0048806	genitalia development	117	30	16.7	1836	0.00083	0.05366	0.00524202	0.285924
GO:0035330	regulation of hippo signaling	68	15	9.7	1837	0.05398	0.05398	0.162239	0.287316
GO:0097205	renal filtration	68	15	9.7	1838	0.05398	0.05398	0.162239	0.287316
GO:0060997	dendritic spine morphogenesis	193	36	27.54	1839	0.05411	0.05411	0.162579	0.287618
GO:0006814	sodium ion transport	542	109	77.35	1840	0.00011	0.05422	0.000883522	0.287618
GO:0002068	glandular epithelial cell development	86	23	12.27	1841	0.00176	0.05451	0.00979413	0.287618
GO:0002087	regulation of respiratory gaseous exchan...	30	8	4.28	1842	0.05461	0.05461	0.163418	0.287618
GO:0014831	gastro-intestinal system smooth muscle c...	30	8	4.28	1843	0.05461	0.05461	0.163418	0.287618
GO:0035112	genitalia morphogenesis	30	8	4.28	1844	0.05461	0.05461	0.163418	0.287618
GO:0038180	nerve growth factor signaling pathway	30	8	4.28	1845	0.05461	0.05461	0.163418	0.287618
GO:0042447	hormone catabolic process	30	8	4.28	1846	0.05461	0.05461	0.163418	0.287618
GO:0048703	embryonic viscerocranium morphogenesis	30	8	4.28	1847	0.05461	0.05461	0.163418	0.287618
GO:0048742	regulation of skeletal muscle fiber deve...	30	8	4.28	1848	0.05461	0.05461	0.163418	0.287618
GO:0070778	L-aspartate transmembrane transport	30	8	4.28	1849	0.05461	0.05461	0.163418	0.287618
GO:0099150	regulation of postsynaptic specializatio...	30	8	4.28	1850	0.05461	0.05461	0.163418	0.287618
GO:1905907	negative regulation of amyloid fibril fo...	30	8	4.28	1851	0.05461	0.05461	0.163418	0.287618
GO:0051783	regulation of nuclear division	337	59	48.09	1852	0.05468	0.05468	0.163418	0.287618
GO:0006551	leucine metabolic process	20	6	2.85	1853	0.05484	0.05484	0.163418	0.287618
GO:0006971	hypotonic response	20	6	2.85	1854	0.05484	0.05484	0.163418	0.287618
GO:0014719	skeletal muscle satellite cell activatio...	20	6	2.85	1855	0.05484	0.05484	0.163418	0.287618
GO:0021936	regulation of cerebellar granule cell pr...	20	6	2.85	1856	0.05484	0.05484	0.163418	0.287618
GO:0031547	brain-derived neurotrophic factor recept...	20	6	2.85	1857	0.05484	0.05484	0.163418	0.287618
GO:0031581	hemidesmosome assembly	20	6	2.85	1858	0.05484	0.05484	0.163418	0.287618
GO:0032799	low-density lipoprotein receptor particl...	20	6	2.85	1859	0.05484	0.05484	0.163418	0.287618
GO:0032802	low-density lipoprotein particle recepto...	20	6	2.85	1860	0.05484	0.05484	0.163418	0.287618
GO:0032803	regulation of low-density lipoprotein pa...	20	6	2.85	1861	0.05484	0.05484	0.163418	0.287618
GO:0036017	response to erythropoietin	20	6	2.85	1862	0.05484	0.05484	0.163418	0.287618
GO:0060921	sinoatrial node cell differentiation	20	6	2.85	1863	0.05484	0.05484	0.163418	0.287618
GO:2000172	regulation of branching morphogenesis of...	20	6	2.85	1864	0.05484	0.05484	0.163418	0.287618
GO:2000617	positive regulation of histone H3-K9 ace...	20	6	2.85	1865	0.05484	0.05484	0.163418	0.287618
GO:0097581	lamellipodium organization	274	49	39.1	1866	0.05486	0.05486	0.163427	0.287618
GO:0034698	response to gonadotropin	66	19	9.42	1867	0.00170	0.05508	0.00949264	0.2885
GO:0030540	female genitalia development	51	18	7.28	1868	0.00014	0.05515	0.00110098	0.2885
GO:1902746	regulation of lens fiber cell differenti...	14	10	2	1869	2.0e-06	0.05515	2.46423e-05	0.2885
GO:0086010	membrane depolarization during action po...	97	20	13.84	1870	0.05516	0.05516	0.164221	0.2885
GO:0006152	purine nucleoside catabolic process	15	8	2.14	1871	0.00043	0.05520	0.00295206	0.2885
GO:0001956	positive regulation of neurotransmitter ...	47	15	6.71	1872	0.00165	0.05527	0.00923981	0.2885
GO:0010769	regulation of cell morphogenesis involve...	293	52	41.82	1873	0.05528	0.05528	0.164528	0.2885
GO:0001574	ganglioside biosynthetic process	46	11	6.56	1874	0.05540	0.05540	0.164585	0.2885
GO:0006525	arginine metabolic process	46	11	6.56	1875	0.05540	0.05540	0.164585	0.2885
GO:0010839	negative regulation of keratinocyte prol...	46	11	6.56	1876	0.05540	0.05540	0.164585	0.2885
GO:0019896	axonal transport of mitochondrion	46	11	6.56	1877	0.05540	0.05540	0.164585	0.2885
GO:0060192	negative regulation of lipase activity	46	11	6.56	1878	0.05540	0.05540	0.164585	0.2885
GO:0045603	positive regulation of endothelial cell ...	25	7	3.57	1879	0.05550	0.05550	0.164632	0.2885
GO:0051890	regulation of cardioblast differentiatio...	25	7	3.57	1880	0.05550	0.05550	0.164632	0.2885
GO:0070255	regulation of mucus secretion	25	7	3.57	1881	0.05550	0.05550	0.164632	0.2885
GO:2000049	positive regulation of cell-cell adhesio...	25	7	3.57	1882	0.05550	0.05550	0.164632	0.2885
GO:0042093	T-helper cell differentiation	163	31	23.26	1883	0.05619	0.05619	0.166628	0.291931
GO:2000146	negative regulation of cell motility	778	206	111.03	1884	1.6e-19	0.05631	9.10047e-18	0.292297
GO:0009409	response to cold	109	22	15.56	1885	0.05635	0.05635	0.166951	0.292297
GO:0071622	regulation of granulocyte chemotaxis	109	22	15.56	1886	0.05635	0.05635	0.166951	0.292297
GO:0015807	L-amino acid transport	160	35	22.83	1887	0.00598	0.05640	0.0271977	0.292401
GO:1904705	regulation of vascular associated smooth...	160	46	22.83	1888	1.6e-06	0.05668	2.00164e-05	0.293697
GO:0001523	retinoid metabolic process	151	29	21.55	1889	0.05675	0.05675	0.168085	0.293904
GO:0048145	regulation of fibroblast proliferation	214	57	30.54	1890	1.5e-06	0.05680	1.89348e-05	0.294008
GO:0001890	placenta development	363	94	51.81	1891	3.7e-09	0.05714	7.08358e-08	0.295611
GO:0001704	formation of primary germ layer	307	100	43.81	1892	2.9e-16	0.05763	1.12137e-14	0.297989
GO:0006821	chloride transport	225	41	32.11	1893	0.05783	0.05783	0.171077	0.298865
GO:0010033	response to organic substance	7153	1335	1020.83	1894	1e-30	0.05789	1.15094e-28	0.299017
GO:0050951	sensory perception of temperature stimul...	63	14	8.99	1895	0.05806	0.05806	0.171602	0.299535
GO:0072576	liver morphogenesis	63	14	8.99	1896	0.05806	0.05806	0.171602	0.299535
GO:1900746	regulation of vascular endothelial growt...	57	20	8.13	1897	6.9e-05	0.05821	0.000592129	0.299535
GO:0001101	response to acid chemical	341	73	48.67	1898	0.00022	0.05851	0.00164924	0.299535
GO:0044264	cellular polysaccharide metabolic proces...	219	40	31.25	1899	0.05855	0.05855	0.172893	0.299535
GO:0002209	behavioral defense response	86	18	12.27	1900	0.05863	0.05863	0.172971	0.299535
GO:0003417	growth plate cartilage development	41	10	5.85	1901	0.05870	0.05870	0.172971	0.299535
GO:0021859	pyramidal neuron differentiation	41	10	5.85	1902	0.05870	0.05870	0.172971	0.299535
GO:0048712	negative regulation of astrocyte differe...	41	10	5.85	1903	0.05870	0.05870	0.172971	0.299535
GO:0060004	reflex	41	10	5.85	1904	0.05870	0.05870	0.172971	0.299535
GO:0030593	neutrophil chemotaxis	182	34	25.97	1905	0.05872	0.05872	0.172977	0.299535
GO:0017145	stem cell division	70	22	9.99	1906	0.00020	0.05876	0.00150972	0.299535
GO:0050806	positive regulation of synaptic transmis...	390	81	55.66	1907	0.00029	0.05881	0.00209378	0.299535
GO:0071900	regulation of protein serine/threonine k...	887	225	126.59	1908	8.7e-19	0.05892	4.52724e-17	0.299535
GO:0030038	contractile actin filament bundle assemb...	292	65	41.67	1909	0.00015	0.05900	0.00117022	0.299535
GO:0043149	stress fiber assembly	292	65	41.67	1910	0.00015	0.05900	0.00117022	0.299535
GO:0009308	amine metabolic process	255	56	36.39	1911	0.00058	0.05910	0.00379795	0.299535
GO:1905809	negative regulation of synapse organizat...	24	15	3.43	1912	7.4e-08	0.05913	1.17714e-06	0.299535
GO:0009636	response to toxic substance	512	86	73.07	1913	0.05921	0.05921	0.173641	0.299535
GO:0006022	aminoglycan metabolic process	307	54	43.81	1914	0.05921	0.05921	0.173641	0.299535
GO:0001818	negative regulation of cytokine producti...	636	114	90.77	1915	0.00567	0.05928	0.0261156	0.299535
GO:0035510	DNA dealkylation	52	12	7.42	1916	0.05929	0.05929	0.173641	0.299535
GO:0046068	cGMP metabolic process	52	12	7.42	1917	0.05929	0.05929	0.173641	0.299535
GO:0055119	relaxation of cardiac muscle	52	12	7.42	1918	0.05929	0.05929	0.173641	0.299535
GO:0070875	positive regulation of glycogen metaboli...	52	12	7.42	1919	0.05929	0.05929	0.173641	0.299535
GO:0006682	galactosylceramide biosynthetic process	11	4	1.57	1920	0.05946	0.05946	0.173641	0.299535
GO:0006701	progesterone biosynthetic process	11	4	1.57	1921	0.05946	0.05946	0.173641	0.299535
GO:0010668	ectodermal cell differentiation	11	4	1.57	1922	0.05946	0.05946	0.173641	0.299535
GO:0014908	myotube differentiation involved in skel...	11	4	1.57	1923	0.05946	0.05946	0.173641	0.299535
GO:0019375	galactolipid biosynthetic process	11	4	1.57	1924	0.05946	0.05946	0.173641	0.299535
GO:0019388	galactose catabolic process	11	4	1.57	1925	0.05946	0.05946	0.173641	0.299535
GO:0034201	response to oleic acid	11	4	1.57	1926	0.05946	0.05946	0.173641	0.299535
GO:0035602	fibroblast growth factor receptor signal...	11	4	1.57	1927	0.05946	0.05946	0.173641	0.299535
GO:0035603	fibroblast growth factor receptor signal...	11	4	1.57	1928	0.05946	0.05946	0.173641	0.299535
GO:0035604	fibroblast growth factor receptor signal...	11	4	1.57	1929	0.05946	0.05946	0.173641	0.299535
GO:0035607	fibroblast growth factor receptor signal...	11	4	1.57	1930	0.05946	0.05946	0.173641	0.299535
GO:0035934	corticosterone secretion	11	4	1.57	1931	0.05946	0.05946	0.173641	0.299535
GO:0042421	norepinephrine biosynthetic process	11	4	1.57	1932	0.05946	0.05946	0.173641	0.299535
GO:0045915	positive regulation of catecholamine met...	11	4	1.57	1933	0.05946	0.05946	0.173641	0.299535
GO:0045964	positive regulation of dopamine metaboli...	11	4	1.57	1934	0.05946	0.05946	0.173641	0.299535
GO:0046121	deoxyribonucleoside catabolic process	11	4	1.57	1935	0.05946	0.05946	0.173641	0.299535
GO:0048865	stem cell fate commitment	11	4	1.57	1936	0.05946	0.05946	0.173641	0.299535
GO:0060359	response to ammonium ion	11	4	1.57	1937	0.05946	0.05946	0.173641	0.299535
GO:0060979	vasculogenesis involved in coronary vasc...	11	4	1.57	1938	0.05946	0.05946	0.173641	0.299535
GO:0071493	cellular response to UV-B	11	4	1.57	1939	0.05946	0.05946	0.173641	0.299535
GO:0071691	cardiac muscle thin filament assembly	11	4	1.57	1940	0.05946	0.05946	0.173641	0.299535
GO:0097252	oligodendrocyte apoptotic process	11	4	1.57	1941	0.05946	0.05946	0.173641	0.299535
GO:1990708	conditioned place preference	11	4	1.57	1942	0.05946	0.05946	0.173641	0.299535
GO:1905039	carboxylic acid transmembrane transport	336	74	47.95	1943	7.8e-05	0.05957	0.000658959	0.299935
GO:1902622	regulation of neutrophil migration	81	21	11.56	1944	0.00408	0.05988	0.0197402	0.301341
GO:0051057	positive regulation of small GTPase medi...	191	43	27.26	1945	0.00141	0.06057	0.00818637	0.304656
GO:0060761	negative regulation of response to cytok...	152	29	21.69	1946	0.06092	0.06092	0.177639	0.305788
GO:0140115	export across plasma membrane	152	29	21.69	1947	0.06092	0.06092	0.177639	0.305788
GO:0009395	phospholipid catabolic process	104	21	14.84	1948	0.06092	0.06092	0.177639	0.305788
GO:0034381	plasma lipoprotein particle clearance	104	21	14.84	1949	0.06092	0.06092	0.177639	0.305788
GO:0009887	animal organ morphogenesis	2440	659	348.22	1950	1e-30	0.06101	1.15094e-28	0.306082
GO:0061005	cell differentiation involved in kidney ...	141	53	20.12	1951	5.8e-12	0.06136	1.53355e-10	0.307681
GO:0014002	astrocyte development	116	23	16.55	1952	0.06156	0.06156	0.179399	0.308367
GO:0072507	divalent inorganic cation homeostasis	1147	214	163.69	1953	1.8e-05	0.06156	0.000178053	0.308367
GO:0042438	melanin biosynthetic process	48	15	6.85	1954	0.00209	0.06162	0.0112035	0.30851
GO:0006949	syncytium formation	128	25	18.27	1955	0.06169	0.06169	0.179617	0.308575
GO:0014048	regulation of glutamate secretion	36	9	5.14	1956	0.06188	0.06188	0.179636	0.308575
GO:0031272	regulation of pseudopodium assembly	36	9	5.14	1957	0.06188	0.06188	0.179636	0.308575
GO:0031274	positive regulation of pseudopodium asse...	36	9	5.14	1958	0.06188	0.06188	0.179636	0.308575
GO:0031650	regulation of heat generation	36	9	5.14	1959	0.06188	0.06188	0.179636	0.308575
GO:0051764	actin crosslink formation	36	9	5.14	1960	0.06188	0.06188	0.179636	0.308575
GO:0051770	positive regulation of nitric-oxide synt...	36	9	5.14	1961	0.06188	0.06188	0.179636	0.308575
GO:0002573	myeloid leukocyte differentiation	484	111	69.07	1962	1.9e-07	0.06189	2.83782e-06	0.308575
GO:0001975	response to amphetamine	75	16	10.7	1963	0.06198	0.06198	0.179766	0.308575
GO:0002433	immune response-regulating cell surface ...	75	16	10.7	1964	0.06198	0.06198	0.179766	0.308575
GO:0038096	Fc-gamma receptor signaling pathway invo...	75	16	10.7	1965	0.06198	0.06198	0.179766	0.308575
GO:0048638	regulation of developmental growth	840	188	119.88	1966	1.1e-10	0.06202	2.50263e-09	0.308617
GO:0010976	positive regulation of neuron projection...	410	80	58.51	1967	0.00206	0.06217	0.0110975	0.309206
GO:0032092	positive regulation of protein binding	239	43	34.11	1968	0.06303	0.06303	0.182541	0.313324
GO:0042462	eye photoreceptor cell development	81	17	11.56	1969	0.06337	0.06337	0.1832	0.314376
GO:0003091	renal water homeostasis	47	11	6.71	1970	0.06337	0.06337	0.1832	0.314376
GO:0031445	regulation of heterochromatin assembly	47	11	6.71	1971	0.06337	0.06337	0.1832	0.314376
GO:0120261	regulation of heterochromatin organizati...	47	11	6.71	1972	0.06337	0.06337	0.1832	0.314376
GO:0007292	female gamete generation	294	63	41.96	1973	0.00055	0.06365	0.00363557	0.315605
GO:0016101	diterpenoid metabolic process	171	32	24.4	1974	0.06378	0.06378	0.184331	0.316089
GO:0098773	skin epidermis development	209	68	29.83	1975	1.6e-11	0.06391	4.05513e-10	0.316413
GO:0001838	embryonic epithelial tube formation	294	80	41.96	1976	4.8e-09	0.06391	9.01313e-08	0.316413
GO:0003015	heart process	618	119	88.2	1977	0.00036	0.06432	0.00253009	0.317359
GO:0002294	CD4-positive, alpha-beta T cell differen...	165	31	23.55	1978	0.06432	0.06432	0.185837	0.317359
GO:0097094	craniofacial suture morphogenesis	47	16	6.71	1979	0.00053	0.06441	0.00352241	0.317359
GO:0008608	attachment of spindle microtubules to ki...	87	18	12.42	1980	0.06446	0.06446	0.186021	0.317359
GO:0033003	regulation of mast cell activation	87	18	12.42	1981	0.06446	0.06446	0.186021	0.317359
GO:0045879	negative regulation of smoothened signal...	87	18	12.42	1982	0.06446	0.06446	0.186021	0.317359
GO:0086005	ventricular cardiac muscle cell action p...	87	18	12.42	1983	0.06446	0.06446	0.186021	0.317359
GO:1901214	regulation of neuron death	748	163	106.75	1984	1.4e-08	0.06451	2.45013e-07	0.317359
GO:1900274	regulation of phospholipase C activity	112	32	15.98	1985	6.6e-05	0.06461	0.000568879	0.317359
GO:0003334	keratinocyte development	31	8	4.42	1986	0.06475	0.06475	0.186254	0.317359
GO:0009263	deoxyribonucleotide biosynthetic process	31	8	4.42	1987	0.06475	0.06475	0.186254	0.317359
GO:0010692	regulation of alkaline phosphatase activ...	31	8	4.42	1988	0.06475	0.06475	0.186254	0.317359
GO:0014848	urinary tract smooth muscle contraction	31	8	4.42	1989	0.06475	0.06475	0.186254	0.317359
GO:0033604	negative regulation of catecholamine sec...	31	8	4.42	1990	0.06475	0.06475	0.186254	0.317359
GO:0061085	regulation of histone H3-K27 methylation	31	8	4.42	1991	0.06475	0.06475	0.186254	0.317359
GO:0070254	mucus secretion	31	8	4.42	1992	0.06475	0.06475	0.186254	0.317359
GO:0098969	neurotransmitter receptor transport to p...	31	8	4.42	1993	0.06475	0.06475	0.186254	0.317359
GO:1901077	regulation of relaxation of muscle	31	8	4.42	1994	0.06475	0.06475	0.186254	0.317359
GO:1903236	regulation of leukocyte tethering or rol...	31	8	4.42	1995	0.06475	0.06475	0.186254	0.317359
GO:2001214	positive regulation of vasculogenesis	31	8	4.42	1996	0.06475	0.06475	0.186254	0.317359
GO:0021648	vestibulocochlear nerve morphogenesis	22	11	3.14	1997	7.6e-05	0.06486	0.000642617	0.317739
GO:1904706	negative regulation of vascular associat...	64	14	9.13	1998	0.06495	0.06495	0.186586	0.31785
GO:0006486	protein glycosylation	521	87	74.35	1999	0.06498	0.06498	0.186586	0.31785
[truncated: 7,784 more rows]

## Sheet: 1×_up
GO.ID	Term	Annotated	Significant	Expected	Rank in p.value.elim	p.value.classic	p.value.elim	Adj.P.Classic	Adj.P.Elim
GO:0030199	collagen fibril organization	155	46	12.96	1	1.2e-14	1.2e-14	5.38514e-13	1.17396e-10
GO:0001525	angiogenesis	1349	224	112.79	2	1.1e-23	2.5e-14	1.31235e-21	1.22288e-10
GO:0060021	roof of mouth development	217	55	18.14	3	5.7e-14	5.7e-14	2.38304e-12	1.85877e-10
GO:0003148	outflow tract septum morphogenesis	86	32	7.19	4	1.2e-13	1.2e-13	4.91197e-12	2.9349e-10
GO:0050919	negative chemotaxis	127	42	10.62	5	2.5e-15	2.0e-12	1.2415e-13	3.9132e-09
GO:0000122	negative regulation of transcription by ...	2311	289	193.23	6	1.5e-12	5.6e-12	5.41494e-11	9.1308e-09
GO:0045599	negative regulation of fat cell differen...	134	38	11.2	7	1.1e-11	1.1e-11	3.5991e-10	1.53733e-08
GO:0009952	anterior/posterior pattern specification	444	81	37.12	8	2.0e-11	2.0e-11	6.3526e-10	2.44575e-08
GO:0051964	negative regulation of synapse assembly	13	11	1.09	9	9.1e-11	9.1e-11	2.65747e-09	9.8917e-08
GO:0048286	lung alveolus development	113	35	9.45	10	4.4e-12	1.6e-10	1.50508e-10	1.56528e-07
GO:0010718	positive regulation of epithelial to mes...	128	35	10.7	11	2.2e-10	2.2e-10	6.02874e-09	1.9566e-07
GO:0010595	positive regulation of endothelial cell ...	302	68	25.25	12	3.6e-14	5.3e-10	1.54468e-12	3.98845e-07
GO:0071560	cellular response to transforming growth...	647	120	54.1	13	8.5e-17	5.3e-10	4.97937e-15	3.98845e-07
GO:0045669	positive regulation of osteoblast differ...	165	40	13.8	14	6.1e-10	6.1e-10	1.55407e-08	4.26259e-07
GO:0008284	positive regulation of cell population p...	2212	373	184.95	15	1e-30	8.0e-10	1.91824e-28	5.01379e-07
GO:0031290	retinal ganglion cell axon guidance	51	22	4.26	16	2.6e-11	8.2e-10	8.07486e-10	5.01379e-07
GO:0045766	positive regulation of angiogenesis	406	72	33.95	17	9.4e-10	9.4e-10	2.31638e-08	5.40942e-07
GO:0045668	negative regulation of osteoblast differ...	104	30	8.7	18	1.0e-09	1.0e-09	2.42153e-08	5.435e-07
GO:0007155	cell adhesion	3665	525	306.44	19	1e-30	1.3e-09	1.91824e-28	6.35895e-07
GO:0072182	regulation of nephron tubule epithelial ...	38	18	3.18	20	2.5e-10	1.3e-09	6.75622e-09	6.35895e-07
GO:0043569	negative regulation of insulin-like grow...	15	11	1.25	21	1.4e-09	1.4e-09	3.29236e-08	6.522e-07
GO:1901166	neural crest cell migration involved in ...	29	15	2.42	22	1.6e-09	1.6e-09	3.718e-08	7.11491e-07
GO:0090090	negative regulation of canonical Wnt sig...	334	62	27.93	23	2.2e-09	2.2e-09	5.01692e-08	9.35765e-07
GO:0048846	axon extension involved in axon guidance	104	37	8.7	24	8.1e-15	2.7e-09	3.7915e-13	1.09118e-06
GO:0030335	positive regulation of cell migration	1371	242	114.63	25	1.8e-29	2.9e-09	3.08937e-27	1.09118e-06
GO:0001755	neural crest cell migration	126	47	10.54	26	2.1e-19	2.9e-09	1.58033e-17	1.09118e-06
GO:1904707	positive regulation of vascular associat...	97	28	8.11	27	3.5e-09	3.5e-09	7.609e-08	1.26817e-06
GO:0097070	ductus arteriosus closure	13	10	1.09	28	3.7e-09	3.7e-09	7.97293e-08	1.29275e-06
GO:0060056	mammary gland involution	23	13	1.92	29	4.9e-09	4.9e-09	1.03535e-07	1.65299e-06
GO:0048514	blood vessel morphogenesis	1592	284	133.11	30	1e-30	9.9e-09	1.91824e-28	3.22839e-06
GO:0030501	positive regulation of bone mineralizati...	102	28	8.53	31	1.2e-08	1.2e-08	2.42554e-07	3.78697e-06
GO:0040037	negative regulation of fibroblast growth...	37	16	3.09	32	1.3e-08	1.3e-08	2.61685e-07	3.97434e-06
GO:0042472	inner ear morphogenesis	217	50	18.14	33	3.4e-11	1.4e-08	1.02979e-09	4.15036e-06
GO:0061436	establishment of skin barrier	47	18	3.93	34	1.6e-08	1.6e-08	3.18146e-07	4.60376e-06
GO:0008217	regulation of blood pressure	432	81	36.12	35	4.8e-12	2.8e-08	1.63618e-10	7.8264e-06
GO:0007156	homophilic cell adhesion via plasma memb...	325	58	27.17	36	3.1e-08	3.1e-08	5.95821e-07	8.42425e-06
GO:0030855	epithelial cell differentiation	1455	271	121.66	37	1e-30	5.1e-08	1.91824e-28	1.34847e-05
GO:0008360	regulation of cell shape	430	70	35.95	38	5.8e-08	5.8e-08	1.05467e-06	1.49319e-05
GO:0001765	membrane raft assembly	27	13	2.26	39	6.2e-08	6.2e-08	1.11909e-06	1.55525e-05
GO:0060037	pharyngeal system development	65	23	5.43	40	1.1e-09	7.3e-08	2.63757e-08	1.76571e-05
GO:0009612	response to mechanical stimulus	537	96	44.9	41	9.9e-13	7.4e-08	3.66862e-11	1.76571e-05
GO:0003129	heart induction	16	10	1.34	42	8.2e-08	8.2e-08	1.44542e-06	1.91001e-05
GO:0010628	positive regulation of gene expression	2765	328	231.19	43	2.9e-11	8.7e-08	8.89364e-10	1.93533e-05
GO:0071635	negative regulation of transforming grow...	32	14	2.68	44	8.8e-08	8.8e-08	1.54561e-06	1.93533e-05
GO:0031069	hair follicle morphogenesis	74	22	6.19	45	9.1e-08	9.1e-08	1.59258e-06	1.93533e-05
GO:1903285	positive regulation of hydrogen peroxide...	10	8	0.84	46	9.1e-08	9.1e-08	1.59258e-06	1.93533e-05
GO:0043588	skin development	541	123	45.23	47	6.9e-25	9.6e-08	8.88193e-23	1.9566e-05
GO:0070495	negative regulation of thrombin-activate...	13	9	1.09	48	1.0e-07	1.0e-07	1.70733e-06	1.9566e-05
GO:1902956	regulation of mitochondrial electron tra...	13	9	1.09	49	1.0e-07	1.0e-07	1.70733e-06	1.9566e-05
GO:1904754	positive regulation of vascular associat...	63	20	5.27	50	1.0e-07	1.0e-07	1.70733e-06	1.9566e-05
GO:0060485	mesenchyme development	710	163	59.37	51	1e-30	1.2e-07	1.91824e-28	2.30188e-05
GO:0048146	positive regulation of fibroblast prolif...	128	30	10.7	52	1.8e-07	1.8e-07	2.92515e-06	3.32253e-05
GO:0070120	ciliary neurotrophic factor-mediated sig...	17	10	1.42	53	1.8e-07	1.8e-07	2.92515e-06	3.32253e-05
GO:0045944	positive regulation of transcription by ...	2986	341	249.67	54	1.0e-09	2.3e-07	2.42153e-08	4.16683e-05
GO:0060576	intestinal epithelial cell development	39	15	3.26	55	2.4e-07	2.4e-07	3.79922e-06	4.26895e-05
GO:0014912	negative regulation of smooth muscle cel...	84	23	7.02	56	2.5e-07	2.5e-07	3.9132e-06	4.36741e-05
GO:0021603	cranial nerve formation	14	9	1.17	57	2.7e-07	2.7e-07	4.21278e-06	4.55416e-05
GO:0060838	lymphatic endothelial cell fate commitme...	14	9	1.17	58	2.7e-07	2.7e-07	4.21278e-06	4.55416e-05
GO:0030326	embryonic limb morphogenesis	320	61	26.76	59	1.0e-09	2.8e-07	2.42153e-08	4.64278e-05
GO:0007229	integrin-mediated signaling pathway	289	51	24.16	60	2.9e-07	2.9e-07	4.49615e-06	4.65093e-05
GO:0035810	positive regulation of urine volume	30	13	2.51	61	2.9e-07	2.9e-07	4.49615e-06	4.65093e-05
GO:0001954	positive regulation of cell-matrix adhes...	159	34	13.29	62	3.0e-07	3.0e-07	4.63649e-06	4.73371e-05
GO:0032665	regulation of interleukin-21 production	11	8	0.92	63	3.1e-07	3.1e-07	4.76096e-06	4.81386e-05
GO:0043065	positive regulation of apoptotic process	1317	184	110.12	64	3.0e-12	3.3e-07	1.05194e-10	5.04436e-05
GO:0050812	regulation of acyl-CoA biosynthetic proc...	19	11	1.59	65	5.5e-08	3.4e-07	1.00573e-06	5.11726e-05
GO:0048662	negative regulation of smooth muscle cel...	139	31	11.62	66	3.7e-07	3.7e-07	5.61195e-06	5.48441e-05
GO:0014068	positive regulation of phosphatidylinosi...	222	42	18.56	67	4.7e-07	4.7e-07	6.84228e-06	6.8627e-05
GO:0001501	skeletal system development	1308	247	109.37	68	1e-30	5.0e-07	1.91824e-28	7.19338e-05
GO:1902895	positive regulation of pri-miRNA transcr...	121	28	10.12	69	6.0e-07	6.0e-07	8.50696e-06	8.50696e-05
GO:1903224	regulation of endodermal cell differenti...	15	9	1.25	70	6.2e-07	6.2e-07	8.71474e-06	8.5429e-05
GO:2000727	positive regulation of cardiac muscle ce...	15	9	1.25	71	6.2e-07	6.2e-07	8.71474e-06	8.5429e-05
GO:0003184	pulmonary valve morphogenesis	47	16	3.93	72	6.7e-07	6.7e-07	9.28415e-06	9.10363e-05
GO:0060349	bone morphogenesis	228	56	19.06	73	1.4e-13	6.8e-07	5.6132e-12	9.11293e-05
GO:0003180	aortic valve morphogenesis	70	20	5.85	74	7.1e-07	7.1e-07	9.81064e-06	9.38639e-05
GO:0061551	trigeminal ganglion development	23	11	1.92	75	7.2e-07	7.2e-07	9.93478e-06	9.39168e-05
GO:0048661	positive regulation of smooth muscle cel...	241	59	20.15	76	3.7e-14	7.3e-07	1.58066e-12	9.39683e-05
GO:0003344	pericardium morphogenesis	19	10	1.59	77	7.5e-07	7.5e-07	1.02333e-05	9.40673e-05
GO:0021828	gonadotrophin-releasing hormone neuronal...	19	10	1.59	78	7.5e-07	7.5e-07	1.02333e-05	9.40673e-05
GO:0050679	positive regulation of epithelial cell p...	484	95	40.47	79	3.8e-15	7.8e-07	1.86811e-13	9.65916e-05
GO:0032835	glomerulus development	170	49	14.21	80	6.1e-15	8.4e-07	2.92531e-13	0.000101324
GO:0032348	negative regulation of aldosterone biosy...	12	8	1	81	8.6e-07	8.6e-07	1.15094e-05	0.000101324
GO:1901647	positive regulation of synoviocyte proli...	12	8	1	82	8.6e-07	8.6e-07	1.15094e-05	0.000101324
GO:2000065	negative regulation of cortisol biosynth...	12	8	1	83	8.6e-07	8.6e-07	1.15094e-05	0.000101324
GO:0009410	response to xenobiotic stimulus	1067	135	89.22	84	8.7e-07	8.7e-07	1.16273e-05	0.000101324
GO:0042060	wound healing	1137	191	95.07	85	6.8e-21	9.3e-07	6.04767e-19	0.000107038
GO:0043406	positive regulation of MAP kinase activi...	302	55	25.25	86	3.4e-08	1.0e-06	6.48386e-07	0.000113756
GO:0010575	positive regulation of vascular endothel...	72	20	6.02	87	1.2e-06	1.2e-06	1.55491e-05	0.000133405
GO:0001657	ureteric bud development	231	51	19.31	88	1.1e-10	1.2e-06	3.18382e-09	0.000133405
GO:0035542	regulation of SNARE complex assembly	16	9	1.34	89	1.3e-06	1.3e-06	1.67341e-05	0.000138238
GO:0086100	endothelin receptor signaling pathway	16	9	1.34	90	1.3e-06	1.3e-06	1.67341e-05	0.000138238
GO:1900748	positive regulation of vascular endothel...	16	9	1.34	91	1.3e-06	1.3e-06	1.67341e-05	0.000138238
GO:0035987	endodermal cell differentiation	127	35	10.62	92	1.7e-10	1.3e-06	4.83462e-09	0.000138238
GO:0007399	nervous system development	5949	762	497.42	93	1e-30	1.5e-06	1.91824e-28	0.00015779
GO:0043524	negative regulation of neuron apoptotic ...	322	53	26.92	94	1.6e-06	1.6e-06	2.03019e-05	0.000166519
GO:0007605	sensory perception of sound	374	59	31.27	95	1.8e-06	1.8e-06	2.26051e-05	0.000183431
GO:0042476	odontogenesis	329	78	27.51	96	2.2e-17	1.8e-06	1.37087e-15	0.000183431
GO:0048843	negative regulation of axon extension in...	62	18	5.18	97	1.9e-06	1.9e-06	2.38304e-05	0.000191626
GO:0061029	eyelid development in camera-type eye	25	11	2.09	98	2.0e-06	2.0e-06	2.49885e-05	0.000199653
GO:0009448	gamma-aminobutyric acid metabolic proces...	13	8	1.09	99	2.1e-06	2.1e-06	2.60054e-05	0.000205443
GO:0035989	tendon development	13	8	1.09	100	2.1e-06	2.1e-06	2.60054e-05	0.000205443
GO:0045165	cell fate commitment	635	109	53.09	101	4.5e-13	2.3e-06	1.71298e-11	0.000222781
GO:0045110	intermediate filament bundle assembly	17	9	1.42	102	2.6e-06	2.6e-06	3.15973e-05	0.000249371
GO:2000468	regulation of peroxidase activity	10	7	0.84	103	2.7e-06	2.7e-06	3.25698e-05	0.000256448
GO:0048704	embryonic skeletal system morphogenesis	230	50	19.23	104	3.1e-10	3.0e-06	8.28615e-09	0.000282202
GO:0042416	dopamine biosynthetic process	26	11	2.17	105	3.2e-06	3.2e-06	3.80847e-05	0.000298149
GO:0007568	aging	851	110	71.15	106	3.3e-06	3.3e-06	3.92271e-05	0.000304565
GO:0060317	cardiac epithelial to mesenchymal transi...	77	20	6.44	107	3.6e-06	3.6e-06	4.24323e-05	0.000329148
GO:0018149	peptide cross-linking	71	19	5.94	108	3.9e-06	3.9e-06	4.56931e-05	0.000353275
GO:0008285	negative regulation of cell population p...	1730	253	144.65	109	6.1e-19	4.1e-06	4.38796e-17	0.000367984
GO:2000096	positive regulation of Wnt signaling pat...	22	10	1.84	110	4.2e-06	4.2e-06	4.86832e-05	0.000373533
GO:0014051	gamma-aminobutyric acid secretion	14	8	1.17	111	4.5e-06	4.5e-06	5.17924e-05	0.000393067
GO:0086073	bundle of His cell-Purkinje myocyte adhe...	14	8	1.17	112	4.5e-06	4.5e-06	5.17924e-05	0.000393067
GO:0048103	somatic stem cell division	18	9	1.51	113	4.8e-06	4.8e-06	5.49864e-05	0.000411916
GO:1903375	facioacoustic ganglion development	18	9	1.51	114	4.8e-06	4.8e-06	5.49864e-05	0.000411916
GO:0045655	regulation of monocyte differentiation	57	21	4.77	115	2.4e-09	4.9e-06	5.40995e-08	0.000413247
GO:0043066	negative regulation of apoptotic process	2035	286	170.15	116	7.3e-19	4.9e-06	5.17507e-17	0.000413247
GO:0001822	kidney development	735	158	61.46	117	9.3e-29	5.0e-06	1.49151e-26	0.000418077
GO:0021559	trigeminal nerve development	27	11	2.26	118	5.1e-06	5.1e-06	5.79481e-05	0.000419271
GO:0050861	positive regulation of B cell receptor s...	27	11	2.26	119	5.1e-06	5.1e-06	5.79481e-05	0.000419271
GO:0003272	endocardial cushion formation	66	18	5.52	120	5.2e-06	5.2e-06	5.90158e-05	0.00042393
GO:0043392	negative regulation of DNA binding	127	27	10.62	121	5.3e-06	5.3e-06	5.99421e-05	0.000424999
GO:0071320	cellular response to cAMP	127	27	10.62	122	5.3e-06	5.3e-06	5.99421e-05	0.000424999
GO:0055010	ventricular cardiac muscle tissue morpho...	113	25	9.45	123	5.6e-06	5.6e-06	6.2971e-05	0.000441813
GO:0001666	response to hypoxia	784	102	65.55	124	5.6e-06	5.6e-06	6.2971e-05	0.000441813
GO:0002063	chondrocyte development	84	24	7.02	125	5.6e-08	6.0e-06	1.0202e-06	0.000469584
GO:0060412	ventricular septum morphogenesis	121	30	10.12	126	4.7e-08	6.2e-06	8.74146e-07	0.000481386
GO:0001893	maternal placenta development	93	22	7.78	127	6.4e-06	6.4e-06	7.123e-05	0.000493002
GO:0043586	tongue development	49	15	4.1	128	6.7e-06	6.7e-06	7.43997e-05	0.000511384
GO:0060449	bud elongation involved in lung branchin...	23	10	1.92	129	6.8e-06	6.8e-06	7.54245e-05	0.000511384
GO:0021546	rhombomere development	11	7	0.92	130	6.9e-06	6.9e-06	7.5931e-05	0.000511384
GO:0032596	protein transport into membrane raft	11	7	0.92	131	6.9e-06	6.9e-06	7.5931e-05	0.000511384
GO:0051884	regulation of timing of anagen	11	7	0.92	132	6.9e-06	6.9e-06	7.5931e-05	0.000511384
GO:0007565	female pregnancy	494	83	41.3	133	7.8e-10	7.1e-06	1.94166e-08	0.00052225
GO:0150104	transport across blood-brain barrier	246	42	20.57	134	7.3e-06	7.3e-06	7.9973e-05	0.000532954
GO:0021612	facial nerve structural organization	33	12	2.76	135	7.6e-06	7.6e-06	8.30735e-05	0.000550747
GO:0016477	cell migration	3521	529	294.4	136	1e-30	8.2e-06	1.91824e-28	0.000589857
GO:0060384	innervation	62	17	5.18	137	8.7e-06	8.7e-06	9.41506e-05	0.000621256
GO:0014745	negative regulation of muscle adaptation	33	14	2.76	138	1.4e-07	8.8e-06	2.33724e-06	0.000621919
GO:0021891	olfactory bulb interneuron development	15	8	1.25	139	8.9e-06	8.9e-06	9.62085e-05	0.000621919
GO:0048706	embryonic skeletal system development	299	68	25	140	2.1e-14	8.9e-06	9.21269e-13	0.000621919
GO:0016525	negative regulation of angiogenesis	249	42	20.82	141	9.9e-06	9.9e-06	0.000105849	0.000686891
GO:0038165	oncostatin-M-mediated signaling pathway	29	11	2.42	142	1.1e-05	1.1e-05	0.00011659	0.000752538
GO:0072015	glomerular visceral epithelial cell deve...	29	11	2.42	143	1.1e-05	1.1e-05	0.00011659	0.000752538
GO:0050729	positive regulation of inflammatory resp...	303	48	25.33	144	1.4e-05	1.4e-05	0.000145859	0.000944566
GO:1901509	regulation of endothelial tube morphogen...	20	9	1.67	145	1.4e-05	1.4e-05	0.000145859	0.000944566
GO:0070301	cellular response to hydrogen peroxide	228	42	19.06	146	9.8e-07	1.5e-05	1.29559e-05	0.00099152
GO:0070166	enamel mineralization	58	16	4.85	147	1.5e-05	1.5e-05	0.000155286	0.00099152
GO:0003215	cardiac right ventricle morphogenesis	52	15	4.35	148	1.5e-05	1.5e-05	0.000155286	0.00099152
GO:0001568	blood vessel development	1823	323	152.43	149	1e-30	1.6e-05	1.91824e-28	0.00103661
GO:0003416	endochondral bone growth	71	20	5.94	150	9.0e-07	1.6e-05	1.19792e-05	0.00103661
GO:2000137	negative regulation of cell proliferatio...	16	8	1.34	151	1.6e-05	1.6e-05	0.000165288	0.00103661
GO:0003139	secondary heart field specification	25	10	2.09	152	1.7e-05	1.7e-05	0.00017306	0.00107297
GO:0072178	nephric duct morphogenesis	25	10	2.09	153	1.7e-05	1.7e-05	0.00017306	0.00107297
GO:0048861	leukemia inhibitory factor signaling pat...	30	11	2.51	154	1.7e-05	1.7e-05	0.00017306	0.00107297
GO:0060395	SMAD protein signal transduction	221	44	18.48	155	5.5e-08	1.7e-05	1.00573e-06	0.00107297
GO:0006029	proteoglycan metabolic process	186	38	15.55	156	2.2e-07	1.8e-05	3.5283e-06	0.00112881
GO:0016486	peptide hormone processing	47	14	3.93	157	1.9e-05	1.9e-05	0.000191824	0.00118393
GO:2000352	negative regulation of endothelial cell ...	66	17	5.52	158	2.2e-05	2.2e-05	0.000220067	0.00135362
GO:0032355	response to estradiol	370	55	30.94	159	2.2e-05	2.2e-05	0.000220067	0.00135362
GO:0032769	negative regulation of monooxygenase act...	22	11	1.84	160	4.1e-07	2.3e-05	6.06812e-06	0.00136369
GO:0036486	ventral trunk neural crest cell migratio...	21	9	1.76	161	2.3e-05	2.3e-05	0.000227742	0.00136369
GO:0097490	sympathetic neuron projection extension	21	9	1.76	162	2.3e-05	2.3e-05	0.000227742	0.00136369
GO:0097491	sympathetic neuron projection guidance	21	9	1.76	163	2.3e-05	2.3e-05	0.000227742	0.00136369
GO:0099612	protein localization to axon	21	9	1.76	164	2.3e-05	2.3e-05	0.000227742	0.00136369
GO:1905563	negative regulation of vascular endothel...	21	9	1.76	165	2.3e-05	2.3e-05	0.000227742	0.00136369
GO:0060045	positive regulation of cardiac muscle ce...	73	18	6.1	166	2.4e-05	2.4e-05	0.000236685	0.00140594
GO:0009880	embryonic pattern specification	174	38	14.55	167	3.4e-08	2.4e-05	6.48386e-07	0.00140594
GO:0060732	positive regulation of inositol phosphat...	26	10	2.17	168	2.5e-05	2.5e-05	0.000245557	0.0014558
GO:0048333	mesodermal cell differentiation	94	21	7.86	169	2.6e-05	2.6e-05	0.000254868	0.00149622
GO:0050731	positive regulation of peptidyl-tyrosine...	465	69	38.88	170	2.3e-06	2.6e-05	2.83387e-05	0.00149622
GO:0043525	positive regulation of neuron apoptotic ...	154	29	12.88	171	2.9e-05	2.9e-05	0.00027979	0.00162118
GO:0032026	response to magnesium ion	49	17	4.1	172	2.2e-07	2.9e-05	3.5283e-06	0.00162118
GO:0045471	response to ethanol	329	50	27.51	173	2.9e-05	2.9e-05	0.00027979	0.00162118
GO:0044691	tooth eruption	17	8	1.42	174	2.9e-05	2.9e-05	0.00027979	0.00162118
GO:0030728	ovulation	37	12	3.09	175	2.9e-05	2.9e-05	0.00027979	0.00162118
GO:0043410	positive regulation of MAPK cascade	1136	158	94.98	176	1.5e-10	3.0e-05	4.29079e-09	0.00165814
GO:0003181	atrioventricular valve morphogenesis	81	19	6.77	177	3.0e-05	3.0e-05	0.000288301	0.00165814
GO:1902731	negative regulation of chondrocyte proli...	13	7	1.09	178	3.1e-05	3.1e-05	0.000296165	0.00169426
GO:0042475	odontogenesis of dentin-containing tooth	229	47	19.15	179	7.3e-09	3.1e-05	1.51626e-07	0.00169426
GO:0001921	positive regulation of receptor recyclin...	43	13	3.6	180	3.2e-05	3.2e-05	0.000304233	0.00172959
GO:0007411	axon guidance	560	106	46.82	181	1.3e-15	3.2e-05	6.76484e-14	0.00172959
GO:0031340	positive regulation of vesicle fusion	32	11	2.68	182	3.4e-05	3.4e-05	0.000321996	0.00181761
GO:0060707	trophoblast giant cell differentiation	32	11	2.68	183	3.4e-05	3.4e-05	0.000321996	0.00181761
GO:0060173	limb development	467	101	39.05	184	5.0e-19	3.5e-05	3.62333e-17	0.00184089
GO:0010596	negative regulation of endothelial cell ...	159	33	13.29	185	9.1e-07	3.5e-05	1.20958e-05	0.00184089
GO:0071711	basement membrane organization	75	18	6.27	186	3.5e-05	3.5e-05	0.000331146	0.00184089
GO:0002092	positive regulation of receptor internal...	62	16	5.18	187	3.6e-05	3.6e-05	0.000339295	0.00188336
GO:0050680	negative regulation of epithelial cell p...	359	67	30.02	188	4.0e-10	3.8e-05	1.04912e-08	0.00197741
GO:0038084	vascular endothelial growth factor signa...	120	31	10.03	189	1.0e-08	4.0e-05	2.05094e-07	0.00207048
GO:0002526	acute inflammatory response	260	45	21.74	190	2.4e-06	4.7e-05	2.93857e-05	0.0023948
GO:0048148	behavioral response to cocaine	33	11	2.76	191	4.7e-05	4.7e-05	0.000436658	0.0023948
GO:2000107	negative regulation of leukocyte apoptot...	102	27	8.53	192	5.0e-08	4.7e-05	9.2642e-07	0.0023948
GO:2000738	positive regulation of stem cell differe...	57	15	4.77	193	4.9e-05	4.9e-05	0.000453088	0.00248377
GO:0048546	digestive tract morphogenesis	123	29	10.28	194	2.5e-07	5.0e-05	3.9132e-06	0.00252139
GO:0042474	middle ear morphogenesis	39	12	3.26	195	5.2e-05	5.2e-05	0.000478117	0.00252926
GO:0071300	cellular response to retinoic acid	159	29	13.29	196	5.3e-05	5.3e-05	0.000480537	0.00252926
GO:0007379	segment specification	28	10	2.34	197	5.3e-05	5.3e-05	0.000480537	0.00252926
GO:2000643	positive regulation of early endosome to...	28	10	2.34	198	5.3e-05	5.3e-05	0.000480537	0.00252926
GO:0002159	desmosome assembly	10	6	0.84	199	5.3e-05	5.3e-05	0.000480537	0.00252926
GO:0010159	specification of animal organ position	10	6	0.84	200	5.3e-05	5.3e-05	0.000480537	0.00252926
GO:0014043	negative regulation of neuron maturation	10	6	0.84	201	5.3e-05	5.3e-05	0.000480537	0.00252926
GO:0038028	insulin receptor signaling pathway via p...	10	6	0.84	202	5.3e-05	5.3e-05	0.000480537	0.00252926
GO:0045210	FasL biosynthetic process	10	6	0.84	203	5.3e-05	5.3e-05	0.000480537	0.00252926
GO:0060686	negative regulation of prostatic bud for...	10	6	0.84	204	5.3e-05	5.3e-05	0.000480537	0.00252926
GO:1904904	regulation of endothelial cell-matrix ad...	10	6	0.84	205	5.3e-05	5.3e-05	0.000480537	0.00252926
GO:0035860	glial cell-derived neurotrophic factor r...	23	9	1.92	206	5.5e-05	5.5e-05	0.000496828	0.00259935
GO:0048842	positive regulation of axon extension in...	23	9	1.92	207	5.5e-05	5.5e-05	0.000496828	0.00259935
GO:0007612	learning	346	55	28.93	208	3.1e-06	5.6e-05	3.71203e-05	0.00263388
GO:0071526	semaphorin-plexin signaling pathway	118	29	9.87	209	9.7e-08	5.7e-05	1.67659e-06	0.00266809
GO:0003209	cardiac atrium morphogenesis	78	18	6.52	210	6.1e-05	6.1e-05	0.000543995	0.00284173
GO:0007179	transforming growth factor beta receptor...	494	82	41.3	211	1.8e-09	6.5e-05	4.16298e-08	0.00301372
GO:0071385	cellular response to glucocorticoid stim...	161	29	13.46	212	6.7e-05	6.7e-05	0.000593715	0.00307728
GO:0045446	endothelial cell differentiation	290	60	24.25	213	4.7e-11	6.7e-05	1.39757e-09	0.00307728
GO:0003056	regulation of vascular associated smooth...	40	12	3.34	214	6.9e-05	6.9e-05	0.000608681	0.00313966
GO:0016338	calcium-independent cell-cell adhesion v...	40	12	3.34	215	6.9e-05	6.9e-05	0.000608681	0.00313966
GO:0042632	cholesterol homeostasis	194	33	16.22	216	7.1e-05	7.1e-05	0.000624634	0.00321571
GO:0051930	regulation of sensory perception of pain	72	17	6.02	217	7.2e-05	7.2e-05	0.000632863	0.00324597
GO:0051953	negative regulation of amine transport	59	15	4.93	218	7.6e-05	7.6e-05	0.00066444	0.00336291
GO:0007420	brain development	1872	273	156.52	219	3.2e-20	7.7e-05	2.67569e-18	0.00336291
GO:0003166	bundle of His development	19	8	1.59	220	7.7e-05	7.7e-05	0.000669592	0.00336291
GO:0060272	embryonic skeletal joint morphogenesis	19	8	1.59	221	7.7e-05	7.7e-05	0.000669592	0.00336291
GO:0071455	cellular response to hyperoxia	19	8	1.59	222	7.7e-05	7.7e-05	0.000669592	0.00336291
GO:1901256	regulation of macrophage colony-stimulat...	19	8	1.59	223	7.7e-05	7.7e-05	0.000669592	0.00336291
GO:1905446	regulation of mitochondrial ATP synthesi...	19	8	1.59	224	7.7e-05	7.7e-05	0.000669592	0.00336291
GO:0045136	development of secondary sexual characte...	24	9	2.01	225	8.1e-05	8.1e-05	0.000700639	0.00352188
GO:0021591	ventricular system development	73	17	6.1	226	8.6e-05	8.6e-05	0.000735435	0.00370633
GO:0061549	sympathetic ganglion development	35	11	2.93	227	8.6e-05	8.6e-05	0.000735435	0.00370633
GO:0032496	response to lipopolysaccharide	740	92	61.87	228	8.7e-05	8.7e-05	0.000742041	0.00371669
GO:0090330	regulation of platelet aggregation	68	20	5.69	229	4.2e-07	8.7e-05	6.19738e-06	0.00371669
GO:2001212	regulation of vasculogenesis	41	12	3.43	230	9.0e-05	9.0e-05	0.000765626	0.00382813
GO:0007043	cell-cell junction assembly	360	60	30.1	231	2.2e-07	9.2e-05	3.5283e-06	0.00389626
GO:0090130	tissue migration	831	150	69.48	232	1.6e-19	9.4e-05	1.2325e-17	0.0039638
GO:0021649	vestibulocochlear nerve structural organ...	15	7	1.25	233	1.0e-04	1.0e-04	0.00083544	0.0041105
GO:1904835	dorsal root ganglion morphogenesis	15	7	1.25	234	1.0e-04	1.0e-04	0.00083544	0.0041105
GO:0032703	negative regulation of interleukin-2 pro...	67	16	5.6	235	0.00010	0.00010	0.00083544	0.0041105
GO:0035116	embryonic hindlimb morphogenesis	67	16	5.6	236	0.00010	0.00010	0.00083544	0.0041105
GO:0008585	female gonad development	240	46	20.07	237	9.2e-08	0.00010	1.60434e-06	0.0041105
GO:0042135	neurotransmitter catabolic process	30	10	2.51	238	0.00010	0.00010	0.00083544	0.0041105
GO:0048589	developmental growth	1623	239	135.7	239	2.6e-18	0.00011	1.71864e-16	0.00444682
GO:0050923	regulation of negative chemotaxis	11	6	0.92	240	0.00011	0.00011	0.000913523	0.00444682
GO:0098708	glucose import across plasma membrane	11	6	0.92	241	0.00011	0.00011	0.000913523	0.00444682
GO:0030336	negative regulation of cell migration	742	122	62.04	242	4.0e-13	0.00011	1.52859e-11	0.00444682
GO:1901862	negative regulation of muscle tissue dev...	25	9	2.09	243	0.00012	0.00012	0.000982393	0.00469584
GO:0007626	locomotory behavior	475	70	39.72	244	2.6e-06	0.00012	3.15973e-05	0.00469584
GO:0030511	positive regulation of transforming grow...	89	19	7.44	245	0.00012	0.00012	0.000982393	0.00469584
GO:0045656	negative regulation of monocyte differen...	20	8	1.67	246	0.00012	0.00012	0.000982393	0.00469584
GO:0060638	mesenchymal-epithelial cell signaling	20	8	1.67	247	0.00012	0.00012	0.000982393	0.00469584
GO:0090324	negative regulation of oxidative phospho...	20	8	1.67	248	0.00012	0.00012	0.000982393	0.00469584
GO:0038095	Fc-epsilon receptor signaling pathway	68	16	5.69	249	0.00012	0.00012	0.000982393	0.00469584
GO:0071407	cellular response to organic cyclic comp...	1471	209	123	250	1.7e-14	0.00012	7.52538e-13	0.00469584
GO:0001764	neuron migration	414	65	34.62	251	6.4e-07	0.00013	8.94446e-06	0.00500705
GO:0035108	limb morphogenesis	384	82	32.11	252	2.2e-15	0.00013	1.09809e-13	0.00500705
GO:0098609	cell-cell adhesion	2130	305	178.1	253	2.6e-21	0.00013	2.35517e-19	0.00500705
GO:1904888	cranial skeletal system development	191	37	15.97	254	1.2e-06	0.00013	1.55491e-05	0.00500705
GO:0009913	epidermal cell differentiation	371	66	31.02	255	4.1e-09	0.00014	8.77687e-08	0.00535008
GO:0043552	positive regulation of phosphatidylinosi...	83	18	6.94	256	0.00014	0.00014	0.00113192	0.00535008
GO:0061061	muscle structure development	1549	247	129.52	257	1.6e-23	0.00015	1.86343e-21	0.00566583
GO:0010960	magnesium ion homeostasis	37	11	3.09	258	0.00015	0.00015	0.00120678	0.00566583
GO:0060644	mammary gland epithelial cell differenti...	37	11	3.09	259	0.00015	0.00015	0.00120678	0.00566583
GO:0048755	branching morphogenesis of a nerve	46	15	3.85	260	2.8e-06	0.00016	3.3693e-05	0.00595163
GO:0002072	optic cup morphogenesis involved in came...	16	7	1.34	261	0.00016	0.00016	0.00127987	0.00595163
GO:0060054	positive regulation of epithelial cell p...	16	7	1.34	262	0.00016	0.00016	0.00127987	0.00595163
GO:0097374	sensory neuron axon guidance	16	7	1.34	263	0.00016	0.00016	0.00127987	0.00595163
GO:0010837	regulation of keratinocyte proliferation	99	25	8.28	264	4.1e-07	0.00017	6.06812e-06	0.00625229
GO:0060347	heart trabecula formation	26	9	2.17	265	0.00017	0.00017	0.00134338	0.00625229
GO:0048741	skeletal muscle fiber development	70	16	5.85	266	0.00017	0.00017	0.00134338	0.00625229
GO:0002576	platelet degranulation	21	8	1.76	267	0.00018	0.00018	0.00141101	0.00659528
GO:0000902	cell morphogenesis	2654	369	221.91	268	2.0e-23	0.00019	2.19843e-21	0.00685893
GO:0002903	negative regulation of B cell apoptotic ...	32	10	2.68	269	0.00019	0.00019	0.00148464	0.00685893
GO:0045663	positive regulation of myoblast differen...	44	12	3.68	270	0.00019	0.00019	0.00148464	0.00685893
GO:0014911	positive regulation of smooth muscle cel...	127	35	10.62	271	1.7e-10	0.00019	4.83462e-09	0.00685893
GO:0003176	aortic valve development	82	26	6.86	272	1.4e-09	0.00020	3.29236e-08	0.00688944
GO:0060174	limb bud formation	38	11	3.18	273	0.00020	0.00020	0.00154184	0.00688944
GO:0043010	camera-type eye development	778	118	65.05	274	1.9e-10	0.00020	5.31077e-09	0.00688944
GO:0003253	cardiac neural crest cell migration invo...	12	6	1	275	0.00020	0.00020	0.00154184	0.00688944
GO:0003308	negative regulation of Wnt signaling pat...	12	6	1	276	0.00020	0.00020	0.00154184	0.00688944
GO:0038154	interleukin-11-mediated signaling pathwa...	12	6	1	277	0.00020	0.00020	0.00154184	0.00688944
GO:0042723	thiamine-containing compound metabolic p...	12	6	1	278	0.00020	0.00020	0.00154184	0.00688944
GO:0048022	negative regulation of melanin biosynthe...	12	6	1	279	0.00020	0.00020	0.00154184	0.00688944
GO:0051621	regulation of norepinephrine uptake	12	6	1	280	0.00020	0.00020	0.00154184	0.00688944
GO:0060431	primary lung bud formation	12	6	1	281	0.00020	0.00020	0.00154184	0.00688944
GO:0070666	regulation of mast cell proliferation	12	6	1	282	0.00020	0.00020	0.00154184	0.00688944
GO:2000391	positive regulation of neutrophil extrav...	12	6	1	283	0.00020	0.00020	0.00154184	0.00688944
GO:0031532	actin cytoskeleton reorganization	292	43	24.42	284	0.00020	0.00020	0.00154184	0.00688944
GO:0034446	substrate adhesion-dependent cell spread...	319	46	26.67	285	0.00021	0.00021	0.00161005	0.00718332
GO:0045736	negative regulation of cyclin-dependent ...	71	16	5.94	286	0.00021	0.00021	0.00161005	0.00718332
GO:0001974	blood vessel remodeling	108	21	9.03	287	0.00022	0.00022	0.00167621	0.00747312
GO:0030514	negative regulation of BMP signaling pat...	108	21	9.03	288	0.00022	0.00022	0.00167621	0.00747312
GO:0044344	cellular response to fibroblast growth f...	264	54	22.07	289	6.6e-10	0.00024	1.65984e-08	0.00804082
GO:0070102	interleukin-6-mediated signaling pathway	58	14	4.85	290	0.00024	0.00024	0.00180888	0.00804082
GO:0042908	xenobiotic transport	79	17	6.61	291	0.00024	0.00024	0.00180888	0.00804082
GO:0071425	hematopoietic stem cell proliferation	79	17	6.61	292	0.00024	0.00024	0.00180888	0.00804082
GO:0060965	negative regulation of gene silencing by...	65	15	5.43	293	0.00025	0.00025	0.00187414	0.00829068
GO:0014733	regulation of skeletal muscle adaptation	33	10	2.76	294	0.00025	0.00025	0.00187414	0.00829068
GO:2001028	positive regulation of endothelial cell ...	39	11	3.26	295	0.00025	0.00025	0.00187414	0.00829068
GO:0007219	Notch signaling pathway	419	64	35.03	296	2.0e-06	0.00026	2.49885e-05	0.00850696
GO:0000820	regulation of glutamine family amino aci...	17	7	1.42	297	0.00026	0.00026	0.00193575	0.00850696
GO:0043627	response to estrogen	182	30	15.22	298	0.00026	0.00026	0.00193575	0.00850696
GO:0001938	positive regulation of endothelial cell ...	231	41	19.31	299	3.5e-06	0.00026	4.13533e-05	0.00850696
GO:0016339	calcium-dependent cell-cell adhesion via...	87	18	7.27	300	0.00027	0.00027	0.00200563	0.00877545
GO:0018108	peptidyl-tyrosine phosphorylation	948	134	79.27	301	1.3e-09	0.00027	3.09438e-08	0.00877545
GO:0001782	B cell homeostasis	80	17	6.69	302	0.00028	0.00028	0.00207676	0.0090404
GO:0014741	negative regulation of muscle hypertroph...	77	20	6.44	303	3.6e-06	0.00028	4.24323e-05	0.0090404
GO:0032331	negative regulation of chondrocyte diffe...	59	14	4.93	304	0.00029	0.00029	0.00213957	0.00930187
GO:0030198	extracellular matrix organization	719	126	60.12	305	1.3e-15	0.00029	6.76484e-14	0.00930187
GO:0070848	response to growth factor	1805	312	150.92	306	1e-30	0.00030	1.91824e-28	0.00959118
GO:0035019	somatic stem cell population maintenance	103	20	8.61	307	0.00031	0.00031	0.00227682	0.00984653
GO:0061026	cardiac muscle tissue regeneration	28	9	2.34	308	0.00031	0.00031	0.00227682	0.00984653
GO:0035904	aorta development	151	26	12.63	309	0.00032	0.00032	0.00234148	0.0101313
GO:0048566	embryonic digestive tract development	80	21	6.69	310	1.7e-06	0.00033	2.14595e-05	0.0103474
GO:0010719	negative regulation of epithelial to mes...	81	17	6.77	311	0.00033	0.00033	0.00239851	0.0103474
GO:0010862	positive regulation of pathway-restricte...	127	23	10.62	312	0.00033	0.00033	0.00239851	0.0103474
GO:0051896	regulation of protein kinase B signaling	411	63	34.37	313	2.1e-06	0.00034	2.60054e-05	0.0105931
GO:0021562	vestibulocochlear nerve development	28	13	2.34	314	1.1e-07	0.00034	1.86182e-06	0.0105931
GO:0061304	retinal blood vessel morphogenesis	13	6	1.09	315	0.00035	0.00035	0.00252511	0.0107675
GO:0061343	cell adhesion involved in heart morphoge...	13	6	1.09	316	0.00035	0.00035	0.00252511	0.0107675
GO:0002062	chondrocyte differentiation	298	69	24.92	317	5.3e-15	0.00035	2.55418e-13	0.0107675
GO:0008544	epidermis development	657	127	54.93	318	3.3e-19	0.00035	2.44575e-17	0.0107675
GO:0051145	smooth muscle cell differentiation	177	29	14.8	319	0.00036	0.00036	0.00259152	0.0110059
GO:0051965	positive regulation of synapse assembly	112	21	9.36	320	0.00036	0.00036	0.00259152	0.0110059
GO:0048563	post-embryonic animal organ morphogenesi...	23	8	1.92	321	0.00037	0.00037	0.00264792	0.0111034
GO:0072201	negative regulation of mesenchymal cell ...	23	8	1.92	322	0.00037	0.00037	0.00264792	0.0111034
GO:1903589	positive regulation of blood vessel endo...	23	8	1.92	323	0.00037	0.00037	0.00264792	0.0111034
GO:1904181	positive regulation of membrane depolari...	23	8	1.92	324	0.00037	0.00037	0.00264792	0.0111034
GO:0007169	transmembrane receptor protein tyrosine ...	1623	251	135.7	325	5.0e-22	0.00037	4.94091e-20	0.0111034
GO:1902285	semaphorin-plexin signaling pathway invo...	47	12	3.93	326	0.00037	0.00037	0.00264792	0.0111034
GO:0032910	regulation of transforming growth factor...	18	7	1.51	327	0.00039	0.00039	0.00276076	0.0115617
GO:0060529	squamous basal epithelial stem cell diff...	18	7	1.51	328	0.00039	0.00039	0.00276076	0.0115617
GO:0061439	kidney vasculature morphogenesis	18	7	1.51	329	0.00039	0.00039	0.00276076	0.0115617
GO:1904997	regulation of leukocyte adhesion to arte...	18	7	1.51	330	0.00039	0.00039	0.00276076	0.0115617
GO:0030318	melanocyte differentiation	69	18	5.77	331	1.0e-05	0.00040	0.000106453	0.0117162
GO:0002064	epithelial cell development	569	100	47.58	332	9.7e-13	0.00040	3.60818e-11	0.0117162
GO:0001701	in utero embryonic development	910	120	76.09	333	4.4e-07	0.00040	6.46324e-06	0.0117162
GO:0030195	negative regulation of blood coagulation	112	28	9.36	334	1.1e-07	0.00040	1.86182e-06	0.0117162
GO:0038063	collagen-activated tyrosine kinase recep...	41	11	3.43	335	0.00041	0.00041	0.00287942	0.011867
GO:0030325	adrenal gland development	68	15	5.69	336	0.00041	0.00041	0.00287942	0.011867
GO:0048592	eye morphogenesis	386	71	32.27	337	2.4e-10	0.00041	6.54017e-09	0.011867
GO:0061036	positive regulation of cartilage develop...	84	21	7.02	338	4.1e-06	0.00041	4.78073e-05	0.011867
GO:0051279	regulation of release of sequestered cal...	187	30	15.64	339	0.00042	0.00042	0.00293071	0.0120849
GO:0060368	regulation of Fc receptor mediated stimu...	29	9	2.42	340	0.00042	0.00042	0.00293071	0.0120849
GO:0098911	regulation of ventricular cardiac muscle...	35	10	2.93	341	0.00043	0.00043	0.00299409	0.0123003
GO:0042127	regulation of cell population proliferat...	3903	581	326.34	342	1e-30	0.00043	1.91824e-28	0.0123003
GO:0031295	T cell costimulation	98	19	8.19	343	0.00044	0.00044	0.00305502	0.0125131
GO:0007416	synapse assembly	415	80	34.7	344	1.5e-12	0.00044	5.41494e-11	0.0125131
GO:0003151	outflow tract morphogenesis	194	54	16.22	345	1.3e-15	0.00045	6.76484e-14	0.0127236
GO:0045600	positive regulation of fat cell differen...	173	34	14.47	346	2.3e-06	0.00045	2.83387e-05	0.0127236
GO:0031016	pancreas development	188	35	15.72	347	5.9e-06	0.00046	6.61923e-05	0.012821
GO:0060216	definitive hemopoiesis	48	12	4.01	348	0.00046	0.00046	0.00318034	0.012821
GO:0090103	cochlea morphogenesis	48	12	4.01	349	0.00046	0.00046	0.00318034	0.012821
GO:0071902	positive regulation of protein serine/th...	518	88	43.31	350	1.4e-10	0.00046	4.01648e-09	0.012821
GO:0001558	regulation of cell growth	1031	136	86.21	351	7.4e-08	0.00046	1.31387e-06	0.012821
GO:0002027	regulation of heart rate	256	44	21.4	352	3.7e-06	0.00047	4.35061e-05	0.0130625
GO:0060391	positive regulation of SMAD protein sign...	55	13	4.6	353	0.00049	0.00049	0.00336634	0.0135033
GO:0009954	proximal/distal pattern formation	69	15	5.77	354	0.00049	0.00049	0.00336634	0.0135033
GO:0033137	negative regulation of peptidyl-serine p...	69	15	5.77	355	0.00049	0.00049	0.00336634	0.0135033
GO:0009267	cellular response to starvation	405	59	33.86	356	2.1e-05	0.00050	0.000210495	0.0137402
GO:0016055	Wnt signaling pathway	1152	168	96.32	357	7.9e-13	0.00051	2.94984e-11	0.0139367
GO:0032808	lacrimal gland development	24	8	2.01	358	0.00051	0.00051	0.00348904	0.0139367
GO:0030033	microvillus assembly	53	16	4.43	359	4.1e-06	0.00054	4.78073e-05	0.0147154
GO:0032570	response to progesterone	92	18	7.69	360	0.00055	0.00055	0.00372621	0.0148227
GO:0010838	positive regulation of keratinocyte prol...	36	10	3.01	361	0.00055	0.00055	0.00372621	0.0148227
GO:0042118	endothelial cell activation	36	10	3.01	362	0.00055	0.00055	0.00372621	0.0148227
GO:0070372	regulation of ERK1 and ERK2 cascade	721	86	60.29	363	0.00055	0.00055	0.00372621	0.0148227
GO:0002357	defense response to tumor cell	30	9	2.51	364	0.00056	0.00056	0.0037861	0.0149499
GO:0021756	striatum development	49	12	4.1	365	0.00056	0.00056	0.0037861	0.0149499
GO:0071599	otic vesicle development	49	12	4.1	366	0.00056	0.00056	0.0037861	0.0149499
GO:0010757	negative regulation of plasminogen activ...	14	6	1.17	367	0.00057	0.00057	0.00382725	0.0149499
GO:0042760	very long-chain fatty acid catabolic pro...	14	6	1.17	368	0.00057	0.00057	0.00382725	0.0149499
GO:0061817	endoplasmic reticulum-plasma membrane te...	14	6	1.17	369	0.00057	0.00057	0.00382725	0.0149499
GO:0070837	dehydroascorbic acid transport	14	6	1.17	370	0.00057	0.00057	0.00382725	0.0149499
GO:1904237	positive regulation of substrate-depende...	14	6	1.17	371	0.00057	0.00057	0.00382725	0.0149499
GO:2000647	negative regulation of stem cell prolife...	14	6	1.17	372	0.00057	0.00057	0.00382725	0.0149499
GO:0006693	prostaglandin metabolic process	100	19	8.36	373	0.00057	0.00057	0.00382725	0.0149499
GO:0001554	luteolysis	19	7	1.59	374	0.00058	0.00058	0.0038864	0.0150908
GO:1901388	regulation of transforming growth factor...	19	7	1.59	375	0.00058	0.00058	0.0038864	0.0150908
GO:0060676	ureteric bud formation	13	8	1.09	376	2.1e-06	0.00058	2.60054e-05	0.0150908
GO:0007616	long-term memory	85	17	7.11	377	0.00059	0.00059	0.00393722	0.0152698
GO:0035115	embryonic forelimb morphogenesis	85	17	7.11	378	0.00059	0.00059	0.00393722	0.0152698
GO:0060291	long-term synaptic potentiation	235	35	19.65	379	0.00061	0.00061	0.00405134	0.0157457
GO:0021983	pituitary gland development	93	18	7.78	380	0.00063	0.00063	0.00417567	0.0161766
GO:0071230	cellular response to amino acid stimulus	183	29	15.3	381	0.00063	0.00063	0.00417567	0.0161766
GO:0045920	negative regulation of exocytosis	78	16	6.52	382	0.00064	0.00064	0.00423049	0.0163476
GO:0045662	negative regulation of myoblast differen...	43	11	3.6	383	0.00064	0.00064	0.00423049	0.0163476
GO:0140058	neuron projection arborization	81	19	6.77	384	3.0e-05	0.00066	0.000288301	0.0168145
GO:0014829	vascular associated smooth muscle contra...	90	24	7.53	385	2.4e-07	0.00067	3.79922e-06	0.0169809
GO:2000648	positive regulation of stem cell prolife...	71	15	5.94	386	0.00067	0.00067	0.00441388	0.0169809
GO:0010613	positive regulation of cardiac muscle hy...	86	17	7.19	387	0.00068	0.00068	0.00447073	0.0171898
GO:0060350	endochondral bone morphogenesis	139	33	11.62	388	3.2e-08	0.00070	6.13835e-07	0.0176497
GO:0070252	actin-mediated cell contraction	242	47	20.23	389	4.4e-08	0.00071	8.26203e-07	0.0178101
GO:0007266	Rho protein signal transduction	374	55	31.27	390	3.0e-05	0.00071	0.000288301	0.0178101
GO:0001951	intestinal D-glucose absorption	10	5	0.84	391	0.00072	0.00072	0.00468335	0.0178323
GO:0014900	muscle hyperplasia	10	5	0.84	392	0.00072	0.00072	0.00468335	0.0178323
GO:0048818	positive regulation of hair follicle mat...	10	5	0.84	393	0.00072	0.00072	0.00468335	0.0178323
GO:0072107	positive regulation of ureteric bud form...	10	5	0.84	394	0.00072	0.00072	0.00468335	0.0178323
GO:1902896	terminal web assembly	10	5	0.84	395	0.00072	0.00072	0.00468335	0.0178323
GO:0031223	auditory behavior	31	9	2.59	396	0.00073	0.00073	0.00473266	0.0179437
GO:0048711	positive regulation of astrocyte differe...	31	9	2.59	397	0.00073	0.00073	0.00473266	0.0179437
GO:0071872	cellular response to epinephrine stimulu...	31	9	2.59	398	0.00073	0.00073	0.00473266	0.0179437
GO:0001570	vasculogenesis	184	36	15.38	399	1.3e-06	0.00076	1.67341e-05	0.0185877
GO:0051384	response to glucocorticoid	376	72	31.44	400	2.6e-11	0.00076	8.07486e-10	0.0185877
GO:1905606	regulation of presynapse assembly	72	15	6.02	401	0.00078	0.00078	0.00500376	0.0189819
GO:0007044	cell-substrate junction assembly	311	43	26	402	0.00078	0.00078	0.00500376	0.0189819
GO:0055012	ventricular cardiac muscle cell differen...	44	11	3.68	403	0.00079	0.00079	0.00505466	0.0190829
GO:1900006	positive regulation of dendrite developm...	44	11	3.68	404	0.00079	0.00079	0.00505466	0.0190829
GO:0043281	regulation of cysteine-type endopeptidas...	559	76	46.74	405	1.9e-05	0.00079	0.000191824	0.0190829
GO:0071773	cellular response to BMP stimulus	395	64	33.03	406	2.5e-07	0.00081	3.9132e-06	0.0195178
GO:0010649	regulation of cell communication by elec...	55	15	4.6	407	3.1e-05	0.00082	0.000296165	0.0196619
GO:0051897	positive regulation of protein kinase B ...	275	39	22.99	408	0.00082	0.00082	0.0052193	0.0196619
GO:0046884	follicle-stimulating hormone secretion	20	7	1.67	409	0.00083	0.00083	0.00525219	0.0197085
GO:0071498	cellular response to fluid shear stress	51	12	4.26	410	0.00083	0.00083	0.00525219	0.0197085
GO:0090336	positive regulation of brown fat cell di...	51	12	4.26	411	0.00083	0.00083	0.00525219	0.0197085
GO:0040012	regulation of locomotion	2538	409	212.21	412	1e-30	0.00083	1.91824e-28	0.0197085
GO:0001502	cartilage condensation	58	13	4.85	413	0.00084	0.00084	0.00529834	0.0198017
GO:0051412	response to corticosterone	58	13	4.85	414	0.00084	0.00084	0.00529834	0.0198017
GO:0033628	regulation of cell adhesion mediated by ...	119	21	9.95	415	0.00084	0.00084	0.00529834	0.0198017
GO:0042733	embryonic digit morphogenesis	144	24	12.04	416	0.00087	0.00087	0.00547697	0.0203043
GO:1905208	negative regulation of cardiocyte differ...	37	12	3.09	417	2.9e-05	0.00087	0.00027979	0.0203043
GO:0007417	central nervous system development	2542	357	212.54	418	2.0e-23	0.00087	2.19843e-21	0.0203043
GO:0002158	osteoclast proliferation	15	6	1.25	419	0.00088	0.00088	0.00549747	0.0203043
GO:0033029	regulation of neutrophil apoptotic proce...	15	6	1.25	420	0.00088	0.00088	0.00549747	0.0203043
GO:0060087	relaxation of vascular associated smooth...	15	6	1.25	421	0.00088	0.00088	0.00549747	0.0203043
GO:0060666	dichotomous subdivision of terminal unit...	15	6	1.25	422	0.00088	0.00088	0.00549747	0.0203043
GO:0070445	regulation of oligodendrocyte progenitor...	15	6	1.25	423	0.00088	0.00088	0.00549747	0.0203043
GO:0043589	skin morphogenesis	38	10	3.18	424	0.00088	0.00088	0.00549747	0.0203043
GO:0072012	glomerulus vasculature development	73	15	6.1	425	0.00091	0.00091	0.00567402	0.020898
GO:0003203	endocardial cushion morphogenesis	92	26	7.69	426	2.1e-08	0.00091	4.10886e-07	0.020898
GO:0003073	regulation of systemic arterial blood pr...	236	39	19.73	427	3.2e-05	0.00092	0.000304233	0.0210289
GO:0009953	dorsal/ventral pattern formation	170	27	14.21	428	0.00092	0.00092	0.00572542	0.0210289
GO:1901032	negative regulation of response to react...	42	13	3.51	429	2.4e-05	0.00093	0.000236685	0.0212079
GO:0060068	vagina development	26	8	2.17	430	0.00094	0.00094	0.00582027	0.0213861
GO:0044342	type B pancreatic cell proliferation	45	11	3.76	431	0.00096	0.00096	0.00591788	0.0217904
GO:0045664	regulation of neuron differentiation	487	66	40.72	432	7.1e-05	0.00097	0.000624634	0.0219665
GO:0048701	embryonic cranial skeleton morphogenesis	129	22	10.79	433	0.00102	0.00102	0.00626407	0.0230454
GO:0051497	negative regulation of stress fiber asse...	82	16	6.86	434	0.00112	0.00112	0.00682677	0.0251884
GO:1902230	negative regulation of intrinsic apoptot...	82	16	6.86	435	0.00112	0.00112	0.00682677	0.0251884
GO:0008584	male gonad development	345	46	28.85	436	0.00114	0.00114	0.00694002	0.0255112
GO:0001957	intramembranous ossification	21	7	1.76	437	0.00115	0.00115	0.00697054	0.0255112
GO:0035581	sequestering of extracellular ligand fro...	21	7	1.76	438	0.00115	0.00115	0.00697054	0.0255112
GO:0061470	T follicular helper cell differentiation	21	7	1.76	439	0.00115	0.00115	0.00697054	0.0255112
GO:1901731	positive regulation of platelet aggregat...	21	7	1.76	440	0.00115	0.00115	0.00697054	0.0255112
GO:2000698	positive regulation of epithelial cell d...	21	7	1.76	441	0.00115	0.00115	0.00697054	0.0255112
GO:0014706	striated muscle tissue development	965	170	80.69	442	7.5e-21	0.00117	6.61014e-19	0.0258377
GO:0048557	embryonic digestive tract morphogenesis	46	11	3.85	443	0.00117	0.00117	0.00707423	0.0258377
GO:1902337	regulation of apoptotic process involved...	33	9	2.76	444	0.00119	0.00119	0.00716417	0.0262202
GO:0001958	endochondral ossification	75	15	6.27	445	0.00122	0.00122	0.00728648	0.0262891
GO:0003283	atrial septum development	75	15	6.27	446	0.00122	0.00122	0.00728648	0.0262891
GO:0010842	retina layer formation	75	15	6.27	447	0.00122	0.00122	0.00728648	0.0262891
GO:0007223	Wnt signaling pathway, calcium modulatin...	11	5	0.92	448	0.00122	0.00122	0.00728648	0.0262891
GO:0035564	regulation of kidney size	11	5	0.92	449	0.00122	0.00122	0.00728648	0.0262891
GO:0061181	regulation of chondrocyte development	11	5	0.92	450	0.00122	0.00122	0.00728648	0.0262891
GO:1900086	positive regulation of peptidyl-tyrosine...	11	5	0.92	451	0.00122	0.00122	0.00728648	0.0262891
GO:1901475	pyruvate transmembrane transport	11	5	0.92	452	0.00122	0.00122	0.00728648	0.0262891
GO:1904798	positive regulation of core promoter bin...	11	5	0.92	453	0.00122	0.00122	0.00728648	0.0262891
GO:2000670	positive regulation of dendritic cell ap...	11	5	0.92	454	0.00122	0.00122	0.00728648	0.0262891
GO:0032536	regulation of cell projection size	27	8	2.26	455	0.00123	0.00123	0.00732385	0.0263884
GO:1902459	positive regulation of stem cell populat...	27	8	2.26	456	0.00123	0.00123	0.00732385	0.0263884
GO:0050772	positive regulation of axonogenesis	223	39	18.65	457	8.5e-06	0.00124	9.2088e-05	0.0265447
GO:1901216	positive regulation of neuron death	253	47	21.15	458	1.8e-07	0.00126	2.92515e-06	0.0269139
GO:0045926	negative regulation of growth	609	95	50.92	459	2.6e-09	0.00127	5.8339e-08	0.0270096
GO:0030324	lung development	470	86	39.3	460	4.2e-12	0.00127	1.44678e-10	0.0270096
GO:0045747	positive regulation of Notch signaling p...	123	21	10.28	461	0.00130	0.00130	0.00767063	0.027175
GO:0022614	membrane to membrane docking	16	6	1.34	462	0.00130	0.00130	0.00767063	0.027175
GO:0045617	negative regulation of keratinocyte diff...	16	6	1.34	463	0.00130	0.00130	0.00767063	0.027175
GO:0045963	negative regulation of dopamine metaboli...	16	6	1.34	464	0.00130	0.00130	0.00767063	0.027175
GO:0048014	Tie signaling pathway	16	6	1.34	465	0.00130	0.00130	0.00767063	0.027175
GO:0051414	response to cortisol	16	6	1.34	466	0.00130	0.00130	0.00767063	0.027175
GO:0051612	negative regulation of serotonin uptake	16	6	1.34	467	0.00130	0.00130	0.00767063	0.027175
GO:0060017	parathyroid gland development	16	6	1.34	468	0.00130	0.00130	0.00767063	0.027175
GO:1904036	negative regulation of epithelial cell a...	127	30	10.62	469	1.5e-07	0.00133	2.49566e-06	0.0277428
GO:0043567	regulation of insulin-like growth factor...	52	17	4.35	470	5.8e-07	0.00137	8.30767e-06	0.0285164
GO:0070232	regulation of T cell apoptotic process	61	13	5.1	471	0.00138	0.00138	0.0080987	0.0286028
GO:1903242	regulation of cardiac muscle hypertrophy...	25	10	2.09	472	1.7e-05	0.00138	0.00017306	0.0286028
GO:0003091	renal water homeostasis	47	11	3.93	473	0.00141	0.00141	0.00825002	0.0291629
GO:0002862	negative regulation of inflammatory resp...	54	12	4.52	474	0.00142	0.00142	0.0082986	0.029246
GO:0055003	cardiac myofibril assembly	54	12	4.52	475	0.00142	0.00142	0.0082986	0.029246
GO:0007507	heart development	1543	262	129.02	476	3.9e-29	0.00143	6.35895e-27	0.0293901
GO:0043280	positive regulation of cysteine-type end...	349	46	29.18	477	0.00145	0.00145	0.00846887	0.0297387
GO:0071548	response to dexamethasone	108	19	9.03	478	0.00150	0.00150	0.00875045	0.0306998
GO:0016024	CDP-diacylglycerol biosynthetic process	34	9	2.84	479	0.00151	0.00151	0.00878782	0.0307757
GO:0060670	branching involved in labyrinthine layer...	34	9	2.84	480	0.00151	0.00151	0.00878782	0.0307757
GO:0055008	cardiac muscle tissue morphogenesis	135	32	11.29	481	5.4e-08	0.00152	9.91148e-07	0.0309151
GO:0010952	positive regulation of peptidase activit...	517	72	43.23	482	1.4e-05	0.00154	0.000145859	0.0311922
GO:0032330	regulation of chondrocyte differentiatio...	143	36	11.96	483	1.4e-09	0.00154	3.29236e-08	0.0311922
GO:0035924	cellular response to vascular endothelia...	161	41	13.46	484	7.3e-11	0.00157	2.14462e-09	0.0316035
GO:0050774	negative regulation of dendrite morphoge...	22	7	1.84	485	0.00157	0.00157	0.00910451	0.0316035
GO:0072102	glomerulus morphogenesis	22	7	1.84	486	0.00157	0.00157	0.00910451	0.0316035
GO:0042730	fibrinolysis	51	14	4.26	487	5.3e-05	0.00159	0.000480537	0.0319404
GO:0003149	membranous septum morphogenesis	28	8	2.34	488	0.00160	0.00160	0.00926201	0.0320098
GO:0060592	mammary gland formation	28	8	2.34	489	0.00160	0.00160	0.00926201	0.0320098
GO:1903779	regulation of cardiac conduction	77	15	6.44	490	0.00161	0.00161	0.00930888	0.0320787
GO:0006656	phosphatidylcholine biosynthetic process	62	13	5.18	491	0.00161	0.00161	0.00930888	0.0320787
GO:2000108	positive regulation of leukocyte apoptot...	52	15	4.35	492	1.5e-05	0.00163	0.000155286	0.0324112
GO:0032354	response to follicle-stimulating hormone	41	10	3.43	493	0.00165	0.00165	0.00951205	0.032676
GO:0060004	reflex	41	10	3.43	494	0.00165	0.00165	0.00951205	0.032676
GO:0032332	positive regulation of chondrocyte diffe...	55	12	4.6	495	0.00168	0.00168	0.00965087	0.0330029
GO:0060055	angiogenesis involved in wound healing	73	18	6.1	496	2.4e-05	0.00168	0.000236685	0.0330029
GO:0035094	response to nicotine	109	19	9.11	497	0.00168	0.00168	0.00965087	0.0330029
GO:0001942	hair follicle development	202	48	16.89	498	2.6e-11	0.00168	8.07486e-10	0.0330029
GO:0140353	lipid export from cell	93	17	7.78	499	0.00169	0.00169	0.00970262	0.0331297
GO:0007520	myoblast fusion	101	18	8.44	500	0.00170	0.00170	0.00972579	0.0331297
GO:0086091	regulation of heart rate by cardiac cond...	101	18	8.44	501	0.00170	0.00170	0.00972579	0.0331297
GO:0031115	negative regulation of microtubule polym...	48	11	4.01	502	0.00170	0.00170	0.00972579	0.0331297
GO:0070555	response to interleukin-1	314	42	26.25	503	0.00171	0.00171	0.00977728	0.0332583
GO:0006970	response to osmotic stress	204	30	17.06	504	0.00176	0.00176	0.00999889	0.0340952
GO:0021543	pallium development	449	56	37.54	505	0.00176	0.00176	0.00999889	0.0340952
GO:0030279	negative regulation of ossification	78	15	6.52	506	0.00184	0.00184	0.0104292	0.0355044
GO:2000191	regulation of fatty acid transport	78	15	6.52	507	0.00184	0.00184	0.0104292	0.0355044
GO:0009725	response to hormone	2142	293	179.1	508	1.2e-17	0.00185	7.62312e-16	0.0356271
GO:0032534	regulation of microvillus assembly	17	6	1.42	509	0.00187	0.00187	0.0105442	0.0358008
GO:0071321	cellular response to cGMP	17	6	1.42	510	0.00187	0.00187	0.0105442	0.0358008
GO:0071625	vocalization behavior	63	13	5.27	511	0.00187	0.00187	0.0105442	0.0358008
GO:2001171	positive regulation of ATP biosynthetic ...	35	9	2.93	512	0.00188	0.00188	0.0105762	0.035922
GO:0071495	cellular response to endogenous stimulus	3330	463	278.43	513	1.4e-29	0.00190	2.44575e-27	0.0361628
GO:0042391	regulation of membrane potential	1035	133	86.54	514	4.5e-07	0.00190	6.60022e-06	0.0361628
GO:0086004	regulation of cardiac muscle cell contra...	91	22	7.61	515	4.4e-06	0.00194	5.08208e-05	0.0362678
GO:0003402	planar cell polarity pathway involved in...	12	5	1	516	0.00195	0.00195	0.0108762	0.0362678
GO:0034136	negative regulation of toll-like recepto...	12	5	1	517	0.00195	0.00195	0.0108762	0.0362678
GO:0038031	non-canonical Wnt signaling pathway via ...	12	5	1	518	0.00195	0.00195	0.0108762	0.0362678
GO:0042758	long-chain fatty acid catabolic process	12	5	1	519	0.00195	0.00195	0.0108762	0.0362678
GO:0061312	BMP signaling pathway involved in heart ...	12	5	1	520	0.00195	0.00195	0.0108762	0.0362678
GO:0061740	protein targeting to lysosome involved i...	12	5	1	521	0.00195	0.00195	0.0108762	0.0362678
GO:0071226	cellular response to molecule of fungal ...	12	5	1	522	0.00195	0.00195	0.0108762	0.0362678
GO:0071286	cellular response to magnesium ion	12	5	1	523	0.00195	0.00195	0.0108762	0.0362678
GO:0140206	dipeptide import across plasma membrane	12	5	1	524	0.00195	0.00195	0.0108762	0.0362678
GO:2000439	positive regulation of monocyte extravas...	12	5	1	525	0.00195	0.00195	0.0108762	0.0362678
GO:2000683	regulation of cellular response to X-ray	12	5	1	526	0.00195	0.00195	0.0108762	0.0362678
GO:0032872	regulation of stress-activated MAPK casc...	461	57	38.55	527	0.00197	0.00197	0.0109627	0.0365702
GO:0006590	thyroid hormone generation	49	11	4.1	528	0.00203	0.00203	0.0112518	0.0374707
GO:0006670	sphingosine metabolic process	49	11	4.1	529	0.00203	0.00203	0.0112518	0.0374707
GO:0048468	cell development	5173	660	432.53	530	1e-30	0.00203	1.91824e-28	0.0374707
GO:0030534	adult behavior	339	52	28.34	531	1.6e-05	0.00205	0.000165288	0.0375565
GO:0001886	endothelial cell morphogenesis	29	8	2.42	532	0.00205	0.00205	0.0112923	0.0375565
GO:0046598	positive regulation of viral entry into ...	29	8	2.42	533	0.00205	0.00205	0.0112923	0.0375565
GO:0060394	negative regulation of pathway-restricte...	29	8	2.42	534	0.00205	0.00205	0.0112923	0.0375565
GO:0034332	adherens junction organization	136	22	11.37	535	0.00206	0.00206	0.011341	0.0376691
GO:0001821	histamine secretion	23	7	1.92	536	0.00210	0.00210	0.011503	0.0381156
GO:0003264	regulation of cardioblast proliferation	23	7	1.92	537	0.00210	0.00210	0.011503	0.0381156
GO:0072307	regulation of metanephric nephron tubule...	23	7	1.92	538	0.00210	0.00210	0.011503	0.0381156
GO:0048598	embryonic morphogenesis	1469	263	122.83	539	1e-30	0.00210	1.91824e-28	0.0381156
GO:0051216	cartilage development	484	102	40.47	540	2.3e-18	0.00212	1.54116e-16	0.0384073
GO:0007162	negative regulation of cell adhesion	768	95	64.21	541	8.1e-05	0.00214	0.000700639	0.0385555
GO:0014897	striated muscle hypertrophy	241	45	20.15	542	2.8e-07	0.00214	4.35491e-06	0.0385555
GO:0051480	regulation of cytosolic calcium ion conc...	792	101	66.22	543	1.4e-05	0.00214	0.000145859	0.0385555
GO:0035313	wound healing, spreading of epidermal ce...	64	13	5.35	544	0.00218	0.00218	0.0119145	0.0392039
GO:0045807	positive regulation of endocytosis	279	47	23.33	545	3.2e-06	0.00224	3.80847e-05	0.040209
GO:2000272	negative regulation of signaling recepto...	137	22	11.46	546	0.00227	0.00227	0.0123443	0.0406729
GO:0008045	motor neuron axon guidance	72	14	6.02	547	0.00231	0.00231	0.012534	0.0411634
GO:0045987	positive regulation of smooth muscle con...	72	14	6.02	548	0.00231	0.00231	0.012534	0.0411634
GO:0033688	regulation of osteoblast proliferation	57	12	4.77	549	0.00231	0.00231	0.012534	0.0411634
GO:0048485	sympathetic nervous system development	78	21	6.52	550	1.1e-06	0.00238	1.43484e-05	0.0423337
GO:0099515	actin filament-based transport	50	11	4.18	551	0.00241	0.00241	0.0130548	0.0427895
GO:0072210	metanephric nephron development	88	16	7.36	552	0.00242	0.00242	0.0131017	0.0428892
GO:0034637	cellular carbohydrate biosynthetic proce...	173	26	14.47	553	0.00253	0.00253	0.013652	0.0447577
GO:0051100	negative regulation of binding	402	64	33.61	554	4.7e-07	0.00256	6.84228e-06	0.0451124
GO:0060351	cartilage development involved in endoch...	71	17	5.94	555	5.9e-05	0.00257	0.000530025	0.0451124
GO:0021889	olfactory bulb interneuron differentiati...	23	12	1.92	556	6.4e-08	0.00257	1.15306e-06	0.0451124
GO:0003188	heart valve formation	30	8	2.51	557	0.00260	0.00260	0.01393	0.0451124
GO:0050966	detection of mechanical stimulus involve...	30	8	2.51	558	0.00260	0.00260	0.01393	0.0451124
GO:0060379	cardiac muscle cell myoblast differentia...	30	8	2.51	559	0.00260	0.00260	0.01393	0.0451124
GO:0007161	calcium-independent cell-matrix adhesion	18	6	1.51	560	0.00261	0.00261	0.01393	0.0451124
GO:0010040	response to iron(II) ion	18	6	1.51	561	0.00261	0.00261	0.01393	0.0451124
GO:0061004	pattern specification involved in kidney...	18	6	1.51	562	0.00261	0.00261	0.01393	0.0451124
GO:0070172	positive regulation of tooth mineralizat...	18	6	1.51	563	0.00261	0.00261	0.01393	0.0451124
GO:0090461	glutamate homeostasis	18	6	1.51	564	0.00261	0.00261	0.01393	0.0451124
GO:1900625	positive regulation of monocyte aggregat...	18	6	1.51	565	0.00261	0.00261	0.01393	0.0451124
GO:1903243	negative regulation of cardiac muscle hy...	18	6	1.51	566	0.00261	0.00261	0.01393	0.0451124
GO:0045646	regulation of erythrocyte differentiatio...	130	21	10.87	567	0.00262	0.00262	0.0139757	0.0452054
GO:0001937	negative regulation of endothelial cell ...	120	28	10.03	568	5.0e-07	0.00264	7.24667e-06	0.0454703
GO:0010863	positive regulation of phospholipase C a...	105	18	8.78	569	0.00265	0.00265	0.0141203	0.0455623
GO:1903034	regulation of response to wounding	429	72	35.87	570	1.1e-08	0.00266	2.23728e-07	0.045654
GO:0071396	cellular response to lipid	1386	185	115.89	571	1.2e-10	0.00267	3.46301e-09	0.0457454
GO:0043537	negative regulation of blood vessel endo...	97	17	8.11	572	0.00270	0.00270	0.0143555	0.0460979
GO:0070873	regulation of glycogen metabolic process	97	17	8.11	573	0.00270	0.00270	0.0143555	0.0460979
GO:0010996	response to auditory stimulus	55	16	4.6	574	6.9e-06	0.00271	7.5931e-05	0.046188
GO:0009755	hormone-mediated signaling pathway	515	67	43.06	575	0.00021	0.00273	0.00161005	0.046448
GO:0045906	negative regulation of vasoconstriction	24	7	2.01	576	0.00275	0.00275	0.0145266	0.046465
GO:0051584	regulation of dopamine uptake involved i...	24	7	2.01	577	0.00275	0.00275	0.0145266	0.046465
GO:0060346	bone trabecula formation	24	7	2.01	578	0.00275	0.00275	0.0145266	0.046465
GO:0061626	pharyngeal arch artery morphogenesis	24	7	2.01	579	0.00275	0.00275	0.0145266	0.046465
GO:0030282	bone mineralization	264	55	22.07	580	2.2e-10	0.00279	6.02874e-09	0.0470596
GO:0007015	actin filament organization	1162	143	97.16	581	2.0e-06	0.00280	2.49885e-05	0.047147
GO:0035813	regulation of renal sodium excretion	51	11	4.26	582	0.00284	0.00284	0.0149536	0.0475749
GO:0033599	regulation of mammary gland epithelial c...	37	9	3.09	583	0.00284	0.00284	0.0149536	0.0475749
GO:0044849	estrous cycle	37	9	3.09	584	0.00284	0.00284	0.0149536	0.0475749
GO:0060113	inner ear receptor cell differentiation	131	21	10.95	585	0.00288	0.00288	0.0151397	0.0481625
GO:0002053	positive regulation of mesenchymal cell ...	66	13	5.52	586	0.00290	0.00290	0.015204	0.0481825
GO:0003323	type B pancreatic cell development	66	13	5.52	587	0.00290	0.00290	0.015204	0.0481825
GO:0010749	regulation of nitric oxide mediated sign...	35	11	2.93	588	8.6e-05	0.00294	0.000735435	0.0481825
GO:0001709	cell fate determination	106	18	8.86	589	0.00295	0.00295	0.0153785	0.0481825
GO:0048585	negative regulation of response to stimu...	3819	497	319.32	590	4.0e-25	0.00295	5.36055e-23	0.0481825
GO:0007296	vitellogenesis	13	5	1.09	591	0.00296	0.00296	0.0153785	0.0481825
GO:0010510	regulation of acetyl-CoA biosynthetic pr...	13	5	1.09	592	0.00296	0.00296	0.0153785	0.0481825
GO:0048341	paraxial mesoderm formation	13	5	1.09	593	0.00296	0.00296	0.0153785	0.0481825
GO:0051001	negative regulation of nitric-oxide synt...	13	5	1.09	594	0.00296	0.00296	0.0153785	0.0481825
GO:0060040	retinal bipolar neuron differentiation	13	5	1.09	595	0.00296	0.00296	0.0153785	0.0481825
GO:0060648	mammary gland bud morphogenesis	13	5	1.09	596	0.00296	0.00296	0.0153785	0.0481825
GO:0061046	regulation of branching involved in lung...	13	5	1.09	597	0.00296	0.00296	0.0153785	0.0481825
GO:1901490	regulation of lymphangiogenesis	13	5	1.09	598	0.00296	0.00296	0.0153785	0.0481825
GO:1902722	positive regulation of prolactin secreti...	13	5	1.09	599	0.00296	0.00296	0.0153785	0.0481825
GO:1905072	cardiac jelly development	13	5	1.09	600	0.00296	0.00296	0.0153785	0.0481825
GO:1905599	positive regulation of low-density lipop...	13	5	1.09	601	0.00296	0.00296	0.0153785	0.0481825
GO:0051090	regulation of DNA-binding transcription ...	1032	120	86.29	602	0.00015	0.00297	0.00120678	0.048265
GO:0051146	striated muscle cell differentiation	710	118	59.37	603	4.7e-13	0.00310	1.78217e-11	0.050294
GO:0001933	negative regulation of protein phosphory...	815	112	68.14	604	1.3e-07	0.00311	2.18146e-06	0.0503727
GO:0001964	startle response	59	12	4.93	605	0.00313	0.00313	0.0162015	0.0506129
GO:0032655	regulation of interleukin-12 production	158	24	13.21	606	0.00314	0.00314	0.0162361	0.0506908
GO:2000243	positive regulation of reproductive proc...	167	25	13.96	607	0.00318	0.00318	0.0164169	0.051252
GO:0061572	actin filament bundle organization	456	63	38.13	608	5.8e-05	0.00319	0.000522481	0.0513286
GO:0001991	regulation of systemic arterial blood pr...	31	8	2.59	609	0.00325	0.00325	0.0167253	0.0521225
GO:0014848	urinary tract smooth muscle contraction	31	8	2.59	610	0.00325	0.00325	0.0167253	0.0521225
GO:0120162	positive regulation of cold-induced ther...	240	33	20.07	611	0.00326	0.00326	0.0167679	0.0521973
GO:0045776	negative regulation of blood pressure	107	18	8.95	612	0.00327	0.00327	0.0168017	0.0522719
GO:0009887	animal organ morphogenesis	2440	444	204.02	613	1e-30	0.00332	1.91824e-28	0.0529846
GO:0006809	nitric oxide biosynthetic process	174	30	14.55	614	0.00012	0.00338	0.000982393	0.0538543
GO:0043086	negative regulation of catalytic activit...	1758	201	146.99	615	3.1e-06	0.00340	3.71203e-05	0.0540849
GO:0030201	heparan sulfate proteoglycan metabolic p...	75	14	6.27	616	0.00342	0.00342	0.0174989	0.0542267
GO:0038096	Fc-gamma receptor signaling pathway invo...	75	14	6.27	617	0.00342	0.00342	0.0174989	0.0542267
GO:0048762	mesenchymal cell differentiation	595	134	49.75	618	1.4e-26	0.00344	2.07518e-24	0.0544377
GO:0044090	positive regulation of vacuole organizat...	38	9	3.18	619	0.00345	0.00345	0.0175972	0.0544377
GO:0060674	placenta blood vessel development	83	15	6.94	620	0.00345	0.00345	0.0175972	0.0544377
GO:0044539	long-chain fatty acid import into cell	45	10	3.76	621	0.00346	0.00346	0.0176114	0.0545075
GO:0031099	regeneration	477	67	39.88	622	2.0e-05	0.00350	0.000201504	0.0549607
GO:0048880	sensory system development	918	155	76.76	623	2.3e-17	0.00350	1.42411e-15	0.0549607
GO:0030540	female genitalia development	51	15	4.26	624	1.2e-05	0.00351	0.000126504	0.0550294
GO:0051890	regulation of cardioblast differentiatio...	25	7	2.09	625	0.00354	0.00354	0.0179667	0.0550391
GO:0061043	regulation of vascular wound healing	25	7	2.09	626	0.00354	0.00354	0.0179667	0.0550391
GO:0034775	glutathione transmembrane transport	19	6	1.59	627	0.00355	0.00355	0.0179667	0.0550391
GO:0035234	ectopic germ cell programmed cell death	19	6	1.59	628	0.00355	0.00355	0.0179667	0.0550391
GO:0050957	equilibrioception	19	6	1.59	629	0.00355	0.00355	0.0179667	0.0550391
GO:0060837	blood vessel endothelial cell differenti...	19	6	1.59	630	0.00355	0.00355	0.0179667	0.0550391
GO:1901897	regulation of relaxation of cardiac musc...	19	6	1.59	631	0.00355	0.00355	0.0179667	0.0550391
GO:0048010	vascular endothelial growth factor recep...	151	23	12.63	632	0.00365	0.00365	0.0184252	0.0564999
GO:0043154	negative regulation of cysteine-type end...	205	29	17.14	633	0.00369	0.00369	0.0186175	0.0570289
GO:0042116	macrophage activation	242	33	20.23	634	0.00371	0.00371	0.0187087	0.0572475
GO:0002688	regulation of leukocyte chemotaxis	247	37	20.65	635	0.00039	0.00372	0.00276076	0.0573114
GO:0060326	cell chemotaxis	600	96	50.17	636	5.6e-10	0.00375	1.45318e-08	0.0575922
GO:0048844	artery morphogenesis	189	40	15.8	637	3.8e-08	0.00375	7.20453e-07	0.0575922
GO:0035282	segmentation	219	44	18.31	638	4.2e-08	0.00379	7.90165e-07	0.0581153
GO:0001890	placenta development	363	68	30.35	639	2.5e-10	0.00381	6.75622e-09	0.0583306
GO:0010765	positive regulation of sodium ion transp...	92	16	7.69	640	0.00384	0.00384	0.0193543	0.058698
GO:0014059	regulation of dopamine secretion	84	15	7.02	641	0.00389	0.00389	0.0195359	0.0591849
GO:0050869	negative regulation of B cell activation	84	15	7.02	642	0.00389	0.00389	0.0195359	0.0591849
GO:0071305	cellular response to vitamin D	53	11	4.43	643	0.00389	0.00389	0.0195359	0.0591849
GO:0002573	myeloid leukocyte differentiation	484	76	40.47	644	7.5e-08	0.00391	1.32921e-06	0.0593968
GO:0060601	lateral sprouting from an epithelium	42	14	3.51	645	4.4e-06	0.00398	5.08208e-05	0.060273
GO:0021536	diencephalon development	172	41	14.38	646	6.5e-10	0.00398	1.6389e-08	0.060273
GO:0034109	homotypic cell-cell adhesion	253	53	21.15	647	3.8e-10	0.00399	9.99339e-09	0.060331
GO:0043116	negative regulation of vascular permeabi...	46	10	3.85	648	0.00409	0.00409	0.0204458	0.0617476
GO:0070304	positive regulation of stress-activated ...	272	36	22.74	649	0.00415	0.00415	0.0207352	0.062547
GO:0043951	negative regulation of cAMP-mediated sig...	39	9	3.26	650	0.00416	0.00416	0.0207533	0.062547
GO:0010631	epithelial cell migration	820	144	68.56	651	1.0e-17	0.00417	6.43618e-16	0.062547
GO:1903510	mucopolysaccharide metabolic process	216	30	18.06	652	0.00419	0.00419	0.0208923	0.062547
GO:0030900	forebrain development	992	157	82.94	653	5.0e-15	0.00419	2.44575e-13	0.062547
GO:0001656	metanephros development	204	40	17.06	654	3.3e-07	0.00422	5.06017e-06	0.062547
GO:1990791	dorsal root ganglion development	29	12	2.42	655	1.5e-06	0.00425	1.91074e-05	0.062547
GO:0007588	excretion	136	26	11.37	656	5.6e-05	0.00428	0.000505395	0.062547
GO:1903115	regulation of actin filament-based movem...	100	26	8.36	657	1.3e-07	0.00429	2.18146e-06	0.062547
GO:0014012	peripheral nervous system axon regenerat...	14	5	1.17	658	0.00429	0.00429	0.0211858	0.062547
GO:0019367	fatty acid elongation, saturated fatty a...	14	5	1.17	659	0.00429	0.00429	0.0211858	0.062547
GO:0030505	inorganic diphosphate transport	14	5	1.17	660	0.00429	0.00429	0.0211858	0.062547
GO:0030913	paranodal junction assembly	14	5	1.17	661	0.00429	0.00429	0.0211858	0.062547
GO:0034625	fatty acid elongation, monounsaturated f...	14	5	1.17	662	0.00429	0.00429	0.0211858	0.062547
GO:0034626	fatty acid elongation, polyunsaturated f...	14	5	1.17	663	0.00429	0.00429	0.0211858	0.062547
GO:0060405	regulation of penile erection	14	5	1.17	664	0.00429	0.00429	0.0211858	0.062547
GO:0060536	cartilage morphogenesis	14	5	1.17	665	0.00429	0.00429	0.0211858	0.062547
GO:0071671	regulation of smooth muscle cell chemota...	14	5	1.17	666	0.00429	0.00429	0.0211858	0.062547
GO:0090027	negative regulation of monocyte chemotax...	14	5	1.17	667	0.00429	0.00429	0.0211858	0.062547
GO:0097151	positive regulation of inhibitory postsy...	14	5	1.17	668	0.00429	0.00429	0.0211858	0.062547
GO:1901723	negative regulation of cell proliferatio...	14	5	1.17	669	0.00429	0.00429	0.0211858	0.062547
GO:1905098	negative regulation of guanyl-nucleotide...	14	5	1.17	670	0.00429	0.00429	0.0211858	0.062547
GO:0002683	negative regulation of immune system pro...	963	129	80.52	671	6.7e-08	0.00429	1.20048e-06	0.062547
GO:0008344	adult locomotory behavior	189	27	15.8	672	0.00434	0.00434	0.0214219	0.0631819
GO:0045577	regulation of B cell differentiation	77	14	6.44	673	0.00439	0.00439	0.0216251	0.0638148
GO:0021783	preganglionic parasympathetic fiber deve...	59	19	4.93	674	1.7e-07	0.00443	2.79514e-06	0.0643007
GO:0045428	regulation of nitric oxide biosynthetic ...	136	21	11.37	675	0.00452	0.00452	0.0221872	0.0653643
GO:0036035	osteoclast development	54	11	4.52	676	0.00453	0.00453	0.0221918	0.0653643
GO:0071280	cellular response to copper ion	54	11	4.52	677	0.00453	0.00453	0.0221918	0.0653643
GO:0090287	regulation of cellular response to growt...	708	119	59.2	678	1.7e-13	0.00453	6.76061e-12	0.0653643
GO:0046621	negative regulation of organ growth	102	17	8.53	679	0.00461	0.00461	0.0225498	0.0664207
GO:0030148	sphingolipid biosynthetic process	238	35	19.9	680	0.00077	0.00463	0.00495586	0.0666107
GO:0045112	integrin biosynthetic process	20	6	1.67	681	0.00472	0.00472	0.0229844	0.0676073
GO:0070099	regulation of chemokine-mediated signali...	20	6	1.67	682	0.00472	0.00472	0.0229844	0.0676073
GO:2000172	regulation of branching morphogenesis of...	20	6	1.67	683	0.00472	0.00472	0.0229844	0.0676073
GO:0001658	branching involved in ureteric bud morph...	130	24	10.87	684	0.00018	0.00481	0.00141101	0.0687957
GO:0060428	lung epithelium development	111	18	9.28	685	0.00488	0.00488	0.0237046	0.0696345
GO:1901890	positive regulation of cell junction ass...	232	40	19.4	686	9.3e-06	0.00489	9.99801e-05	0.0696345
GO:0030154	cell differentiation	9573	1188	800.43	687	1e-30	0.00489	1.91824e-28	0.0696345
GO:0010642	negative regulation of platelet-derived ...	33	8	2.76	688	0.00492	0.00492	0.0238633	0.0698583
GO:0046777	protein autophosphorylation	627	77	52.43	689	0.00045	0.00492	0.00312223	0.0698583
GO:0032649	regulation of interferon-gamma productio...	228	31	19.06	690	0.00501	0.00501	0.0242278	0.0710331
GO:0030593	neutrophil chemotaxis	182	26	15.22	691	0.00505	0.00505	0.0244092	0.0714966
GO:0050885	neuromuscular process controlling balanc...	114	22	9.53	692	0.00017	0.00523	0.00134338	0.073938
GO:0032964	collagen biosynthetic process	95	16	7.94	693	0.00530	0.00530	0.0255418	0.0747117
GO:0019935	cyclic-nucleotide-mediated signaling	222	35	18.56	694	0.00021	0.00530	0.00161005	0.0747117
GO:0051148	negative regulation of muscle cell diffe...	169	28	14.13	695	0.00038	0.00535	0.0027076	0.075308
GO:0033555	multicellular organismal response to str...	183	26	15.3	696	0.00543	0.00543	0.0261169	0.0763243
GO:0048754	branching morphogenesis of an epithelial...	393	69	32.86	697	3.2e-09	0.00544	7.05081e-08	0.0763551
GO:0043304	regulation of mast cell degranulation	63	12	5.27	698	0.00548	0.00548	0.0262669	0.0766965
GO:0060795	cell fate commitment involved in formati...	63	12	5.27	699	0.00548	0.00548	0.0262669	0.0766965
GO:0002532	production of molecular mediator involve...	165	24	13.8	700	0.00549	0.00549	0.0262891	0.0767267
GO:0045616	regulation of keratinocyte differentiati...	87	19	7.27	701	8.6e-05	0.00550	0.000735435	0.0767568
GO:1904893	negative regulation of receptor signalin...	79	14	6.61	702	0.00556	0.00556	0.0265853	0.0774314
GO:0032673	regulation of interleukin-4 production	71	13	5.94	703	0.00557	0.00557	0.0266071	0.0774314
GO:0072079	nephron tubule formation	40	15	3.34	704	3.5e-07	0.00558	5.34173e-06	0.0774314
GO:0033280	response to vitamin D	80	18	6.69	705	8.7e-05	0.00558	0.000742041	0.0774314
GO:0016266	O-glycan processing	104	17	8.7	706	0.00564	0.00564	0.026767	0.0775231
GO:0043507	positive regulation of JUN kinase activi...	104	17	8.7	707	0.00564	0.00564	0.026767	0.0775231
GO:0046321	positive regulation of fatty acid oxidat...	48	10	4.01	708	0.00564	0.00564	0.026767	0.0775231
GO:0042761	very long-chain fatty acid biosynthetic ...	27	7	2.26	709	0.00565	0.00565	0.026767	0.0775231
GO:0048484	enteric nervous system development	27	7	2.26	710	0.00565	0.00565	0.026767	0.0775231
GO:0060430	lung saccule development	27	7	2.26	711	0.00565	0.00565	0.026767	0.0775231
GO:1902946	protein localization to early endosome	27	7	2.26	712	0.00565	0.00565	0.026767	0.0775231
GO:1904322	cellular response to forskolin	27	7	2.26	713	0.00565	0.00565	0.026767	0.0775231
GO:0045785	positive regulation of cell adhesion	1138	161	95.15	714	2.7e-11	0.00590	8.33252e-10	0.0807507
GO:0003417	growth plate cartilage development	41	9	3.43	715	0.00591	0.00591	0.0278236	0.0807507
GO:0045838	positive regulation of membrane potentia...	41	9	3.43	716	0.00591	0.00591	0.0278236	0.0807507
GO:0060841	venous blood vessel development	34	8	2.84	717	0.00597	0.00597	0.0279982	0.0810514
GO:0023041	neuronal signal transduction	15	5	1.25	718	0.00599	0.00599	0.0279982	0.0810514
GO:0045636	positive regulation of melanocyte differ...	15	5	1.25	719	0.00599	0.00599	0.0279982	0.0810514
GO:0090259	regulation of retinal ganglion cell axon...	15	5	1.25	720	0.00599	0.00599	0.0279982	0.0810514
GO:1903935	response to sodium arsenite	15	5	1.25	721	0.00599	0.00599	0.0279982	0.0810514
GO:1905222	atrioventricular canal morphogenesis	15	5	1.25	722	0.00599	0.00599	0.0279982	0.0810514
GO:2000171	negative regulation of dendrite developm...	15	5	1.25	723	0.00599	0.00599	0.0279982	0.0810514
GO:2001014	regulation of skeletal muscle cell diffe...	56	11	4.68	724	0.00604	0.00604	0.028178	0.0816151
GO:0072112	glomerular visceral epithelial cell diff...	50	17	4.18	725	3.1e-07	0.00606	4.76096e-06	0.0817724
GO:0048538	thymus development	122	19	10.2	726	0.00610	0.00610	0.0283767	0.0821988
GO:0019852	L-ascorbic acid metabolic process	21	6	1.76	727	0.00615	0.00615	0.0284874	0.0824184
GO:0021873	forebrain neuroblast division	21	6	1.76	728	0.00615	0.00615	0.0284874	0.0824184
GO:0071389	cellular response to mineralocorticoid s...	21	6	1.76	729	0.00615	0.00615	0.0284874	0.0824184
GO:1900028	negative regulation of ruffle assembly	21	6	1.76	730	0.00615	0.00615	0.0284874	0.0824184
GO:0010812	negative regulation of cell-substrate ad...	194	27	16.22	731	0.00617	0.00617	0.0285665	0.0825733
GO:0060740	prostate gland epithelium morphogenesis	82	19	6.86	732	3.6e-05	0.00621	0.000339295	0.0829951
GO:0014821	phasic smooth muscle contraction	64	12	5.35	733	0.00624	0.00624	0.0287681	0.0830557
GO:0090050	positive regulation of cell migration in...	64	12	5.35	734	0.00624	0.00624	0.0287681	0.0830557
GO:1900120	regulation of receptor binding	64	12	5.35	735	0.00624	0.00624	0.0287681	0.0830557
GO:0030512	negative regulation of transforming grow...	185	26	15.47	736	0.00626	0.00626	0.0288331	0.0832087
GO:0060074	synapse maturation	72	13	6.02	737	0.00629	0.00629	0.0289305	0.083494
GO:0009888	tissue development	4388	722	366.89	738	1e-30	0.00637	1.91824e-28	0.0844413
GO:0006801	superoxide metabolic process	149	22	12.46	739	0.00638	0.00638	0.0292893	0.0844595
GO:0048013	ephrin receptor signaling pathway	158	23	13.21	740	0.00640	0.00640	0.0293674	0.0846097
GO:0031424	keratinization	49	10	4.1	741	0.00656	0.00656	0.030003	0.0864912
GO:0060749	mammary gland alveolus development	49	10	4.1	742	0.00656	0.00656	0.030003	0.0864912
GO:0060322	head development	1981	293	165.64	743	1.4e-22	0.00663	1.47271e-20	0.0864929
GO:0002042	cell migration involved in sprouting ang...	153	27	12.79	744	0.00017	0.00663	0.00134338	0.0864929
GO:0003177	pulmonary valve development	57	20	4.77	745	1.5e-08	0.00669	2.9948e-07	0.0864929
GO:0072001	renal system development	757	164	63.3	746	3.2e-30	0.00672	5.90672e-28	0.0864929
GO:0002548	monocyte chemotaxis	120	22	10.03	747	0.00037	0.00676	0.00264792	0.0864929
GO:0010508	positive regulation of autophagy	329	41	27.51	748	0.00676	0.00676	0.030682	0.0864929
GO:0032642	regulation of chemokine production	214	29	17.89	749	0.00678	0.00678	0.030682	0.0864929
GO:0006663	platelet activating factor biosynthetic ...	10	4	0.84	750	0.00679	0.00679	0.030682	0.0864929
GO:0016199	axon midline choice point recognition	10	4	0.84	751	0.00679	0.00679	0.030682	0.0864929
GO:0019230	proprioception	10	4	0.84	752	0.00679	0.00679	0.030682	0.0864929
GO:0035021	negative regulation of Rac protein signa...	10	4	0.84	753	0.00679	0.00679	0.030682	0.0864929
GO:0035799	ureter maturation	10	4	0.84	754	0.00679	0.00679	0.030682	0.0864929
GO:0043932	ossification involved in bone remodeling	10	4	0.84	755	0.00679	0.00679	0.030682	0.0864929
GO:0060355	positive regulation of cell adhesion mol...	10	4	0.84	756	0.00679	0.00679	0.030682	0.0864929
GO:0060400	negative regulation of growth hormone re...	10	4	0.84	757	0.00679	0.00679	0.030682	0.0864929
GO:0071461	cellular response to redox state	10	4	0.84	758	0.00679	0.00679	0.030682	0.0864929
GO:0150020	basal dendrite arborization	10	4	0.84	759	0.00679	0.00679	0.030682	0.0864929
GO:1902803	regulation of synaptic vesicle transport	10	4	0.84	760	0.00679	0.00679	0.030682	0.0864929
GO:1904381	Golgi apparatus mannose trimming	10	4	0.84	761	0.00679	0.00679	0.030682	0.0864929
GO:1904395	positive regulation of skeletal muscle a...	10	4	0.84	762	0.00679	0.00679	0.030682	0.0864929
GO:1904693	midbrain morphogenesis	10	4	0.84	763	0.00679	0.00679	0.030682	0.0864929
GO:1905344	prostaglandin catabolic process	10	4	0.84	764	0.00679	0.00679	0.030682	0.0864929
GO:2000543	positive regulation of gastrulation	10	4	0.84	765	0.00679	0.00679	0.030682	0.0864929
GO:0043616	keratinocyte proliferation	127	32	10.62	766	1.1e-08	0.00679	2.23728e-07	0.0864929
GO:0002763	positive regulation of myeloid leukocyte...	132	20	11.04	767	0.00679	0.00679	0.030682	0.0864929
GO:0007566	embryo implantation	132	20	11.04	768	0.00679	0.00679	0.030682	0.0864929
GO:0060976	coronary vasculature development	106	17	8.86	769	0.00684	0.00684	0.030851	0.0870165
GO:0060828	regulation of canonical Wnt signaling pa...	667	103	55.77	770	1.0e-09	0.00688	2.42153e-08	0.0873348
GO:0060706	cell differentiation involved in embryon...	60	18	5.02	771	1.1e-06	0.00689	1.43484e-05	0.0873348
GO:0010676	positive regulation of cellular carbohyd...	141	28	11.79	772	1.4e-05	0.00691	0.000145859	0.0873348
GO:0001843	neural tube closure	205	28	17.14	773	0.00693	0.00693	0.0311563	0.0873348
GO:1900084	regulation of peptidyl-tyrosine autophos...	13	7	1.09	774	3.1e-05	0.00697	0.000296165	0.0873348
GO:0042693	muscle cell fate commitment	42	9	3.51	775	0.00698	0.00698	0.0312395	0.0873348
GO:0048643	positive regulation of skeletal muscle t...	42	9	3.51	776	0.00698	0.00698	0.0312395	0.0873348
GO:0030007	cellular potassium ion homeostasis	28	7	2.34	777	0.00699	0.00699	0.0312395	0.0873348
GO:0032275	luteinizing hormone secretion	28	7	2.34	778	0.00699	0.00699	0.0312395	0.0873348
GO:0042117	monocyte activation	28	7	2.34	779	0.00699	0.00699	0.0312395	0.0873348
GO:0048671	negative regulation of collateral sprout...	28	7	2.34	780	0.00699	0.00699	0.0312395	0.0873348
GO:0055062	phosphate ion homeostasis	28	7	2.34	781	0.00699	0.00699	0.0312395	0.0873348
GO:1903817	negative regulation of voltage-gated pot...	28	7	2.34	782	0.00699	0.00699	0.0312395	0.0873348
GO:2000650	negative regulation of sodium ion transm...	28	7	2.34	783	0.00699	0.00699	0.0312395	0.0873348
GO:0035024	negative regulation of Rho protein signa...	73	13	6.1	784	0.00708	0.00708	0.0315984	0.0882461
GO:0033622	integrin activation	65	12	5.43	785	0.00709	0.00709	0.0316142	0.0882461
GO:0048665	neuron fate specification	65	12	5.43	786	0.00709	0.00709	0.0316142	0.0882461
GO:0072497	mesenchymal stem cell differentiation	35	8	2.93	787	0.00718	0.00718	0.0319718	0.0890377
GO:1901844	regulation of cell communication by elec...	35	8	2.93	788	0.00718	0.00718	0.0319718	0.0890377
GO:0038179	neurotrophin signaling pathway	98	16	8.19	789	0.00719	0.00719	0.0320017	0.0890377
GO:0046942	carboxylic acid transport	582	80	48.66	790	7.7e-06	0.00719	8.40727e-05	0.0890377
GO:0051781	positive regulation of cell division	215	29	17.98	791	0.00723	0.00723	0.0321359	0.0894198
GO:0008306	associative learning	178	25	14.88	792	0.00730	0.00730	0.0323735	0.0901716
GO:0008406	gonad development	515	84	43.06	793	2.6e-09	0.00742	5.8339e-08	0.0915383
GO:0006821	chloride transport	225	30	18.81	794	0.00750	0.00750	0.0331702	0.0924087
GO:0030334	regulation of cell migration	2326	378	194.48	795	1e-30	0.00762	1.91824e-28	0.0937691
GO:0035270	endocrine system development	323	62	27.01	796	5.5e-10	0.00767	1.43102e-08	0.0942658
GO:0002067	glandular epithelial cell differentiatio...	158	33	13.21	797	7.8e-07	0.00768	1.05982e-05	0.0942703
GO:0061097	regulation of protein tyrosine kinase ac...	235	31	19.65	798	0.00775	0.00775	0.034214	0.0950103
GO:0032970	regulation of actin filament-based proce...	1013	131	84.7	799	3.9e-07	0.00778	5.87884e-06	0.0952587
GO:0007498	mesoderm development	313	54	26.17	800	2.8e-07	0.00782	4.35491e-06	0.095521
GO:0001934	positive regulation of protein phosphory...	1802	237	150.67	801	1.3e-12	0.00783	4.72784e-11	0.095521
GO:0010750	positive regulation of nitric oxide medi...	22	6	1.84	802	0.00786	0.00786	0.0346059	0.095521
GO:0010891	negative regulation of sequestering of t...	22	6	1.84	803	0.00786	0.00786	0.0346059	0.095521
GO:0051712	positive regulation of killing of cells ...	22	6	1.84	804	0.00786	0.00786	0.0346059	0.095521
GO:2000726	negative regulation of cardiac muscle ce...	22	6	1.84	805	0.00786	0.00786	0.0346059	0.095521
GO:0030168	platelet activation	314	52	26.25	806	1.6e-06	0.00791	2.03019e-05	0.0958904
GO:0006953	acute-phase response	125	19	10.45	807	0.00791	0.00791	0.0347918	0.0958904
GO:0050926	regulation of positive chemotaxis	58	11	4.85	808	0.00792	0.00792	0.0347918	0.0958928
GO:0060325	face morphogenesis	74	13	6.19	809	0.00795	0.00795	0.0348766	0.0960183
GO:0016331	morphogenesis of embryonic epithelium	368	69	30.77	810	1.8e-10	0.00795	5.10417e-09	0.0960183
GO:0035162	embryonic hemopoiesis	66	12	5.52	811	0.00802	0.00802	0.0350579	0.0966252
GO:0060766	negative regulation of androgen receptor...	66	12	5.52	812	0.00802	0.00802	0.0350579	0.0966252
GO:0046850	regulation of bone remodeling	143	21	11.96	813	0.00806	0.00806	0.0352013	0.0966399
GO:0055088	lipid homeostasis	356	56	29.77	814	3.5e-06	0.00809	4.13533e-05	0.0966399
GO:0051091	positive regulation of DNA-binding trans...	668	74	55.85	815	0.00812	0.00812	0.0353372	0.0966399
GO:0010975	regulation of neuron projection developm...	1167	166	97.58	816	8.4e-12	0.00812	2.78567e-10	0.0966399
GO:0009222	pyrimidine ribonucleotide catabolic proc...	16	5	1.34	817	0.00812	0.00812	0.0353372	0.0966399
GO:0032510	endosome to lysosome transport via multi...	16	5	1.34	818	0.00812	0.00812	0.0353372	0.0966399
GO:1901299	negative regulation of hydrogen peroxide...	16	5	1.34	819	0.00812	0.00812	0.0353372	0.0966399
GO:1901534	positive regulation of hematopoietic pro...	16	5	1.34	820	0.00812	0.00812	0.0353372	0.0966399
GO:1902083	negative regulation of peptidyl-cysteine...	16	5	1.34	821	0.00812	0.00812	0.0353372	0.0966399
GO:0060411	cardiac septum morphogenesis	218	58	18.23	822	1.1e-15	0.00812	5.81692e-14	0.0966399
GO:2001237	negative regulation of extrinsic apoptot...	255	33	21.32	823	0.00817	0.00817	0.035539	0.0970009
GO:0034104	negative regulation of tissue remodeling	43	9	3.6	824	0.00819	0.00819	0.0355627	0.0970009
GO:0043691	reverse cholesterol transport	43	9	3.6	825	0.00819	0.00819	0.0355627	0.0970009
GO:0051900	regulation of mitochondrial depolarizati...	43	9	3.6	826	0.00819	0.00819	0.0355627	0.0970009
GO:0097192	extrinsic apoptotic signaling pathway in...	171	24	14.3	827	0.00851	0.00851	0.0368215	0.100528
GO:0003163	sinoatrial node development	29	7	2.42	828	0.00857	0.00857	0.0369341	0.100528
GO:0019336	phenol-containing compound catabolic pro...	29	7	2.42	829	0.00857	0.00857	0.0369341	0.100528
GO:0033540	fatty acid beta-oxidation using acyl-CoA...	29	7	2.42	830	0.00857	0.00857	0.0369341	0.100528
GO:0042045	epithelial fluid transport	29	7	2.42	831	0.00857	0.00857	0.0369341	0.100528
GO:0014048	regulation of glutamate secretion	36	8	3.01	832	0.00857	0.00857	0.0369341	0.100528
GO:0031650	regulation of heat generation	36	8	3.01	833	0.00857	0.00857	0.0369341	0.100528
GO:0043568	positive regulation of insulin-like grow...	36	8	3.01	834	0.00857	0.00857	0.0369341	0.100528
GO:0006929	substrate-dependent cell migration	65	16	5.43	835	6.8e-05	0.00867	0.000602031	0.101566
GO:0071604	transforming growth factor beta producti...	115	31	9.62	836	3.3e-09	0.00870	7.23854e-08	0.101566
GO:0010001	glial cell differentiation	578	71	48.33	837	0.00073	0.00870	0.00473266	0.101566
GO:0022008	neurogenesis	4099	513	342.73	838	3.4e-22	0.00870	3.46481e-20	0.101566
GO:0010092	specification of animal organ identity	93	28	7.78	839	1.2e-09	0.00873	2.86332e-08	0.101795
GO:0042698	ovulation cycle	171	37	14.3	840	6.7e-08	0.00878	1.20048e-06	0.102256
GO:1905039	carboxylic acid transmembrane transport	336	45	28.09	841	0.00117	0.00886	0.00707423	0.102936
GO:0052548	regulation of endopeptidase activity	967	124	80.85	842	1.2e-06	0.00886	1.55491e-05	0.102936
GO:0060348	bone development	538	104	44.98	843	5.6e-16	0.00887	3.11277e-14	0.102936
GO:0032376	positive regulation of cholesterol trans...	75	13	6.27	844	0.00890	0.00890	0.0382888	0.103162
GO:0044331	cell-cell adhesion mediated by cadherin	67	12	5.6	845	0.00904	0.00904	0.0388058	0.104537
GO:0097066	response to thyroid hormone	67	12	5.6	846	0.00904	0.00904	0.0388058	0.104537
GO:0034198	cellular response to amino acid starvati...	118	18	9.87	847	0.00923	0.00923	0.0394828	0.106608
GO:0030166	proteoglycan biosynthetic process	127	19	10.62	848	0.00935	0.00935	0.039874	0.107867
GO:0001836	release of cytochrome c from mitochondri...	145	21	12.12	849	0.00940	0.00940	0.0400524	0.108188
GO:0061053	somite development	191	26	15.97	850	0.00940	0.00940	0.0400524	0.108188
GO:0030500	regulation of bone mineralization	178	41	14.88	851	1.9e-09	0.00944	4.38389e-08	0.108521
GO:0071248	cellular response to metal ion	443	61	37.04	852	8.3e-05	0.00954	0.000715409	0.109158
GO:0035338	long-chain fatty-acyl-CoA biosynthetic p...	44	9	3.68	853	0.00954	0.00954	0.0405958	0.109158
GO:0090190	positive regulation of branching involve...	44	9	3.68	854	0.00954	0.00954	0.0405958	0.109158
GO:2000345	regulation of hepatocyte proliferation	44	9	3.68	855	0.00954	0.00954	0.0405958	0.109158
GO:0039694	viral RNA genome replication	84	14	7.02	856	0.00959	0.00959	0.0407554	0.109469
GO:0055123	digestive system development	336	74	28.09	857	9.3e-15	0.00960	4.2916e-13	0.109469
GO:0048839	inner ear development	427	81	35.7	858	2.6e-12	0.00969	9.28314e-11	0.109469
GO:0050918	positive chemotaxis	134	24	11.2	859	0.00030	0.00978	0.00220835	0.109469
GO:0032870	cellular response to hormone stimulus	1538	190	128.6	860	3.1e-08	0.00978	5.95821e-07	0.109469
GO:0048048	embryonic eye morphogenesis	92	20	7.69	861	6.1e-05	0.00979	0.000543995	0.109469
GO:0002686	negative regulation of leukocyte migrati...	90	18	7.53	862	0.00042	0.00984	0.00293071	0.109469
GO:0060571	morphogenesis of an epithelial fold	72	25	6.02	863	3.2e-10	0.00989	8.53014e-09	0.109469
GO:0001553	luteinization	23	6	1.92	864	0.00990	0.00990	0.0417536	0.109469
GO:0001973	G protein-coupled adenosine receptor sig...	23	6	1.92	865	0.00990	0.00990	0.0417536	0.109469
GO:0014820	tonic smooth muscle contraction	23	6	1.92	866	0.00990	0.00990	0.0417536	0.109469
GO:0021869	forebrain ventricular zone progenitor ce...	23	6	1.92	867	0.00990	0.00990	0.0417536	0.109469
GO:0035630	bone mineralization involved in bone mat...	23	6	1.92	868	0.00990	0.00990	0.0417536	0.109469
GO:0051918	negative regulation of fibrinolysis	23	6	1.92	869	0.00990	0.00990	0.0417536	0.109469
GO:0060484	lung-associated mesenchyme development	23	6	1.92	870	0.00990	0.00990	0.0417536	0.109469
GO:0003206	cardiac chamber morphogenesis	328	90	27.43	871	1.5e-24	0.00990	1.88135e-22	0.109469
GO:1905114	cell surface receptor signaling pathway ...	1382	201	115.55	872	5.3e-15	0.00993	2.55418e-13	0.109469
GO:0010743	regulation of macrophage derived foam ce...	76	13	6.35	873	0.00993	0.00993	0.0417536	0.109469
GO:0006584	catecholamine metabolic process	114	28	9.53	874	1.6e-07	0.00994	2.64405e-06	0.109469
GO:0060441	epithelial tube branching involved in lu...	72	22	6.02	875	5.3e-08	0.00994	9.74622e-07	0.109469
GO:0006682	galactosylceramide biosynthetic process	11	4	0.92	876	0.00997	0.00997	0.0417536	0.109469
GO:0010482	regulation of epidermal cell division	11	4	0.92	877	0.00997	0.00997	0.0417536	0.109469
GO:0019388	galactose catabolic process	11	4	0.92	878	0.00997	0.00997	0.0417536	0.109469
GO:0035602	fibroblast growth factor receptor signal...	11	4	0.92	879	0.00997	0.00997	0.0417536	0.109469
GO:0035603	fibroblast growth factor receptor signal...	11	4	0.92	880	0.00997	0.00997	0.0417536	0.109469
GO:0035604	fibroblast growth factor receptor signal...	11	4	0.92	881	0.00997	0.00997	0.0417536	0.109469
GO:0035607	fibroblast growth factor receptor signal...	11	4	0.92	882	0.00997	0.00997	0.0417536	0.109469
GO:0042421	norepinephrine biosynthetic process	11	4	0.92	883	0.00997	0.00997	0.0417536	0.109469
GO:0042482	positive regulation of odontogenesis	11	4	0.92	884	0.00997	0.00997	0.0417536	0.109469
GO:0045964	positive regulation of dopamine metaboli...	11	4	0.92	885	0.00997	0.00997	0.0417536	0.109469
GO:0048570	notochord morphogenesis	11	4	0.92	886	0.00997	0.00997	0.0417536	0.109469
GO:0071493	cellular response to UV-B	11	4	0.92	887	0.00997	0.00997	0.0417536	0.109469
GO:0072660	maintenance of protein location in plasm...	11	4	0.92	888	0.00997	0.00997	0.0417536	0.109469
GO:1903588	negative regulation of blood vessel endo...	11	4	0.92	889	0.00997	0.00997	0.0417536	0.109469
GO:1904747	positive regulation of apoptotic process...	11	4	0.92	890	0.00997	0.00997	0.0417536	0.109469
GO:1990441	negative regulation of transcription fro...	11	4	0.92	891	0.00997	0.00997	0.0417536	0.109469
GO:0021854	hypothalamus development	56	18	4.68	892	3.6e-07	0.00999	5.46876e-06	0.109565
GO:0070229	negative regulation of lymphocyte apopto...	69	18	5.77	893	1.0e-05	0.01001	0.000106453	0.109662
GO:0002088	lens development in camera-type eye	192	26	16.05	894	0.01004	0.01004	0.0420108	0.109867
GO:0010745	negative regulation of macrophage derive...	37	8	3.09	895	0.01015	0.01015	0.0423443	0.110453
GO:0032000	positive regulation of fatty acid beta-o...	37	8	3.09	896	0.01015	0.01015	0.0423443	0.110453
GO:0042308	negative regulation of protein import in...	37	8	3.09	897	0.01015	0.01015	0.0423443	0.110453
GO:0099170	postsynaptic modulation of chemical syna...	37	8	3.09	898	0.01015	0.01015	0.0423443	0.110453
GO:1904590	negative regulation of protein import	37	8	3.09	899	0.01015	0.01015	0.0423443	0.110453
GO:0035176	social behavior	137	20	11.46	900	0.01017	0.01017	0.0423736	0.110548
GO:0010951	negative regulation of endopeptidase act...	514	67	42.98	901	0.00020	0.01024	0.00154184	0.111185
GO:0003376	sphingosine-1-phosphate receptor signali...	30	7	2.51	902	0.01038	0.01038	0.0430651	0.112207
GO:0014831	gastro-intestinal system smooth muscle c...	30	7	2.51	903	0.01038	0.01038	0.0430651	0.112207
GO:0038180	nerve growth factor signaling pathway	30	7	2.51	904	0.01038	0.01038	0.0430651	0.112207
GO:2000347	positive regulation of hepatocyte prolif...	30	7	2.51	905	0.01038	0.01038	0.0430651	0.112207
GO:0015909	long-chain fatty acid transport	130	24	10.87	906	0.00018	0.01045	0.00141101	0.112839
GO:0050798	activated T cell proliferation	102	16	8.53	907	0.01050	0.01050	0.0435261	0.113254
GO:0140059	dendrite arborization	27	9	2.26	908	0.00023	0.01068	0.00174426	0.114473
GO:0002002	regulation of angiotensin levels in bloo...	17	5	1.42	909	0.01073	0.01073	0.0442918	0.114473
GO:0002003	angiotensin maturation	17	5	1.42	910	0.01073	0.01073	0.0442918	0.114473
GO:0014824	artery smooth muscle contraction	17	5	1.42	911	0.01073	0.01073	0.0442918	0.114473
GO:0042985	negative regulation of amyloid precursor...	17	5	1.42	912	0.01073	0.01073	0.0442918	0.114473
GO:0043622	cortical microtubule organization	17	5	1.42	913	0.01073	0.01073	0.0442918	0.114473
GO:0045578	negative regulation of B cell differenti...	17	5	1.42	914	0.01073	0.01073	0.0442918	0.114473
GO:0060013	righting reflex	17	5	1.42	915	0.01073	0.01073	0.0442918	0.114473
GO:0060931	sinoatrial node cell development	17	5	1.42	916	0.01073	0.01073	0.0442918	0.114473
GO:0061156	pulmonary artery morphogenesis	17	5	1.42	917	0.01073	0.01073	0.0442918	0.114473
GO:0048008	platelet-derived growth factor receptor ...	162	27	13.55	918	0.00043	0.01080	0.00299409	0.115094
GO:0007260	tyrosine phosphorylation of STAT protein	184	25	15.38	919	0.01096	0.01096	0.045127	0.116545
GO:0032677	regulation of interleukin-8 production	184	25	15.38	920	0.01096	0.01096	0.045127	0.116545
GO:0051241	negative regulation of multicellular org...	2375	369	198.58	921	1e-30	0.01100	1.91824e-28	0.116823
GO:0051017	actin filament bundle assembly	452	60	37.79	922	0.00026	0.01101	0.00193575	0.116823
GO:0043534	blood vessel endothelial cell migration	315	54	26.34	923	3.5e-07	0.01104	5.34173e-06	0.117014
GO:0002761	regulation of myeloid leukocyte differen...	289	54	24.16	924	1.8e-08	0.01108	3.55745e-07	0.11729
GO:0007422	peripheral nervous system development	222	29	18.56	925	0.01109	0.01109	0.0455281	0.11729
GO:0014070	response to organic cyclic compound	2304	338	192.64	926	2.1e-25	0.01121	2.89356e-23	0.118431
GO:0003161	cardiac conduction system development	102	23	8.53	927	9.4e-06	0.01134	0.000100834	0.119676
GO:1903202	negative regulation of oxidative stress-...	119	21	9.95	928	0.00084	0.01137	0.00529834	0.119863
GO:1900744	regulation of p38MAPK cascade	103	16	8.61	929	0.01149	0.01149	0.0470518	0.120997
GO:0001885	endothelial cell development	168	28	14.05	930	0.00034	0.01163	0.00246204	0.12234
GO:0007517	muscle organ development	744	114	62.21	931	2.1e-10	0.01165	5.85308e-09	0.122419
GO:0032637	interleukin-8 production	185	25	15.47	932	0.01170	0.01170	0.0478316	0.122812
GO:0010907	positive regulation of glucose metabolic...	112	17	9.36	933	0.01173	0.01173	0.0479142	0.122968
GO:0090279	regulation of calcium ion import	86	14	7.19	934	0.01174	0.01174	0.0479151	0.122968
GO:0051703	biological process involved in intraspec...	139	20	11.62	935	0.01185	0.01185	0.0483036	0.123988
GO:0001101	response to acid chemical	341	51	28.51	936	3.7e-05	0.01187	0.000348049	0.124064
GO:0098877	neurotransmitter receptor transport to p...	38	8	3.18	937	0.01194	0.01194	0.0486502	0.124663
GO:0021987	cerebral cortex development	311	38	26	938	0.01197	0.01197	0.0487318	0.124843
GO:0034110	regulation of homotypic cell-cell adhesi...	92	26	7.69	939	2.1e-08	0.01202	4.10886e-07	0.125231
GO:0032956	regulation of actin cytoskeleton organiz...	923	105	77.17	940	0.00080	0.01205	0.00510196	0.12541
GO:0050982	detection of mechanical stimulus	108	21	9.03	941	0.00022	0.01211	0.00167621	0.1259
GO:0030278	regulation of ossification	278	58	23.24	942	6.9e-11	0.01219	2.03936e-09	0.126597
GO:1903206	negative regulation of hydrogen peroxide...	40	11	3.34	943	0.00032	0.01221	0.00234148	0.126671
GO:0001736	establishment of planar polarity	174	35	14.55	944	9.4e-07	0.01227	1.24607e-05	0.126725
GO:0007164	establishment of tissue polarity	174	35	14.55	945	9.4e-07	0.01227	1.24607e-05	0.126725
GO:0071420	cellular response to histamine	24	6	2.01	946	0.01228	0.01228	0.0499315	0.126725
GO:1903943	regulation of hepatocyte apoptotic proce...	24	6	2.01	947	0.01228	0.01228	0.0499315	0.126725
GO:1904714	regulation of chaperone-mediated autopha...	24	6	2.01	948	0.01228	0.01228	0.0499315	0.126725
GO:0050678	regulation of epithelial cell proliferat...	862	161	72.07	949	2.0e-22	0.01234	2.08149e-20	0.126813
GO:0002093	auditory receptor cell morphogenesis	31	7	2.59	950	0.01247	0.01247	0.0503691	0.126813
GO:0003174	mitral valve development	31	7	2.59	951	0.01247	0.01247	0.0503691	0.126813
GO:0007494	midgut development	31	7	2.59	952	0.01247	0.01247	0.0503691	0.126813
GO:0007567	parturition	31	7	2.59	953	0.01247	0.01247	0.0503691	0.126813
GO:0032096	negative regulation of response to food	31	7	2.59	954	0.01247	0.01247	0.0503691	0.126813
GO:0032099	negative regulation of appetite	31	7	2.59	955	0.01247	0.01247	0.0503691	0.126813
GO:0032105	negative regulation of response to extra...	31	7	2.59	956	0.01247	0.01247	0.0503691	0.126813
GO:0032108	negative regulation of response to nutri...	31	7	2.59	957	0.01247	0.01247	0.0503691	0.126813
GO:0033148	positive regulation of intracellular est...	31	7	2.59	958	0.01247	0.01247	0.0503691	0.126813
GO:0034776	response to histamine	31	7	2.59	959	0.01247	0.01247	0.0503691	0.126813
GO:0060911	cardiac cell fate commitment	31	7	2.59	960	0.01247	0.01247	0.0503691	0.126813
GO:0061085	regulation of histone H3-K27 methylation	31	7	2.59	961	0.01247	0.01247	0.0503691	0.126813
GO:1903800	positive regulation of production of miR...	31	7	2.59	962	0.01247	0.01247	0.0503691	0.126813
GO:0002040	sprouting angiogenesis	324	51	27.09	963	9.1e-06	0.01265	9.80455e-05	0.12851
GO:0001754	eye photoreceptor cell differentiation	113	17	9.45	964	0.01276	0.01276	0.0513286	0.128793
GO:2001222	regulation of neuron migration	113	17	9.45	965	0.01276	0.01276	0.0513286	0.128793
GO:0003084	positive regulation of systemic arterial...	46	9	3.85	966	0.01276	0.01276	0.0513286	0.128793
GO:0006525	arginine metabolic process	46	9	3.85	967	0.01276	0.01276	0.0513286	0.128793
GO:0010839	negative regulation of keratinocyte prol...	46	9	3.85	968	0.01276	0.01276	0.0513286	0.128793
GO:0033630	positive regulation of cell adhesion med...	46	9	3.85	969	0.01276	0.01276	0.0513286	0.128793
GO:0001756	somitogenesis	140	20	11.71	970	0.01277	0.01277	0.0513477	0.128793
GO:0061028	establishment of endothelial barrier	131	19	10.95	971	0.01284	0.01284	0.0516079	0.129333
GO:0045124	regulation of bone resorption	122	18	10.2	972	0.01285	0.01285	0.0516269	0.129333
GO:0072567	chemokine (C-X-C motif) ligand 2 product...	62	11	5.18	973	0.01302	0.01302	0.0522456	0.130775
GO:2000341	regulation of chemokine (C-X-C motif) li...	62	11	5.18	974	0.01302	0.01302	0.0522456	0.130775
GO:0010885	regulation of cholesterol storage	54	10	4.52	975	0.01307	0.01307	0.0523388	0.131008
GO:1900745	positive regulation of p38MAPK cascade	54	10	4.52	976	0.01307	0.01307	0.0523388	0.131008
GO:0001892	embryonic placenta development	214	42	17.89	977	1.7e-07	0.01317	2.79514e-06	0.131875
GO:0030177	positive regulation of Wnt signaling pat...	396	54	33.11	978	0.00026	0.01320	0.00193575	0.13204
GO:2000677	regulation of transcription regulatory r...	107	20	8.95	979	0.00052	0.01325	0.00354753	0.132405
GO:0048638	regulation of developmental growth	840	125	70.24	980	1.9e-10	0.01337	5.31077e-09	0.132946
GO:0046006	regulation of activated T cell prolifera...	96	15	8.03	981	0.01340	0.01340	0.0535945	0.132946
GO:0048469	cell maturation	364	48	30.44	982	0.00115	0.01349	0.00697054	0.132946
GO:0007218	neuropeptide signaling pathway	150	21	12.54	983	0.01357	0.01357	0.0541858	0.132946
GO:0010573	vascular endothelial growth factor produ...	90	25	7.53	984	5.6e-08	0.01360	1.0202e-06	0.132946
GO:0048246	macrophage chemotaxis	79	13	6.61	985	0.01361	0.01361	0.0543012	0.132946
GO:0021772	olfactory bulb development	62	20	5.18	986	7.7e-08	0.01369	1.36219e-06	0.132946
GO:0032530	regulation of microvillus organization	35	11	2.93	987	8.6e-05	0.01377	0.000735435	0.132946
GO:0060071	Wnt signaling pathway, planar cell polar...	122	29	10.2	988	2.1e-07	0.01379	3.39015e-06	0.132946
GO:0030903	notochord development	29	9	2.42	989	0.00042	0.01379	0.00293071	0.132946
GO:0048260	positive regulation of receptor-mediated...	150	30	12.54	990	6.1e-06	0.01384	6.8046e-05	0.132946
GO:0002524	hypersensitivity	18	5	1.51	991	0.01385	0.01385	0.0547989	0.132946
GO:0006657	CDP-choline pathway	18	5	1.51	992	0.01385	0.01385	0.0547989	0.132946
GO:0015015	heparan sulfate proteoglycan biosyntheti...	18	5	1.51	993	0.01385	0.01385	0.0547989	0.132946
GO:0019065	receptor-mediated endocytosis of virus b...	18	5	1.51	994	0.01385	0.01385	0.0547989	0.132946
GO:0032532	regulation of microvillus length	18	5	1.51	995	0.01385	0.01385	0.0547989	0.132946
GO:0044857	plasma membrane raft organization	18	5	1.51	996	0.01385	0.01385	0.0547989	0.132946
GO:0061643	chemorepulsion of axon	18	5	1.51	997	0.01385	0.01385	0.0547989	0.132946
GO:1900019	regulation of protein kinase C activity	18	5	1.51	998	0.01385	0.01385	0.0547989	0.132946
GO:1900020	positive regulation of protein kinase C ...	18	5	1.51	999	0.01385	0.01385	0.0547989	0.132946
GO:1901213	regulation of transcription from RNA pol...	18	5	1.51	1000	0.01385	0.01385	0.0547989	0.132946
GO:2000370	positive regulation of clathrin-dependen...	18	5	1.51	1001	0.01385	0.01385	0.0547989	0.132946
GO:0022602	ovulation cycle process	113	25	9.45	1002	5.6e-06	0.01387	6.2971e-05	0.132946
GO:0046851	negative regulation of bone remodeling	39	8	3.26	1003	0.01394	0.01394	0.0547989	0.132946
GO:0070233	negative regulation of T cell apoptotic ...	39	8	3.26	1004	0.01394	0.01394	0.0547989	0.132946
GO:0003167	atrioventricular bundle cell differentia...	12	4	1	1005	0.01397	0.01397	0.0547989	0.132946
GO:0003278	apoptotic process involved in heart morp...	12	4	1	1006	0.01397	0.01397	0.0547989	0.132946
GO:0010650	positive regulation of cell communicatio...	12	4	1	1007	0.01397	0.01397	0.0547989	0.132946
GO:0021800	cerebral cortex tangential migration	12	4	1	1008	0.01397	0.01397	0.0547989	0.132946
GO:0022028	tangential migration from the subventric...	12	4	1	1009	0.01397	0.01397	0.0547989	0.132946
GO:0032277	negative regulation of gonadotropin secr...	12	4	1	1010	0.01397	0.01397	0.0547989	0.132946
GO:0032762	mast cell cytokine production	12	4	1	1011	0.01397	0.01397	0.0547989	0.132946
GO:0032763	regulation of mast cell cytokine product...	12	4	1	1012	0.01397	0.01397	0.0547989	0.132946
GO:0048050	post-embryonic eye morphogenesis	12	4	1	1013	0.01397	0.01397	0.0547989	0.132946
GO:0048263	determination of dorsal identity	12	4	1	1014	0.01397	0.01397	0.0547989	0.132946
GO:0050434	positive regulation of viral transcripti...	12	4	1	1015	0.01397	0.01397	0.0547989	0.132946
GO:0060595	fibroblast growth factor receptor signal...	12	4	1	1016	0.01397	0.01397	0.0547989	0.132946
GO:0060615	mammary gland bud formation	12	4	1	1017	0.01397	0.01397	0.0547989	0.132946
GO:0060667	branch elongation involved in salivary g...	12	4	1	1018	0.01397	0.01397	0.0547989	0.132946
GO:0060684	epithelial-mesenchymal cell signaling	12	4	1	1019	0.01397	0.01397	0.0547989	0.132946
GO:0060842	arterial endothelial cell differentiatio...	12	4	1	1020	0.01397	0.01397	0.0547989	0.132946
GO:0060915	mesenchymal cell differentiation involve...	12	4	1	1021	0.01397	0.01397	0.0547989	0.132946
GO:0060932	His-Purkinje system cell differentiation	12	4	1	1022	0.01397	0.01397	0.0547989	0.132946
GO:0061196	fungiform papilla development	12	4	1	1023	0.01397	0.01397	0.0547989	0.132946
GO:1900408	negative regulation of cellular response...	12	4	1	1024	0.01397	0.01397	0.0547989	0.132946
GO:1900825	regulation of membrane depolarization du...	12	4	1	1025	0.01397	0.01397	0.0547989	0.132946
GO:1904464	regulation of matrix metallopeptidase se...	12	4	1	1026	0.01397	0.01397	0.0547989	0.132946
GO:1990773	matrix metallopeptidase secretion	12	4	1	1027	0.01397	0.01397	0.0547989	0.132946
GO:2000481	positive regulation of cAMP-dependent pr...	12	4	1	1028	0.01397	0.01397	0.0547989	0.132946
GO:0010469	regulation of signaling receptor activit...	393	54	32.86	1029	0.00022	0.01399	0.00167621	0.133007
GO:0048640	negative regulation of developmental gro...	272	55	22.74	1030	7.1e-10	0.01410	1.77645e-08	0.133923
GO:0001704	formation of primary germ layer	307	70	25.67	1031	7.8e-15	0.01416	3.70424e-13	0.134362
GO:0062009	secondary palate development	71	12	5.94	1032	0.01419	0.01419	0.0555283	0.134516
GO:0032410	negative regulation of transporter activ...	198	34	16.56	1033	4.6e-05	0.01434	0.000428181	0.135675
GO:0071634	regulation of transforming growth factor...	111	30	9.28	1034	5.5e-09	0.01434	1.15713e-07	0.135675
GO:0070665	positive regulation of leukocyte prolife...	345	41	28.85	1035	0.01449	0.01449	0.0566569	0.136794
GO:0042098	T cell proliferation	467	53	39.05	1036	0.01453	0.01453	0.056767	0.136794
GO:0031100	animal organ regeneration	179	24	14.97	1037	0.01454	0.01454	0.056767	0.136794
GO:0033692	cellular polysaccharide biosynthetic pro...	151	21	12.63	1038	0.01455	0.01455	0.056767	0.136794
GO:0072332	intrinsic apoptotic signaling pathway by...	198	26	16.56	1039	0.01458	0.01458	0.056767	0.136794
GO:0006972	hyperosmotic response	63	11	5.27	1040	0.01462	0.01462	0.056767	0.136794
GO:0097284	hepatocyte apoptotic process	63	11	5.27	1041	0.01462	0.01462	0.056767	0.136794
GO:0009190	cyclic nucleotide biosynthetic process	47	9	3.93	1042	0.01464	0.01464	0.056767	0.136794
GO:0052652	cyclic purine nucleotide metabolic proce...	47	9	3.93	1043	0.01464	0.01464	0.056767	0.136794
GO:0060231	mesenchymal to epithelial transition	47	9	3.93	1044	0.01464	0.01464	0.056767	0.136794
GO:0060413	atrial septum morphogenesis	47	9	3.93	1045	0.01464	0.01464	0.056767	0.136794
GO:0097094	craniofacial suture morphogenesis	47	9	3.93	1046	0.01464	0.01464	0.056767	0.136794
GO:1903204	negative regulation of oxidative stress-...	47	9	3.93	1047	0.01464	0.01464	0.056767	0.136794
GO:0015800	acidic amino acid transport	142	24	11.87	1048	0.00071	0.01471	0.00464611	0.137242
GO:0051797	regulation of hair follicle development	42	12	3.51	1049	0.00012	0.01473	0.000982393	0.137242
GO:2000679	positive regulation of transcription reg...	43	12	3.6	1050	0.00015	0.01473	0.00120678	0.137242
GO:0034656	nucleobase-containing small molecule cat...	55	10	4.6	1051	0.01481	0.01481	0.0572541	0.137518
GO:0045780	positive regulation of bone resorption	55	10	4.6	1052	0.01481	0.01481	0.0572541	0.137518
GO:0097503	sialylation	55	10	4.6	1053	0.01481	0.01481	0.0572541	0.137518
GO:0002070	epithelial cell maturation	32	7	2.68	1054	0.01483	0.01483	0.0572541	0.137518
GO:0006534	cysteine metabolic process	32	7	2.68	1055	0.01483	0.01483	0.0572541	0.137518
GO:0061041	regulation of wound healing	353	61	29.52	1056	4.6e-08	0.01486	8.60455e-07	0.137666
GO:0021761	limbic system development	276	49	23.08	1057	4.1e-07	0.01489	6.06812e-06	0.137768
GO:0014009	glial cell proliferation	133	19	11.12	1058	0.01494	0.01494	0.0575879	0.137768
GO:0032091	negative regulation of protein binding	237	30	19.82	1059	0.01502	0.01502	0.0576779	0.137768
GO:0021957	corticospinal tract morphogenesis	25	6	2.09	1060	0.01504	0.01504	0.0576779	0.137768
GO:0032310	prostaglandin secretion	25	6	2.09	1061	0.01504	0.01504	0.0576779	0.137768
GO:0032754	positive regulation of interleukin-5 pro...	25	6	2.09	1062	0.01504	0.01504	0.0576779	0.137768
GO:0038007	netrin-activated signaling pathway	25	6	2.09	1063	0.01504	0.01504	0.0576779	0.137768
GO:0042074	cell migration involved in gastrulation	25	6	2.09	1064	0.01504	0.01504	0.0576779	0.137768
GO:2000049	positive regulation of cell-cell adhesio...	25	6	2.09	1065	0.01504	0.01504	0.0576779	0.137768
GO:2000739	regulation of mesenchymal stem cell diff...	25	6	2.09	1066	0.01504	0.01504	0.0576779	0.137768
GO:0005979	regulation of glycogen biosynthetic proc...	80	13	6.69	1067	0.01504	0.01504	0.0576779	0.137768
GO:0010962	regulation of glucan biosynthetic proces...	80	13	6.69	1068	0.01504	0.01504	0.0576779	0.137768
GO:0032102	negative regulation of response to exter...	864	130	72.24	1069	4.0e-11	0.01507	1.20406e-09	0.137914
GO:0033138	positive regulation of peptidyl-serine p...	247	31	20.65	1070	0.01523	0.01523	0.0583151	0.139248
GO:0032874	positive regulation of stress-activated ...	267	33	22.32	1071	0.01556	0.01556	0.0595321	0.142132
GO:0070997	neuron death	873	126	72.99	1072	1.1e-09	0.01563	2.63757e-08	0.142638
GO:0021648	vestibulocochlear nerve morphogenesis	22	10	1.84	1073	4.2e-06	0.01573	4.86832e-05	0.143375
GO:0033239	negative regulation of cellular amine me...	23	9	1.92	1074	5.5e-05	0.01574	0.000496828	0.143375
GO:0042246	tissue regeneration	162	28	13.55	1075	0.00018	0.01576	0.00141101	0.143423
GO:0090092	regulation of transmembrane receptor pro...	604	94	50.5	1076	3.6e-09	0.01587	7.77457e-08	0.14429
GO:0035023	regulation of Rho protein signal transdu...	235	35	19.65	1077	0.00061	0.01595	0.00405134	0.144883
GO:0035315	hair cell differentiation	98	15	8.19	1078	0.01601	0.01601	0.0610865	0.145293
GO:0050974	detection of mechanical stimulus involve...	70	16	5.85	1079	0.00017	0.01603	0.00134338	0.14534
GO:0050900	leukocyte migration	744	110	62.21	1080	3.4e-09	0.01614	7.40806e-08	0.146202
GO:0006750	glutathione biosynthetic process	40	8	3.34	1081	0.01619	0.01619	0.0617011	0.146519
GO:0007585	respiratory gaseous exchange by respirat...	162	22	13.55	1082	0.01632	0.01632	0.0621481	0.147559
GO:0042104	positive regulation of activated T cell ...	64	11	5.35	1083	0.01635	0.01635	0.0622382	0.147693
GO:0031018	endocrine pancreas development	114	22	9.53	1084	0.00017	0.01648	0.00134338	0.14873
GO:1903579	negative regulation of ATP metabolic pro...	68	17	5.69	1085	3.3e-05	0.01652	0.000313132	0.148954
GO:0001676	long-chain fatty acid metabolic process	222	32	18.56	1086	0.00176	0.01655	0.00999889	0.149087
GO:0048384	retinoic acid receptor signaling pathway	81	13	6.77	1087	0.01659	0.01659	0.0630536	0.149173
GO:0071549	cellular response to dexamethasone stimu...	81	13	6.77	1088	0.01659	0.01659	0.0630536	0.149173
GO:0070168	negative regulation of biomineral tissue...	56	10	4.68	1089	0.01672	0.01672	0.0634984	0.149928
GO:2000145	regulation of cell motility	2450	395	204.85	1090	1e-30	0.01672	1.91824e-28	0.149928
GO:0080111	DNA demethylation	48	9	4.01	1091	0.01672	0.01672	0.0634984	0.149928
GO:0003208	cardiac ventricle morphogenesis	174	41	14.55	1092	9.4e-10	0.01687	2.31638e-08	0.151135
GO:0010632	regulation of epithelial cell migration	674	126	56.36	1093	7.5e-18	0.01690	4.8915e-16	0.151216
GO:0001818	negative regulation of cytokine producti...	636	89	53.18	1094	1.2e-06	0.01691	1.55491e-05	0.151216
GO:0043200	response to amino acid	300	46	25.08	1095	4.7e-05	0.01693	0.000436658	0.151257
GO:0000578	embryonic axis specification	90	14	7.53	1096	0.01713	0.01713	0.0649798	0.152904
GO:2000117	negative regulation of cysteine-type end...	224	34	18.73	1097	0.00051	0.01726	0.00348904	0.153258
GO:0061298	retina vasculature development in camera...	46	13	3.85	1098	7.0e-05	0.01736	0.000616946	0.153258
GO:2001169	regulation of ATP biosynthetic process	54	14	4.52	1099	0.00010	0.01739	0.00083544	0.153258
GO:0009798	axis specification	201	26	16.81	1100	0.01741	0.01741	0.0659652	0.153258
GO:0070509	calcium ion import	201	26	16.81	1101	0.01741	0.01741	0.0659652	0.153258
GO:0072189	ureter development	43	11	3.6	1102	0.00064	0.01741	0.00423049	0.153258
GO:0034112	positive regulation of homotypic cell-ce...	40	12	3.34	1103	6.9e-05	0.01741	0.000608681	0.153258
GO:0032885	regulation of polysaccharide biosyntheti...	99	15	8.28	1104	0.01746	0.01746	0.0660108	0.153258
GO:0019934	cGMP-mediated signaling	73	12	6.1	1105	0.01747	0.01747	0.0660108	0.153258
GO:0033005	positive regulation of mast cell activat...	33	7	2.76	1106	0.01750	0.01750	0.0660108	0.153258
GO:0045837	negative regulation of membrane potentia...	33	7	2.76	1107	0.01750	0.01750	0.0660108	0.153258
GO:0050872	white fat cell differentiation	33	7	2.76	1108	0.01750	0.01750	0.0660108	0.153258
GO:0072376	protein activation cascade	33	7	2.76	1109	0.01750	0.01750	0.0660108	0.153258
GO:0098814	spontaneous synaptic transmission	33	7	2.76	1110	0.01750	0.01750	0.0660108	0.153258
GO:0099550	trans-synaptic signaling, modulating syn...	33	7	2.76	1111	0.01750	0.01750	0.0660108	0.153258
GO:0002634	regulation of germinal center formation	19	5	1.59	1112	0.01753	0.01753	0.0660108	0.153258
GO:0010746	regulation of long-chain fatty acid impo...	19	5	1.59	1113	0.01753	0.01753	0.0660108	0.153258
GO:0016479	negative regulation of transcription by ...	19	5	1.59	1114	0.01753	0.01753	0.0660108	0.153258
GO:0060462	lung lobe development	19	5	1.59	1115	0.01753	0.01753	0.0660108	0.153258
GO:0060463	lung lobe morphogenesis	19	5	1.59	1116	0.01753	0.01753	0.0660108	0.153258
GO:0060664	epithelial cell proliferation involved i...	19	5	1.59	1117	0.01753	0.01753	0.0660108	0.153258
GO:1905065	positive regulation of vascular associat...	19	5	1.59	1118	0.01753	0.01753	0.0660108	0.153258
GO:2000465	regulation of glycogen (starch) synthase...	19	5	1.59	1119	0.01753	0.01753	0.0660108	0.153258
GO:0015908	fatty acid transport	181	33	15.13	1120	1.7e-05	0.01773	0.00017306	0.154868
GO:0031344	regulation of cell projection organizati...	1684	230	140.8	1121	5.6e-14	0.01794	2.35128e-12	0.156563
GO:0043653	mitochondrial fragmentation involved in ...	26	6	2.17	1122	0.01820	0.01820	0.0684021	0.158408
GO:0072378	blood coagulation, fibrin clot formation	26	6	2.17	1123	0.01820	0.01820	0.0684021	0.158408
GO:0097049	motor neuron apoptotic process	26	6	2.17	1124	0.01820	0.01820	0.0684021	0.158408
GO:0048646	anatomical structure formation involved ...	2779	462	232.36	1125	1e-30	0.01826	1.91824e-28	0.158789
GO:0070613	regulation of protein processing	178	28	14.88	1126	0.00087	0.01829	0.00547697	0.158909
GO:0070741	response to interleukin-6	99	22	8.28	1127	1.9e-05	0.01838	0.000191824	0.159417
GO:0022409	positive regulation of cell-cell adhesio...	708	94	59.2	1128	5.6e-06	0.01849	6.2971e-05	0.159417
GO:0051899	membrane depolarization	204	34	17.06	1129	8.4e-05	0.01854	0.000723391	0.159417
GO:0071696	ectodermal placode development	41	8	3.43	1130	0.01868	0.01868	0.0698997	0.159417
GO:0099509	regulation of presynaptic cytosolic calc...	41	8	3.43	1131	0.01868	0.01868	0.0698997	0.159417
GO:0072009	nephron epithelium development	265	64	22.16	1132	6.2e-15	0.01873	2.95876e-13	0.159417
GO:0042572	retinol metabolic process	91	14	7.61	1133	0.01874	0.01874	0.0698997	0.159417
GO:0110150	negative regulation of biomineralization	57	10	4.77	1134	0.01880	0.01880	0.0698997	0.159417
GO:2000811	negative regulation of anoikis	57	10	4.77	1135	0.01880	0.01880	0.0698997	0.159417
GO:0090132	epithelium migration	823	146	68.81	1136	2.4e-18	0.01885	1.59722e-16	0.159417
GO:0001692	histamine metabolic process	13	4	1.09	1137	0.01887	0.01887	0.0698997	0.159417
GO:0010266	response to vitamin B1	13	4	1.09	1138	0.01887	0.01887	0.0698997	0.159417
GO:0031017	exocrine pancreas development	13	4	1.09	1139	0.01887	0.01887	0.0698997	0.159417
GO:0033278	cell proliferation in midbrain	13	4	1.09	1140	0.01887	0.01887	0.0698997	0.159417
GO:0035385	Roundabout signaling pathway	13	4	1.09	1141	0.01887	0.01887	0.0698997	0.159417
GO:0044854	plasma membrane raft assembly	13	4	1.09	1142	0.01887	0.01887	0.0698997	0.159417
GO:0051599	response to hydrostatic pressure	13	4	1.09	1143	0.01887	0.01887	0.0698997	0.159417
GO:0052803	imidazole-containing compound metabolic ...	13	4	1.09	1144	0.01887	0.01887	0.0698997	0.159417
GO:0060298	positive regulation of sarcomere organiz...	13	4	1.09	1145	0.01887	0.01887	0.0698997	0.159417
GO:0060374	mast cell differentiation	13	4	1.09	1146	0.01887	0.01887	0.0698997	0.159417
GO:0060385	axonogenesis involved in innervation	13	4	1.09	1147	0.01887	0.01887	0.0698997	0.159417
GO:0061302	smooth muscle cell-matrix adhesion	13	4	1.09	1148	0.01887	0.01887	0.0698997	0.159417
GO:0071504	cellular response to heparin	13	4	1.09	1149	0.01887	0.01887	0.0698997	0.159417
GO:0071680	response to indole-3-methanol	13	4	1.09	1150	0.01887	0.01887	0.0698997	0.159417
GO:0071681	cellular response to indole-3-methanol	13	4	1.09	1151	0.01887	0.01887	0.0698997	0.159417
GO:0071694	maintenance of protein location in extra...	13	4	1.09	1152	0.01887	0.01887	0.0698997	0.159417
GO:0072103	glomerulus vasculature morphogenesis	13	4	1.09	1153	0.01887	0.01887	0.0698997	0.159417
GO:0072104	glomerular capillary formation	13	4	1.09	1154	0.01887	0.01887	0.0698997	0.159417
GO:0072197	ureter morphogenesis	13	4	1.09	1155	0.01887	0.01887	0.0698997	0.159417
GO:2000405	negative regulation of T cell migration	13	4	1.09	1156	0.01887	0.01887	0.0698997	0.159417
GO:2000793	cell proliferation involved in heart val...	13	4	1.09	1157	0.01887	0.01887	0.0698997	0.159417
GO:2001013	epithelial cell proliferation involved i...	13	4	1.09	1158	0.01887	0.01887	0.0698997	0.159417
GO:0045777	positive regulation of blood pressure	100	15	8.36	1159	0.01900	0.01900	0.0702587	0.15991
GO:0003085	negative regulation of systemic arterial...	49	9	4.1	1160	0.01901	0.01901	0.0702587	0.15991
GO:0010544	negative regulation of platelet activati...	49	9	4.1	1161	0.01901	0.01901	0.0702587	0.15991
GO:0032717	negative regulation of interleukin-8 pro...	49	9	4.1	1162	0.01901	0.01901	0.0702587	0.15991
GO:0042339	keratan sulfate metabolic process	49	9	4.1	1163	0.01901	0.01901	0.0702587	0.15991
GO:0048568	embryonic organ development	1012	176	84.62	1164	6.1e-21	0.01925	5.47489e-19	0.161789
GO:0001569	branching involved in blood vessel morph...	74	12	6.19	1165	0.01932	0.01932	0.0711625	0.16196
GO:0050996	positive regulation of lipid catabolic p...	74	12	6.19	1166	0.01932	0.01932	0.0711625	0.16196
GO:0060479	lung cell differentiation	74	12	6.19	1167	0.01932	0.01932	0.0711625	0.16196
GO:0003014	renal system process	261	45	21.82	1168	2.7e-06	0.01939	3.25698e-05	0.162408
GO:0046530	photoreceptor cell differentiation	146	20	12.21	1169	0.01953	0.01953	0.0718278	0.163301
GO:0061098	positive regulation of protein tyrosine ...	146	20	12.21	1170	0.01953	0.01953	0.0718278	0.163301
GO:0036473	cell death in response to oxidative stre...	229	32	19.15	1171	0.00289	0.01960	0.015176	0.163746
GO:0010466	negative regulation of peptidase activit...	528	67	44.15	1172	0.00042	0.01970	0.00293071	0.164441
GO:0022407	regulation of cell-cell adhesion	1108	142	92.64	1173	2.2e-07	0.01975	3.5283e-06	0.164718
GO:0032309	icosanoid secretion	83	13	6.94	1174	0.02003	0.02003	0.0734734	0.166627
GO:0045823	positive regulation of heart contraction	83	13	6.94	1175	0.02003	0.02003	0.0734734	0.166627
GO:0071875	adrenergic receptor signaling pathway	83	13	6.94	1176	0.02003	0.02003	0.0734734	0.166627
GO:0032924	activin receptor signaling pathway	92	14	7.69	1177	0.02045	0.02045	0.07488	0.169445
GO:0001710	mesodermal cell fate commitment	34	7	2.84	1178	0.02049	0.02049	0.07488	0.169445
GO:0003198	epithelial to mesenchymal transition inv...	34	7	2.84	1179	0.02049	0.02049	0.07488	0.169445
GO:0034111	negative regulation of homotypic cell-ce...	34	7	2.84	1180	0.02049	0.02049	0.07488	0.169445
GO:0035815	positive regulation of renal sodium excr...	34	7	2.84	1181	0.02049	0.02049	0.07488	0.169445
GO:0045064	T-helper 2 cell differentiation	34	7	2.84	1182	0.02049	0.02049	0.07488	0.169445
GO:0090520	sphingolipid mediated signaling pathway	34	7	2.84	1183	0.02049	0.02049	0.07488	0.169445
GO:0033674	positive regulation of kinase activity	1229	170	102.76	1184	4.6e-11	0.02076	1.37201e-09	0.171533
GO:0003333	amino acid transmembrane transport	214	27	17.89	1185	0.02098	0.02098	0.0765277	0.172913
GO:0051893	regulation of focal adhesion assembly	214	27	17.89	1186	0.02098	0.02098	0.0765277	0.172913
GO:0090109	regulation of cell-substrate junction as...	214	27	17.89	1187	0.02098	0.02098	0.0765277	0.172913
GO:0048332	mesoderm morphogenesis	189	39	15.8	1188	1.1e-07	0.02106	1.86182e-06	0.17328
GO:0010878	cholesterol storage	58	10	4.85	1189	0.02106	0.02106	0.0767909	0.17328
GO:0003231	cardiac ventricle development	338	70	28.26	1190	1.1e-12	0.02112	4.01541e-11	0.173628
GO:0045778	positive regulation of ossification	129	34	10.79	1191	1.1e-09	0.02118	2.63757e-08	0.173911
GO:0072132	mesenchyme morphogenesis	125	36	10.45	1192	2.3e-11	0.02119	7.23502e-10	0.173911
GO:0002718	regulation of cytokine production involv...	224	28	18.73	1193	0.02125	0.02125	0.0774548	0.174257
GO:0016082	synaptic vesicle priming	42	8	3.51	1194	0.02143	0.02143	0.0779077	0.175146
GO:0021542	dentate gyrus development	42	8	3.51	1195	0.02143	0.02143	0.0779077	0.175146
GO:0032095	regulation of response to food	42	8	3.51	1196	0.02143	0.02143	0.0779077	0.175146
GO:0072074	kidney mesenchyme development	42	8	3.51	1197	0.02143	0.02143	0.0779077	0.175146
GO:0032098	regulation of appetite	50	9	4.18	1198	0.02151	0.02151	0.0781405	0.175653
GO:0055078	sodium ion homeostasis	135	24	11.29	1199	0.00033	0.02159	0.00239851	0.17582
GO:0018158	protein oxidation	27	6	2.26	1200	0.02179	0.02179	0.0786102	0.17582
GO:0003223	ventricular compact myocardium morphogen...	20	5	1.67	1201	0.02180	0.02180	0.0786102	0.17582
GO:0009820	alkaloid metabolic process	20	5	1.67	1202	0.02180	0.02180	0.0786102	0.17582
GO:0014832	urinary bladder smooth muscle contractio...	20	5	1.67	1203	0.02180	0.02180	0.0786102	0.17582
GO:0016554	cytidine to uridine editing	20	5	1.67	1204	0.02180	0.02180	0.0786102	0.17582
GO:0031547	brain-derived neurotrophic factor recept...	20	5	1.67	1205	0.02180	0.02180	0.0786102	0.17582
GO:0031581	hemidesmosome assembly	20	5	1.67	1206	0.02180	0.02180	0.0786102	0.17582
GO:0032799	low-density lipoprotein receptor particl...	20	5	1.67	1207	0.02180	0.02180	0.0786102	0.17582
GO:0032802	low-density lipoprotein particle recepto...	20	5	1.67	1208	0.02180	0.02180	0.0786102	0.17582
GO:0032803	regulation of low-density lipoprotein pa...	20	5	1.67	1209	0.02180	0.02180	0.0786102	0.17582
GO:0033564	anterior/posterior axon guidance	20	5	1.67	1210	0.02180	0.02180	0.0786102	0.17582
GO:0060921	sinoatrial node cell differentiation	20	5	1.67	1211	0.02180	0.02180	0.0786102	0.17582
GO:0150012	positive regulation of neuron projection...	20	5	1.67	1212	0.02180	0.02180	0.0786102	0.17582
GO:1904396	regulation of neuromuscular junction dev...	20	5	1.67	1213	0.02180	0.02180	0.0786102	0.17582
GO:0030858	positive regulation of epithelial cell d...	132	23	11.04	1214	0.00059	0.02201	0.00393722	0.177367
GO:0050728	negative regulation of inflammatory resp...	299	42	25	1215	0.00065	0.02210	0.0042879	0.177946
GO:0006919	activation of cysteine-type endopeptidas...	215	27	17.98	1216	0.02214	0.02214	0.079748	0.178121
GO:0071363	cellular response to growth factor stimu...	1727	296	144.4	1217	1e-30	0.02220	1.91824e-28	0.178457
GO:0042593	glucose homeostasis	594	64	49.67	1218	0.02224	0.02224	0.0800787	0.178632
GO:0046847	filopodium assembly	167	22	13.96	1219	0.02243	0.02243	0.0807035	0.18001
GO:0048545	response to steroid hormone	891	141	74.5	1220	1.3e-13	0.02264	5.27714e-12	0.181547
GO:0090263	positive regulation of canonical Wnt sig...	295	35	24.67	1221	0.02292	0.02292	0.0823453	0.183642
GO:1901655	cellular response to ketone	243	34	20.32	1222	0.00214	0.02295	0.011709	0.183731
GO:1901698	response to nitrogen compound	2705	301	226.17	1223	1.3e-07	0.02304	2.18146e-06	0.184301
GO:0042692	muscle cell differentiation	973	157	81.36	1224	9.0e-16	0.02311	4.83775e-14	0.18471
GO:0072160	nephron tubule epithelial cell different...	46	21	3.85	1225	1.9e-11	0.02343	6.09433e-10	0.186737
GO:0046426	negative regulation of receptor signalin...	76	12	6.35	1226	0.02343	0.02343	0.0840542	0.186737
GO:2000737	negative regulation of stem cell differe...	76	12	6.35	1227	0.02343	0.02343	0.0840542	0.186737
GO:0060041	retina development in camera-type eye	378	59	31.61	1228	2.5e-06	0.02344	3.05337e-05	0.186737
GO:0048729	tissue morphogenesis	1544	276	129.1	1229	1e-30	0.02347	1.91824e-28	0.186824
GO:0045606	positive regulation of epidermal cell di...	59	10	4.93	1230	0.02352	0.02352	0.0843461	0.187005
GO:0061311	cell surface receptor signaling pathway ...	57	16	4.77	1231	1.1e-05	0.02355	0.00011659	0.187005
GO:0033077	T cell differentiation in thymus	187	24	15.64	1232	0.02355	0.02355	0.0844227	0.187005
GO:0044851	hair cycle phase	19	10	1.59	1233	7.5e-07	0.02361	1.02333e-05	0.187277
GO:0048863	stem cell differentiation	568	117	47.49	1234	4.9e-20	0.02363	3.96171e-18	0.187277
GO:0071670	smooth muscle cell chemotaxis	22	8	1.84	1235	0.00026	0.02366	0.00193575	0.187277
GO:0033500	carbohydrate homeostasis	596	64	49.83	1236	0.02367	0.02367	0.0848218	0.187277
GO:0014015	positive regulation of gliogenesis	143	25	11.96	1237	0.00033	0.02368	0.00239851	0.187277
GO:0009636	response to toxic substance	512	56	42.81	1238	0.02383	0.02383	0.0852703	0.188311
GO:0009611	response to wounding	1444	232	120.74	1239	1.4e-22	0.02386	1.47271e-20	0.188396
GO:0006536	glutamate metabolic process	85	13	7.11	1240	0.02399	0.02399	0.0856548	0.188813
GO:0008210	estrogen metabolic process	85	13	7.11	1241	0.02399	0.02399	0.0856548	0.188813
GO:0051894	positive regulation of focal adhesion as...	85	13	7.11	1242	0.02399	0.02399	0.0856548	0.188813
GO:0060251	regulation of glial cell proliferation	85	13	7.11	1243	0.02399	0.02399	0.0856548	0.188813
GO:0021988	olfactory lobe development	66	20	5.52	1244	2.5e-07	0.02403	3.9132e-06	0.188975
GO:0042417	dopamine metabolic process	87	21	7.27	1245	7.4e-06	0.02406	8.09779e-05	0.189059
GO:0014075	response to amine	112	16	9.36	1246	0.02409	0.02409	0.0859805	0.189143
GO:0051592	response to calcium ion	357	41	29.85	1247	0.02411	0.02411	0.0860205	0.189148
GO:0001508	action potential	342	46	28.6	1248	0.00095	0.02421	0.00587475	0.189373
GO:0099560	synaptic membrane adhesion	51	9	4.26	1249	0.02425	0.02425	0.0863311	0.189373
GO:1903672	positive regulation of sprouting angioge...	51	9	4.26	1250	0.02425	0.02425	0.0863311	0.189373
GO:0002673	regulation of acute inflammatory respons...	103	15	8.61	1251	0.02425	0.02425	0.0863311	0.189373
GO:0071715	icosanoid transport	103	15	8.61	1252	0.02425	0.02425	0.0863311	0.189373
GO:0061684	chaperone-mediated autophagy	55	13	4.6	1253	0.00049	0.02429	0.00336634	0.189373
GO:0090025	regulation of monocyte chemotaxis	57	13	4.77	1254	0.00070	0.02430	0.00458988	0.189373
GO:2000116	regulation of cysteine-type endopeptidas...	619	86	51.76	1255	2.3e-06	0.02468	2.83387e-05	0.189373
GO:0001714	endodermal cell fate specification	14	4	1.17	1256	0.02470	0.02470	0.0872032	0.189373
GO:0002069	columnar/cuboidal epithelial cell matura...	14	4	1.17	1257	0.02470	0.02470	0.0872032	0.189373
GO:0002349	histamine production involved in inflamm...	14	4	1.17	1258	0.02470	0.02470	0.0872032	0.189373
GO:0002441	histamine secretion involved in inflamma...	14	4	1.17	1259	0.02470	0.02470	0.0872032	0.189373
GO:0002553	histamine secretion by mast cell	14	4	1.17	1260	0.02470	0.02470	0.0872032	0.189373
GO:0008635	activation of cysteine-type endopeptidas...	14	4	1.17	1261	0.02470	0.02470	0.0872032	0.189373
GO:0009138	pyrimidine nucleoside diphosphate metabo...	14	4	1.17	1262	0.02470	0.02470	0.0872032	0.189373
GO:0033128	negative regulation of histone phosphory...	14	4	1.17	1263	0.02470	0.02470	0.0872032	0.189373
GO:0035790	platelet-derived growth factor receptor-...	14	4	1.17	1264	0.02470	0.02470	0.0872032	0.189373
GO:0035844	cloaca development	14	4	1.17	1265	0.02470	0.02470	0.0872032	0.189373
GO:0048262	determination of dorsal/ventral asymmetr...	14	4	1.17	1266	0.02470	0.02470	0.0872032	0.189373
GO:0060028	convergent extension involved in axis el...	14	4	1.17	1267	0.02470	0.02470	0.0872032	0.189373
GO:0060161	positive regulation of dopamine receptor...	14	4	1.17	1268	0.02470	0.02470	0.0872032	0.189373
GO:0061044	negative regulation of vascular wound he...	14	4	1.17	1269	0.02470	0.02470	0.0872032	0.189373
GO:0061092	positive regulation of phospholipid tran...	14	4	1.17	1270	0.02470	0.02470	0.0872032	0.189373
GO:0061518	microglial cell proliferation	14	4	1.17	1271	0.02470	0.02470	0.0872032	0.189373
GO:0097475	motor neuron migration	14	4	1.17	1272	0.02470	0.02470	0.0872032	0.189373
GO:0098902	regulation of membrane depolarization du...	14	4	1.17	1273	0.02470	0.02470	0.0872032	0.189373
GO:1903903	regulation of establishment of T cell po...	14	4	1.17	1274	0.02470	0.02470	0.0872032	0.189373
GO:1990743	protein sialylation	14	4	1.17	1275	0.02470	0.02470	0.0872032	0.189373
GO:2000611	positive regulation of thyroid hormone g...	14	4	1.17	1276	0.02470	0.02470	0.0872032	0.189373
GO:0002367	cytokine production involved in immune r...	227	28	18.98	1277	0.02484	0.02484	0.0876174	0.190157
GO:0007202	activation of phospholipase C activity	68	11	5.69	1278	0.02488	0.02488	0.0876174	0.190157
GO:0010737	protein kinase A signaling	68	11	5.69	1279	0.02488	0.02488	0.0876174	0.190157
GO:0032801	receptor catabolic process	68	11	5.69	1280	0.02488	0.02488	0.0876174	0.190157
GO:0090175	regulation of establishment of planar po...	129	29	10.79	1281	7.3e-07	0.02554	1.00444e-05	0.194973
GO:0035329	hippo signaling	122	17	10.2	1282	0.02555	0.02555	0.0898152	0.194973
GO:0009310	amine catabolic process	77	12	6.44	1283	0.02572	0.02572	0.090283	0.19566
GO:0051491	positive regulation of filopodium assemb...	77	12	6.44	1284	0.02572	0.02572	0.090283	0.19566
GO:0001711	endodermal cell fate commitment	28	6	2.34	1285	0.02582	0.02582	0.090407	0.19566
GO:0006527	arginine catabolic process	28	6	2.34	1286	0.02582	0.02582	0.090407	0.19566
GO:0032060	bleb assembly	28	6	2.34	1287	0.02582	0.02582	0.090407	0.19566
GO:0032725	positive regulation of granulocyte macro...	28	6	2.34	1288	0.02582	0.02582	0.090407	0.19566
GO:0045657	positive regulation of monocyte differen...	28	6	2.34	1289	0.02582	0.02582	0.090407	0.19566
GO:0070230	positive regulation of lymphocyte apopto...	28	6	2.34	1290	0.02582	0.02582	0.090407	0.19566
GO:1902033	regulation of hematopoietic stem cell pr...	28	6	2.34	1291	0.02582	0.02582	0.090407	0.19566
GO:0035295	tube development	2665	465	222.83	1292	1e-30	0.02587	1.91824e-28	0.195887
GO:0030857	negative regulation of epithelial cell d...	102	19	8.53	1293	0.00074	0.02589	0.00478165	0.195887
GO:0042491	inner ear auditory receptor cell differe...	86	13	7.19	1294	0.02617	0.02617	0.0914384	0.1977
GO:1903524	positive regulation of blood circulation	86	13	7.19	1295	0.02617	0.02617	0.0914384	0.1977
GO:0060079	excitatory postsynaptic potential	238	29	19.9	1296	0.02627	0.02627	0.09172	0.198302
GO:0007167	enzyme linked receptor protein signaling...	2445	377	204.43	1297	1e-30	0.02642	1.91824e-28	0.199281
GO:0051099	positive regulation of binding	437	56	36.54	1298	0.00095	0.02658	0.00587475	0.200236
GO:0003266	regulation of secondary heart field card...	21	5	1.76	1299	0.02669	0.02669	0.092822	0.200236
GO:0006924	activation-induced cell death of T cells	21	5	1.76	1300	0.02669	0.02669	0.092822	0.200236
GO:0014744	positive regulation of muscle adaptation	21	5	1.76	1301	0.02669	0.02669	0.092822	0.200236
GO:0075509	endocytosis involved in viral entry into...	21	5	1.76	1302	0.02669	0.02669	0.092822	0.200236
GO:0098909	regulation of cardiac muscle cell action...	21	5	1.76	1303	0.02669	0.02669	0.092822	0.200236
GO:1903867	extraembryonic membrane development	21	5	1.76	1304	0.02669	0.02669	0.092822	0.200236
GO:0001541	ovarian follicle development	132	18	11.04	1305	0.02681	0.02681	0.0931731	0.200829
GO:0042531	positive regulation of tyrosine phosphor...	132	18	11.04	1306	0.02681	0.02681	0.0931731	0.200829
GO:0010633	negative regulation of epithelial cell m...	203	41	16.97	1307	1.0e-07	0.02685	1.70733e-06	0.200892
GO:0032233	positive regulation of actin filament bu...	170	22	14.21	1308	0.02686	0.02686	0.0933137	0.200892
GO:0061384	heart trabecula morphogenesis	78	18	6.52	1309	6.1e-05	0.02688	0.000543995	0.200892
GO:0030510	regulation of BMP signaling pathway	222	37	18.56	1310	4.2e-05	0.02707	0.000392067	0.202147
GO:0043434	response to peptide hormone	1000	109	83.61	1311	0.00268	0.02710	0.0142647	0.202147
GO:0046632	alpha-beta T cell differentiation	270	37	22.58	1312	0.00204	0.02711	0.0112923	0.202147
GO:0060602	branch elongation of an epithelium	59	17	4.93	1313	4.2e-06	0.02715	4.86832e-05	0.202291
GO:0035510	DNA dealkylation	52	9	4.35	1314	0.02722	0.02722	0.0943968	0.202504
GO:0098703	calcium ion import across plasma membran...	52	9	4.35	1315	0.02722	0.02722	0.0943968	0.202504
GO:0010648	negative regulation of cell communicatio...	3209	395	268.31	1316	7.6e-16	0.02733	4.1306e-14	0.203088
GO:0030522	intracellular receptor signaling pathway	732	82	61.2	1317	0.00420	0.02734	0.0209209	0.203088
GO:0002448	mast cell mediated immunity	107	20	8.95	1318	0.00052	0.02745	0.00354753	0.203504
GO:0021510	spinal cord development	229	28	19.15	1319	0.02747	0.02747	0.0951962	0.203504
GO:0030502	negative regulation of bone mineralizati...	36	7	3.01	1320	0.02750	0.02750	0.095199	0.203504
GO:0070365	hepatocyte differentiation	36	7	3.01	1321	0.02750	0.02750	0.095199	0.203504
GO:1902287	semaphorin-plexin signaling pathway invo...	36	7	3.01	1322	0.02750	0.02750	0.095199	0.203504
GO:0070374	positive regulation of ERK1 and ERK2 cas...	485	53	40.55	1323	0.02764	0.02764	0.0956498	0.204386
GO:0009147	pyrimidine nucleoside triphosphate metab...	44	8	3.68	1324	0.02777	0.02777	0.0958962	0.204574
GO:0019184	nonribosomal peptide biosynthetic proces...	44	8	3.68	1325	0.02777	0.02777	0.0958962	0.204574
GO:0030050	vesicle transport along actin filament	44	8	3.68	1326	0.02777	0.02777	0.0958962	0.204574
GO:0045725	positive regulation of glycogen biosynth...	44	8	3.68	1327	0.02777	0.02777	0.0958962	0.204574
GO:1902001	fatty acid transmembrane transport	44	8	3.68	1328	0.02777	0.02777	0.0958962	0.204574
GO:0060416	response to growth hormone	106	18	8.86	1329	0.00295	0.02830	0.0153785	0.208238
GO:0043401	steroid hormone mediated signaling pathw...	397	50	33.19	1330	0.00245	0.02831	0.0132568	0.208238
GO:0009743	response to carbohydrate	602	64	50.34	1331	0.02841	0.02841	0.0980025	0.208817
GO:0016101	diterpenoid metabolic process	171	22	14.3	1332	0.02848	0.02848	0.0982092	0.209174
GO:1903053	regulation of extracellular matrix organ...	133	18	11.12	1333	0.02867	0.02867	0.0987253	0.210412
GO:0050795	regulation of behavior	152	20	12.71	1334	0.02879	0.02879	0.0991036	0.211134
GO:0002675	positive regulation of acute inflammator...	61	10	5.1	1335	0.02905	0.02905	0.0998581	0.212404
GO:0007413	axonal fasciculation	61	10	5.1	1336	0.02905	0.02905	0.0998581	0.212404
GO:0042573	retinoic acid metabolic process	61	10	5.1	1337	0.02905	0.02905	0.0998581	0.212404
GO:0106030	neuron projection fasciculation	61	10	5.1	1338	0.02905	0.02905	0.0998581	0.212404
GO:0009968	negative regulation of signal transducti...	2992	376	250.17	1339	1.8e-16	0.02913	1.04198e-14	0.212744
GO:0034644	cellular response to UV	202	28	16.89	1340	0.00568	0.02914	0.0268961	0.212744
GO:0050727	regulation of inflammatory response	781	106	65.3	1341	5.2e-07	0.02918	7.50319e-06	0.212877
GO:0051047	positive regulation of secretion	735	80	61.46	1342	0.00935	0.02964	0.039874	0.216072
GO:0060191	regulation of lipase activity	239	36	19.98	1343	0.00042	0.02984	0.00293071	0.217368
GO:0048645	animal organ formation	165	44	13.8	1344	2.8e-12	0.03003	9.92478e-11	0.218589
GO:0009065	glutamine family amino acid catabolic pr...	70	11	5.85	1345	0.03017	0.03017	0.103526	0.218747
GO:0045684	positive regulation of epidermis develop...	70	11	5.85	1346	0.03017	0.03017	0.103526	0.218747
GO:0048265	response to pain	70	11	5.85	1347	0.03017	0.03017	0.103526	0.218747
GO:0044089	positive regulation of cellular componen...	1331	149	111.29	1348	0.00016	0.03028	0.00127987	0.218747
GO:0003183	mitral valve morphogenesis	29	6	2.42	1349	0.03032	0.03032	0.103713	0.218747
GO:0015911	long-chain fatty acid import across plas...	29	6	2.42	1350	0.03032	0.03032	0.103713	0.218747
GO:0050910	detection of mechanical stimulus involve...	29	6	2.42	1351	0.03032	0.03032	0.103713	0.218747
GO:0060100	positive regulation of phagocytosis, eng...	29	6	2.42	1352	0.03032	0.03032	0.103713	0.218747
GO:0090331	negative regulation of platelet aggregat...	29	6	2.42	1353	0.03032	0.03032	0.103713	0.218747
GO:1901725	regulation of histone deacetylase activi...	29	6	2.42	1354	0.03032	0.03032	0.103713	0.218747
GO:1905155	positive regulation of membrane invagina...	29	6	2.42	1355	0.03032	0.03032	0.103713	0.218747
GO:2001269	positive regulation of cysteine-type end...	29	6	2.42	1356	0.03032	0.03032	0.103713	0.218747
GO:0032967	positive regulation of collagen biosynth...	53	9	4.43	1357	0.03043	0.03043	0.103944	0.219217
GO:1902043	positive regulation of extrinsic apoptot...	53	9	4.43	1358	0.03043	0.03043	0.103944	0.219217
GO:0048017	inositol lipid-mediated signaling	475	72	39.72	1359	6.4e-07	0.03052	8.94446e-06	0.219704
GO:0023057	negative regulation of signaling	3216	395	268.9	1360	1.1e-15	0.03055	5.81692e-14	0.219758
GO:0014031	mesenchymal cell development	215	60	17.98	1361	3.2e-17	0.03090	1.9566e-15	0.221505
GO:0045923	positive regulation of fatty acid metabo...	93	18	7.78	1362	0.00063	0.03107	0.00417567	0.221505
GO:0030308	negative regulation of cell growth	466	67	38.96	1363	9.5e-06	0.03120	0.000101795	0.221505
GO:0060669	embryonic placenta morphogenesis	71	16	5.94	1364	0.00021	0.03124	0.00161005	0.221505
GO:0002934	desmosome organization	25	10	2.09	1365	1.7e-05	0.03134	0.00017306	0.221505
GO:0018146	keratan sulfate biosynthetic process	45	8	3.76	1366	0.03138	0.03138	0.106472	0.221505
GO:0021871	forebrain regionalization	45	8	3.76	1367	0.03138	0.03138	0.106472	0.221505
GO:0045618	positive regulation of keratinocyte diff...	45	8	3.76	1368	0.03138	0.03138	0.106472	0.221505
GO:1903317	regulation of protein maturation	187	28	15.64	1369	0.00187	0.03145	0.0105442	0.221505
GO:0009137	purine nucleoside diphosphate catabolic ...	15	4	1.25	1370	0.03151	0.03151	0.106472	0.221505
GO:0009181	purine ribonucleoside diphosphate catabo...	15	4	1.25	1371	0.03151	0.03151	0.106472	0.221505
GO:0009202	deoxyribonucleoside triphosphate biosynt...	15	4	1.25	1372	0.03151	0.03151	0.106472	0.221505
GO:0021563	glossopharyngeal nerve development	15	4	1.25	1373	0.03151	0.03151	0.106472	0.221505
GO:0021847	ventricular zone neuroblast division	15	4	1.25	1374	0.03151	0.03151	0.106472	0.221505
GO:0033034	positive regulation of myeloid cell apop...	15	4	1.25	1375	0.03151	0.03151	0.106472	0.221505
GO:0033603	positive regulation of dopamine secretio...	15	4	1.25	1376	0.03151	0.03151	0.106472	0.221505
GO:0036337	Fas signaling pathway	15	4	1.25	1377	0.03151	0.03151	0.106472	0.221505
GO:0040009	regulation of growth rate	15	4	1.25	1378	0.03151	0.03151	0.106472	0.221505
GO:0060594	mammary gland specification	15	4	1.25	1379	0.03151	0.03151	0.106472	0.221505
GO:0061091	regulation of phospholipid translocation	15	4	1.25	1380	0.03151	0.03151	0.106472	0.221505
GO:0070100	negative regulation of chemokine-mediate...	15	4	1.25	1381	0.03151	0.03151	0.106472	0.221505
GO:0090184	positive regulation of kidney developmen...	15	4	1.25	1382	0.03151	0.03151	0.106472	0.221505
GO:0097350	neutrophil clearance	15	4	1.25	1383	0.03151	0.03151	0.106472	0.221505
GO:1902617	response to fluoride	15	4	1.25	1384	0.03151	0.03151	0.106472	0.221505
GO:1902744	negative regulation of lamellipodium org...	15	4	1.25	1385	0.03151	0.03151	0.106472	0.221505
GO:1904669	ATP export	15	4	1.25	1386	0.03151	0.03151	0.106472	0.221505
GO:1904694	negative regulation of vascular associat...	15	4	1.25	1387	0.03151	0.03151	0.106472	0.221505
GO:0033145	positive regulation of intracellular ste...	37	7	3.09	1388	0.03154	0.03154	0.106472	0.221505
GO:0042921	glucocorticoid receptor signaling pathwa...	37	7	3.09	1389	0.03154	0.03154	0.106472	0.221505
GO:0045869	negative regulation of single stranded v...	37	7	3.09	1390	0.03154	0.03154	0.106472	0.221505
GO:0071236	cellular response to antibiotic	37	7	3.09	1391	0.03154	0.03154	0.106472	0.221505
GO:0072075	metanephric mesenchyme development	37	7	3.09	1392	0.03154	0.03154	0.106472	0.221505
GO:0090308	regulation of DNA methylation-dependent ...	37	7	3.09	1393	0.03154	0.03154	0.106472	0.221505
GO:1902475	L-alpha-amino acid transmembrane transpo...	144	19	12.04	1394	0.03165	0.03165	0.106806	0.222118
GO:1903532	positive regulation of secretion by cell	673	74	56.27	1395	0.00961	0.03171	0.0408227	0.22229
GO:0031670	cellular response to nutrient	115	21	9.62	1396	0.00053	0.03172	0.0036082	0.22229
GO:0010955	negative regulation of protein processin...	76	16	6.35	1397	0.00047	0.03183	0.0032426	0.222517
GO:1903318	negative regulation of protein maturatio...	76	16	6.35	1398	0.00047	0.03183	0.0032426	0.222517
GO:0031668	cellular response to extracellular stimu...	619	91	51.76	1399	9.7e-08	0.03188	1.67659e-06	0.222517
GO:0050886	endocrine process	171	32	14.3	1400	1.3e-05	0.03192	0.000136312	0.222517
GO:0072175	epithelial tube formation	322	53	26.92	1401	1.6e-06	0.03206	2.03019e-05	0.222517
GO:0036119	response to platelet-derived growth fact...	62	10	5.18	1402	0.03213	0.03213	0.108093	0.222517
GO:2000773	negative regulation of cellular senescen...	62	10	5.18	1403	0.03213	0.03213	0.108093	0.222517
GO:0048858	cell projection morphogenesis	1711	235	143.06	1404	1.6e-14	0.03216	7.1474e-13	0.222517
GO:0014002	astrocyte development	116	16	9.7	1405	0.03222	0.03222	0.108093	0.222517
GO:0006703	estrogen biosynthetic process	22	5	1.84	1406	0.03223	0.03223	0.108093	0.222517
GO:0033008	positive regulation of mast cell activat...	22	5	1.84	1407	0.03223	0.03223	0.108093	0.222517
GO:0034144	negative regulation of toll-like recepto...	22	5	1.84	1408	0.03223	0.03223	0.108093	0.222517
GO:0043129	surfactant homeostasis	22	5	1.84	1409	0.03223	0.03223	0.108093	0.222517
GO:0043306	positive regulation of mast cell degranu...	22	5	1.84	1410	0.03223	0.03223	0.108093	0.222517
GO:0070341	fat cell proliferation	22	5	1.84	1411	0.03223	0.03223	0.108093	0.222517
GO:0070344	regulation of fat cell proliferation	22	5	1.84	1412	0.03223	0.03223	0.108093	0.222517
GO:0098598	learned vocalization behavior or vocal l...	22	5	1.84	1413	0.03223	0.03223	0.108093	0.222517
GO:1902035	positive regulation of hematopoietic ste...	22	5	1.84	1414	0.03223	0.03223	0.108093	0.222517
GO:1902188	positive regulation of viral release fro...	22	5	1.84	1415	0.03223	0.03223	0.108093	0.222517
GO:1902965	regulation of protein localization to ea...	22	5	1.84	1416	0.03223	0.03223	0.108093	0.222517
GO:1902966	positive regulation of protein localizat...	22	5	1.84	1417	0.03223	0.03223	0.108093	0.222517
GO:0048565	digestive tract development	316	70	26.42	1418	3.6e-14	0.03253	1.54468e-12	0.224271
GO:0003013	circulatory system process	1482	234	123.91	1419	9.4e-22	0.03253	9.01571e-20	0.224271
GO:0050806	positive regulation of synaptic transmis...	390	55	32.61	1420	9.6e-05	0.03297	0.000814543	0.227145
GO:0060487	lung epithelial cell differentiation	71	11	5.94	1421	0.03310	0.03310	0.110972	0.22788
GO:0050921	positive regulation of chemotaxis	309	48	25.84	1422	2.3e-05	0.03319	0.000227742	0.228339
GO:0031032	actomyosin structure organization	545	73	45.57	1423	4.4e-05	0.03330	0.000409954	0.228819
GO:0045332	phospholipid translocation	98	14	8.19	1424	0.03333	0.03333	0.11159	0.228819
GO:0051898	negative regulation of protein kinase B ...	98	14	8.19	1425	0.03333	0.03333	0.11159	0.228819
GO:0021884	forebrain neuron development	73	19	6.1	1426	6.1e-06	0.03340	6.8046e-05	0.229139
GO:0010876	lipid localization	935	122	78.18	1427	6.1e-07	0.03352	8.62374e-06	0.229709
GO:0071456	cellular response to hypoxia	407	45	34.03	1428	0.03353	0.03353	0.112222	0.229709
GO:2000249	regulation of actin cytoskeleton reorgan...	89	13	7.44	1429	0.03358	0.03358	0.112351	0.22989
GO:0031623	receptor internalization	276	42	23.08	1430	0.00012	0.03367	0.000982393	0.230345
GO:0032753	positive regulation of interleukin-4 pro...	54	9	4.52	1431	0.03391	0.03391	0.1133	0.231501
GO:0050927	positive regulation of positive chemotax...	54	9	4.52	1432	0.03391	0.03391	0.1133	0.231501
GO:0051904	pigment granule transport	54	9	4.52	1433	0.03391	0.03391	0.1133	0.231501
GO:0014812	muscle cell migration	262	58	21.91	1434	5.5e-12	0.03400	1.8554e-10	0.231954
GO:0061326	renal tubule development	231	54	19.31	1435	3.1e-12	0.03410	1.08312e-10	0.232219
GO:1904705	regulation of vascular associated smooth...	160	38	13.38	1436	3.0e-09	0.03411	6.62506e-08	0.232219
GO:0048678	response to axon injury	208	29	17.39	1437	0.00455	0.03411	0.0222675	0.232219
GO:1900271	regulation of long-term synaptic potenti...	117	16	9.78	1438	0.03453	0.03453	0.115287	0.234914
GO:0120039	plasma membrane bounded cell projection ...	1703	234	142.39	1439	1.7e-14	0.03462	7.52538e-13	0.235363
GO:0034614	cellular response to reactive oxygen spe...	365	60	30.52	1440	3.5e-07	0.03481	5.34173e-06	0.236394
GO:0045814	negative regulation of gene expression, ...	136	18	11.37	1441	0.03482	0.03482	0.116181	0.236394
GO:0006469	negative regulation of protein kinase ac...	512	64	42.81	1442	0.00083	0.03497	0.00525219	0.237088
GO:0042129	regulation of T cell proliferation	398	44	33.28	1443	0.03526	0.03526	0.117177	0.237088
GO:0048009	insulin-like growth factor receptor sign...	90	24	7.53	1444	2.4e-07	0.03528	3.79922e-06	0.237088
GO:0019896	axonal transport of mitochondrion	46	8	3.85	1445	0.03530	0.03530	0.117177	0.237088
GO:0021535	cell migration in hindbrain	46	8	3.85	1446	0.03530	0.03530	0.117177	0.237088
GO:0035929	steroid hormone secretion	46	8	3.85	1447	0.03530	0.03530	0.117177	0.237088
GO:0072087	renal vesicle development	46	8	3.85	1448	0.03530	0.03530	0.117177	0.237088
GO:0010887	negative regulation of cholesterol stora...	30	6	2.51	1449	0.03531	0.03531	0.117177	0.237088
GO:0021670	lateral ventricle development	30	6	2.51	1450	0.03531	0.03531	0.117177	0.237088
GO:0032252	secretory granule localization	30	6	2.51	1451	0.03531	0.03531	0.117177	0.237088
GO:0042447	hormone catabolic process	30	6	2.51	1452	0.03531	0.03531	0.117177	0.237088
GO:0042541	hemoglobin biosynthetic process	30	6	2.51	1453	0.03531	0.03531	0.117177	0.237088
GO:0048733	sebaceous gland development	30	6	2.51	1454	0.03531	0.03531	0.117177	0.237088
GO:0070141	response to UV-A	30	6	2.51	1455	0.03531	0.03531	0.117177	0.237088
GO:1903753	negative regulation of p38MAPK cascade	30	6	2.51	1456	0.03531	0.03531	0.117177	0.237088
GO:1904672	regulation of somatic stem cell populati...	30	6	2.51	1457	0.03531	0.03531	0.117177	0.237088
GO:0045892	negative regulation of transcription, DN...	3142	371	262.71	1458	2.2e-12	0.03537	7.88374e-11	0.237243
GO:0046697	decidualization	63	10	5.27	1459	0.03543	0.03543	0.117336	0.237243
GO:0060065	uterus development	63	10	5.27	1460	0.03543	0.03543	0.117336	0.237243
GO:1902993	positive regulation of amyloid precursor...	63	10	5.27	1461	0.03543	0.03543	0.117336	0.237243
GO:0007350	blastoderm segmentation	59	16	4.93	1462	1.9e-05	0.03558	0.000191824	0.238084
GO:1903902	positive regulation of viral life cycle	67	15	5.6	1463	0.00035	0.03567	0.00252511	0.238523
GO:0010517	regulation of phospholipase activity	186	30	15.55	1464	0.00038	0.03578	0.0027076	0.238734
GO:0014013	regulation of gliogenesis	236	34	19.73	1465	0.00130	0.03581	0.00767063	0.238734
GO:0042149	cellular response to glucose starvation	127	17	10.62	1466	0.03592	0.03592	0.118723	0.238734
GO:0006730	one-carbon metabolic process	99	14	8.28	1467	0.03594	0.03594	0.118723	0.238734
GO:0030225	macrophage differentiation	99	14	8.28	1468	0.03594	0.03594	0.118723	0.238734
GO:0002830	positive regulation of type 2 immune res...	38	7	3.18	1469	0.03597	0.03597	0.118723	0.238734
GO:0007351	tripartite regional subdivision	38	7	3.18	1470	0.03597	0.03597	0.118723	0.238734
GO:0008595	anterior/posterior axis specification, e...	38	7	3.18	1471	0.03597	0.03597	0.118723	0.238734
GO:0032352	positive regulation of hormone metabolic...	38	7	3.18	1472	0.03597	0.03597	0.118723	0.238734
GO:1904862	inhibitory synapse assembly	38	7	3.18	1473	0.03597	0.03597	0.118723	0.238734
GO:2000271	positive regulation of fibroblast apopto...	38	7	3.18	1474	0.03597	0.03597	0.118723	0.238734
GO:0043542	endothelial cell migration	594	117	49.67	1475	1.9e-18	0.03607	1.28191e-16	0.238978
GO:0010660	regulation of muscle cell apoptotic proc...	185	23	15.47	1476	0.03608	0.03608	0.119006	0.238978
GO:0035050	embryonic heart tube development	185	23	15.47	1477	0.03608	0.03608	0.119006	0.238978
GO:0019228	neuronal action potential	72	11	6.02	1478	0.03623	0.03623	0.11942	0.239647
GO:0051503	adenine nucleotide transport	72	11	6.02	1479	0.03623	0.03623	0.11942	0.239647
GO:0042462	eye photoreceptor cell development	81	12	6.77	1480	0.03649	0.03649	0.120075	0.241204
GO:0046513	ceramide biosynthetic process	148	22	12.37	1481	0.00589	0.03676	0.0277964	0.242824
GO:0050819	negative regulation of coagulation	116	30	9.7	1482	1.7e-08	0.03698	3.37345e-07	0.244113
GO:0006931	substrate-dependent cell migration, cell...	18	8	1.51	1483	4.8e-05	0.03730	0.000444682	0.246059
GO:0042634	regulation of hair cycle	65	14	5.43	1484	0.00082	0.03737	0.0052193	0.246355
GO:0007584	response to nutrient	429	57	35.87	1485	0.00035	0.03746	0.00252511	0.246782
GO:0008038	neuron recognition	119	19	9.95	1486	0.00464	0.03761	0.0226852	0.247603
GO:0051905	establishment of pigment granule localiz...	55	9	4.6	1487	0.03764	0.03764	0.123692	0.247634
GO:0071356	cellular response to tumor necrosis fact...	484	52	40.47	1488	0.03770	0.03770	0.123848	0.247862
GO:0035264	multicellular organism growth	348	39	29.1	1489	0.03784	0.03784	0.124266	0.248616
GO:0010524	positive regulation of calcium ion trans...	109	15	9.11	1490	0.03790	0.03790	0.124421	0.248843
GO:0002720	positive regulation of cytokine producti...	147	19	12.29	1491	0.03800	0.03800	0.124666	0.249165
GO:0071364	cellular response to epidermal growth fa...	147	19	12.29	1492	0.03800	0.03800	0.124666	0.249165
GO:0002902	regulation of B cell apoptotic process	55	15	4.6	1493	3.1e-05	0.03809	0.000296165	0.249588
GO:2000378	negative regulation of reactive oxygen s...	128	17	10.7	1494	0.03832	0.03832	0.125488	0.250263
GO:0042102	positive regulation of T cell proliferat...	236	28	19.73	1495	0.03843	0.03843	0.125488	0.250263
GO:0003190	atrioventricular valve formation	23	5	1.92	1496	0.03843	0.03843	0.125488	0.250263
GO:0006182	cGMP biosynthetic process	23	5	1.92	1497	0.03843	0.03843	0.125488	0.250263
GO:0060052	neurofilament cytoskeleton organization	23	5	1.92	1498	0.03843	0.03843	0.125488	0.250263
GO:0060501	positive regulation of epithelial cell p...	23	5	1.92	1499	0.03843	0.03843	0.125488	0.250263
GO:0061303	cornea development in camera-type eye	23	5	1.92	1500	0.03843	0.03843	0.125488	0.250263
GO:2000553	positive regulation of T-helper 2 cell c...	23	5	1.92	1501	0.03843	0.03843	0.125488	0.250263
GO:2001225	regulation of chloride transport	23	5	1.92	1502	0.03843	0.03843	0.125488	0.250263
GO:2001056	positive regulation of cysteine-type end...	396	54	33.11	1503	0.00026	0.03845	0.00193575	0.250263
GO:0008625	extrinsic apoptotic signaling pathway vi...	226	27	18.9	1504	0.03850	0.03850	0.125632	0.250263
GO:0150116	regulation of cell-substrate junction or...	226	27	18.9	1505	0.03850	0.03850	0.125632	0.250263
GO:0046460	neutral lipid biosynthetic process	100	14	8.36	1506	0.03870	0.03870	0.126201	0.250961
GO:0046463	acylglycerol biosynthetic process	100	14	8.36	1507	0.03870	0.03870	0.126201	0.250961
GO:1903507	negative regulation of nucleic acid-temp...	3146	371	263.05	1508	2.7e-12	0.03887	9.60513e-11	0.250961
GO:0090022	regulation of neutrophil chemotaxis	64	10	5.35	1509	0.03897	0.03897	0.126997	0.250961
GO:1904706	negative regulation of vascular associat...	64	10	5.35	1510	0.03897	0.03897	0.126997	0.250961
GO:1905331	negative regulation of morphogenesis of ...	26	10	2.17	1511	2.5e-05	0.03909	0.000245557	0.250961
GO:0050670	regulation of lymphocyte proliferation	517	55	43.23	1512	0.03913	0.03913	0.127098	0.250961
GO:0006012	galactose metabolic process	27	8	2.26	1513	0.00123	0.03918	0.00732385	0.250961
GO:0021952	central nervous system projection neuron...	91	13	7.61	1514	0.03930	0.03930	0.127098	0.250961
GO:0035909	aorta morphogenesis	91	13	7.61	1515	0.03930	0.03930	0.127098	0.250961
GO:0002138	retinoic acid biosynthetic process	16	4	1.34	1516	0.03930	0.03930	0.127098	0.250961
GO:0003186	tricuspid valve morphogenesis	16	4	1.34	1517	0.03930	0.03930	0.127098	0.250961
GO:0003256	regulation of transcription from RNA pol...	16	4	1.34	1518	0.03930	0.03930	0.127098	0.250961
GO:0007341	penetration of zona pellucida	16	4	1.34	1519	0.03930	0.03930	0.127098	0.250961
GO:0010754	negative regulation of cGMP-mediated sig...	16	4	1.34	1520	0.03930	0.03930	0.127098	0.250961
GO:0016576	histone dephosphorylation	16	4	1.34	1521	0.03930	0.03930	0.127098	0.250961
GO:0031077	post-embryonic camera-type eye developme...	16	4	1.34	1522	0.03930	0.03930	0.127098	0.250961
GO:0060363	cranial suture morphogenesis	16	4	1.34	1523	0.03930	0.03930	0.127098	0.250961
GO:1900119	positive regulation of execution phase o...	16	4	1.34	1524	0.03930	0.03930	0.127098	0.250961
GO:1901078	negative regulation of relaxation of mus...	16	4	1.34	1525	0.03930	0.03930	0.127098	0.250961
GO:1903367	positive regulation of fear response	16	4	1.34	1526	0.03930	0.03930	0.127098	0.250961
GO:1903691	positive regulation of wound healing, sp...	16	4	1.34	1527	0.03930	0.03930	0.127098	0.250961
GO:1904293	negative regulation of ERAD pathway	16	4	1.34	1528	0.03930	0.03930	0.127098	0.250961
GO:1990384	hyaloid vascular plexus regression	16	4	1.34	1529	0.03930	0.03930	0.127098	0.250961
GO:2000741	positive regulation of mesenchymal stem ...	16	4	1.34	1530	0.03930	0.03930	0.127098	0.250961
GO:2000987	positive regulation of behavioral fear r...	16	4	1.34	1531	0.03930	0.03930	0.127098	0.250961
GO:2001016	positive regulation of skeletal muscle c...	16	4	1.34	1532	0.03930	0.03930	0.127098	0.250961
GO:1903707	negative regulation of hemopoiesis	257	36	21.49	1533	0.00159	0.03936	0.00921503	0.25118
GO:2000678	negative regulation of transcription reg...	47	8	3.93	1534	0.03954	0.03954	0.127644	0.251963
GO:0003338	metanephros morphogenesis	73	11	6.1	1535	0.03956	0.03956	0.127644	0.251963
GO:0015868	purine ribonucleotide transport	73	11	6.1	1536	0.03956	0.03956	0.127644	0.251963
GO:0015718	monocarboxylic acid transport	208	29	17.39	1537	0.00455	0.03975	0.0222675	0.252743
GO:0042509	regulation of tyrosine phosphorylation o...	177	22	14.8	1538	0.03976	0.03976	0.128204	0.252743
GO:1990089	response to nerve growth factor	177	22	14.8	1539	0.03976	0.03976	0.128204	0.252743
GO:0048666	neuron development	2811	350	235.04	1540	8.9e-15	0.03988	4.12648e-13	0.253342
GO:0007519	skeletal muscle tissue development	350	54	29.26	1541	9.1e-06	0.04010	9.80455e-05	0.254574
GO:0002694	regulation of leukocyte activation	1306	146	109.2	1542	0.00019	0.04020	0.00148464	0.255043
GO:0001759	organ induction	47	16	3.93	1543	6.7e-07	0.04032	9.28415e-06	0.255473
GO:0030902	hindbrain development	351	45	29.35	1544	0.00279	0.04032	0.0147299	0.255473
GO:0003407	neural retina development	189	34	15.8	1545	1.7e-05	0.04041	0.00017306	0.255878
GO:0071496	cellular response to external stimulus	797	108	66.64	1546	4.4e-07	0.04047	6.46324e-06	0.255964
GO:0030856	regulation of epithelial cell differenti...	346	63	28.93	1547	3.6e-09	0.04069	7.77457e-08	0.255964
GO:1902679	negative regulation of RNA biosynthetic ...	3148	371	263.21	1548	2.9e-12	0.04072	1.02421e-10	0.255964
GO:0009314	response to radiation	1087	114	90.89	1549	0.00723	0.04075	0.0321359	0.255964
GO:0007171	activation of transmembrane receptor pro...	39	7	3.26	1550	0.04079	0.04079	0.130921	0.255964
GO:0086103	G protein-coupled receptor signaling pat...	39	7	3.26	1551	0.04079	0.04079	0.130921	0.255964
GO:0090136	epithelial cell-cell adhesion	39	7	3.26	1552	0.04079	0.04079	0.130921	0.255964
GO:1900016	negative regulation of cytokine producti...	39	7	3.26	1553	0.04079	0.04079	0.130921	0.255964
GO:0010692	regulation of alkaline phosphatase activ...	31	6	2.59	1554	0.04079	0.04079	0.130921	0.255964
GO:0015732	prostaglandin transport	31	6	2.59	1555	0.04079	0.04079	0.130921	0.255964
GO:0015917	aminophospholipid transport	31	6	2.59	1556	0.04079	0.04079	0.130921	0.255964
GO:0033604	negative regulation of catecholamine sec...	31	6	2.59	1557	0.04079	0.04079	0.130921	0.255964
GO:2000786	positive regulation of autophagosome ass...	31	6	2.59	1558	0.04079	0.04079	0.130921	0.255964
GO:2001214	positive regulation of vasculogenesis	31	6	2.59	1559	0.04079	0.04079	0.130921	0.255964
GO:0038066	p38MAPK cascade	129	17	10.79	1560	0.04083	0.04083	0.131007	0.256051
GO:0021954	central nervous system neuron developmen...	257	38	21.49	1561	0.00043	0.04089	0.00299409	0.256263
GO:0008277	regulation of G protein-coupled receptor...	302	42	25.25	1562	0.00080	0.04101	0.00510196	0.25671
GO:0007613	memory	283	41	23.66	1563	0.00040	0.04103	0.00282134	0.25671
GO:1903036	positive regulation of response to wound...	191	27	15.97	1564	0.00501	0.04104	0.0242278	0.25671
GO:1990874	vascular associated smooth muscle cell p...	162	38	13.55	1565	4.4e-09	0.04117	9.35765e-08	0.257257
GO:0045444	fat cell differentiation	579	103	48.41	1566	2.0e-13	0.04118	7.85783e-12	0.257257
GO:1901701	cellular response to oxygen-containing c...	2853	344	238.55	1567	1.1e-12	0.04139	4.01541e-11	0.258404
GO:0007163	establishment or maintenance of cell pol...	583	61	48.75	1568	0.04145	0.04145	0.132865	0.258613
GO:0000271	polysaccharide biosynthetic process	168	21	14.05	1569	0.04153	0.04153	0.133078	0.258947
GO:0001556	oocyte maturation	56	9	4.68	1570	0.04165	0.04165	0.133288	0.259035
GO:0010714	positive regulation of collagen metaboli...	56	9	4.68	1571	0.04165	0.04165	0.133288	0.259035
GO:0035357	peroxisome proliferator activated recept...	56	9	4.68	1572	0.04165	0.04165	0.133288	0.259035
GO:1902656	calcium ion import into cytosol	56	9	4.68	1573	0.04165	0.04165	0.133288	0.259035
GO:0010657	muscle cell apoptotic process	198	24	16.56	1574	0.04233	0.04233	0.135376	0.263097
GO:0042220	response to cocaine	144	26	12.04	1575	0.00015	0.04264	0.00120678	0.264855
GO:0048041	focal adhesion assembly	279	32	23.33	1576	0.04267	0.04267	0.136329	0.264873
GO:0010460	positive regulation of heart rate	65	10	5.43	1577	0.04273	0.04273	0.136432	0.265078
GO:0000302	response to reactive oxygen species	532	78	44.48	1578	8.6e-07	0.04279	1.15094e-05	0.265282
GO:0009595	detection of biotic stimulus	74	11	6.19	1579	0.04309	0.04309	0.137492	0.266972
GO:0030595	leukocyte chemotaxis	437	67	36.54	1580	1.0e-06	0.04387	1.31315e-05	0.269951
GO:0045980	negative regulation of nucleotide metabo...	48	8	4.01	1581	0.04410	0.04410	0.140577	0.269951
GO:0048015	phosphatidylinositol-mediated signaling	463	70	38.71	1582	1.0e-06	0.04437	1.31315e-05	0.269951
GO:0010594	regulation of endothelial cell migration	489	105	40.89	1583	1.7e-19	0.04441	1.2993e-17	0.269951
GO:0051496	positive regulation of stress fiber asse...	140	18	11.71	1584	0.04446	0.04446	0.141097	0.269951
GO:0042982	amyloid precursor protein metabolic proc...	209	25	17.48	1585	0.04446	0.04446	0.141097	0.269951
GO:0021979	hypothalamus cell differentiation	29	13	2.42	1586	1.8e-07	0.04453	2.92515e-06	0.269951
GO:0034599	cellular response to oxidative stress	689	91	57.61	1587	9.7e-06	0.04462	0.000103824	0.269951
GO:0010463	mesenchymal cell proliferation	111	24	9.28	1588	1.3e-05	0.04469	0.000136312	0.269951
GO:0060993	kidney morphogenesis	223	46	18.65	1589	8.9e-09	0.04480	1.83689e-07	0.269951
GO:0003274	endocardial cushion fusion	10	3	0.84	1590	0.04484	0.04484	0.141097	0.269951
GO:0006235	dTTP biosynthetic process	10	3	0.84	1591	0.04484	0.04484	0.141097	0.269951
GO:0008291	acetylcholine metabolic process	10	3	0.84	1592	0.04484	0.04484	0.141097	0.269951
GO:0009212	pyrimidine deoxyribonucleoside triphosph...	10	3	0.84	1593	0.04484	0.04484	0.141097	0.269951
GO:0021935	cerebellar granule cell precursor tangen...	10	3	0.84	1594	0.04484	0.04484	0.141097	0.269951
GO:0032379	positive regulation of intracellular lip...	10	3	0.84	1595	0.04484	0.04484	0.141097	0.269951
GO:0034263	positive regulation of autophagy in resp...	10	3	0.84	1596	0.04484	0.04484	0.141097	0.269951
GO:0042695	thelarche	10	3	0.84	1597	0.04484	0.04484	0.141097	0.269951
GO:0042699	follicle-stimulating hormone signaling p...	10	3	0.84	1598	0.04484	0.04484	0.141097	0.269951
GO:0046075	dTTP metabolic process	10	3	0.84	1599	0.04484	0.04484	0.141097	0.269951
GO:0048550	negative regulation of pinocytosis	10	3	0.84	1600	0.04484	0.04484	0.141097	0.269951
GO:0048631	regulation of skeletal muscle tissue gro...	10	3	0.84	1601	0.04484	0.04484	0.141097	0.269951
GO:0048807	female genitalia morphogenesis	10	3	0.84	1602	0.04484	0.04484	0.141097	0.269951
GO:0060744	mammary gland branching involved in thel...	10	3	0.84	1603	0.04484	0.04484	0.141097	0.269951
GO:0071205	protein localization to juxtaparanode re...	10	3	0.84	1604	0.04484	0.04484	0.141097	0.269951
GO:0071301	cellular response to vitamin B1	10	3	0.84	1605	0.04484	0.04484	0.141097	0.269951
GO:0071895	odontoblast differentiation	10	3	0.84	1606	0.04484	0.04484	0.141097	0.269951
GO:0090261	positive regulation of inclusion body as...	10	3	0.84	1607	0.04484	0.04484	0.141097	0.269951
GO:0097118	neuroligin clustering involved in postsy...	10	3	0.84	1608	0.04484	0.04484	0.141097	0.269951
GO:0097187	dentinogenesis	10	3	0.84	1609	0.04484	0.04484	0.141097	0.269951
GO:0098923	retrograde trans-synaptic signaling by s...	10	3	0.84	1610	0.04484	0.04484	0.141097	0.269951
GO:0098924	retrograde trans-synaptic signaling by n...	10	3	0.84	1611	0.04484	0.04484	0.141097	0.269951
GO:0140009	L-aspartate import across plasma membran...	10	3	0.84	1612	0.04484	0.04484	0.141097	0.269951
GO:0140447	cytokine precursor processing	10	3	0.84	1613	0.04484	0.04484	0.141097	0.269951
GO:1900619	acetate ester metabolic process	10	3	0.84	1614	0.04484	0.04484	0.141097	0.269951
GO:1902339	positive regulation of apoptotic process...	10	3	0.84	1615	0.04484	0.04484	0.141097	0.269951
GO:1903412	response to bile acid	10	3	0.84	1616	0.04484	0.04484	0.141097	0.269951
GO:1903413	cellular response to bile acid	10	3	0.84	1617	0.04484	0.04484	0.141097	0.269951
GO:1903860	negative regulation of dendrite extensio...	10	3	0.84	1618	0.04484	0.04484	0.141097	0.269951
GO:1904059	regulation of locomotor rhythm	10	3	0.84	1619	0.04484	0.04484	0.141097	0.269951
GO:1904404	response to formaldehyde	10	3	0.84	1620	0.04484	0.04484	0.141097	0.269951
GO:1905205	positive regulation of connective tissue...	10	3	0.84	1621	0.04484	0.04484	0.141097	0.269951
GO:1905600	regulation of receptor-mediated endocyto...	10	3	0.84	1622	0.04484	0.04484	0.141097	0.269951
GO:1990079	cartilage homeostasis	10	3	0.84	1623	0.04484	0.04484	0.141097	0.269951
GO:2001027	negative regulation of endothelial cell ...	10	3	0.84	1624	0.04484	0.04484	0.141097	0.269951
GO:2001170	negative regulation of ATP biosynthetic ...	10	3	0.84	1625	0.04484	0.04484	0.141097	0.269951
GO:0033003	regulation of mast cell activation	87	17	7.27	1626	0.00078	0.04495	0.00500376	0.270446
GO:0001953	negative regulation of cell-matrix adhes...	121	16	10.12	1627	0.04500	0.04500	0.141555	0.270581
GO:0044272	sulfur compound biosynthetic process	355	53	29.68	1628	2.8e-05	0.04510	0.00027202	0.270781
GO:0032990	cell part morphogenesis	1760	238	147.16	1629	5.9e-14	0.04521	2.45616e-12	0.270781
GO:0030038	contractile actin filament bundle assemb...	292	41	24.42	1630	0.00075	0.04529	0.00483987	0.270781
GO:0043149	stress fiber assembly	292	41	24.42	1631	0.00075	0.04529	0.00483987	0.270781
GO:0032253	dense core granule localization	24	5	2.01	1632	0.04531	0.04531	0.142119	0.270781
GO:0060916	mesenchymal cell proliferation involved ...	24	5	2.01	1633	0.04531	0.04531	0.142119	0.270781
GO:0060923	cardiac muscle cell fate commitment	24	5	2.01	1634	0.04531	0.04531	0.142119	0.270781
GO:0099519	dense core granule cytoskeletal transpor...	24	5	2.01	1635	0.04531	0.04531	0.142119	0.270781
GO:0140212	regulation of long-chain fatty acid impo...	24	5	2.01	1636	0.04531	0.04531	0.142119	0.270781
GO:1901950	dense core granule transport	24	5	2.01	1637	0.04531	0.04531	0.142119	0.270781
GO:0060070	canonical Wnt signaling pathway	790	119	66.05	1638	2.5e-10	0.04535	6.75622e-09	0.270854
GO:1904994	regulation of leukocyte adhesion to vasc...	75	16	6.27	1639	0.00040	0.04550	0.00282134	0.271584
GO:0040018	positive regulation of multicellular org...	93	13	7.78	1640	0.04567	0.04567	0.143156	0.272267
GO:0060119	inner ear receptor cell development	93	13	7.78	1641	0.04567	0.04567	0.143156	0.272267
GO:0050673	epithelial cell proliferation	1013	186	84.7	1642	7.5e-25	0.04572	9.5289e-23	0.272399
GO:0052372	modulation by symbiont of entry into hos...	113	20	9.45	1643	0.00106	0.04590	0.00649748	0.273129
GO:0010288	response to lead ion	57	9	4.77	1644	0.04593	0.04593	0.143787	0.273129
GO:0097164	ammonium ion metabolic process	57	9	4.77	1645	0.04593	0.04593	0.143787	0.273129
GO:0031958	corticosteroid receptor signaling pathwa...	40	7	3.34	1646	0.04601	0.04601	0.143853	0.273129
GO:0071639	positive regulation of monocyte chemotac...	40	7	3.34	1647	0.04601	0.04601	0.143853	0.273129
GO:1900424	regulation of defense response to bacter...	40	7	3.34	1648	0.04601	0.04601	0.143853	0.273129
GO:0032635	interleukin-6 production	343	38	28.68	1649	0.04617	0.04617	0.144261	0.273746
GO:0032675	regulation of interleukin-6 production	343	38	28.68	1650	0.04617	0.04617	0.144261	0.273746
GO:0070527	platelet aggregation	190	36	15.89	1651	2.9e-06	0.04629	3.48107e-05	0.274291
GO:0098801	regulation of renal system process	83	17	6.94	1652	0.00044	0.04636	0.00305502	0.274492
GO:0055093	response to hyperoxia	51	14	4.26	1653	5.3e-05	0.04638	0.000480537	0.274492
GO:0009948	anterior/posterior axis specification	112	15	9.36	1654	0.04648	0.04648	0.145168	0.274811
GO:0006024	glycosaminoglycan biosynthetic process	180	22	15.05	1655	0.04649	0.04649	0.145168	0.274811
GO:0048477	oogenesis	190	23	15.89	1656	0.04664	0.04664	0.14559	0.275382
GO:2000114	regulation of establishment of cell pola...	66	10	5.52	1657	0.04674	0.04674	0.145841	0.275382
GO:0007267	cell-cell signaling	3877	445	324.17	1658	7.7e-13	0.04676	2.88617e-11	0.275382
GO:0032944	regulation of mononuclear cell prolifera...	523	55	43.73	1659	0.04678	0.04678	0.145841	0.275382
GO:0090309	positive regulation of DNA methylation-d...	32	6	2.68	1660	0.04678	0.04678	0.145841	0.275382
GO:0090715	immunological memory formation process	32	6	2.68	1661	0.04678	0.04678	0.145841	0.275382
GO:0015865	purine nucleotide transport	75	11	6.27	1662	0.04684	0.04684	0.145888	0.275382
GO:0032878	regulation of establishment or maintenan...	75	11	6.27	1663	0.04684	0.04684	0.145888	0.275382
GO:0036475	neuron death in response to oxidative st...	75	11	6.27	1664	0.04684	0.04684	0.145888	0.275382
GO:0060572	morphogenesis of an epithelial bud	52	21	4.35	1665	3.3e-10	0.04741	8.74902e-09	0.278381
GO:0007528	neuromuscular junction development	113	18	9.45	1666	0.00590	0.04753	0.0278167	0.278381
GO:0014020	primary neural tube formation	222	32	18.56	1667	0.00176	0.04757	0.00999889	0.278381
GO:0001523	retinoid metabolic process	151	19	12.63	1668	0.04785	0.04785	0.148646	0.278381
GO:0055001	muscle cell development	491	68	41.05	1669	2.8e-05	0.04790	0.00027202	0.278381
GO:0043090	amino acid import	122	16	10.2	1670	0.04793	0.04793	0.148646	0.278381
GO:0001542	ovulation from ovarian follicle	17	4	1.42	1671	0.04809	0.04809	0.148646	0.278381
GO:0003175	tricuspid valve development	17	4	1.42	1672	0.04809	0.04809	0.148646	0.278381
GO:0016102	diterpenoid biosynthetic process	17	4	1.42	1673	0.04809	0.04809	0.148646	0.278381
GO:0032914	positive regulation of transforming grow...	17	4	1.42	1674	0.04809	0.04809	0.148646	0.278381
GO:0051255	spindle midzone assembly	17	4	1.42	1675	0.04809	0.04809	0.148646	0.278381
GO:0051901	positive regulation of mitochondrial dep...	17	4	1.42	1676	0.04809	0.04809	0.148646	0.278381
GO:0071503	response to heparin	17	4	1.42	1677	0.04809	0.04809	0.148646	0.278381
GO:0071543	diphosphoinositol polyphosphate metaboli...	17	4	1.42	1678	0.04809	0.04809	0.148646	0.278381
GO:0090009	primitive streak formation	17	4	1.42	1679	0.04809	0.04809	0.148646	0.278381
GO:0097527	necroptotic signaling pathway	17	4	1.42	1680	0.04809	0.04809	0.148646	0.278381
GO:1901906	diadenosine pentaphosphate metabolic pro...	17	4	1.42	1681	0.04809	0.04809	0.148646	0.278381
GO:1901907	diadenosine pentaphosphate catabolic pro...	17	4	1.42	1682	0.04809	0.04809	0.148646	0.278381
GO:1901908	diadenosine hexaphosphate metabolic proc...	17	4	1.42	1683	0.04809	0.04809	0.148646	0.278381
GO:1901909	diadenosine hexaphosphate catabolic proc...	17	4	1.42	1684	0.04809	0.04809	0.148646	0.278381
GO:1901910	adenosine 5'-(hexahydrogen pentaphosphat...	17	4	1.42	1685	0.04809	0.04809	0.148646	0.278381
GO:1901911	adenosine 5'-(hexahydrogen pentaphosphat...	17	4	1.42	1686	0.04809	0.04809	0.148646	0.278381
GO:1902416	positive regulation of mRNA binding	17	4	1.42	1687	0.04809	0.04809	0.148646	0.278381
GO:1902949	positive regulation of tau-protein kinas...	17	4	1.42	1688	0.04809	0.04809	0.148646	0.278381
GO:1905232	cellular response to L-glutamate	17	4	1.42	1689	0.04809	0.04809	0.148646	0.278381
GO:2000609	regulation of thyroid hormone generation	17	4	1.42	1690	0.04809	0.04809	0.148646	0.278381
GO:0072080	nephron tubule development	226	53	18.9	1691	4.3e-12	0.04829	1.47603e-10	0.279374
GO:0097006	regulation of plasma lipoprotein particl...	161	20	13.46	1692	0.04836	0.04836	0.149433	0.279613
GO:0043087	regulation of GTPase activity	909	94	76	1693	0.01912	0.04885	0.0705586	0.28228
GO:0120192	tight junction assembly	181	22	15.13	1694	0.04891	0.04891	0.150942	0.28246
GO:0071260	cellular response to mechanical stimulus	201	24	16.81	1695	0.04897	0.04897	0.151029	0.282479
GO:0010715	regulation of extracellular matrix disas...	49	8	4.1	1696	0.04900	0.04900	0.151029	0.282479
GO:0061050	regulation of cell growth involved in ca...	49	8	4.1	1697	0.04900	0.04900	0.151029	0.282479
GO:0120035	regulation of plasma membrane bounded ce...	1650	224	137.96	1698	2.3e-13	0.04921	8.89364e-12	0.283523
GO:2000027	regulation of animal organ morphogenesis	302	62	25.25	1699	3.1e-11	0.04937	9.44776e-10	0.284277
GO:1902106	negative regulation of leukocyte differe...	252	35	21.07	1700	0.00211	0.04953	0.0115513	0.285031
GO:0002534	cytokine production involved in inflamma...	113	15	9.45	1701	0.04963	0.04963	0.152827	0.28527
GO:1900015	regulation of cytokine production involv...	113	15	9.45	1702	0.04963	0.04963	0.152827	0.28527
GO:0060538	skeletal muscle organ development	375	56	31.35	1703	1.7e-05	0.04994	0.00017306	0.286884
GO:0045667	regulation of osteoblast differentiation	300	76	25.08	1704	9.9e-19	0.05001	6.86891e-17	0.287117
GO:0050671	positive regulation of lymphocyte prolif...	314	35	26.25	1705	0.05007	0.05007	0.154133	0.287293
GO:0048699	generation of neurons	3803	476	317.98	1706	1.6e-20	0.05033	1.36111e-18	0.288616
GO:0032104	regulation of response to extracellular ...	58	9	4.85	1707	0.05050	0.05050	0.155213	0.288913
GO:0032107	regulation of response to nutrient level...	58	9	4.85	1708	0.05050	0.05050	0.155213	0.288913
GO:0035640	exploration behavior	58	9	4.85	1709	0.05050	0.05050	0.155213	0.288913
GO:0071636	positive regulation of transforming grow...	58	9	4.85	1710	0.05050	0.05050	0.155213	0.288913
GO:0030216	keratinocyte differentiation	249	44	20.82	1711	1.8e-06	0.05078	2.26051e-05	0.290345
GO:0006865	amino acid transport	322	46	26.92	1712	0.00025	0.05082	0.00187414	0.290404
GO:0099054	presynapse assembly	113	22	9.45	1713	0.00015	0.05096	0.00120678	0.291034
GO:0003094	glomerular filtration	67	10	5.6	1714	0.05100	0.05100	0.156602	0.291093
GO:0010243	response to organonitrogen compound	2529	281	211.46	1715	3.9e-07	0.05118	5.87884e-06	0.29195
GO:0005978	glycogen biosynthetic process	104	14	8.7	1716	0.05124	0.05124	0.15724	0.291952
GO:0009250	glucan biosynthetic process	104	14	8.7	1717	0.05124	0.05124	0.15724	0.291952
GO:0002690	positive regulation of leukocyte chemota...	192	23	16.05	1718	0.05143	0.05143	0.157773	0.292864
GO:0021859	pyramidal neuron differentiation	41	7	3.43	1719	0.05163	0.05163	0.158189	0.29349
GO:0038203	TORC2 signaling	41	7	3.43	1720	0.05163	0.05163	0.158189	0.29349
GO:0098543	detection of other organism	41	7	3.43	1721	0.05163	0.05163	0.158189	0.29349
GO:0035850	epithelial cell differentiation involved...	116	35	9.7	1722	1.0e-11	0.05176	3.30507e-10	0.294058
GO:0070228	regulation of lymphocyte apoptotic proce...	116	28	9.7	1723	2.4e-07	0.05194	3.79922e-06	0.294909
GO:0099565	chemical synaptic transmission, postsyna...	247	32	20.65	1724	0.00895	0.05216	0.038487	0.295987
GO:0001708	cell fate specification	218	31	18.23	1725	0.00254	0.05248	0.0136984	0.29763
GO:0043516	regulation of DNA damage response, signa...	95	13	7.94	1726	0.05272	0.05272	0.161261	0.297655
GO:0071398	cellular response to fatty acid	95	13	7.94	1727	0.05272	0.05272	0.161261	0.297655
GO:0003093	regulation of glomerular filtration	25	5	2.09	1728	0.05288	0.05288	0.161261	0.297655
GO:0007185	transmembrane receptor protein tyrosine ...	25	5	2.09	1729	0.05288	0.05288	0.161261	0.297655
GO:0007614	short-term memory	25	5	2.09	1730	0.05288	0.05288	0.161261	0.297655
GO:0033033	negative regulation of myeloid cell apop...	25	5	2.09	1731	0.05288	0.05288	0.161261	0.297655
GO:0051956	negative regulation of amino acid transp...	25	5	2.09	1732	0.05288	0.05288	0.161261	0.297655
GO:0060982	coronary artery morphogenesis	25	5	2.09	1733	0.05288	0.05288	0.161261	0.297655
GO:0061314	Notch signaling involved in heart develo...	25	5	2.09	1734	0.05288	0.05288	0.161261	0.297655
GO:0061469	regulation of type B pancreatic cell pro...	25	5	2.09	1735	0.05288	0.05288	0.161261	0.297655
GO:0070106	interleukin-27-mediated signaling pathwa...	25	5	2.09	1736	0.05288	0.05288	0.161261	0.297655
GO:0090091	positive regulation of extracellular mat...	25	5	2.09	1737	0.05288	0.05288	0.161261	0.297655
GO:1990253	cellular response to leucine starvation	25	5	2.09	1738	0.05288	0.05288	0.161261	0.297655
GO:0001503	ossification	983	166	82.19	1739	1.6e-18	0.05297	1.0946e-16	0.297991
GO:0001946	lymphangiogenesis	46	11	3.85	1740	0.00117	0.05302	0.00707423	0.298077
GO:0051402	neuron apoptotic process	597	94	49.92	1741	2.0e-09	0.05308	4.60376e-08	0.298077
GO:0030002	cellular anion homeostasis	33	6	2.76	1742	0.05329	0.05329	0.162107	0.298077
GO:0043696	dedifferentiation	33	6	2.76	1743	0.05329	0.05329	0.162107	0.298077
GO:0043697	cell dedifferentiation	33	6	2.76	1744	0.05329	0.05329	0.162107	0.298077
GO:0043950	positive regulation of cAMP-mediated sig...	33	6	2.76	1745	0.05329	0.05329	0.162107	0.298077
GO:0045779	negative regulation of bone resorption	33	6	2.76	1746	0.05329	0.05329	0.162107	0.298077
GO:0060099	regulation of phagocytosis, engulfment	33	6	2.76	1747	0.05329	0.05329	0.162107	0.298077
GO:1903431	positive regulation of cell maturation	33	6	2.76	1748	0.05329	0.05329	0.162107	0.298077
GO:0043393	regulation of protein binding	507	59	42.39	1749	0.00630	0.05329	0.0289628	0.298077
GO:0070542	response to fatty acid	153	19	12.79	1750	0.05340	0.05340	0.162391	0.298521
GO:0035988	chondrocyte proliferation	63	15	5.27	1751	0.00017	0.05373	0.00134338	0.300187
GO:0045453	bone resorption	163	20	13.63	1752	0.05377	0.05377	0.163465	0.300187
GO:0045921	positive regulation of exocytosis	203	24	16.97	1753	0.05379	0.05379	0.163475	0.300187
GO:0021766	hippocampus development	193	23	16.14	1754	0.05396	0.05396	0.16389	0.300728
GO:0014072	response to isoquinoline alkaloid	86	12	7.19	1755	0.05400	0.05400	0.16391	0.300728
GO:0043278	response to morphine	86	12	7.19	1756	0.05400	0.05400	0.16391	0.300728
GO:0002762	negative regulation of myeloid leukocyte...	125	22	10.45	1757	0.00066	0.05401	0.00435093	0.300728
GO:0071559	response to transforming growth factor b...	665	124	55.6	1758	1.7e-17	0.05412	1.07297e-15	0.301169
GO:0071605	monocyte chemotactic protein-1 productio...	50	8	4.18	1759	0.05423	0.05423	0.164404	0.301439
GO:0071637	regulation of monocyte chemotactic prote...	50	8	4.18	1760	0.05423	0.05423	0.164404	0.301439
GO:0051445	regulation of meiotic cell cycle	105	14	8.78	1761	0.05477	0.05477	0.165938	0.304267
GO:1901214	regulation of neuron death	748	111	62.54	1762	2.3e-09	0.05484	5.19651e-08	0.304483
GO:0043030	regulation of macrophage activation	134	17	11.2	1763	0.05517	0.05517	0.167047	0.305809
GO:0002223	stimulatory C-type lectin receptor signa...	59	9	4.93	1764	0.05536	0.05536	0.167156	0.305809
GO:0034368	protein-lipid complex remodeling	59	9	4.93	1765	0.05536	0.05536	0.167156	0.305809
GO:0034369	plasma lipoprotein particle remodeling	59	9	4.93	1766	0.05536	0.05536	0.167156	0.305809
GO:0071404	cellular response to low-density lipopro...	59	9	4.93	1767	0.05536	0.05536	0.167156	0.305809
GO:0090382	phagosome maturation	59	9	4.93	1768	0.05536	0.05536	0.167156	0.305809
GO:1990840	response to lectin	59	9	4.93	1769	0.05536	0.05536	0.167156	0.305809
GO:1990858	cellular response to lectin	59	9	4.93	1770	0.05536	0.05536	0.167156	0.305809
GO:2000392	regulation of lamellipodium morphogenesi...	59	9	4.93	1771	0.05536	0.05536	0.167156	0.305809
GO:0014032	neural crest cell development	204	58	17.06	1772	4.2e-17	0.05540	2.5054e-15	0.305857
GO:0097205	renal filtration	68	10	5.69	1773	0.05550	0.05550	0.167527	0.306236
GO:1905954	positive regulation of lipid localizatio...	239	33	19.98	1774	0.00305	0.05560	0.0158125	0.306497
GO:0019933	cAMP-mediated signaling	154	24	12.88	1775	0.00223	0.05561	0.0121538	0.306497
GO:0070373	negative regulation of ERK1 and ERK2 cas...	204	24	17.06	1776	0.05633	0.05633	0.169853	0.309955
GO:0035418	protein localization to synapse	154	19	12.88	1777	0.05634	0.05634	0.169853	0.309955
GO:1900087	positive regulation of G1/S transition o...	96	13	8.03	1778	0.05651	0.05651	0.170313	0.309955
GO:0001776	leukocyte homeostasis	201	37	16.81	1779	4.3e-06	0.05656	4.97833e-05	0.309955
GO:0008037	cell recognition	412	47	34.45	1780	0.01871	0.05675	0.0698997	0.309955
GO:0090101	negative regulation of transmembrane rec...	283	44	23.66	1781	4.8e-05	0.05686	0.000444682	0.309955
GO:0035136	forelimb morphogenesis	103	21	8.61	1782	0.00011	0.05731	0.000913523	0.309955
GO:0055074	calcium ion homeostasis	1040	129	86.96	1783	4.2e-06	0.05736	4.86832e-05	0.309955
GO:0070493	thrombin-activated receptor signaling pa...	31	13	2.59	1784	4.6e-07	0.05743	6.72673e-06	0.309955
GO:0042490	mechanoreceptor differentiation	142	24	11.87	1785	0.00071	0.05745	0.00464611	0.309955
GO:1905809	negative regulation of synapse organizat...	24	14	2.01	1786	6.9e-10	0.05746	1.73084e-08	0.309955
GO:0003309	type B pancreatic cell differentiation	77	16	6.44	1787	0.00055	0.05757	0.00372621	0.309955
GO:0060513	prostatic bud formation	28	10	2.34	1788	5.3e-05	0.05758	0.000480537	0.309955
GO:0044848	biological phase	22	10	1.84	1789	4.2e-06	0.05764	4.86832e-05	0.309955
GO:0035067	negative regulation of histone acetylati...	42	7	3.51	1790	0.05767	0.05767	0.172228	0.309955
GO:0002232	leukocyte chemotaxis involved in inflamm...	18	4	1.51	1791	0.05788	0.05788	0.172228	0.309955
GO:0003330	regulation of extracellular matrix const...	18	4	1.51	1792	0.05788	0.05788	0.172228	0.309955
GO:0006537	glutamate biosynthetic process	18	4	1.51	1793	0.05788	0.05788	0.172228	0.309955
GO:0010248	establishment or maintenance of transmem...	18	4	1.51	1794	0.05788	0.05788	0.172228	0.309955
GO:0015961	diadenosine polyphosphate catabolic proc...	18	4	1.51	1795	0.05788	0.05788	0.172228	0.309955
GO:0021636	trigeminal nerve morphogenesis	18	4	1.51	1796	0.05788	0.05788	0.172228	0.309955
GO:0021637	trigeminal nerve structural organization	18	4	1.51	1797	0.05788	0.05788	0.172228	0.309955
GO:0030643	cellular phosphate ion homeostasis	18	4	1.51	1798	0.05788	0.05788	0.172228	0.309955
GO:0032286	central nervous system myelin maintenanc...	18	4	1.51	1799	0.05788	0.05788	0.172228	0.309955
GO:0034093	positive regulation of maintenance of si...	18	4	1.51	1800	0.05788	0.05788	0.172228	0.309955
GO:0034184	positive regulation of maintenance of mi...	18	4	1.51	1801	0.05788	0.05788	0.172228	0.309955
GO:0042590	antigen processing and presentation of e...	18	4	1.51	1802	0.05788	0.05788	0.172228	0.309955
GO:0060242	contact inhibition	18	4	1.51	1803	0.05788	0.05788	0.172228	0.309955
GO:0060245	detection of cell density	18	4	1.51	1804	0.05788	0.05788	0.172228	0.309955
GO:0071492	cellular response to UV-A	18	4	1.51	1805	0.05788	0.05788	0.172228	0.309955
GO:0072161	mesenchymal cell differentiation involve...	18	4	1.51	1806	0.05788	0.05788	0.172228	0.309955
GO:0072502	cellular trivalent inorganic anion homeo...	18	4	1.51	1807	0.05788	0.05788	0.172228	0.309955
GO:1901535	regulation of DNA demethylation	18	4	1.51	1808	0.05788	0.05788	0.172228	0.309955
GO:1902338	negative regulation of apoptotic process...	18	4	1.51	1809	0.05788	0.05788	0.172228	0.309955
GO:1904746	negative regulation of apoptotic process...	18	4	1.51	1810	0.05788	0.05788	0.172228	0.309955
GO:2001012	mesenchymal cell differentiation involve...	18	4	1.51	1811	0.05788	0.05788	0.172228	0.309955
GO:0001999	renal response to blood flow involved in...	11	3	0.92	1812	0.05792	0.05792	0.172228	0.309955
GO:0002001	renin secretion into blood stream	11	3	0.92	1813	0.05792	0.05792	0.172228	0.309955
GO:0014849	ureter smooth muscle contraction	11	3	0.92	1814	0.05792	0.05792	0.172228	0.309955
GO:0021934	hindbrain tangential cell migration	11	3	0.92	1815	0.05792	0.05792	0.172228	0.309955
GO:0033023	mast cell homeostasis	11	3	0.92	1816	0.05792	0.05792	0.172228	0.309955
GO:0035934	corticosterone secretion	11	3	0.92	1817	0.05792	0.05792	0.172228	0.309955
GO:0046073	dTMP metabolic process	11	3	0.92	1818	0.05792	0.05792	0.172228	0.309955
GO:0046666	retinal cell programmed cell death	11	3	0.92	1819	0.05792	0.05792	0.172228	0.309955
GO:0046753	non-lytic viral release	11	3	0.92	1820	0.05792	0.05792	0.172228	0.309955
GO:0060359	response to ammonium ion	11	3	0.92	1821	0.05792	0.05792	0.172228	0.309955
GO:0061197	fungiform papilla morphogenesis	11	3	0.92	1822	0.05792	0.05792	0.172228	0.309955
GO:0071672	negative regulation of smooth muscle cel...	11	3	0.92	1823	0.05792	0.05792	0.172228	0.309955
GO:0071691	cardiac muscle thin filament assembly	11	3	0.92	1824	0.05792	0.05792	0.172228	0.309955
GO:0072105	ureteric peristalsis	11	3	0.92	1825	0.05792	0.05792	0.172228	0.309955
GO:1904772	response to tetrachloromethane	11	3	0.92	1826	0.05792	0.05792	0.172228	0.309955
GO:1904844	response to L-glutamine	11	3	0.92	1827	0.05792	0.05792	0.172228	0.309955
GO:1990708	conditioned place preference	11	3	0.92	1828	0.05792	0.05792	0.172228	0.309955
GO:0002237	response to molecule of bacterial origin	774	98	64.72	1829	2.6e-05	0.05796	0.000254868	0.309955
GO:0032946	positive regulation of mononuclear cell ...	318	35	26.59	1830	0.05798	0.05798	0.172354	0.309955
GO:0030513	positive regulation of BMP signaling pat...	87	12	7.27	1831	0.05808	0.05808	0.172599	0.31032
GO:0048730	epidermis morphogenesis	79	24	6.61	1832	1.5e-08	0.05837	2.9948e-07	0.3117
GO:0044062	regulation of excretion	56	13	4.68	1833	0.00059	0.05869	0.00393722	0.313237
GO:0016198	axon choice point recognition	15	6	1.25	1834	0.00088	0.05882	0.00549747	0.31376
GO:0010039	response to iron ion	96	17	8.03	1835	0.00241	0.05888	0.0130548	0.313909
GO:0030224	monocyte differentiation	91	27	7.61	1836	3.4e-09	0.05907	7.40806e-08	0.31475
GO:0001837	epithelial to mesenchymal transition	390	79	32.61	1837	1.4e-13	0.05929	5.6132e-12	0.315727
GO:0071706	tumor necrosis factor superfamily cytoki...	403	43	33.7	1838	0.05935	0.05935	0.176213	0.315727
GO:1903555	regulation of tumor necrosis factor supe...	403	43	33.7	1839	0.05935	0.05935	0.176213	0.315727
GO:0040029	regulation of gene expression, epigeneti...	277	31	23.16	1840	0.05939	0.05939	0.176278	0.315768
GO:0032891	negative regulation of organic acid tran...	51	8	4.26	1841	0.05981	0.05981	0.177202	0.317139
GO:0048520	positive regulation of behavior	51	8	4.26	1842	0.05981	0.05981	0.177202	0.317139
GO:0071450	cellular response to oxygen radical	51	8	4.26	1843	0.05981	0.05981	0.177202	0.317139
GO:0071451	cellular response to superoxide	51	8	4.26	1844	0.05981	0.05981	0.177202	0.317139
GO:2000047	regulation of cell-cell adhesion mediate...	51	8	4.26	1845	0.05981	0.05981	0.177202	0.317139
GO:0003197	endocardial cushion development	118	31	9.87	1846	6.5e-09	0.05987	1.35875e-07	0.317285
GO:0001738	morphogenesis of a polarized epithelium	230	38	19.23	1847	4.1e-05	0.05993	0.000383464	0.317431
GO:0060429	epithelium development	2595	449	216.98	1848	1e-30	0.06003	1.91824e-28	0.317434
GO:0048738	cardiac muscle tissue development	618	116	51.67	1849	1.1e-16	0.06024	6.40554e-15	0.317434
GO:0002828	regulation of type 2 immune response	69	10	5.77	1850	0.06026	0.06026	0.17812	0.317434
GO:0070920	regulation of production of small RNA in...	69	10	5.77	1851	0.06026	0.06026	0.17812	0.317434
GO:1903798	regulation of production of miRNAs invol...	69	10	5.77	1852	0.06026	0.06026	0.17812	0.317434
GO:0036342	post-anal tail morphogenesis	34	6	2.84	1853	0.06032	0.06032	0.17812	0.317434
GO:0044764	multi-organism cellular process	34	6	2.84	1854	0.06032	0.06032	0.17812	0.317434
GO:0060253	negative regulation of glial cell prolif...	34	6	2.84	1855	0.06032	0.06032	0.17812	0.317434
GO:0072017	distal tubule development	34	6	2.84	1856	0.06032	0.06032	0.17812	0.317434
GO:0072578	neurotransmitter-gated ion channel clust...	34	6	2.84	1857	0.06032	0.06032	0.17812	0.317434
GO:1900122	positive regulation of receptor binding	34	6	2.84	1858	0.06032	0.06032	0.17812	0.317434
GO:1904753	negative regulation of vascular associat...	34	6	2.84	1859	0.06032	0.06032	0.17812	0.317434
GO:1900077	negative regulation of cellular response...	97	13	8.11	1860	0.06048	0.06048	0.178465	0.317921
GO:0002320	lymphoid progenitor cell differentiation	60	9	5.02	1861	0.06051	0.06051	0.178465	0.317921
GO:0051875	pigment granule localization	60	9	5.02	1862	0.06051	0.06051	0.178465	0.317921
GO:0045986	negative regulation of smooth muscle con...	41	11	3.43	1863	0.00041	0.06081	0.00287942	0.318938
GO:0030048	actin filament-based movement	321	58	26.84	1864	1.9e-08	0.06087	3.73998e-07	0.318938
GO:0001820	serotonin secretion	26	5	2.17	1865	0.06114	0.06114	0.17957	0.318938
GO:0031987	locomotion involved in locomotory behavi...	26	5	2.17	1866	0.06114	0.06114	0.17957	0.318938
GO:0032736	positive regulation of interleukin-13 pr...	26	5	2.17	1867	0.06114	0.06114	0.17957	0.318938
GO:0046036	CTP metabolic process	26	5	2.17	1868	0.06114	0.06114	0.17957	0.318938
GO:0048875	chemical homeostasis within a tissue	26	5	2.17	1869	0.06114	0.06114	0.17957	0.318938
GO:0051409	response to nitrosative stress	26	5	2.17	1870	0.06114	0.06114	0.17957	0.318938
GO:0061072	iris morphogenesis	26	5	2.17	1871	0.06114	0.06114	0.17957	0.318938
GO:0070278	extracellular matrix constituent secreti...	26	5	2.17	1872	0.06114	0.06114	0.17957	0.318938
GO:1902260	negative regulation of delayed rectifier...	26	5	2.17	1873	0.06114	0.06114	0.17957	0.318938
GO:0007492	endoderm development	206	46	17.22	1874	6.1e-10	0.06115	1.55407e-08	0.318938
GO:0032611	interleukin-1 beta production	216	25	18.06	1875	0.06116	0.06116	0.17957	0.318938
GO:0032651	regulation of interleukin-1 beta product...	216	25	18.06	1876	0.06116	0.06116	0.17957	0.318938
GO:0044070	regulation of anion transport	192	27	16.05	1877	0.00537	0.06177	0.025841	0.321948
GO:1905517	macrophage migration	107	14	8.95	1878	0.06231	0.06231	0.182892	0.324589
GO:0006023	aminoglycan biosynthetic process	186	22	15.55	1879	0.06238	0.06238	0.183042	0.324781
GO:0090102	cochlea development	127	23	10.62	1880	0.00033	0.06307	0.00239851	0.328199
GO:0055013	cardiac muscle cell development	251	35	20.99	1881	0.00197	0.06357	0.0109627	0.330625
GO:1903429	regulation of cell maturation	53	13	4.43	1882	0.00033	0.06367	0.00239851	0.330969
GO:0009791	post-embryonic development	220	31	18.39	1883	0.00293	0.06383	0.0153449	0.331598
GO:0090322	regulation of superoxide metabolic proce...	79	11	6.61	1884	0.06401	0.06401	0.187559	0.331598
GO:0006790	sulfur compound metabolic process	700	89	58.53	1885	5.0e-05	0.06405	0.000461898	0.331598
GO:0032634	interleukin-5 production	43	7	3.6	1886	0.06413	0.06413	0.187559	0.331598
GO:0032674	regulation of interleukin-5 production	43	7	3.6	1887	0.06413	0.06413	0.187559	0.331598
GO:0034138	toll-like receptor 3 signaling pathway	43	7	3.6	1888	0.06413	0.06413	0.187559	0.331598
GO:0035461	vitamin transmembrane transport	43	7	3.6	1889	0.06413	0.06413	0.187559	0.331598
GO:0043584	nose development	43	7	3.6	1890	0.06413	0.06413	0.187559	0.331598
GO:0045091	regulation of single stranded viral RNA ...	43	7	3.6	1891	0.06413	0.06413	0.187559	0.331598
GO:1904262	negative regulation of TORC1 signaling	43	7	3.6	1892	0.06413	0.06413	0.187559	0.331598
GO:0010611	regulation of cardiac muscle hypertrophy	156	31	13.04	1893	5.0e-06	0.06432	5.70105e-05	0.332405
GO:0061383	trabecula morphogenesis	111	25	9.28	1894	4.0e-06	0.06469	4.67527e-05	0.334141
GO:0006721	terpenoid metabolic process	197	23	16.47	1895	0.06494	0.06494	0.189814	0.335255
GO:0040017	positive regulation of locomotion	1449	252	121.16	1896	1.2e-29	0.06504	2.13447e-27	0.335594
GO:0014033	neural crest cell differentiation	235	61	19.65	1897	7.4e-16	0.06524	4.04437e-14	0.335821
GO:0034694	response to prostaglandin	70	10	5.85	1898	0.06527	0.06527	0.190553	0.335821
GO:2000209	regulation of anoikis	70	10	5.85	1899	0.06527	0.06527	0.190553	0.335821
GO:0032873	negative regulation of stress-activated ...	137	17	11.46	1900	0.06529	0.06529	0.190553	0.335821
GO:0070303	negative regulation of stress-activated ...	137	17	11.46	1901	0.06529	0.06529	0.190553	0.335821
GO:0010614	negative regulation of cardiac muscle hy...	70	14	5.85	1902	0.00175	0.06529	0.00997684	0.335821
GO:0070633	transepithelial transport	90	16	7.53	1903	0.00306	0.06546	0.0158559	0.336519
GO:0051154	negative regulation of striated muscle c...	83	15	6.94	1904	0.00345	0.06551	0.0175972	0.336599
GO:0043409	negative regulation of MAPK cascade	449	47	37.54	1905	0.06566	0.06566	0.19149	0.336896
GO:0050766	positive regulation of phagocytosis	147	18	12.29	1906	0.06567	0.06567	0.19149	0.336896
GO:0050482	arachidonic acid secretion	52	8	4.35	1907	0.06574	0.06574	0.191523	0.336896
GO:0070875	positive regulation of glycogen metaboli...	52	8	4.35	1908	0.06574	0.06574	0.191523	0.336896
GO:1903963	arachidonate transport	52	8	4.35	1909	0.06574	0.06574	0.191523	0.336896
GO:0070663	regulation of leukocyte proliferation	559	62	46.74	1910	0.01399	0.06589	0.0548334	0.337442
GO:0001779	natural killer cell differentiation	61	9	5.1	1911	0.06595	0.06595	0.191906	0.337442
GO:0051546	keratinocyte migration	61	9	5.1	1912	0.06595	0.06595	0.191906	0.337442
GO:0110020	regulation of actomyosin structure organ...	280	39	23.41	1913	0.00116	0.06618	0.0070268	0.338442
GO:0042461	photoreceptor cell development	108	14	9.03	1914	0.06633	0.06633	0.192955	0.339032
GO:0030509	BMP signaling pathway	369	53	30.85	1915	7.9e-05	0.06639	0.000685765	0.339161
GO:0001706	endoderm formation	146	39	12.21	1916	4.5e-11	0.06703	1.34628e-09	0.342252
GO:0048708	astrocyte differentiation	219	31	18.31	1917	0.00273	0.06723	0.0144914	0.342955
GO:0072202	cell differentiation involved in metanep...	58	13	4.85	1918	0.00084	0.06743	0.00529834	0.342955
GO:0071676	negative regulation of mononuclear cell ...	49	11	4.1	1919	0.00203	0.06754	0.0112518	0.342955
GO:0021879	forebrain neuron differentiation	118	23	9.87	1920	0.00011	0.06781	0.000913523	0.342955
GO:0086001	cardiac muscle cell action potential	203	30	16.97	1921	0.00163	0.06785	0.00941895	0.342955
GO:0002468	dendritic cell antigen processing and pr...	35	6	2.93	1922	0.06787	0.06787	0.196908	0.342955
GO:0002544	chronic inflammatory response	35	6	2.93	1923	0.06787	0.06787	0.196908	0.342955
GO:0043652	engulfment of apoptotic cell	35	6	2.93	1924	0.06787	0.06787	0.196908	0.342955
GO:0051660	establishment of centrosome localization	35	6	2.93	1925	0.06787	0.06787	0.196908	0.342955
GO:0060502	epithelial cell proliferation involved i...	35	6	2.93	1926	0.06787	0.06787	0.196908	0.342955
GO:0090713	immunological memory process	35	6	2.93	1927	0.06787	0.06787	0.196908	0.342955
GO:0043903	regulation of biological process involve...	167	25	13.96	1928	0.00318	0.06802	0.0164169	0.342955
GO:0043455	regulation of secondary metabolic proces...	31	10	2.59	1929	0.00014	0.06831	0.00113192	0.342955
GO:0048021	regulation of melanin biosynthetic proce...	31	10	2.59	1930	0.00014	0.06831	0.00113192	0.342955
GO:1900376	regulation of secondary metabolite biosy...	31	10	2.59	1931	0.00014	0.06831	0.00113192	0.342955
GO:0061042	vascular wound healing	44	11	3.68	1932	0.00079	0.06831	0.00505466	0.342955
GO:0042311	vasodilation	114	19	9.53	1933	0.00285	0.06832	0.0149981	0.342955
GO:0032757	positive regulation of interleukin-8 pro...	128	16	10.7	1934	0.06840	0.06840	0.197385	0.342955
GO:0006011	UDP-glucose metabolic process	19	4	1.59	1935	0.06864	0.06864	0.197385	0.342955
GO:0006538	glutamate catabolic process	19	4	1.59	1936	0.06864	0.06864	0.197385	0.342955
GO:0009191	ribonucleoside diphosphate catabolic pro...	19	4	1.59	1937	0.06864	0.06864	0.197385	0.342955
GO:0015822	ornithine transport	19	4	1.59	1938	0.06864	0.06864	0.197385	0.342955
GO:0019372	lipoxygenase pathway	19	4	1.59	1939	0.06864	0.06864	0.197385	0.342955
GO:0019800	peptide cross-linking via chondroitin 4-...	19	4	1.59	1940	0.06864	0.06864	0.197385	0.342955
GO:0031392	regulation of prostaglandin biosynthetic...	19	4	1.59	1941	0.06864	0.06864	0.197385	0.342955
GO:0032276	regulation of gonadotropin secretion	19	4	1.59	1942	0.06864	0.06864	0.197385	0.342955
GO:0032926	negative regulation of activin receptor ...	19	4	1.59	1943	0.06864	0.06864	0.197385	0.342955
GO:0042297	vocal learning	19	4	1.59	1944	0.06864	0.06864	0.197385	0.342955
GO:0042473	outer ear morphogenesis	19	4	1.59	1945	0.06864	0.06864	0.197385	0.342955
GO:0043353	enucleate erythrocyte differentiation	19	4	1.59	1946	0.06864	0.06864	0.197385	0.342955
GO:0046085	adenosine metabolic process	19	4	1.59	1947	0.06864	0.06864	0.197385	0.342955
GO:0050904	diapedesis	19	4	1.59	1948	0.06864	0.06864	0.197385	0.342955
GO:0060872	semicircular canal development	19	4	1.59	1949	0.06864	0.06864	0.197385	0.342955
GO:0060947	cardiac vascular smooth muscle cell diff...	19	4	1.59	1950	0.06864	0.06864	0.197385	0.342955
GO:0070327	thyroid hormone transport	19	4	1.59	1951	0.06864	0.06864	0.197385	0.342955
GO:0071716	leukotriene transport	19	4	1.59	1952	0.06864	0.06864	0.197385	0.342955
GO:0098596	imitative learning	19	4	1.59	1953	0.06864	0.06864	0.197385	0.342955
GO:0098597	observational learning	19	4	1.59	1954	0.06864	0.06864	0.197385	0.342955
GO:1902415	regulation of mRNA binding	19	4	1.59	1955	0.06864	0.06864	0.197385	0.342955
GO:1902961	positive regulation of aspartic-type end...	19	4	1.59	1956	0.06864	0.06864	0.197385	0.342955
GO:1905216	positive regulation of RNA binding	19	4	1.59	1957	0.06864	0.06864	0.197385	0.342955
GO:2000018	regulation of male gonad development	19	4	1.59	1958	0.06864	0.06864	0.197385	0.342955
GO:0048812	neuron projection morphogenesis	1633	225	136.54	1959	4.3e-14	0.06879	1.81323e-12	0.343529
GO:0090344	negative regulation of cell aging	80	11	6.69	1960	0.06887	0.06887	0.197989	0.343677
GO:0033673	negative regulation of kinase activity	588	69	49.16	1961	0.00275	0.06889	0.0145266	0.343677
GO:0150117	positive regulation of cell-substrate ju...	99	13	8.28	1962	0.06898	0.06898	0.198247	0.343951
GO:0032436	positive regulation of proteasomal ubiqu...	250	28	20.9	1963	0.06962	0.06962	0.199851	0.346965
GO:0030323	respiratory tube development	482	89	40.3	1964	1.0e-12	0.06990	3.6917e-11	0.347136
GO:0071383	cellular response to steroid hormone sti...	580	79	48.5	1965	1.2e-05	0.06992	0.000126504	0.347136
GO:0006816	calcium ion transport	980	108	81.94	1966	0.00197	0.06997	0.0109627	0.347136
GO:0035567	non-canonical Wnt signaling pathway	176	34	14.72	1967	3.4e-06	0.07002	4.03178e-05	0.347136
GO:0001768	establishment of T cell polarity	27	5	2.26	1968	0.07008	0.07008	0.200642	0.347136
GO:0001778	plasma membrane repair	27	5	2.26	1969	0.07008	0.07008	0.200642	0.347136
GO:0032908	regulation of transforming growth factor...	27	5	2.26	1970	0.07008	0.07008	0.200642	0.347136
GO:0034370	triglyceride-rich lipoprotein particle r...	27	5	2.26	1971	0.07008	0.07008	0.200642	0.347136
GO:0034372	very-low-density lipoprotein particle re...	27	5	2.26	1972	0.07008	0.07008	0.200642	0.347136
GO:0060221	retinal rod cell differentiation	27	5	2.26	1973	0.07008	0.07008	0.200642	0.347136
GO:0060926	cardiac pacemaker cell development	27	5	2.26	1974	0.07008	0.07008	0.200642	0.347136
GO:1905668	positive regulation of protein localizat...	27	5	2.26	1975	0.07008	0.07008	0.200642	0.347136
GO:0006638	neutral lipid metabolic process	292	32	24.42	1976	0.07039	0.07039	0.201381	0.348495
GO:0009409	response to cold	109	14	9.11	1977	0.07052	0.07052	0.201489	0.348609
GO:0034204	lipid translocation	109	14	9.11	1978	0.07052	0.07052	0.201489	0.348609
GO:0071622	regulation of granulocyte chemotaxis	109	14	9.11	1979	0.07052	0.07052	0.201489	0.348609
GO:0043536	positive regulation of blood vessel endo...	154	24	12.88	1980	0.00223	0.07064	0.0121538	0.349026
GO:0034612	response to tumor necrosis factor	538	55	44.98	1981	0.07077	0.07077	0.202144	0.349492
GO:0007158	neuron cell-cell adhesion	44	7	3.68	1982	0.07101	0.07101	0.202593	0.34973
GO:0035089	establishment of apical/basal cell polar...	44	7	3.68	1983	0.07101	0.07101	0.202593	0.34973
GO:0060252	positive regulation of glial cell prolif...	44	7	3.68	1984	0.07101	0.07101	0.202593	0.34973
GO:0090051	negative regulation of cell migration in...	44	7	3.68	1985	0.07101	0.07101	0.202593	0.34973
GO:0009101	glycoprotein biosynthetic process	707	90	59.11	1986	4.4e-05	0.07147	0.000409954	0.34973
GO:0032689	negative regulation of interferon-gamma ...	90	12	7.53	1987	0.07154	0.07154	0.203986	0.34973
GO:0071827	plasma lipoprotein particle organization	90	12	7.53	1988	0.07154	0.07154	0.203986	0.34973
GO:0097035	regulation of membrane lipid distributio...	119	15	9.95	1989	0.07160	0.07160	0.204098	0.34973
GO:0010758	regulation of macrophage chemotaxis	62	9	5.18	1990	0.07170	0.07170	0.204204	0.34973
GO:0051895	negative regulation of focal adhesion as...	62	9	5.18	1991	0.07170	0.07170	0.204204	0.34973
GO:0150118	negative regulation of cell-substrate ju...	62	9	5.18	1992	0.07170	0.07170	0.204204	0.34973
GO:0010817	regulation of hormone levels	1119	138	93.56	1993	2.6e-06	0.07196	3.15973e-05	0.34973
GO:0003071	renal system process involved in regulat...	53	8	4.43	1994	0.07201	0.07201	0.204656	0.34973
GO:0010226	response to lithium ion	53	8	4.43	1995	0.07201	0.07201	0.204656	0.34973
GO:0030859	polarized epithelial cell differentiatio...	53	8	4.43	1996	0.07201	0.07201	0.204656	0.34973
GO:0046782	regulation of viral transcription	53	8	4.43	1997	0.07201	0.07201	0.204656	0.34973
GO:0014047	glutamate secretion	48	11	4.01	1998	0.00170	0.07228	0.00972579	0.34973
GO:0030182	neuron differentiation	3429	428	286.71	1999	3.3e-18	0.07239	2.1667e-16	0.34973
[truncated: 7,784 more rows]

## Sheet: 1×_down
GO.ID	Term	Annotated	Significant	Expected	Rank in p.value.elim	p.value.classic	p.value.elim	Adj.P.Classic	Adj.P.Elim
GO:1902263	apoptotic process involved in embryonic ...	11	10	0.75	1	2.2e-11	2.2e-11	2.21882e-09	2.15226e-07
GO:0045665	negative regulation of neuron differenti...	163	36	11.1	2	2.7e-10	2.7e-10	2.25762e-08	1.32071e-06
GO:0007411	axon guidance	560	103	38.15	3	2.1e-20	9.4e-10	1.02721e-17	3.06534e-06
GO:0043065	positive regulation of apoptotic process	1317	166	89.71	4	9.4e-15	2.8e-09	1.70297e-12	6.8481e-06
GO:0016339	calcium-dependent cell-cell adhesion via...	87	23	5.93	5	1.2e-08	1.2e-08	6.86526e-07	2.34792e-05
GO:0001764	neuron migration	414	68	28.2	6	1.4e-11	2.4e-08	1.50508e-09	3.9132e-05
GO:0030513	positive regulation of BMP signaling pat...	87	22	5.93	7	5.9e-08	5.9e-08	3.02197e-06	7.45954e-05
GO:0040037	negative regulation of fibroblast growth...	37	14	2.52	8	6.1e-08	6.1e-08	3.09204e-06	7.45954e-05
GO:0035019	somatic stem cell population maintenance	103	24	7.02	9	8.2e-08	8.2e-08	3.85676e-06	8.90253e-05
GO:2000271	positive regulation of fibroblast apopto...	38	14	2.59	10	9.1e-08	9.1e-08	4.25958e-06	8.90253e-05
GO:0070373	negative regulation of ERK1 and ERK2 cas...	204	36	13.9	11	1.3e-07	1.3e-07	5.88792e-06	0.000115617
GO:0060346	bone trabecula formation	24	11	1.63	12	1.6e-07	1.6e-07	6.89551e-06	0.00013044
GO:0046060	dATP metabolic process	12	8	0.82	13	1.8e-07	1.8e-07	7.52538e-06	0.000132769
GO:0042472	inner ear morphogenesis	217	40	14.78	14	7.8e-09	1.9e-07	4.68144e-07	0.000132769
GO:0072178	nephric duct morphogenesis	25	11	1.7	15	2.6e-07	2.6e-07	1.04674e-05	0.000169572
GO:0048013	ephrin receptor signaling pathway	158	30	10.76	16	2.8e-07	2.8e-07	1.1001e-05	0.000171202
GO:0002315	marginal zone B cell differentiation	21	10	1.43	17	3.7e-07	3.7e-07	1.41949e-05	0.000212924
GO:0099545	trans-synaptic signaling by trans-synapt...	26	11	1.77	18	4.2e-07	4.2e-07	1.59258e-05	0.000215226
GO:0009217	purine deoxyribonucleoside triphosphate ...	13	8	0.89	19	4.3e-07	4.3e-07	1.61796e-05	0.000215226
GO:0045666	positive regulation of neuron differenti...	232	38	15.8	20	4.4e-07	4.4e-07	1.64924e-05	0.000215226
GO:0034263	positive regulation of autophagy in resp...	10	7	0.68	21	6.7e-07	6.7e-07	2.40978e-05	0.000312124
GO:0070242	thymocyte apoptotic process	38	13	2.59	22	7.1e-07	7.1e-07	2.51664e-05	0.000315724
GO:0009798	axis specification	201	48	13.69	23	1.3e-14	7.7e-07	2.19274e-12	0.000327518
GO:0021631	optic nerve morphogenesis	18	9	1.23	24	8.6e-07	8.6e-07	3.00478e-05	0.000348275
GO:0001657	ureteric bud development	231	44	15.74	25	4.9e-10	8.9e-07	3.96171e-08	0.000348275
GO:0030913	paranodal junction assembly	14	8	0.95	26	9.5e-07	9.5e-07	3.2496e-05	0.000357456
GO:0008045	motor neuron axon guidance	72	18	4.9	27	1.1e-06	1.1e-06	3.66031e-05	0.000398567
GO:0016477	cell migration	3521	385	239.85	28	1.0e-21	1.4e-06	6.11437e-19	0.00048915
GO:0048563	post-embryonic animal organ morphogenesi...	23	12	1.57	29	6.5e-09	1.7e-06	4.02465e-07	0.00055437
GO:1902747	negative regulation of lens fiber cell d...	11	7	0.75	30	1.7e-06	1.7e-06	5.45282e-05	0.00055437
GO:0048147	negative regulation of fibroblast prolif...	76	18	5.18	31	2.6e-06	2.6e-06	7.89932e-05	0.00082051
[truncated: 9,752 more rows]

[truncated: 3 more sheets: 20×_all PS, 20×_up, 20×_down]
