# Supplementary material for: High Accuracy Classification of Developmental Toxicants by In Vitro Tests of Human Neuroepithelial and Cardiomyoblast Differentiation
Source: Cells. 2022 Oct 27;11(21):3404. doi: 10.3390/cells11213404 (PMC9653768; doi:10.3390/cells11213404)
Supplement: Supplementary file 1 [file cells-11-03404-s001.zip › Supp. excel-file 4_UKN1 vs. UKK2_KEGG pathways_220601.xlsx]

## Sheet: 1×_All PS_Overlap
ID	Description	GeneRatio	BackgrRatio	pvalue	adj.pvalue
hsa04151	PI3K-Akt signaling pathway	76/858	354/8149	5.3919e-10	1.73619e-07
hsa04010	MAPK signaling pathway	62/858	294/8149	4.61605e-08	7.43185e-06
hsa04015	Rap1 signaling pathway	48/858	210/8149	1.2697e-07	1.36281e-05
hsa04550	Signaling pathways regulating pluripotency of stem cells	36/858	143/8149	4.11996e-07	3.31657e-05
hsa04115	p53 signaling pathway	23/858	73/8149	8.10401e-07	5.21898e-05
hsa05205	Proteoglycans in cancer	45/858	205/8149	1.05794e-06	5.55583e-05
hsa05202	Transcriptional misregulation in cancer	43/858	193/8149	1.20779e-06	5.55583e-05
hsa04310	Wnt signaling pathway	39/858	170/8149	1.76019e-06	7.08478e-05
hsa04360	Axon guidance	40/858	182/8149	4.06997e-06	0.000145615
hsa05224	Breast cancer	34/858	147/8149	6.67525e-06	0.000214943
hsa05218	Melanoma	21/858	72/8149	9.53444e-06	0.000279099
hsa05217	Basal cell carcinoma	19/858	63/8149	1.48573e-05	0.000398671
hsa05214	Glioma	21/858	75/8149	1.90861e-05	0.000472749
hsa04728	Dopaminergic synapse	29/858	132/8149	8.54209e-05	0.00196468
hsa04014	Ras signaling pathway	44/858	235/8149	9.40183e-05	0.00201826
hsa05226	Gastric cancer	31/858	149/8149	0.000144301	0.00290406
hsa04020	Calcium signaling pathway	44/858	240/8149	0.000155469	0.00294477
hsa04350	TGF-beta signaling pathway	22/858	94/8149	0.000231177	0.0041355
hsa05216	Thyroid cancer	12/858	37/8149	0.000262435	0.00444758
hsa05215	Prostate cancer	22/858	97/8149	0.000371543	0.00563462
hsa04390	Hippo signaling pathway	31/858	157/8149	0.000384429	0.00563462
hsa05032	Morphine addiction	21/858	91/8149	0.00039077	0.00563462
hsa05206	MicroRNAs in cancer	52/858	310/8149	0.000411769	0.00563462
hsa01521	EGFR tyrosine kinase inhibitor resistance	19/858	79/8149	0.000419972	0.00563462
hsa04510	Focal adhesion	37/858	201/8149	0.000469032	0.00604113
hsa04928	Parathyroid hormone synthesis, secretion and action	23/858	106/8149	0.000541755	0.00670942
hsa05031	Amphetamine addiction	17/858	69/8149	0.000618212	0.00720538
hsa04724	Glutamatergic synapse	24/858	114/8149	0.000658309	0.00720538
hsa04072	Phospholipase D signaling pathway	29/858	148/8149	0.000667535	0.00720538
hsa04916	Melanogenesis	22/858	101/8149	0.000671309	0.00720538
hsa05412	Arrhythmogenic right ventricular cardiomyopathy	18/858	77/8149	0.000847667	0.0088048
hsa04713	Circadian entrainment	21/858	97/8149	0.000958931	0.00964925
hsa05223	Non-small cell lung cancer	17/858	72/8149	0.00103854	0.0101337
hsa04024	cAMP signaling pathway	38/858	221/8149	0.00150808	0.0142824
hsa04540	Gap junction	19/858	88/8149	0.00170136	0.0156525
hsa04066	HIF-1 signaling pathway	22/858	109/8149	0.00193293	0.017035
hsa04971	Gastric acid secretion	17/858	76/8149	0.00195744	0.017035
hsa04974	Protein digestion and absorption	21/858	103/8149	0.00212889	0.0180395
hsa05213	Endometrial cancer	14/858	58/8149	0.00224993	0.0185764
hsa04330	Notch signaling pathway	14/858	59/8149	0.00267083	0.0208984
hsa04216	Ferroptosis	11/858	41/8149	0.0026856	0.0208984
hsa04935	Growth hormone synthesis, secretion and action	23/858	119/8149	0.00278554	0.0208984
hsa04012	ErbB signaling pathway	18/858	85/8149	0.00279078	0.0208984
hsa00100	Steroid biosynthesis	7/858	20/8149	0.00316597	0.0223414
hsa04911	Insulin secretion	18/858	86/8149	0.00319163	0.0223414
hsa05210	Colorectal cancer	18/858	86/8149	0.00319163	0.0223414
hsa04261	Adrenergic signaling in cardiomyocytes	27/858	150/8149	0.00362782	0.0248544
hsa04960	Aldosterone-regulated sodium reabsorption	10/858	37/8149	0.00391349	0.026253
hsa04512	ECM-receptor interaction	18/858	88/8149	0.0041375	0.0271893
hsa05165	Human papillomavirus infection	50/858	331/8149	0.00517337	0.0333165
hsa02010	ABC transporters	11/858	45/8149	0.00584023	0.0366606
hsa04750	Inflammatory mediator regulation of TRP channels	19/858	98/8149	0.00603419	0.0366606
hsa04925	Aldosterone synthesis and secretion	19/858	98/8149	0.00603419	0.0366606
hsa04610	Complement and coagulation cascades	17/858	85/8149	0.0066344	0.0395607
hsa05033	Nicotine addiction	10/858	40/8149	0.0071257	0.0417178
hsa04933	AGE-RAGE signaling pathway in diabetic complications	19/858	100/8149	0.0075402	0.0426171
hsa04912	GnRH signaling pathway	18/858	93/8149	0.00754402	0.0426171
hsa04926	Relaxin signaling pathway	23/858	129/8149	0.00779371	0.0432685
hsa05225	Hepatocellular carcinoma	28/858	168/8149	0.00915674	0.0499741
hsa04068	FoxO signaling pathway	23/858	131/8149	0.00938044	0.0503417
hsa05414	Dilated cardiomyopathy	18/858	96/8149	0.0104937	0.0548538
hsa04727	GABAergic synapse	17/858	89/8149	0.0105619	0.0548538
hsa05231	Choline metabolism in cancer	18/858	98/8149	0.0129246	0.0660593
hsa04725	Cholinergic synapse	20/858	113/8149	0.0135701	0.0682744
hsa04921	Oxytocin signaling pathway	25/858	154/8149	0.018165	0.0890529
hsa04371	Apelin signaling pathway	23/858	139/8149	0.0185296	0.0890529
hsa05418	Fluid shear stress and atherosclerosis	23/858	139/8149	0.0185296	0.0890529
hsa05163	Human cytomegalovirus infection	34/858	225/8149	0.0188908	0.0894535
hsa04961	Endocrine and other factor-regulated calcium reabsorption	11/858	53/8149	0.0202054	0.0942921
hsa04730	Long-term depression	12/858	60/8149	0.0207202	0.0947953
hsa04720	Long-term potentiation	13/858	67/8149	0.0209021	0.0947953
hsa04514	Cell adhesion molecules	24/858	149/8149	0.0221983	0.0992755
hsa04270	Vascular smooth muscle contraction	22/858	134/8149	0.0227527	0.100361
hsa03320	PPAR signaling pathway	14/858	75/8149	0.0232232	0.101052
hsa05219	Bladder cancer	9/858	41/8149	0.0242506	0.104116
hsa01522	Endocrine resistance	17/858	98/8149	0.0260537	0.109058
hsa04080	Neuroactive ligand-receptor interaction	50/858	362/8149	0.0261821	0.109058
hsa04022	cGMP-PKG signaling pathway	26/858	167/8149	0.0264178	0.109058
hsa04919	Thyroid hormone signaling pathway	20/858	121/8149	0.0271248	0.110559
hsa04964	Proximal tubule bicarbonate reclamation	6/858	23/8149	0.0282058	0.113046
hsa04670	Leukocyte transendothelial migration	19/858	114/8149	0.0284371	0.113046
hsa05230	Central carbon metabolism in cancer	13/858	70/8149	0.0291978	0.114655
hsa04931	Insulin resistance	18/858	108/8149	0.0323462	0.125488
hsa04978	Mineral absorption	11/858	60/8149	0.0464233	0.177956
hsa05410	Hypertrophic cardiomyopathy	15/858	90/8149	0.0478723	0.181352
hsa05212	Pancreatic cancer	13/858	76/8149	0.052538	0.194451
hsa05220	Chronic myeloid leukemia	13/858	76/8149	0.052538	0.194451
hsa00514	Other types of O-glycan biosynthesis	9/858	47/8149	0.0536506	0.196312
hsa04924	Renin secretion	12/858	69/8149	0.0547964	0.197238
hsa05207	Chemical carcinogenesis - receptor activation	30/858	212/8149	0.056106	0.197238
hsa04934	Cushing syndrome	23/858	155/8149	0.0562337	0.197238
hsa04970	Salivary secretion	15/858	92/8149	0.0563538	0.197238
hsa00601	Glycosphingolipid biosynthesis - lacto and neolacto series	6/858	27/8149	0.0577593	0.199984
hsa04150	mTOR signaling pathway	23/858	156/8149	0.0596924	0.204478
hsa03250	Viral life cycle - HIV-1	11/858	63/8149	0.0626937	0.212498
hsa04340	Hedgehog signaling pathway	10/858	56/8149	0.0650916	0.218328
hsa05030	Cocaine addiction	9/858	49/8149	0.0671163	0.222799
hsa04810	Regulation of actin cytoskeleton	30/858	218/8149	0.0752848	0.247364
hsa05169	Epstein-Barr virus infection	28/858	202/8149	0.0778026	0.253055
hsa05167	Kaposi sarcoma-associated herpesvirus infection	27/858	194/8149	0.0790348	0.254492
hsa04976	Bile secretion	14/858	89/8149	0.0810999	0.258556
hsa05170	Human immunodeficiency virus 1 infection	29/858	212/8149	0.0840843	0.265442
hsa04915	Estrogen signaling pathway	20/858	138/8149	0.086343	0.269927
hsa00250	Alanine, aspartate and glutamate metabolism	7/858	37/8149	0.0879123	0.27219
hsa05221	Acute myeloid leukemia	11/858	67/8149	0.0895914	0.274446
hsa05166	Human T-cell leukemia virus 1 infection	30/858	222/8149	0.0903456	0.274446
hsa04726	Serotonergic synapse	17/858	115/8149	0.0935514	0.281529
hsa05222	Small cell lung cancer	14/858	92/8149	0.100316	0.299089
hsa04930	Type II diabetes mellitus	8/858	46/8149	0.104997	0.308302
hsa05211	Renal cell carcinoma	11/858	69/8149	0.10532	0.308302
hsa04071	Sphingolipid signaling pathway	17/858	119/8149	0.11848	0.340631
hsa04722	Neurotrophin signaling pathway	17/858	119/8149	0.11848	0.340631
hsa04520	Adherens junction	11/858	71/8149	0.122559	0.349239
hsa04923	Regulation of lipolysis in adipocytes	9/858	56/8149	0.129572	0.365983
hsa04218	Cellular senescence	21/858	156/8149	0.142212	0.398192
hsa04723	Retrograde endocannabinoid signaling	20/858	148/8149	0.1453	0.403333
hsa01040	Biosynthesis of unsaturated fatty acids	5/858	27/8149	0.148094	0.406192
hsa05160	Hepatitis C	21/858	157/8149	0.148853	0.406192
hsa04922	Glucagon signaling pathway	15/858	107/8149	0.152449	0.41251
hsa04611	Platelet activation	17/858	124/8149	0.154693	0.415093
hsa04918	Thyroid hormone synthesis	11/858	75/8149	0.161403	0.429519
hsa00650	Butanoate metabolism	5/858	28/8149	0.165669	0.437258
hsa05203	Viral carcinogenesis	26/858	204/8149	0.175207	0.452021
hsa04962	Vasopressin-regulated water reabsorption	7/858	44/8149	0.175246	0.452021
hsa05416	Viral myocarditis	9/858	60/8149	0.175474	0.452021
hsa05142	Chagas disease	14/858	102/8149	0.182491	0.462694
hsa05146	Amoebiasis	14/858	102/8149	0.182491	0.462694
hsa00230	Purine metabolism	17/858	128/8149	0.187518	0.470811
hsa05143	African trypanosomiasis	6/858	37/8149	0.188617	0.470811
hsa04917	Prolactin signaling pathway	10/858	70/8149	0.197651	0.489567
hsa04260	Cardiac muscle contraction	12/858	87/8149	0.201132	0.494387
hsa00730	Thiamine metabolism	3/858	15/8149	0.204666	0.49926
hsa00310	Lysine degradation	9/858	63/8149	0.214115	0.518384
hsa04927	Cortisol synthesis and secretion	9/858	65/8149	0.241579	0.58051
hsa01212	Fatty acid metabolism	8/858	57/8149	0.247662	0.59072
hsa04110	Cell cycle	16/858	126/8149	0.249889	0.591649
hsa03440	Homologous recombination	6/858	41/8149	0.259093	0.608964
hsa01230	Biosynthesis of amino acids	10/858	75/8149	0.262084	0.609393
hsa00910	Nitrogen metabolism	3/858	17/8149	0.263061	0.609393
hsa04979	Cholesterol metabolism	7/858	50/8149	0.270399	0.617507
hsa05144	Malaria	7/858	50/8149	0.270399	0.617507
hsa04972	Pancreatic secretion	13/858	102/8149	0.274426	0.62229
hsa04370	VEGF signaling pathway	8/858	59/8149	0.278656	0.62633
hsa01232	Nucleotide metabolism	11/858	85/8149	0.280098	0.62633
hsa05100	Bacterial invasion of epithelial cells	10/858	77/8149	0.289596	0.631997
hsa05140	Leishmaniasis	10/858	77/8149	0.289596	0.631997
hsa00790	Folate biosynthesis	4/858	26/8149	0.290483	0.631997
hsa04950	Maturity onset diabetes of the young	4/858	26/8149	0.290483	0.631997
hsa04064	NF-kappa B signaling pathway	13/858	104/8149	0.29835	0.636217
hsa04625	C-type lectin receptor signaling pathway	13/858	104/8149	0.29835	0.636217
hsa04660	T cell receptor signaling pathway	13/858	104/8149	0.29835	0.636217
hsa04114	Oocyte meiosis	16/858	131/8149	0.30241	0.640631
hsa00062	Fatty acid elongation	4/858	27/8149	0.315246	0.663459
hsa00130	Ubiquinone and other terpenoid-quinone biosynthesis	2/858	11/8149	0.325185	0.674932
hsa00561	Glycerolipid metabolism	8/858	62/8149	0.32687	0.674932
hsa00512	Mucin type O-glycan biosynthesis	5/858	36/8149	0.327607	0.674932
hsa05417	Lipid and atherosclerosis	25/858	215/8149	0.329082	0.674932
hsa04630	JAK-STAT signaling pathway	19/858	162/8149	0.344184	0.701438
hsa04640	Hematopoietic cell lineage	12/858	99/8149	0.34776	0.704268
hsa00532	Glycosaminoglycan biosynthesis - chondroitin sulfate / dermatan sulfate	3/858	20/8149	0.353298	0.711012
hsa04210	Apoptosis	16/858	136/8149	0.357809	0.713004
hsa01524	Platinum drug resistance	9/858	73/8149	0.360811	0.713004
hsa04061	Viral protein interaction with cytokine and cytokine receptor	12/858	100/8149	0.360931	0.713004
hsa04910	Insulin signaling pathway	16/858	137/8149	0.369127	0.723053
hsa04380	Osteoclast differentiation	15/858	128/8149	0.370508	0.723053
hsa04658	Th1 and Th2 cell differentiation	11/858	92/8149	0.375136	0.727673
hsa05323	Rheumatoid arthritis	11/858	93/8149	0.389084	0.75021
hsa04668	TNF signaling pathway	13/858	112/8149	0.398563	0.763913
hsa04650	Natural killer cell mediated cytotoxicity	15/858	131/8149	0.405969	0.773503
hsa00240	Pyrimidine metabolism	7/858	58/8149	0.411658	0.776714
hsa00260	Glycine, serine and threonine metabolism	5/858	40/8149	0.414633	0.776714
hsa04710	Circadian rhythm	4/858	31/8149	0.414891	0.776714
hsa00830	Retinol metabolism	8/858	68/8149	0.426304	0.788907
hsa04664	Fc epsilon RI signaling pathway	8/858	68/8149	0.426304	0.788907
hsa04215	Apoptosis - multiple species	4/858	32/8149	0.439452	0.796184
hsa05161	Hepatitis B	18/858	162/8149	0.441609	0.796184
hsa04614	Renin-angiotensin system	3/858	23/8149	0.442096	0.796184
hsa00533	Glycosaminoglycan biosynthesis - keratan sulfate	2/858	14/8149	0.442419	0.796184
hsa04920	Adipocytokine signaling pathway	8/858	69/8149	0.442903	0.796184
hsa04666	Fc gamma R-mediated phagocytosis	11/858	97/8149	0.445072	0.796184
hsa04913	Ovarian steroidogenesis	6/858	51/8149	0.452277	0.804603
hsa00564	Glycerophospholipid metabolism	11/858	98/8149	0.45903	0.81213
hsa05235	PD-L1 expression and PD-1 checkpoint pathway in cancer	10/858	89/8149	0.464158	0.816715
hsa04659	Th17 cell differentiation	12/858	108/8149	0.467579	0.818263
hsa00603	Glycosphingolipid biosynthesis - globo and isoglobo series	2/858	15/8149	0.478997	0.833713
hsa04213	Longevity regulating pathway - multiple species	7/858	62/8149	0.482724	0.835684
hsa04146	Peroxisome	9/858	82/8149	0.500388	0.852985
hsa04662	B cell receptor signaling pathway	9/858	82/8149	0.500388	0.852985
hsa04152	AMPK signaling pathway	13/858	120/8149	0.500665	0.852985
hsa05034	Alcoholism	20/858	187/8149	0.506025	0.857579
hsa05130	Pathogenic Escherichia coli infection	21/858	197/8149	0.510873	0.858769
hsa00360	Phenylalanine metabolism	2/858	16/8149	0.514063	0.858769
hsa04530	Tight junction	18/858	169/8149	0.51687	0.858769
hsa04929	GnRH secretion	7/858	64/8149	0.517395	0.858769
hsa05017	Spinocerebellar ataxia	15/858	143/8149	0.547066	0.899513
hsa00450	Selenocompound metabolism	2/858	17/8149	0.54753	0.899513
hsa05133	Pertussis	8/858	76/8149	0.555769	0.904217
hsa04062	Chemokine signaling pathway	20/858	192/8149	0.556009	0.904217
hsa04973	Carbohydrate digestion and absorption	5/858	47/8149	0.5603	0.906617
hsa05134	Legionellosis	6/858	57/8149	0.564095	0.908194
hsa04070	Phosphatidylinositol signaling system	10/858	97/8149	0.577606	0.918961
hsa05340	Primary immunodeficiency	4/858	38/8149	0.578083	0.918961
hsa00061	Fatty acid biosynthesis	2/858	18/8149	0.579345	0.918961
hsa00565	Ether lipid metabolism	5/858	49/8149	0.598552	0.931923
hsa04672	Intestinal immune network for IgA production	5/858	49/8149	0.598552	0.931923
hsa00513	Various types of N-glycan biosynthesis	4/858	39/8149	0.599246	0.931923
hsa00591	Linoleic acid metabolism	3/858	29/8149	0.601987	0.931923
hsa04392	Hippo signaling pathway - multiple species	3/858	29/8149	0.601987	0.931923
hsa00510	N-Glycan biosynthesis	5/858	50/8149	0.616959	0.95053
hsa01523	Antifolate resistance	3/858	30/8149	0.625531	0.959147
hsa00670	One carbon pool by folate	2/858	20/8149	0.637951	0.973556
hsa00410	beta-Alanine metabolism	3/858	31/8149	0.648099	0.984377
hsa00380	Tryptophan metabolism	4/858	42/8149	0.658751	0.995858
hsa00920	Sulfur metabolism	1/858	10/8149	0.671492	1
hsa00071	Fatty acid degradation	4/858	43/8149	0.677203	1
hsa04940	Type I diabetes mellitus	4/858	43/8149	0.677203	1
hsa00220	Arginine biosynthesis	2/858	22/8149	0.689944	1
hsa04742	Taste transduction	8/858	86/8149	0.697033	1
hsa00515	Mannose type O-glycan biosynthesis	2/858	23/8149	0.713548	1
hsa05162	Measles	13/858	139/8149	0.716187	1
hsa00010	Glycolysis / Gluconeogenesis	6/858	67/8149	0.721625	1
hsa04721	Synaptic vesicle cycle	7/858	78/8149	0.727363	1
hsa00480	Glutathione metabolism	5/858	57/8149	0.730953	1
hsa00534	Glycosaminoglycan biosynthesis - heparan sulfate / heparin	2/858	24/8149	0.735626	1
hsa03018	RNA degradation	7/858	79/8149	0.739633	1
hsa04145	Phagosome	14/858	152/8149	0.741764	1
hsa00620	Pyruvate metabolism	4/858	47/8149	0.743949	1
hsa00592	alpha-Linolenic acid metabolism	2/858	25/8149	0.756237	1
hsa05022	Pathways of neurodegeneration - multiple diseases	46/858	476/8149	0.758571	1
hsa04914	Progesterone-mediated oocyte maturation	9/858	102/8149	0.760186	1
hsa00590	Arachidonic acid metabolism	5/858	61/8149	0.783995	1
hsa04657	IL-17 signaling pathway	8/858	94/8149	0.786824	1
hsa04144	Endocytosis	23/858	251/8149	0.79165	1
hsa00270	Cysteine and methionine metabolism	4/858	51/8149	0.799641	1
hsa00330	Arginine and proline metabolism	4/858	51/8149	0.799641	1
hsa05164	Influenza A	15/858	171/8149	0.809483	1
hsa00604	Glycosphingolipid biosynthesis - ganglio series	1/858	15/8149	0.811816	1
hsa03015	mRNA surveillance pathway	8/858	97/8149	0.814912	1
hsa00600	Sphingolipid metabolism	4/858	53/8149	0.823586	1
hsa04120	Ubiquitin mediated proteolysis	12/858	142/8149	0.828914	1
hsa00430	Taurine and hypotaurine metabolism	1/858	16/8149	0.831666	1
hsa03460	Fanconi anemia pathway	4/858	54/8149	0.834643	1
hsa04211	Longevity regulating pathway	7/858	89/8149	0.841193	1
hsa00983	Drug metabolism - other enzymes	6/858	80/8149	0.860301	1
hsa00640	Propanoate metabolism	2/858	32/8149	0.865003	1
hsa00511	Other glycan degradation	1/858	18/8149	0.865312	1
hsa05135	Yersinia infection	11/858	137/8149	0.867052	1
hsa04620	Toll-like receptor signaling pathway	8/858	104/8149	0.869337	1
hsa05120	Epithelial cell signaling in Helicobacter pylori infection	5/858	70/8149	0.873447	1
hsa03420	Nucleotide excision repair	3/858	47/8149	0.885479	1
hsa05132	Salmonella infection	21/858	249/8149	0.887372	1
hsa05150	Staphylococcus aureus infection	7/858	96/8149	0.891349	1
hsa00280	Valine, leucine and isoleucine degradation	3/858	48/8149	0.893918	1
hsa00562	Inositol phosphate metabolism	5/858	73/8149	0.895276	1
hsa04060	Cytokine-cytokine receptor interaction	25/858	295/8149	0.90052	1
hsa04932	Non-alcoholic fatty liver disease	12/858	155/8149	0.903162	1
hsa00770	Pantothenate and CoA biosynthesis	1/858	21/8149	0.903613	1
hsa00760	Nicotinate and nicotinamide metabolism	2/858	36/8149	0.905083	1
hsa05110	Vibrio cholerae infection	3/858	50/8149	0.909141	1
hsa04613	Neutrophil extracellular trap formation	15/858	190/8149	0.910472	1
hsa00340	Histidine metabolism	1/858	22/8149	0.913788	1
hsa00900	Terpenoid backbone biosynthesis	1/858	22/8149	0.913788	1
hsa05330	Allograft rejection	2/858	38/8149	0.920666	1
hsa05321	Inflammatory bowel disease	4/858	65/8149	0.92223	1
hsa04141	Protein processing in endoplasmic reticulum	13/858	171/8149	0.922534	1
hsa03060	Protein export	1/858	23/8149	0.922889	1
hsa03430	Mismatch repair	1/858	23/8149	0.922889	1
hsa01200	Carbon metabolism	8/858	115/8149	0.927932	1
hsa04977	Vitamin digestion and absorption	1/858	24/8149	0.931031	1
hsa04140	Autophagy - animal	10/858	141/8149	0.937342	1
hsa01240	Biosynthesis of cofactors	11/858	153/8149	0.938644	1
hsa04714	Thermogenesis	18/858	232/8149	0.938711	1
hsa05171	Coronavirus disease - COVID-19	18/858	232/8149	0.938711	1
hsa05010	Alzheimer disease	32/858	384/8149	0.939649	1
hsa00563	Glycosylphosphatidylinositol (GPI)-anchor biosynthesis	1/858	26/8149	0.944829	1
hsa05332	Graft-versus-host disease	2/858	42/8149	0.944885	1
hsa05131	Shigellosis	19/858	247/8149	0.948123	1
hsa05152	Tuberculosis	13/858	180/8149	0.949736	1
hsa04137	Mitophagy - animal	4/858	72/8149	0.953516	1
hsa04217	Necroptosis	11/858	159/8149	0.955194	1
hsa03022	Basal transcription factors	2/858	45/8149	0.958242	1
hsa04744	Phototransduction	1/858	29/8149	0.960532	1
hsa03050	Proteasome	2/858	46/8149	0.96196	1
hsa00020	Citrate cycle (TCA cycle)	1/858	30/8149	0.964702	1
hsa00030	Pentose phosphate pathway	1/858	30/8149	0.964702	1
hsa05208	Chemical carcinogenesis - reactive oxygen species	16/858	223/8149	0.966865	1
hsa00052	Galactose metabolism	1/858	31/8149	0.968432	1
hsa05310	Asthma	1/858	31/8149	0.968432	1
hsa04936	Alcoholic liver disease	9/858	142/8149	0.969833	1
hsa04612	Antigen processing and presentation	4/858	78/8149	0.970621	1
hsa04136	Autophagy - other	1/858	32/8149	0.971769	1
hsa04142	Lysosome	8/858	132/8149	0.973973	1
hsa00051	Fructose and mannose metabolism	1/858	33/8149	0.974753	1
hsa04130	SNARE interactions in vesicular transport	1/858	33/8149	0.974753	1
hsa00970	Aminoacyl-tRNA biosynthesis	3/858	66/8149	0.975508	1
hsa05320	Autoimmune thyroid disease	2/858	53/8149	0.980378	1
hsa05204	Chemical carcinogenesis - DNA adducts	3/858	69/8149	0.981068	1
hsa00350	Tyrosine metabolism	1/858	36/8149	0.981944	1
hsa00500	Starch and sucrose metabolism	1/858	36/8149	0.981944	1
hsa03030	DNA replication	1/858	36/8149	0.981944	1
hsa05145	Toxoplasmosis	6/858	112/8149	0.982389	1
hsa01250	Biosynthesis of nucleotide sugars	1/858	37/8149	0.983854	1
hsa05415	Diabetic cardiomyopathy	13/858	203/8149	0.98514	1
hsa00982	Drug metabolism - cytochrome P450	3/858	72/8149	0.98541	1
hsa05012	Parkinson disease	18/858	266/8149	0.987581	1
hsa04621	NOD-like receptor signaling pathway	11/858	184/8149	0.989315	1
hsa05020	Prion disease	18/858	273/8149	0.991361	1
hsa00980	Metabolism of xenobiotics by cytochrome P450	3/858	78/8149	0.991408	1
hsa05322	Systemic lupus erythematosus	7/858	136/8149	0.991703	1
hsa00860	Porphyrin metabolism	1/858	43/8149	0.991746	1
hsa04975	Fat digestion and absorption	1/858	43/8149	0.991746	1
hsa00520	Amino sugar and nucleotide sugar metabolism	1/858	49/8149	0.995783	1
hsa04622	RIG-I-like receptor signaling pathway	2/858	70/8149	0.996269	1
hsa03013	Nucleocytoplasmic transport	4/858	108/8149	0.997538	1
hsa03040	Spliceosome	6/858	147/8149	0.99878	1
hsa00140	Steroid hormone biosynthesis	1/858	61/8149	0.998901	1
hsa04623	Cytosolic DNA-sensing pathway	1/858	63/8149	0.999122	1
hsa05014	Amyotrophic lateral sclerosis	22/858	364/8149	0.999166	1
hsa05168	Herpes simplex virus 1 infection	28/858	495/8149	0.99997	1
hsa03010	Ribosome	4/858	158/8149	0.999975	1
hsa05016	Huntington disease	13/858	306/8149	0.999985	1
hsa04740	Olfactory transduction	6/858	439/8149	1	1

## Sheet: 1×_All PS_UKN1
ID	Description	GeneRatio	BackgrRatio	pvalue	adj.pvalue
hsa04360	Axon guidance	44/953	182/8149	1.51121e-06	0.00030322
hsa04550	Signaling pathways regulating pluripotency of stem cells	37/953	143/8149	1.8489e-06	0.00030322
hsa04510	Focal adhesion	45/953	201/8149	1.02819e-05	0.00112415
hsa04512	ECM-receptor interaction	25/953	88/8149	1.53428e-05	0.00115005
hsa05205	Proteoglycans in cancer	45/953	205/8149	1.75312e-05	0.00115005
hsa04970	Salivary secretion	25/953	92/8149	3.52686e-05	0.00192802
hsa04514	Cell adhesion molecules	34/953	149/8149	8.18161e-05	0.00383367
hsa04974	Protein digestion and absorption	26/953	103/8149	9.68975e-05	0.003887
hsa04390	Hippo signaling pathway	35/953	157/8149	0.000106656	0.003887
hsa05165	Human papillomavirus infection	61/953	331/8149	0.000169449	0.00555792
hsa05414	Dilated cardiomyopathy	23/953	96/8149	0.000541844	0.0161568
hsa00230	Purine metabolism	28/953	128/8149	0.000698343	0.019088
hsa04022	cGMP-PKG signaling pathway	34/953	167/8149	0.000790544	0.019946
hsa05412	Arrhythmogenic right ventricular cardiomyopathy	19/953	77/8149	0.0010985	0.0257362
hsa04923	Regulation of lipolysis in adipocytes	15/953	56/8149	0.00148147	0.0309262
hsa04713	Circadian entrainment	22/953	97/8149	0.00154032	0.0309262
hsa00561	Glycerolipid metabolism	16/953	62/8149	0.00160288	0.0309262
hsa04925	Aldosterone synthesis and secretion	22/953	98/8149	0.00177247	0.0322983
hsa04310	Wnt signaling pathway	33/953	170/8149	0.00216206	0.0370696
hsa04933	AGE-RAGE signaling pathway in diabetic complications	22/953	100/8149	0.00232705	0.0370696
hsa04540	Gap junction	20/953	88/8149	0.00240888	0.0370696
hsa04725	Cholinergic synapse	24/953	113/8149	0.00248638	0.0370696
hsa04916	Melanogenesis	22/953	101/8149	0.00265536	0.0378677
hsa04520	Adherens junction	17/953	71/8149	0.00278187	0.0380188
hsa04972	Pancreatic secretion	22/953	102/8149	0.0030219	0.0396474
hsa04921	Oxytocin signaling pathway	30/953	154/8149	0.00318206	0.0399626
hsa05166	Human T-cell leukemia virus 1 infection	40/953	222/8149	0.0032896	0.0399626
hsa04934	Cushing syndrome	30/953	155/8149	0.00351779	0.0412083
hsa00564	Glycerophospholipid metabolism	21/953	98/8149	0.00402964	0.0455767
hsa04611	Platelet activation	25/953	124/8149	0.00425354	0.0465053
hsa04151	PI3K-Akt signaling pathway	58/953	354/8149	0.0044544	0.0471305
hsa04918	Thyroid hormone synthesis	17/953	75/8149	0.0050881	0.052153
hsa04971	Gastric acid secretion	17/953	76/8149	0.00585985	0.0569877
hsa04670	Leukocyte transendothelial migration	23/953	114/8149	0.00590726	0.0569877
hsa05226	Gastric cancer	28/953	149/8149	0.00715832	0.0652413
hsa05410	Hypertrophic cardiomyopathy	19/953	90/8149	0.00716063	0.0652413
hsa04012	ErbB signaling pathway	18/953	85/8149	0.00843879	0.0748087
hsa04024	cAMP signaling pathway	38/953	221/8149	0.00901242	0.0766187
hsa05222	Small cell lung cancer	19/953	92/8149	0.00911015	0.0766187
hsa04911	Insulin secretion	18/953	86/8149	0.00954181	0.0782428
hsa04340	Hedgehog signaling pathway	13/953	56/8149	0.0109638	0.0856193
hsa04350	TGF-beta signaling pathway	19/953	94/8149	0.0114651	0.0856193
hsa03320	PPAR signaling pathway	16/953	75/8149	0.0117382	0.0856193
hsa04724	Glutamatergic synapse	22/953	114/8149	0.0118166	0.0856193
hsa04810	Regulation of actin cytoskeleton	37/953	218/8149	0.0120923	0.0856193
hsa04924	Renin secretion	15/953	69/8149	0.0121599	0.0856193
hsa05217	Basal cell carcinoma	14/953	63/8149	0.0125018	0.0856193
hsa04020	Calcium signaling pathway	40/953	240/8149	0.0125424	0.0856193
hsa04913	Ovarian steroidogenesis	12/953	51/8149	0.0127907	0.0856193
hsa05032	Morphine addiction	18/953	91/8149	0.0168967	0.108011
hsa04961	Endocrine and other factor-regulated calcium reabsorption	12/953	53/8149	0.0172901	0.108011
hsa00514	Other types of O-glycan biosynthesis	11/953	47/8149	0.017453	0.108011
hsa04973	Carbohydrate digestion and absorption	11/953	47/8149	0.017453	0.108011
hsa04728	Dopaminergic synapse	24/953	132/8149	0.017947	0.108064
hsa04371	Apelin signaling pathway	25/953	139/8149	0.0181205	0.108064
hsa01521	EGFR tyrosine kinase inhibitor resistance	16/953	79/8149	0.0190011	0.111292
hsa00500	Starch and sucrose metabolism	9/953	36/8149	0.0199969	0.113086
hsa00512	Mucin type O-glycan biosynthesis	9/953	36/8149	0.0199969	0.113086
hsa01250	Biosynthesis of nucleotide sugars	9/953	37/8149	0.0237696	0.132143
hsa04926	Relaxin signaling pathway	23/953	129/8149	0.0250005	0.13667
hsa04215	Apoptosis - multiple species	8/953	32/8149	0.0275909	0.148358
hsa05169	Epstein-Barr virus infection	33/953	202/8149	0.028509	0.150822
hsa05224	Breast cancer	25/953	147/8149	0.0339596	0.176806
hsa04110	Cell cycle	22/953	126/8149	0.0345176	0.176903
hsa04927	Cortisol synthesis and secretion	13/953	65/8149	0.0356771	0.180032
hsa04928	Parathyroid hormone synthesis, secretion and action	19/953	106/8149	0.0372681	0.185211
hsa04150	mTOR signaling pathway	26/953	156/8149	0.0387045	0.189479
hsa05210	Colorectal cancer	16/953	86/8149	0.0393506	0.189809
hsa04261	Adrenergic signaling in cardiomyocytes	25/953	150/8149	0.0420299	0.199794
hsa04726	Serotonergic synapse	20/953	115/8149	0.0439666	0.204806
hsa04964	Proximal tubule bicarbonate reclamation	6/953	23/8149	0.044333	0.204806
hsa04392	Hippo signaling pathway - multiple species	7/953	29/8149	0.0455514	0.207512
hsa05163	Human cytomegalovirus infection	35/953	225/8149	0.0465029	0.208944
hsa04211	Longevity regulating pathway	16/953	89/8149	0.0516975	0.229146
hsa05225	Hepatocellular carcinoma	27/953	168/8149	0.0527503	0.230695
hsa04935	Growth hormone synthesis, secretion and action	20/953	119/8149	0.0594885	0.250549
hsa05145	Toxoplasmosis	19/953	112/8149	0.0601704	0.250549
hsa00250	Alanine, aspartate and glutamate metabolism	8/953	37/8149	0.0602805	0.250549
hsa04979	Cholesterol metabolism	10/953	50/8149	0.0608783	0.250549
hsa01522	Endocrine resistance	17/953	98/8149	0.0611095	0.250549
hsa00533	Glycosaminoglycan biosynthesis - keratan sulfate	4/953	14/8149	0.0714385	0.289282
hsa02010	ABC transporters	9/953	45/8149	0.0731501	0.2926
hsa04068	FoxO signaling pathway	21/953	131/8149	0.0819824	0.321155
hsa05146	Amoebiasis	17/953	102/8149	0.082773	0.321155
hsa00600	Sphingolipid metabolism	10/953	53/8149	0.0843159	0.321155
hsa04730	Long-term depression	11/953	60/8149	0.0856294	0.321155
hsa05416	Viral myocarditis	11/953	60/8149	0.0856294	0.321155
hsa04530	Tight junction	26/953	169/8149	0.0861636	0.321155
hsa00730	Thiamine metabolism	4/953	15/8149	0.0887546	0.327096
hsa04072	Phospholipase D signaling pathway	23/953	148/8149	0.0934741	0.340661
hsa04070	Phosphatidylinositol signaling system	16/953	97/8149	0.0971007	0.34733
hsa04071	Sphingolipid signaling pathway	19/953	119/8149	0.0974218	0.34733
hsa04270	Vascular smooth muscle contraction	21/953	134/8149	0.0985506	0.347576
hsa00920	Sulfur metabolism	3/953	10/8149	0.10218	0.355131
hsa04213	Longevity regulating pathway - multiple species	11/953	62/8149	0.102858	0.355131
hsa00360	Phenylalanine metabolism	4/953	16/8149	0.107874	0.36821
hsa05170	Human immunodeficiency virus 1 infection	31/953	212/8149	0.110372	0.36821
hsa04917	Prolactin signaling pathway	12/953	70/8149	0.111209	0.36821
hsa00520	Amino sugar and nucleotide sugar metabolism	9/953	49/8149	0.112098	0.36821
hsa05130	Pathogenic Escherichia coli infection	29/953	197/8149	0.112259	0.36821
hsa04658	Th1 and Th2 cell differentiation	15/953	92/8149	0.113921	0.369961
hsa04612	Antigen processing and presentation	13/953	78/8149	0.118464	0.380944
hsa04929	GnRH secretion	11/953	64/8149	0.121976	0.388429
hsa04915	Estrogen signaling pathway	21/953	138/8149	0.123755	0.390305
hsa00910	Nitrogen metabolism	4/953	17/8149	0.128661	0.401912
hsa00030	Pentose phosphate pathway	6/953	30/8149	0.130377	0.403432
hsa05321	Inflammatory bowel disease	11/953	65/8149	0.132231	0.405342
hsa04115	p53 signaling pathway	12/953	73/8149	0.140031	0.42233
hsa04723	Retrograde endocannabinoid signaling	22/953	148/8149	0.140347	0.42233
hsa04330	Notch signaling pathway	10/953	59/8149	0.145507	0.425655
hsa00052	Galactose metabolism	6/953	31/8149	0.146643	0.425655
hsa00410	beta-Alanine metabolism	6/953	31/8149	0.146643	0.425655
hsa05310	Asthma	6/953	31/8149	0.146643	0.425655
hsa05330	Allograft rejection	7/953	38/8149	0.148757	0.428003
hsa04014	Ras signaling pathway	33/953	235/8149	0.150827	0.430186
hsa04727	GABAergic synapse	14/953	89/8149	0.152429	0.430453
hsa05221	Acute myeloid leukemia	11/953	67/8149	0.154085	0.430453
hsa04146	Peroxisome	13/953	82/8149	0.156844	0.430453
hsa05215	Prostate cancer	15/953	97/8149	0.157385	0.430453
hsa04978	Mineral absorption	10/953	60/8149	0.157483	0.430453
hsa04750	Inflammatory mediator regulation of TRP channels	15/953	98/8149	0.16701	0.449012
hsa05231	Choline metabolism in cancer	15/953	98/8149	0.16701	0.449012
hsa04145	Phagosome	22/953	152/8149	0.170268	0.454047
hsa04640	Hematopoietic cell lineage	15/953	99/8149	0.176932	0.468014
hsa00260	Glycine, serine and threonine metabolism	7/953	40/8149	0.180305	0.47312
hsa05100	Bacterial invasion of epithelial cells	12/953	77/8149	0.18404	0.479089
hsa05230	Central carbon metabolism in cancer	11/953	70/8149	0.19004	0.490055
hsa05418	Fluid shear stress and atherosclerosis	20/953	139/8149	0.191378	0.490055
hsa00280	Valine, leucine and isoleucine degradation	8/953	48/8149	0.192735	0.490055
hsa00670	One carbon pool by folate	4/953	20/8149	0.199374	0.501477
hsa00601	Glycosphingolipid biosynthesis - lacto and neolacto series	5/953	27/8149	0.201814	0.501477
hsa01040	Biosynthesis of unsaturated fatty acids	5/953	27/8149	0.201814	0.501477
hsa05207	Chemical carcinogenesis - receptor activation	29/953	212/8149	0.208269	0.513626
hsa05160	Hepatitis C	22/953	157/8149	0.212044	0.519032
hsa00380	Tryptophan metabolism	7/953	42/8149	0.214378	0.520019
hsa05223	Non-small cell lung cancer	11/953	72/8149	0.215934	0.520019
hsa01212	Fatty acid metabolism	9/953	57/8149	0.217203	0.520019
hsa04010	MAPK signaling pathway	39/953	294/8149	0.22051	0.524111
hsa05110	Vibrio cholerae infection	8/953	50/8149	0.224684	0.527447
hsa00770	Pantothenate and CoA biosynthesis	4/953	21/8149	0.22513	0.527447
hsa00562	Inositol phosphate metabolism	11/953	73/8149	0.229401	0.533245
hsa00071	Fatty acid degradation	7/953	43/8149	0.232234	0.533245
hsa05213	Endometrial cancer	9/953	58/8149	0.232482	0.533245
hsa04976	Bile secretion	13/953	89/8149	0.237149	0.540174
hsa00350	Tyrosine metabolism	6/953	36/8149	0.239643	0.542088
hsa00330	Arginine and proline metabolism	8/953	51/8149	0.241339	0.542185
hsa04919	Thyroid hormone signaling pathway	17/953	121/8149	0.245353	0.544783
hsa05202	Transcriptional misregulation in cancer	26/953	193/8149	0.248421	0.544783
hsa04962	Vasopressin-regulated water reabsorption	7/953	44/8149	0.250564	0.544783
hsa00220	Arginine biosynthesis	4/953	22/8149	0.251671	0.544783
hsa00340	Histidine metabolism	4/953	22/8149	0.251671	0.544783
hsa00604	Glycosphingolipid biosynthesis - ganglio series	3/953	15/8149	0.252461	0.544783
hsa05167	Kaposi sarcoma-associated herpesvirus infection	26/953	194/8149	0.257115	0.547938
hsa01230	Biosynthesis of amino acids	11/953	75/8149	0.257264	0.547938
hsa05216	Thyroid cancer	6/953	37/8149	0.260081	0.550365
hsa05212	Pancreatic cancer	11/953	76/8149	0.271613	0.571083
hsa05320	Autoimmune thyroid disease	8/953	53/8149	0.275794	0.571567
hsa04659	Th17 cell differentiation	15/953	108/8149	0.277919	0.571567
hsa04931	Insulin resistance	15/953	108/8149	0.277919	0.571567
hsa00515	Mannose type O-glycan biosynthesis	4/953	23/8149	0.278813	0.571567
hsa04920	Adipocytokine signaling pathway	10/953	69/8149	0.283795	0.578159
hsa05140	Leishmaniasis	11/953	77/8149	0.286208	0.578159
hsa01232	Nucleotide metabolism	12/953	85/8149	0.287915	0.578159
hsa04912	GnRH signaling pathway	13/953	93/8149	0.28908	0.578159
hsa04721	Synaptic vesicle cycle	11/953	78/8149	0.301025	0.597086
hsa00513	Various types of N-glycan biosynthesis	6/953	39/8149	0.302184	0.597086
hsa00534	Glycosaminoglycan biosynthesis - heparan sulfate / heparin	4/953	24/8149	0.306382	0.598175
hsa04977	Vitamin digestion and absorption	4/953	24/8149	0.306382	0.598175
hsa04722	Neurotrophin signaling pathway	16/953	119/8149	0.314548	0.610483
hsa04015	Rap1 signaling pathway	27/953	210/8149	0.3286	0.631347
hsa04064	NF-kappa B signaling pathway	14/953	104/8149	0.329148	0.631347
hsa04666	Fc gamma R-mediated phagocytosis	13/953	97/8149	0.344022	0.656042
hsa05030	Cocaine addiction	7/953	49/8149	0.347307	0.658477
hsa04662	B cell receptor signaling pathway	11/953	82/8149	0.361983	0.672984
hsa04950	Maturity onset diabetes of the young	4/953	26/8149	0.362137	0.672984
hsa00240	Pyrimidine metabolism	8/953	58/8149	0.366522	0.672984
hsa01200	Carbon metabolism	15/953	115/8149	0.36699	0.672984
hsa05332	Graft-versus-host disease	6/953	42/8149	0.367239	0.672984
hsa05144	Malaria	7/953	50/8149	0.367268	0.672984
hsa05214	Glioma	10/953	75/8149	0.380123	0.692668
hsa04140	Autophagy - animal	18/953	141/8149	0.383137	0.694303
hsa00531	Glycosaminoglycan degradation	3/953	19/8149	0.386708	0.695252
hsa04940	Type I diabetes mellitus	6/953	43/8149	0.389132	0.695252
hsa00062	Fatty acid elongation	4/953	27/8149	0.39002	0.695252
hsa00760	Nicotinate and nicotinamide metabolism	5/953	36/8149	0.414556	0.728792
hsa04914	Progesterone-mediated oocyte maturation	13/953	102/8149	0.415049	0.728792
hsa05211	Renal cell carcinoma	9/953	69/8149	0.417541	0.728792
hsa00650	Butanoate metabolism	4/953	28/8149	0.417722	0.728792
hsa04210	Apoptosis	17/953	136/8149	0.423665	0.735248
hsa04910	Insulin signaling pathway	17/953	137/8149	0.436116	0.751743
hsa04960	Aldosterone-regulated sodium reabsorption	5/953	37/8149	0.438693	0.751743
hsa04260	Cardiac muscle contraction	11/953	87/8149	0.440045	0.751743
hsa04625	C-type lectin receptor signaling pathway	13/953	104/8149	0.44369	0.754043
hsa04930	Type II diabetes mellitus	6/953	46/8149	0.454471	0.768384
hsa05162	Measles	17/953	139/8149	0.461004	0.775433
hsa01523	Antifolate resistance	4/953	30/8149	0.472114	0.788895
hsa05206	MicroRNAs in cancer	37/953	310/8149	0.473818	0.788895
hsa04144	Endocytosis	30/953	251/8149	0.478802	0.793166
hsa04062	Chemokine signaling pathway	23/953	192/8149	0.484725	0.794421
hsa04922	Glucagon signaling pathway	13/953	107/8149	0.48643	0.794421
hsa01524	Platinum drug resistance	9/953	73/8149	0.486825	0.794421
hsa04120	Ubiquitin mediated proteolysis	17/953	142/8149	0.498124	0.808835
hsa04614	Renin-angiotensin system	3/953	23/8149	0.514628	0.828875
hsa00565	Ether lipid metabolism	6/953	49/8149	0.518047	0.828875
hsa04672	Intestinal immune network for IgA production	6/953	49/8149	0.518047	0.828875
hsa05161	Hepatitis B	19/953	162/8149	0.531763	0.837266
hsa04216	Ferroptosis	5/953	41/8149	0.532172	0.837266
hsa05323	Rheumatoid arthritis	11/953	93/8149	0.532413	0.837266
hsa05220	Chronic myeloid leukemia	9/953	76/8149	0.537422	0.837266
hsa05142	Chagas disease	12/953	102/8149	0.537533	0.837266
hsa00510	N-Glycan biosynthesis	6/953	50/8149	0.538607	0.837266
hsa04664	Fc epsilon RI signaling pathway	8/953	68/8149	0.549276	0.846525
hsa00051	Fructose and mannose metabolism	4/953	33/8149	0.549725	0.846525
hsa04668	TNF signaling pathway	13/953	112/8149	0.555948	0.852108
hsa04218	Cellular senescence	18/953	156/8149	0.562288	0.856356
hsa04660	T cell receptor signaling pathway	12/953	104/8149	0.565896	0.856356
hsa05031	Amphetamine addiction	8/953	69/8149	0.566552	0.856356
hsa04114	Oocyte meiosis	15/953	131/8149	0.576096	0.866786
hsa00140	Steroid hormone biosynthesis	7/953	61/8149	0.581002	0.869992
hsa05120	Epithelial cell signaling in Helicobacter pylori infection	8/953	70/8149	0.583531	0.869992
hsa00120	Primary bile acid biosynthesis	2/953	17/8149	0.607758	0.897949
hsa00450	Selenocompound metabolism	2/953	17/8149	0.607758	0.897949
hsa05034	Alcoholism	21/953	187/8149	0.613863	0.902901
hsa05152	Tuberculosis	20/953	180/8149	0.632409	0.923496
hsa04066	HIF-1 signaling pathway	12/953	109/8149	0.633496	0.923496
hsa00511	Other glycan degradation	2/953	18/8149	0.639576	0.928235
hsa05143	African trypanosomiasis	4/953	37/8149	0.642987	0.929073
hsa04152	AMPK signaling pathway	13/953	120/8149	0.658844	0.94781
hsa01210	2-Oxocarboxylic acid metabolism	2/953	19/8149	0.669326	0.951309
hsa00480	Glutathione metabolism	6/953	57/8149	0.669977	0.951309
hsa05134	Legionellosis	6/953	57/8149	0.669977	0.951309
hsa04610	Complement and coagulation cascades	9/953	85/8149	0.675451	0.953761
hsa05131	Shigellosis	27/953	247/8149	0.677519	0.953761
hsa04720	Long-term potentiation	7/953	67/8149	0.681666	0.955497
hsa04217	Necroptosis	17/953	159/8149	0.691157	0.959933
hsa04142	Lysosome	14/953	132/8149	0.692812	0.959933
hsa05132	Salmonella infection	27/953	249/8149	0.6939	0.959933
hsa00830	Retinol metabolism	7/953	68/8149	0.696858	0.959933
hsa05150	Staphylococcus aureus infection	10/953	96/8149	0.699463	0.959933
hsa01240	Biosynthesis of cofactors	16/953	153/8149	0.721561	0.986133
hsa00270	Cysteine and methionine metabolism	5/953	51/8149	0.727499	0.990124
hsa03013	Nucleocytoplasmic transport	11/953	108/8149	0.73216	0.992349
hsa05135	Yersinia infection	14/953	137/8149	0.74464	1
hsa05218	Melanoma	7/953	72/8149	0.752783	1
hsa00860	Porphyrin metabolism	4/953	43/8149	0.757123	1
hsa04975	Fat digestion and absorption	4/953	43/8149	0.757123	1
hsa04130	SNARE interactions in vesicular transport	3/953	33/8149	0.759119	1
hsa05203	Viral carcinogenesis	21/953	204/8149	0.766866	1
hsa03020	RNA polymerase	3/953	34/8149	0.777011	1
hsa05417	Lipid and atherosclerosis	22/953	215/8149	0.780428	1
hsa04657	IL-17 signaling pathway	9/953	94/8149	0.785428	1
hsa05164	Influenza A	17/953	171/8149	0.797555	1
hsa04630	JAK-STAT signaling pathway	16/953	162/8149	0.800334	1
hsa00592	alpha-Linolenic acid metabolism	2/953	25/8149	0.808032	1
hsa05322	Systemic lupus erythematosus	13/953	136/8149	0.819034	1
hsa00790	Folate biosynthesis	2/953	26/8149	0.825323	1
hsa04380	Osteoclast differentiation	12/953	128/8149	0.831599	1
hsa03018	RNA degradation	7/953	79/8149	0.832092	1
hsa05235	PD-L1 expression and PD-1 checkpoint pathway in cancer	8/953	89/8149	0.832368	1
hsa05204	Chemical carcinogenesis - DNA adducts	6/953	69/8149	0.832953	1
hsa04370	VEGF signaling pathway	5/953	59/8149	0.835534	1
hsa05340	Primary immunodeficiency	3/953	38/8149	0.837921	1
hsa04966	Collecting duct acid secretion	2/953	27/8149	0.8412	1
hsa00603	Glycosphingolipid biosynthesis - globo and isoglobo series	1/953	15/8149	0.845453	1
hsa04936	Alcoholic liver disease	13/953	142/8149	0.862085	1
hsa05033	Nicotine addiction	3/953	40/8149	0.862595	1
hsa00430	Taurine and hypotaurine metabolism	1/953	16/8149	0.86356	1
hsa03440	Homologous recombination	3/953	41/8149	0.873648	1
hsa05219	Bladder cancer	3/953	41/8149	0.873648	1
hsa00310	Lysine degradation	5/953	63/8149	0.874768	1
hsa00020	Citrate cycle (TCA cycle)	2/953	30/8149	0.881273	1
hsa00061	Fatty acid biosynthesis	1/953	18/8149	0.893664	1
hsa00640	Propanoate metabolism	2/953	32/8149	0.902558	1
hsa00010	Glycolysis / Gluconeogenesis	5/953	67/8149	0.905757	1
hsa03022	Basal transcription factors	3/953	45/8149	0.91036	1
hsa04141	Protein processing in endoplasmic reticulum	15/953	171/8149	0.911374	1
hsa04650	Natural killer cell mediated cytotoxicity	11/953	131/8149	0.911984	1
hsa00532	Glycosaminoglycan biosynthesis - chondroitin sulfate / dermatan sulfate	1/953	20/8149	0.917131	1
hsa05017	Spinocerebellar ataxia	12/953	143/8149	0.920272	1
hsa05415	Diabetic cardiomyopathy	18/953	203/8149	0.92064	1
hsa04622	RIG-I-like receptor signaling pathway	5/953	70/8149	0.924391	1
hsa03420	Nucleotide excision repair	3/953	47/8149	0.924824	1
hsa00040	Pentose and glucuronate interconversions	2/953	35/8149	0.927901	1
hsa03030	DNA replication	2/953	36/8149	0.934865	1
hsa00982	Drug metabolism - cytochrome P450	5/953	72/8149	0.934924	1
hsa04137	Mitophagy - animal	5/953	72/8149	0.934924	1
hsa00900	Terpenoid backbone biosynthesis	1/953	22/8149	0.935423	1
hsa05010	Alzheimer disease	36/953	384/8149	0.940524	1
hsa03060	Protein export	1/953	23/8149	0.942996	1
hsa03430	Mismatch repair	1/953	23/8149	0.942996	1
hsa03250	Viral life cycle - HIV-1	4/953	63/8149	0.94692	1
hsa05133	Pertussis	5/953	76/8149	0.952133	1
hsa04621	NOD-like receptor signaling pathway	15/953	184/8149	0.954076	1
hsa00563	Glycosylphosphatidylinositol (GPI)-anchor biosynthesis	1/953	26/8149	0.960793	1
hsa05168	Herpes simplex virus 1 infection	46/953	495/8149	0.966232	1
hsa04714	Thermogenesis	19/953	232/8149	0.96823	1
hsa00053	Ascorbate and aldarate metabolism	1/953	30/8149	0.976203	1
hsa00630	Glyoxylate and dicarboxylate metabolism	1/953	30/8149	0.976203	1
hsa03015	mRNA surveillance pathway	6/953	97/8149	0.976799	1
hsa03050	Proteasome	2/953	46/8149	0.97703	1
hsa04742	Taste transduction	5/953	86/8149	0.978596	1
hsa04932	Non-alcoholic fatty liver disease	11/953	155/8149	0.978947	1
hsa04710	Circadian rhythm	1/953	31/8149	0.978996	1
hsa00620	Pyruvate metabolism	2/953	47/8149	0.97935	1
hsa00590	Arachidonic acid metabolism	3/953	61/8149	0.979449	1
hsa04136	Autophagy - other	1/953	32/8149	0.981462	1
hsa04613	Neutrophil extracellular trap formation	14/953	190/8149	0.981947	1
hsa00980	Metabolism of xenobiotics by cytochrome P450	4/953	78/8149	0.985598	1
hsa04080	Neuroactive ligand-receptor interaction	30/953	362/8149	0.987145	1
hsa00983	Drug metabolism - other enzymes	4/953	80/8149	0.987991	1
hsa05022	Pathways of neurodegeneration - multiple diseases	41/953	476/8149	0.989434	1
hsa05171	Coronavirus disease - COVID-19	17/953	232/8149	0.989936	1
hsa05012	Parkinson disease	20/953	266/8149	0.991059	1
hsa03008	Ribosome biogenesis in eukaryotes	6/953	109/8149	0.991166	1
hsa04060	Cytokine-cytokine receptor interaction	22/953	295/8149	0.994251	1
hsa04620	Toll-like receptor signaling pathway	5/953	104/8149	0.995492	1
hsa04623	Cytosolic DNA-sensing pathway	2/953	63/8149	0.996393	1
hsa05016	Huntington disease	22/953	306/8149	0.996956	1
hsa00970	Aminoacyl-tRNA biosynthesis	2/953	66/8149	0.997418	1
hsa04061	Viral protein interaction with cytokine and cytokine receptor	4/953	100/8149	0.998193	1
hsa05020	Prion disease	18/953	273/8149	0.998457	1
hsa03460	Fanconi anemia pathway	1/953	54/8149	0.998817	1
hsa05014	Amyotrophic lateral sclerosis	24/953	364/8149	0.999674	1
hsa00190	Oxidative phosphorylation	5/953	134/8149	0.999732	1
hsa05208	Chemical carcinogenesis - reactive oxygen species	11/953	223/8149	0.999869	1
hsa03010	Ribosome	3/953	158/8149	0.999999	1
hsa03040	Spliceosome	2/953	147/8149	1	1
hsa04740	Olfactory transduction	8/953	439/8149	1	1

## Sheet: 1×_All PS_UKK2
ID	Description	GeneRatio	BackgrRatio	pvalue	adj.pvalue
hsa05225	Hepatocellular carcinoma	52/1302	168/8149	7.54818e-07	0.000251355
hsa05168	Herpes simplex virus 1 infection	117/1302	495/8149	3.19186e-06	0.000531445
hsa00100	Steroid biosynthesis	12/1302	20/8149	9.46347e-06	0.00105045
hsa05213	Endometrial cancer	21/1302	58/8149	0.000136553	0.0104311
hsa05224	Breast cancer	41/1302	147/8149	0.000156624	0.0104311
hsa04010	MAPK signaling pathway	70/1302	294/8149	0.000250986	0.0124584
hsa01524	Platinum drug resistance	24/1302	73/8149	0.000261888	0.0124584
hsa04722	Neurotrophin signaling pathway	34/1302	119/8149	0.00034072	0.0137121
hsa04550	Signaling pathways regulating pluripotency of stem cells	39/1302	143/8149	0.000370598	0.0137121
hsa05226	Gastric cancer	40/1302	149/8149	0.000445683	0.0148412
hsa05230	Central carbon metabolism in cancer	22/1302	70/8149	0.000930631	0.0281727
hsa04934	Cushing syndrome	40/1302	155/8149	0.00103902	0.0288328
hsa05131	Shigellosis	58/1302	247/8149	0.00118489	0.0298132
hsa05221	Acute myeloid leukemia	21/1302	67/8149	0.00125341	0.0298132
hsa05210	Colorectal cancer	25/1302	86/8149	0.0015243	0.0338395
hsa05215	Prostate cancer	27/1302	97/8149	0.00204047	0.0424672
hsa04668	TNF signaling pathway	30/1302	112/8149	0.00228504	0.04476
hsa05219	Bladder cancer	14/1302	41/8149	0.00328685	0.0600243
hsa03250	Viral life cycle - HIV-1	19/1302	63/8149	0.00342481	0.0600243
hsa00900	Terpenoid backbone biosynthesis	9/1302	22/8149	0.00453936	0.0755804
hsa04350	TGF-beta signaling pathway	25/1302	94/8149	0.00562713	0.0892302
hsa04935	Growth hormone synthesis, secretion and action	30/1302	119/8149	0.00600903	0.0898193
hsa05134	Legionellosis	17/1302	57/8149	0.00620374	0.0898193
hsa05202	Transcriptional misregulation in cancer	44/1302	193/8149	0.00771346	0.107024
hsa05217	Basal cell carcinoma	18/1302	63/8149	0.0080399	0.107091
hsa04115	p53 signaling pathway	20/1302	73/8149	0.00887586	0.113679
hsa04310	Wnt signaling pathway	39/1302	170/8149	0.0105038	0.129546
hsa04917	Prolactin signaling pathway	19/1302	70/8149	0.0117445	0.139675
hsa04210	Apoptosis	32/1302	136/8149	0.0133935	0.153795
hsa05212	Pancreatic cancer	20/1302	76/8149	0.014022	0.155644
hsa05145	Toxoplasmosis	27/1302	112/8149	0.0160812	0.172744
hsa00310	Lysine degradation	17/1302	63/8149	0.0175992	0.183142
hsa05418	Fluid shear stress and atherosclerosis	32/1302	139/8149	0.0182556	0.184215
hsa04150	mTOR signaling pathway	35/1302	156/8149	0.0205284	0.192059
hsa01521	EGFR tyrosine kinase inhibitor resistance	20/1302	79/8149	0.0212776	0.192059
hsa04152	AMPK signaling pathway	28/1302	120/8149	0.0220076	0.192059
hsa05132	Salmonella infection	52/1302	249/8149	0.0224504	0.192059
hsa00603	Glycosphingolipid biosynthesis - globo and isoglobo series	6/1302	15/8149	0.0224588	0.192059
hsa04390	Hippo signaling pathway	35/1302	157/8149	0.0224935	0.192059
hsa05216	Thyroid cancer	11/1302	37/8149	0.0258506	0.208998
hsa04014	Ras signaling pathway	49/1302	235/8149	0.0268057	0.208998
hsa04915	Estrogen signaling pathway	31/1302	138/8149	0.0275679	0.208998
hsa04520	Adherens junction	18/1302	71/8149	0.0275839	0.208998
hsa05220	Chronic myeloid leukemia	19/1302	76/8149	0.0276153	0.208998
hsa04914	Progesterone-mediated oocyte maturation	24/1302	102/8149	0.0294071	0.214336
hsa03015	mRNA surveillance pathway	23/1302	97/8149	0.0299254	0.214336
hsa05218	Melanoma	18/1302	72/8149	0.0314756	0.214336
hsa05223	Non-small cell lung cancer	18/1302	72/8149	0.0314756	0.214336
hsa04931	Insulin resistance	25/1302	108/8149	0.032043	0.214336
hsa04392	Hippo signaling pathway - multiple species	9/1302	29/8149	0.0321826	0.214336
hsa05161	Hepatitis B	35/1302	162/8149	0.0346371	0.223023
hsa04140	Autophagy - animal	31/1302	141/8149	0.0361794	0.223023
hsa04064	NF-kappa B signaling pathway	24/1302	104/8149	0.0363456	0.223023
hsa04625	C-type lectin receptor signaling pathway	24/1302	104/8149	0.0363456	0.223023
hsa05208	Chemical carcinogenesis - reactive oxygen species	46/1302	223/8149	0.0368356	0.223023
hsa04120	Ubiquitin mediated proteolysis	31/1302	142/8149	0.0394609	0.223878
hsa04936	Alcoholic liver disease	31/1302	142/8149	0.0394609	0.223878
hsa01523	Antifolate resistance	9/1302	30/8149	0.0396711	0.223878
hsa04920	Adipocytokine signaling pathway	17/1302	69/8149	0.0408172	0.223878
hsa05211	Renal cell carcinoma	17/1302	69/8149	0.0408172	0.223878
hsa04929	GnRH secretion	16/1302	64/8149	0.0410107	0.223878
hsa04012	ErbB signaling pathway	20/1302	85/8149	0.0440456	0.234886
hsa04928	Parathyroid hormone synthesis, secretion and action	24/1302	106/8149	0.0444379	0.234886
hsa04015	Rap1 signaling pathway	43/1302	210/8149	0.047151	0.24281
hsa04380	Osteoclast differentiation	28/1302	128/8149	0.0473954	0.24281
hsa05205	Proteoglycans in cancer	42/1302	205/8149	0.0489433	0.246338
hsa05142	Chagas disease	23/1302	102/8149	0.0503647	0.246338
hsa05133	Pertussis	18/1302	76/8149	0.0511633	0.246338
hsa04926	Relaxin signaling pathway	28/1302	129/8149	0.051666	0.246338
hsa04070	Phosphatidylinositol signaling system	22/1302	97/8149	0.0517828	0.246338
hsa04930	Type II diabetes mellitus	12/1302	46/8149	0.0533301	0.250126
hsa00061	Fatty acid biosynthesis	6/1302	18/8149	0.0545814	0.252439
hsa00564	Glycerophospholipid metabolism	22/1302	98/8149	0.0571041	0.256969
hsa01522	Endocrine resistance	22/1302	98/8149	0.0571041	0.256969
hsa04137	Mitophagy - animal	17/1302	72/8149	0.0584071	0.257557
hsa04912	GnRH signaling pathway	21/1302	93/8149	0.0587817	0.257557
hsa05163	Human cytomegalovirus infection	45/1302	225/8149	0.0603307	0.260911
hsa00480	Glutathione metabolism	14/1302	57/8149	0.0611385	0.261014
hsa05135	Yersinia infection	29/1302	137/8149	0.0637756	0.267694
hsa04657	IL-17 signaling pathway	21/1302	94/8149	0.0647727	0.267694
hsa05034	Alcoholism	38/1302	187/8149	0.0651147	0.267694
hsa04211	Longevity regulating pathway	20/1302	89/8149	0.0667612	0.267849
hsa04727	GABAergic synapse	20/1302	89/8149	0.0667612	0.267849
hsa00531	Glycosaminoglycan degradation	6/1302	19/8149	0.0693803	0.275043
hsa04144	Endocytosis	49/1302	251/8149	0.0734886	0.287902
hsa04916	Melanogenesis	22/1302	101/8149	0.075352	0.288749
hsa05170	Human immunodeficiency virus 1 infection	42/1302	212/8149	0.076466	0.288749
hsa05207	Chemical carcinogenesis - receptor activation	42/1302	212/8149	0.076466	0.288749
hsa00730	Thiamine metabolism	5/1302	15/8149	0.0772175	0.288749
hsa04370	VEGF signaling pathway	14/1302	59/8149	0.0780403	0.288749
hsa05032	Morphine addiction	20/1302	91/8149	0.0806929	0.295283
hsa05120	Epithelial cell signaling in Helicobacter pylori infection	16/1302	70/8149	0.0829901	0.297407
hsa04725	Cholinergic synapse	24/1302	113/8149	0.0830596	0.297407
hsa04927	Cortisol synthesis and secretion	15/1302	65/8149	0.0853006	0.297895
hsa05152	Tuberculosis	36/1302	180/8149	0.0855035	0.297895
hsa00532	Glycosaminoglycan biosynthesis - chondroitin sulfate / dermatan sulfate	6/1302	20/8149	0.0862628	0.297895
hsa04530	Tight junction	34/1302	169/8149	0.0867741	0.297895
hsa04062	Chemokine signaling pathway	38/1302	192/8149	0.0894188	0.303841
hsa05417	Lipid and atherosclerosis	42/1302	215/8149	0.0910826	0.306369
hsa05231	Choline metabolism in cancer	21/1302	98/8149	0.0929023	0.309365
hsa04217	Necroptosis	32/1302	159/8149	0.0939415	0.309728
hsa05166	Human T-cell leukemia virus 1 infection	43/1302	222/8149	0.0979163	0.319668
hsa04728	Dopaminergic synapse	27/1302	132/8149	0.100115	0.32162
hsa04340	Hedgehog signaling pathway	13/1302	56/8149	0.100446	0.32162
hsa04932	Non-alcoholic fatty liver disease	31/1302	155/8149	0.104371	0.331005
hsa00790	Folate biosynthesis	7/1302	26/8149	0.108374	0.340122
hsa04710	Circadian rhythm	8/1302	31/8149	0.109289	0.340122
hsa01212	Fatty acid metabolism	13/1302	57/8149	0.11206	0.345517
hsa04151	PI3K-Akt signaling pathway	65/1302	354/8149	0.120508	0.368073
hsa00450	Selenocompound metabolism	5/1302	17/8149	0.121586	0.368073
hsa05165	Human papillomavirus infection	61/1302	331/8149	0.122761	0.368282
hsa04960	Aldosterone-regulated sodium reabsorption	9/1302	37/8149	0.12446	0.370046
hsa04215	Apoptosis - multiple species	8/1302	32/8149	0.12639	0.372458
hsa03040	Spliceosome	29/1302	147/8149	0.128584	0.3756
hsa04666	Fc gamma R-mediated phagocytosis	20/1302	97/8149	0.133412	0.379879
hsa05214	Glioma	16/1302	75/8149	0.133933	0.379879
hsa04068	FoxO signaling pathway	26/1302	131/8149	0.136832	0.379879
hsa04975	Fat digestion and absorption	10/1302	43/8149	0.137288	0.379879
hsa04141	Protein processing in endoplasmic reticulum	33/1302	171/8149	0.138049	0.379879
hsa05167	Kaposi sarcoma-associated herpesvirus infection	37/1302	194/8149	0.13819	0.379879
hsa05022	Pathways of neurodegeneration - multiple diseases	85/1302	476/8149	0.138514	0.379879
hsa05222	Small cell lung cancer	19/1302	92/8149	0.139175	0.379879
hsa04726	Serotonergic synapse	23/1302	115/8149	0.145536	0.391791
hsa00520	Amino sugar and nucleotide sugar metabolism	11/1302	49/8149	0.148245	0.391791
hsa00565	Ether lipid metabolism	11/1302	49/8149	0.148245	0.391791
hsa05030	Cocaine addiction	11/1302	49/8149	0.148245	0.391791
hsa04662	B cell receptor signaling pathway	17/1302	82/8149	0.151645	0.397619
hsa04218	Cellular senescence	30/1302	156/8149	0.156265	0.405749
hsa04371	Apelin signaling pathway	27/1302	139/8149	0.157954	0.405749
hsa05100	Bacterial invasion of epithelial cells	16/1302	77/8149	0.158401	0.405749
hsa00510	N-Glycan biosynthesis	11/1302	50/8149	0.164267	0.4144
hsa04979	Cholesterol metabolism	11/1302	50/8149	0.164267	0.4144
hsa04933	AGE-RAGE signaling pathway in diabetic complications	20/1302	100/8149	0.165903	0.415381
hsa05235	PD-L1 expression and PD-1 checkpoint pathway in cancer	18/1302	89/8149	0.16896	0.419878
hsa00534	Glycosaminoglycan biosynthesis - heparan sulfate / heparin	6/1302	24/8149	0.17315	0.424344
hsa04923	Regulation of lipolysis in adipocytes	12/1302	56/8149	0.173306	0.424344
hsa04213	Longevity regulating pathway - multiple species	13/1302	62/8149	0.181121	0.440242
hsa03018	RNA degradation	16/1302	79/8149	0.185072	0.44384
hsa05164	Influenza A	32/1302	171/8149	0.187559	0.44384
hsa04071	Sphingolipid signaling pathway	23/1302	119/8149	0.187886	0.44384
hsa04664	Fc epsilon RI signaling pathway	14/1302	68/8149	0.187932	0.44384
hsa03013	Nucleocytoplasmic transport	21/1302	108/8149	0.193241	0.453165
hsa04910	Insulin signaling pathway	26/1302	137/8149	0.195796	0.455944
hsa04110	Cell cycle	24/1302	126/8149	0.202042	0.467222
hsa04066	HIF-1 signaling pathway	21/1302	109/8149	0.205515	0.468983
hsa00920	Sulfur metabolism	3/1302	10/8149	0.205693	0.468983
hsa03030	DNA replication	8/1302	36/8149	0.207028	0.468983
hsa04919	Thyroid hormone signaling pathway	23/1302	121/8149	0.211195	0.475189
hsa05323	Rheumatoid arthritis	18/1302	93/8149	0.221939	0.49528
hsa05160	Hepatitis C	29/1302	157/8149	0.223099	0.49528
hsa05140	Leishmaniasis	15/1302	77/8149	0.240369	0.530084
hsa04810	Regulation of actin cytoskeleton	39/1302	218/8149	0.242559	0.531396
hsa04611	Platelet activation	23/1302	124/8149	0.248561	0.540985
hsa04922	Glucagon signaling pathway	20/1302	107/8149	0.25597	0.553494
hsa04613	Neutrophil extracellular trap formation	34/1302	190/8149	0.260218	0.557754
hsa00590	Arachidonic acid metabolism	12/1302	61/8149	0.26129	0.557754
hsa05017	Spinocerebellar ataxia	26/1302	143/8149	0.265526	0.563185
hsa00562	Inositol phosphate metabolism	14/1302	73/8149	0.27013	0.569324
hsa04724	Glutamatergic synapse	21/1302	114/8149	0.271991	0.569642
hsa00561	Glycerolipid metabolism	12/1302	62/8149	0.280531	0.581805
hsa05203	Viral carcinogenesis	36/1302	204/8149	0.282132	0.581805
hsa00910	Nitrogen metabolism	4/1302	17/8149	0.28304	0.581805
hsa04913	Ovarian steroidogenesis	10/1302	51/8149	0.29143	0.595375
hsa04620	Toll-like receptor signaling pathway	19/1302	104/8149	0.29834	0.605775
hsa04964	Proximal tubule bicarbonate reclamation	5/1302	23/8149	0.301548	0.608579
hsa04918	Thyroid hormone synthesis	14/1302	75/8149	0.306048	0.61394
hsa05322	Systemic lupus erythematosus	24/1302	136/8149	0.330315	0.658652
hsa05130	Pathogenic Escherichia coli infection	34/1302	197/8149	0.338624	0.670975
hsa05321	Inflammatory bowel disease	12/1302	65/8149	0.340525	0.670975
hsa04114	Oocyte meiosis	23/1302	131/8149	0.344674	0.672604
hsa03450	Non-homologous end-joining	3/1302	13/8149	0.345391	0.672604
hsa03460	Fanconi anemia pathway	10/1302	54/8149	0.35866	0.686748
hsa05416	Viral myocarditis	11/1302	60/8149	0.360094	0.686748
hsa05014	Amyotrophic lateral sclerosis	61/1302	364/8149	0.360902	0.686748
hsa04670	Leukocyte transendothelial migration	20/1302	114/8149	0.360904	0.686748
hsa01250	Biosynthesis of nucleotide sugars	7/1302	37/8149	0.377707	0.706375
hsa05143	African trypanosomiasis	7/1302	37/8149	0.377707	0.706375
hsa04713	Circadian entrainment	17/1302	97/8149	0.379198	0.706375
hsa00071	Fatty acid degradation	8/1302	43/8149	0.379703	0.706375
hsa05171	Coronavirus disease - COVID-19	39/1302	232/8149	0.390345	0.71669
hsa00533	Glycosaminoglycan biosynthesis - keratan sulfate	3/1302	14/8149	0.392308	0.71669
hsa04660	T cell receptor signaling pathway	18/1302	104/8149	0.39515	0.71669
hsa04750	Inflammatory mediator regulation of TRP channels	17/1302	98/8149	0.396475	0.71669
hsa05169	Epstein-Barr virus infection	34/1302	202/8149	0.398203	0.71669
hsa00670	One carbon pool by folate	4/1302	20/8149	0.399913	0.71669
hsa00983	Drug metabolism - other enzymes	14/1302	80/8149	0.400314	0.71669
hsa00563	Glycosylphosphatidylinositol (GPI)-anchor biosynthesis	5/1302	26/8149	0.4035	0.717898
hsa05144	Malaria	9/1302	50/8149	0.4053	0.717898
hsa04020	Calcium signaling pathway	40/1302	240/8149	0.411144	0.724396
hsa04072	Phospholipase D signaling pathway	25/1302	148/8149	0.414116	0.725793
hsa05204	Chemical carcinogenesis - DNA adducts	12/1302	69/8149	0.423537	0.738005
hsa05010	Alzheimer disease	63/1302	384/8149	0.429424	0.738005
hsa04540	Gap junction	15/1302	88/8149	0.436186	0.738005
hsa00601	Glycosphingolipid biosynthesis - lacto and neolacto series	5/1302	27/8149	0.437353	0.738005
hsa04966	Collecting duct acid secretion	5/1302	27/8149	0.437353	0.738005
hsa04630	JAK-STAT signaling pathway	27/1302	162/8149	0.437741	0.738005
hsa00604	Glycosphingolipid biosynthesis - ganglio series	3/1302	15/8149	0.438304	0.738005
hsa04146	Peroxisome	14/1302	82/8149	0.438814	0.738005
hsa04659	Th17 cell differentiation	18/1302	108/8149	0.462634	0.77044
hsa05162	Measles	23/1302	139/8149	0.462727	0.77044
hsa03020	RNA polymerase	6/1302	34/8149	0.465916	0.771891
hsa00340	Histidine metabolism	4/1302	22/8149	0.476292	0.785175
hsa04973	Carbohydrate digestion and absorption	8/1302	47/8149	0.48332	0.790616
hsa01240	Biosynthesis of cofactors	25/1302	153/8149	0.485409	0.790616
hsa03440	Homologous recombination	7/1302	41/8149	0.48909	0.790616
hsa04216	Ferroptosis	7/1302	41/8149	0.48909	0.790616
hsa05012	Parkinson disease	43/1302	266/8149	0.492777	0.792729
hsa04730	Long-term depression	10/1302	60/8149	0.496186	0.794375
hsa04720	Long-term potentiation	11/1302	67/8149	0.512268	0.809743
hsa03060	Protein export	4/1302	23/8149	0.51308	0.809743
hsa03430	Mismatch repair	4/1302	23/8149	0.51308	0.809743
hsa00380	Tryptophan metabolism	7/1302	42/8149	0.516155	0.810753
hsa00140	Steroid hormone biosynthesis	10/1302	61/8149	0.518608	0.810782
hsa00760	Nicotinate and nicotinamide metabolism	6/1302	36/8149	0.52489	0.816768
hsa00020	Citrate cycle (TCA cycle)	5/1302	30/8149	0.535398	0.829244
hsa04142	Lysosome	21/1302	132/8149	0.54587	0.841549
hsa04024	cAMP signaling pathway	35/1302	221/8149	0.552144	0.842785
hsa00250	Alanine, aspartate and glutamate metabolism	6/1302	37/8149	0.553377	0.842785
hsa05031	Amphetamine addiction	11/1302	69/8149	0.554264	0.842785
hsa04621	NOD-like receptor signaling pathway	29/1302	184/8149	0.564061	0.853783
hsa04962	Vasopressin-regulated water reabsorption	7/1302	44/8149	0.568596	0.854416
hsa04972	Pancreatic secretion	16/1302	102/8149	0.574348	0.854416
hsa05146	Amoebiasis	16/1302	102/8149	0.574348	0.854416
hsa04622	RIG-I-like receptor signaling pathway	11/1302	70/8149	0.574742	0.854416
hsa00330	Arginine and proline metabolism	8/1302	51/8149	0.581895	0.858677
hsa00592	alpha-Linolenic acid metabolism	4/1302	25/8149	0.582766	0.858677
hsa04723	Retrograde endocannabinoid signaling	23/1302	148/8149	0.593319	0.870375
hsa04060	Cytokine-cytokine receptor interaction	46/1302	295/8149	0.59807	0.873497
hsa00980	Metabolism of xenobiotics by cytochrome P450	12/1302	78/8149	0.605024	0.879795
hsa01232	Nucleotide metabolism	13/1302	85/8149	0.614502	0.883339
hsa04925	Aldosterone synthesis and secretion	15/1302	98/8149	0.615179	0.883339
hsa04330	Notch signaling pathway	9/1302	59/8149	0.615419	0.883339
hsa00051	Fructose and mannose metabolism	5/1302	33/8149	0.624841	0.889197
hsa03410	Base excision repair	5/1302	33/8149	0.624841	0.889197
hsa00600	Sphingolipid metabolism	8/1302	53/8149	0.627717	0.889489
hsa04911	Insulin secretion	13/1302	86/8149	0.632193	0.892034
hsa04978	Mineral absorption	9/1302	60/8149	0.636461	0.894267
hsa00514	Other types of O-glycan biosynthesis	7/1302	47/8149	0.641851	0.898051
hsa04714	Thermogenesis	35/1302	232/8149	0.674101	0.936655
hsa00770	Pantothenate and CoA biosynthesis	3/1302	21/8149	0.675066	0.936655
hsa03008	Ribosome biogenesis in eukaryotes	16/1302	109/8149	0.684991	0.944542
hsa04971	Gastric acid secretion	11/1302	76/8149	0.687914	0.944542
hsa04510	Focal adhesion	30/1302	201/8149	0.689261	0.944542
hsa05020	Prion disease	41/1302	273/8149	0.69526	0.945206
hsa04360	Axon guidance	27/1302	182/8149	0.695422	0.945206
hsa00500	Starch and sucrose metabolism	5/1302	36/8149	0.703082	0.947921
hsa00591	Linoleic acid metabolism	4/1302	29/8149	0.703113	0.947921
hsa05110	Vibrio cholerae infection	7/1302	50/8149	0.707328	0.949759
hsa03010	Ribosome	23/1302	158/8149	0.721093	0.964354
hsa00030	Pentose phosphate pathway	4/1302	30/8149	0.728915	0.970915
hsa00515	Mannose type O-glycan biosynthesis	3/1302	23/8149	0.735458	0.975726
hsa05016	Huntington disease	45/1302	306/8149	0.754796	0.997408
hsa00230	Purine metabolism	18/1302	128/8149	0.759385	0.999506
hsa00513	Various types of N-glycan biosynthesis	5/1302	39/8149	0.769195	1
hsa05415	Diabetic cardiomyopathy	29/1302	203/8149	0.77469	1
hsa03320	PPAR signaling pathway	10/1302	75/8149	0.780075	1
hsa04976	Bile secretion	12/1302	89/8149	0.782007	1
hsa05033	Nicotine addiction	5/1302	40/8149	0.788561	1
hsa04924	Renin secretion	9/1302	69/8149	0.794391	1
hsa04145	Phagosome	21/1302	152/8149	0.799316	1
hsa00511	Other glycan degradation	2/1302	18/8149	0.807642	1
hsa04950	Maturity onset diabetes of the young	3/1302	26/8149	0.808945	1
hsa04612	Antigen processing and presentation	10/1302	78/8149	0.819997	1
hsa04270	Vascular smooth muscle contraction	18/1302	134/8149	0.822904	1
hsa00062	Fatty acid elongation	3/1302	27/8149	0.829274	1
hsa01040	Biosynthesis of unsaturated fatty acids	3/1302	27/8149	0.829274	1
hsa01210	2-Oxocarboxylic acid metabolism	2/1302	19/8149	0.831475	1
hsa00982	Drug metabolism - cytochrome P450	9/1302	72/8149	0.833915	1
hsa00270	Cysteine and methionine metabolism	6/1302	51/8149	0.845999	1
hsa00130	Ubiquinone and other terpenoid-quinone biosynthesis	1/1302	11/8149	0.852837	1
hsa03022	Basal transcription factors	5/1302	45/8149	0.866919	1
hsa05206	MicroRNAs in cancer	43/1302	310/8149	0.867723	1
hsa00630	Glyoxylate and dicarboxylate metabolism	3/1302	30/8149	0.879457	1
hsa05412	Arrhythmogenic right ventricular cardiomyopathy	9/1302	77/8149	0.88634	1
hsa04640	Hematopoietic cell lineage	12/1302	99/8149	0.886475	1
hsa00220	Arginine biosynthesis	2/1302	22/8149	0.887782	1
hsa04658	Th1 and Th2 cell differentiation	11/1302	92/8149	0.888727	1
hsa03420	Nucleotide excision repair	5/1302	47/8149	0.89058	1
hsa00052	Galactose metabolism	3/1302	31/8149	0.893005	1
hsa00410	beta-Alanine metabolism	3/1302	31/8149	0.893005	1
hsa05310	Asthma	3/1302	31/8149	0.893005	1
hsa04261	Adrenergic signaling in cardiomyocytes	19/1302	150/8149	0.893374	1
hsa04061	Viral protein interaction with cytokine and cytokine receptor	12/1302	100/8149	0.89421	1
hsa04623	Cytosolic DNA-sensing pathway	7/1302	63/8149	0.895718	1
hsa04742	Taste transduction	10/1302	86/8149	0.899522	1
hsa00260	Glycine, serine and threonine metabolism	4/1302	40/8149	0.901484	1
hsa04614	Renin-angiotensin system	2/1302	23/8149	0.902289	1
hsa04672	Intestinal immune network for IgA production	5/1302	49/8149	0.910525	1
hsa04977	Vitamin digestion and absorption	2/1302	24/8149	0.91503	1
hsa04130	SNARE interactions in vesicular transport	3/1302	33/8149	0.916071	1
hsa04921	Oxytocin signaling pathway	19/1302	154/8149	0.916181	1
hsa00240	Pyrimidine metabolism	6/1302	58/8149	0.919242	1
hsa00970	Aminoacyl-tRNA biosynthesis	7/1302	66/8149	0.920331	1
hsa00190	Oxidative phosphorylation	16/1302	134/8149	0.924454	1
hsa00010	Glycolysis / Gluconeogenesis	7/1302	67/8149	0.927333	1
hsa04940	Type I diabetes mellitus	4/1302	43/8149	0.929435	1
hsa00360	Phenylalanine metabolism	1/1302	16/8149	0.938466	1
hsa04610	Complement and coagulation cascades	9/1302	85/8149	0.941384	1
hsa00512	Mucin type O-glycan biosynthesis	3/1302	36/8149	0.942263	1
hsa04650	Natural killer cell mediated cytotoxicity	15/1302	131/8149	0.944146	1
hsa00120	Primary bile acid biosynthesis	1/1302	17/8149	0.948317	1
hsa03050	Proteasome	4/1302	46/8149	0.950018	1
hsa00650	Butanoate metabolism	2/1302	28/8149	0.951948	1
hsa04512	ECM-receptor interaction	9/1302	88/8149	0.954995	1
hsa05330	Allograft rejection	3/1302	38/8149	0.95527	1
hsa05340	Primary immunodeficiency	3/1302	38/8149	0.95527	1
hsa05150	Staphylococcus aureus infection	10/1302	96/8149	0.955648	1
hsa00280	Valine, leucine and isoleucine degradation	4/1302	48/8149	0.960507	1
hsa00053	Ascorbate and aldarate metabolism	2/1302	30/8149	0.964074	1
hsa04022	cGMP-PKG signaling pathway	19/1302	167/8149	0.96433	1
hsa01230	Biosynthesis of amino acids	7/1302	75/8149	0.966454	1
hsa00830	Retinol metabolism	6/1302	68/8149	0.97088	1
hsa00640	Propanoate metabolism	2/1302	32/8149	0.973229	1
hsa04136	Autophagy - other	2/1302	32/8149	0.973229	1
hsa05332	Graft-versus-host disease	3/1302	42/8149	0.973485	1
hsa04721	Synaptic vesicle cycle	7/1302	78/8149	0.975283	1
hsa05414	Dilated cardiomyopathy	9/1302	96/8149	0.978581	1
hsa02010	ABC transporters	3/1302	45/8149	0.982258	1
hsa05410	Hypertrophic cardiomyopathy	8/1302	90/8149	0.98291	1
hsa01200	Carbon metabolism	11/1302	115/8149	0.983444	1
hsa00350	Tyrosine metabolism	2/1302	36/8149	0.985263	1
hsa04970	Salivary secretion	8/1302	92/8149	0.986074	1
hsa04514	Cell adhesion molecules	15/1302	149/8149	0.986306	1
hsa00620	Pyruvate metabolism	3/1302	47/8149	0.986482	1
hsa04260	Cardiac muscle contraction	7/1302	87/8149	0.990539	1
hsa04744	Phototransduction	1/1302	29/8149	0.993641	1
hsa00860	Porphyrin metabolism	2/1302	43/8149	0.994931	1
hsa04974	Protein digestion and absorption	8/1302	103/8149	0.995704	1
hsa00040	Pentose and glucuronate interconversions	1/1302	35/8149	0.997773	1
hsa04961	Endocrine and other factor-regulated calcium reabsorption	2/1302	53/8149	0.998937	1
hsa05320	Autoimmune thyroid disease	2/1302	53/8149	0.998937	1
hsa04080	Neuroactive ligand-receptor interaction	31/1302	362/8149	0.999992	1
hsa04740	Olfactory transduction	4/1302	439/8149	1	1

## Sheet: 1×_Up_Overlap
ID	Description	GeneRatio	BackgrRatio	pvalue	adj.pvalue
hsa04151	PI3K-Akt signaling pathway	39/381	354/8149	4.19157e-07	9.96475e-05
hsa04550	Signaling pathways regulating pluripotency of stem cells	22/381	143/8149	6.84863e-07	9.96475e-05
hsa04010	MAPK signaling pathway	32/381	294/8149	6.25441e-06	0.000606678
hsa05205	Proteoglycans in cancer	24/381	205/8149	2.84051e-05	0.00204886
hsa04014	Ras signaling pathway	26/381	235/8149	3.57053e-05	0.00204886
hsa04015	Rap1 signaling pathway	24/381	210/8149	4.22445e-05	0.00204886
hsa05202	Transcriptional misregulation in cancer	22/381	193/8149	9.15905e-05	0.00380755
hsa04115	p53 signaling pathway	12/381	73/8149	0.000126838	0.00423401
hsa04728	Dopaminergic synapse	17/381	132/8149	0.000130949	0.00423401
hsa05031	Amphetamine addiction	11/381	69/8149	0.000318815	0.00927751
hsa04510	Focal adhesion	21/381	201/8149	0.000442604	0.0112977
hsa05218	Melanoma	11/381	72/8149	0.000465886	0.0112977
hsa04216	Ferroptosis	8/381	41/8149	0.000520905	0.0116603
hsa05412	Arrhythmogenic right ventricular cardiomyopathy	11/381	77/8149	0.000835473	0.0173659
hsa02010	ABC transporters	8/381	45/8149	0.000997953	0.0185448
hsa05032	Morphine addiction	12/381	91/8149	0.00101965	0.0185448
hsa04024	cAMP signaling pathway	21/381	221/8149	0.00151907	0.0260029
hsa04512	ECM-receptor interaction	11/381	88/8149	0.00252865	0.0408799
hsa04974	Protein digestion and absorption	12/381	103/8149	0.00298792	0.0447081
hsa04080	Neuroactive ligand-receptor interaction	29/381	362/8149	0.00307272	0.0447081
hsa01521	EGFR tyrosine kinase inhibitor resistance	10/381	79/8149	0.00357078	0.0494808
hsa04928	Parathyroid hormone synthesis, secretion and action	12/381	106/8149	0.00379322	0.050174
hsa04020	Calcium signaling pathway	21/381	240/8149	0.00411582	0.05153
hsa04350	TGF-beta signaling pathway	11/381	94/8149	0.00424989	0.05153
hsa05215	Prostate cancer	11/381	97/8149	0.0054057	0.0629223
hsa05231	Choline metabolism in cancer	11/381	98/8149	0.00584174	0.0653825
hsa04724	Glutamatergic synapse	12/381	114/8149	0.00681703	0.0734724
hsa04926	Relaxin signaling pathway	13/381	129/8149	0.00713971	0.074202
hsa05214	Glioma	9/381	75/8149	0.00794002	0.079674
hsa05410	Hypertrophic cardiomyopathy	10/381	90/8149	0.00901224	0.0874188
hsa05033	Nicotine addiction	6/381	40/8149	0.010007	0.0939362
hsa04261	Adrenergic signaling in cardiomyocytes	14/381	150/8149	0.0103348	0.093982
hsa04066	HIF-1 signaling pathway	11/381	109/8149	0.0126911	0.111913
hsa05414	Dilated cardiomyopathy	10/381	96/8149	0.0138936	0.118913
hsa04933	AGE-RAGE signaling pathway in diabetic complications	10/381	100/8149	0.0181033	0.150289
hsa04911	Insulin secretion	9/381	86/8149	0.0185925	0.150289
hsa04514	Cell adhesion molecules	13/381	149/8149	0.0220114	0.168561
hsa05226	Gastric cancer	13/381	149/8149	0.0220114	0.168561
hsa04270	Vascular smooth muscle contraction	12/381	134/8149	0.0226744	0.169069
hsa03320	PPAR signaling pathway	8/381	75/8149	0.0232398	0.169069
hsa04971	Gastric acid secretion	8/381	76/8149	0.0249566	0.177131
hsa05030	Cocaine addiction	6/381	49/8149	0.025692	0.178009
hsa04960	Aldosterone-regulated sodium reabsorption	5/381	37/8149	0.0276791	0.187316
hsa04390	Hippo signaling pathway	13/381	157/8149	0.0320668	0.212078
hsa05163	Human cytomegalovirus infection	17/381	225/8149	0.0343466	0.216175
hsa00601	Glycosphingolipid biosynthesis - lacto and neolacto series	4/381	27/8149	0.0352275	0.216175
hsa04720	Long-term potentiation	7/381	67/8149	0.0361095	0.216175
hsa04961	Endocrine and other factor-regulated calcium reabsorption	6/381	53/8149	0.0361447	0.216175
hsa04713	Circadian entrainment	9/381	97/8149	0.0370741	0.216175
hsa04146	Peroxisome	8/381	82/8149	0.0371434	0.216175
hsa00564	Glycerophospholipid metabolism	9/381	98/8149	0.0392158	0.223382
hsa05219	Bladder cancer	5/381	41/8149	0.0409386	0.223382
hsa05224	Breast cancer	12/381	147/8149	0.0422209	0.223382
hsa04726	Serotonergic synapse	10/381	115/8149	0.0423525	0.223382
hsa04061	Viral protein interaction with cytokine and cytokine receptor	9/381	100/8149	0.0437481	0.223382
hsa04723	Retrograde endocannabinoid signaling	12/381	148/8149	0.0440983	0.223382
hsa04012	ErbB signaling pathway	8/381	85/8149	0.0445228	0.223382
hsa04610	Complement and coagulation cascades	8/381	85/8149	0.0445228	0.223382
hsa04360	Axon guidance	14/381	182/8149	0.045635	0.223783
hsa04916	Melanogenesis	9/381	101/8149	0.0461409	0.223783
hsa04520	Adherens junction	7/381	71/8149	0.0472196	0.225261
hsa04022	cGMP-PKG signaling pathway	13/381	167/8149	0.0488498	0.229279
hsa05223	Non-small cell lung cancer	7/381	72/8149	0.0503028	0.230228
hsa05225	Hepatocellular carcinoma	13/381	168/8149	0.0508092	0.230228
hsa04935	Growth hormone synthesis, secretion and action	10/381	119/8149	0.0514254	0.230228
hsa04962	Vasopressin-regulated water reabsorption	5/381	44/8149	0.0530273	0.231396
hsa05206	MicroRNAs in cancer	21/381	310/8149	0.0554244	0.231396
hsa04727	GABAergic synapse	8/381	89/8149	0.0557749	0.231396
hsa04370	VEGF signaling pathway	6/381	59/8149	0.0563528	0.231396
hsa04919	Thyroid hormone signaling pathway	10/381	121/8149	0.0564135	0.231396
hsa04921	Oxytocin signaling pathway	12/381	154/8149	0.0565861	0.231396
hsa05165	Human papillomavirus infection	22/381	331/8149	0.0600514	0.231396
hsa04730	Long-term depression	6/381	60/8149	0.0602675	0.231396
hsa04978	Mineral absorption	6/381	60/8149	0.0602675	0.231396
hsa04371	Apelin signaling pathway	11/381	139/8149	0.0604902	0.231396
hsa05418	Fluid shear stress and atherosclerosis	11/381	139/8149	0.0604902	0.231396
hsa04218	Cellular senescence	12/381	156/8149	0.0612285	0.231396
hsa04912	GnRH signaling pathway	8/381	93/8149	0.0686931	0.256278
hsa05217	Basal cell carcinoma	6/381	63/8149	0.0729591	0.268748
hsa00565	Ether lipid metabolism	5/381	49/8149	0.077311	0.281219
hsa04725	Cholinergic synapse	9/381	113/8149	0.0817413	0.293663
hsa04072	Phospholipase D signaling pathway	11/381	148/8149	0.0859333	0.301682
hsa04068	FoxO signaling pathway	10/381	131/8149	0.0860468	0.301682
hsa04310	Wnt signaling pathway	12/381	170/8149	0.100756	0.347025
hsa04924	Renin secretion	6/381	69/8149	0.102557	0.347025
hsa05211	Renal cell carcinoma	6/381	69/8149	0.102557	0.347025
hsa04540	Gap junction	7/381	88/8149	0.116766	0.390563
hsa05167	Kaposi sarcoma-associated herpesvirus infection	13/381	194/8149	0.121497	0.401767
hsa01524	Platinum drug resistance	6/381	73/8149	0.125292	0.409664
hsa00380	Tryptophan metabolism	4/381	42/8149	0.131408	0.424887
hsa05213	Endometrial cancer	5/381	58/8149	0.133444	0.426728
hsa00650	Butanoate metabolism	3/381	28/8149	0.140765	0.445245
hsa05220	Chronic myeloid leukemia	6/381	76/8149	0.143819	0.445645
hsa05323	Rheumatoid arthritis	7/381	93/8149	0.143954	0.445645
hsa05100	Bacterial invasion of epithelial cells	6/381	77/8149	0.15026	0.460269
hsa04670	Leukocyte transendothelial migration	8/381	114/8149	0.16384	0.49664
hsa04530	Tight junction	11/381	169/8149	0.167346	0.497924
hsa04666	Fc gamma R-mediated phagocytosis	7/381	97/8149	0.167686	0.497924
hsa05022	Pathways of neurodegeneration - multiple diseases	27/381	476/8149	0.170102	0.499045
hsa04750	Inflammatory mediator regulation of TRP channels	7/381	98/8149	0.173875	0.499045
hsa04925	Aldosterone synthesis and secretion	7/381	98/8149	0.173875	0.499045
hsa04710	Circadian rhythm	3/381	31/8149	0.174923	0.499045
hsa04929	GnRH secretion	5/381	64/8149	0.178612	0.504622
hsa04210	Apoptosis	9/381	136/8149	0.185682	0.514727
hsa00910	Nitrogen metabolism	2/381	17/8149	0.187379	0.514727
hsa04934	Cushing syndrome	10/381	155/8149	0.1889	0.514727
hsa04071	Sphingolipid signaling pathway	8/381	119/8149	0.192681	0.514727
hsa04722	Neurotrophin signaling pathway	8/381	119/8149	0.192681	0.514727
hsa05170	Human immunodeficiency virus 1 infection	13/381	212/8149	0.192801	0.514727
hsa04144	Endocytosis	15/381	251/8149	0.19667	0.520281
hsa00061	Fatty acid biosynthesis	2/381	18/8149	0.204664	0.536553
hsa04060	Cytokine-cytokine receptor interaction	17/381	295/8149	0.218349	0.567317
hsa04260	Cardiac muscle contraction	6/381	87/8149	0.221056	0.569267
hsa05017	Spinocerebellar ataxia	9/381	143/8149	0.225492	0.575599
hsa05230	Central carbon metabolism in cancer	5/381	70/8149	0.228618	0.578504
hsa04922	Glucagon signaling pathway	7/381	107/8149	0.233619	0.586062
hsa04976	Bile secretion	6/381	89/8149	0.236401	0.587971
hsa00532	Glycosaminoglycan biosynthesis - chondroitin sulfate / dermatan sulfate	2/381	20/8149	0.239673	0.588485
hsa04659	Th17 cell differentiation	7/381	108/8149	0.240652	0.588485
hsa00250	Alanine, aspartate and glutamate metabolism	3/381	37/8149	0.2487	0.593212
hsa05143	African trypanosomiasis	3/381	37/8149	0.2487	0.593212
hsa05216	Thyroid cancer	3/381	37/8149	0.2487	0.593212
hsa05034	Alcoholism	11/381	187/8149	0.258719	0.612092
hsa04340	Hedgehog signaling pathway	4/381	56/8149	0.265576	0.623246
hsa04668	TNF signaling pathway	7/381	112/8149	0.269423	0.627217
hsa04918	Thyroid hormone synthesis	5/381	75/8149	0.273012	0.627636
hsa00513	Various types of N-glycan biosynthesis	3/381	39/8149	0.274304	0.627636
hsa01212	Fatty acid metabolism	4/381	57/8149	0.276074	0.627636
hsa05212	Pancreatic cancer	5/381	76/8149	0.28211	0.636387
hsa00240	Pyrimidine metabolism	4/381	58/8149	0.286639	0.64163
hsa04614	Renin-angiotensin system	2/381	23/8149	0.292554	0.649872
hsa04330	Notch signaling pathway	4/381	59/8149	0.297261	0.655326
hsa05416	Viral myocarditis	4/381	60/8149	0.307931	0.673744
hsa04915	Estrogen signaling pathway	8/381	138/8149	0.317522	0.689545
hsa00071	Fatty acid degradation	3/381	43/8149	0.326137	0.699623
hsa00592	alpha-Linolenic acid metabolism	2/381	25/8149	0.327583	0.699623
hsa00561	Glycerolipid metabolism	4/381	62/8149	0.329376	0.699623
hsa00310	Lysine degradation	4/381	63/8149	0.340133	0.71137
hsa04972	Pancreatic secretion	6/381	102/8149	0.34224	0.71137
hsa05146	Amoebiasis	6/381	102/8149	0.34224	0.71137
hsa05161	Hepatitis B	9/381	162/8149	0.346116	0.714324
hsa04927	Cortisol synthesis and secretion	4/381	65/8149	0.361672	0.741172
hsa01232	Nucleotide metabolism	5/381	85/8149	0.365866	0.744525
hsa05210	Colorectal cancer	5/381	86/8149	0.375271	0.75836
hsa05221	Acute myeloid leukemia	4/381	67/8149	0.383189	0.769021
hsa04931	Insulin resistance	6/381	108/8149	0.392894	0.781553
hsa00591	Linoleic acid metabolism	2/381	29/8149	0.395994	0.781553
hsa04920	Adipocytokine signaling pathway	4/381	69/8149	0.404622	0.781553
hsa05207	Chemical carcinogenesis - receptor activation	11/381	212/8149	0.405411	0.781553
hsa05164	Influenza A	9/381	171/8149	0.406623	0.781553
hsa04062	Chemokine signaling pathway	10/381	192/8149	0.409318	0.781553
hsa00130	Ubiquinone and other terpenoid-quinone biosynthesis	1/381	11/8149	0.409649	0.781553
hsa01523	Antifolate resistance	2/381	30/8149	0.412617	0.781553
hsa04650	Natural killer cell mediated cytotoxicity	7/381	131/8149	0.414291	0.781553
hsa00510	N-Glycan biosynthesis	3/381	50/8149	0.416291	0.781553
hsa00410	beta-Alanine metabolism	2/381	31/8149	0.429009	0.799771
hsa04658	Th1 and Th2 cell differentiation	5/381	92/8149	0.431492	0.799771
hsa00640	Propanoate metabolism	2/381	32/8149	0.445157	0.819879
hsa04657	IL-17 signaling pathway	5/381	94/8149	0.450034	0.823648
hsa05166	Human T-cell leukemia virus 1 infection	11/381	222/8149	0.46602	0.847575
hsa05169	Epstein-Barr virus infection	10/381	202/8149	0.472973	0.853683
hsa04070	Phosphatidylinositol signaling system	5/381	97/8149	0.477539	0.853683
hsa05133	Pertussis	4/381	76/8149	0.47818	0.853683
hsa01522	Endocrine resistance	5/381	98/8149	0.486609	0.861398
hsa05140	Leishmaniasis	4/381	77/8149	0.488422	0.861398
hsa04640	Hematopoietic cell lineage	5/381	99/8149	0.495623	0.868833
hsa00760	Nicotinate and nicotinamide metabolism	2/381	36/8149	0.507072	0.88281
hsa00603	Glycosphingolipid biosynthesis - globo and isoglobo series	1/381	15/8149	0.512697	0.88281
hsa00730	Thiamine metabolism	1/381	15/8149	0.512697	0.88281
hsa00983	Drug metabolism - other enzymes	4/381	80/8149	0.518634	0.887779
hsa05142	Chagas disease	5/381	102/8149	0.522296	0.88882
hsa00360	Phenylalanine metabolism	1/381	16/8149	0.535523	0.902667
hsa04064	NF-kappa B signaling pathway	5/381	104/8149	0.539739	0.902667
hsa04625	C-type lectin receptor signaling pathway	5/381	104/8149	0.539739	0.902667
hsa03440	Homologous recombination	2/381	41/8149	0.577865	0.960907
hsa05321	Inflammatory bowel disease	3/381	65/8149	0.591903	0.970011
hsa04150	mTOR signaling pathway	7/381	156/8149	0.599239	0.970011
hsa05208	Chemical carcinogenesis - reactive oxygen species	10/381	223/8149	0.600546	0.970011
hsa04940	Type I diabetes mellitus	2/381	43/8149	0.604026	0.970011
hsa05160	Hepatitis C	7/381	157/8149	0.606041	0.970011
hsa00100	Steroid biosynthesis	1/381	20/8149	0.616646	0.970011
hsa05203	Viral carcinogenesis	9/381	204/8149	0.619721	0.970011
hsa00830	Retinol metabolism	3/381	68/8149	0.622721	0.970011
hsa04664	Fc epsilon RI signaling pathway	3/381	68/8149	0.622721	0.970011
hsa04970	Salivary secretion	4/381	92/8149	0.630014	0.970011
hsa05222	Small cell lung cancer	4/381	92/8149	0.630014	0.970011
hsa00770	Pantothenate and CoA biosynthesis	1/381	21/8149	0.634613	0.970011
hsa04630	JAK-STAT signaling pathway	7/381	162/8149	0.639115	0.970011
hsa05120	Epithelial cell signaling in Helicobacter pylori infection	3/381	70/8149	0.642367	0.970011
hsa00340	Histidine metabolism	1/381	22/8149	0.651741	0.970011
hsa00514	Other types of O-glycan biosynthesis	2/381	47/8149	0.652628	0.970011
hsa00620	Pyruvate metabolism	2/381	47/8149	0.652628	0.970011
hsa04137	Mitophagy - animal	3/381	72/8149	0.661282	0.970011
hsa00280	Valine, leucine and isoleucine degradation	2/381	48/8149	0.664011	0.970011
hsa00515	Mannose type O-glycan biosynthesis	1/381	23/8149	0.668067	0.970011
hsa04672	Intestinal immune network for IgA production	2/381	49/8149	0.675093	0.970011
hsa05417	Lipid and atherosclerosis	9/381	215/8149	0.681562	0.970011
hsa00534	Glycosaminoglycan biosynthesis - heparan sulfate / heparin	1/381	24/8149	0.68363	0.970011
hsa04977	Vitamin digestion and absorption	1/381	24/8149	0.68363	0.970011
hsa04979	Cholesterol metabolism	2/381	50/8149	0.685876	0.970011
hsa05110	Vibrio cholerae infection	2/381	50/8149	0.685876	0.970011
hsa05144	Malaria	2/381	50/8149	0.685876	0.970011
hsa04141	Protein processing in endoplasmic reticulum	7/381	171/8149	0.694438	0.970011
hsa04611	Platelet activation	5/381	124/8149	0.695035	0.970011
hsa04913	Ovarian steroidogenesis	2/381	51/8149	0.696365	0.970011
hsa04810	Regulation of actin cytoskeleton	9/381	218/8149	0.697326	0.970011
hsa04110	Cell cycle	5/381	126/8149	0.708404	0.970011
hsa05130	Pathogenic Escherichia coli infection	8/381	197/8149	0.709103	0.970011
hsa00790	Folate biosynthesis	1/381	26/8149	0.712607	0.970011
hsa04950	Maturity onset diabetes of the young	1/381	26/8149	0.712607	0.970011
hsa00600	Sphingolipid metabolism	2/381	53/8149	0.716473	0.970011
hsa00230	Purine metabolism	5/381	128/8149	0.721358	0.970011
hsa04380	Osteoclast differentiation	5/381	128/8149	0.721358	0.970011
hsa04145	Phagosome	6/381	152/8149	0.721392	0.970011
hsa00062	Fatty acid elongation	1/381	27/8149	0.726087	0.970011
hsa01040	Biosynthesis of unsaturated fatty acids	1/381	27/8149	0.726087	0.970011
hsa03460	Fanconi anemia pathway	2/381	54/8149	0.726102	0.970011
hsa01240	Biosynthesis of cofactors	6/381	153/8149	0.727225	0.970011
hsa04932	Non-alcoholic fatty liver disease	6/381	155/8149	0.738634	0.970011
hsa05415	Diabetic cardiomyopathy	8/381	203/8149	0.73987	0.970011
hsa04114	Oocyte meiosis	5/381	131/8149	0.740013	0.970011
hsa04923	Regulation of lipolysis in adipocytes	2/381	56/8149	0.744531	0.970011
hsa04662	B cell receptor signaling pathway	3/381	82/8149	0.744941	0.970011
hsa04392	Hippo signaling pathway - multiple species	1/381	29/8149	0.751184	0.970011
hsa00480	Glutathione metabolism	2/381	57/8149	0.753342	0.970011
hsa05134	Legionellosis	2/381	57/8149	0.753342	0.970011
hsa05171	Coronavirus disease - COVID-19	9/381	232/8149	0.764233	0.9797
hsa00052	Galactose metabolism	1/381	31/8149	0.773987	0.98098
hsa04215	Apoptosis - multiple species	1/381	32/8149	0.784594	0.98098
hsa00590	Arachidonic acid metabolism	2/381	61/8149	0.786009	0.98098
hsa05235	PD-L1 expression and PD-1 checkpoint pathway in cancer	3/381	89/8149	0.793093	0.98098
hsa04120	Ubiquitin mediated proteolysis	5/381	142/8149	0.800561	0.98098
hsa04936	Alcoholic liver disease	5/381	142/8149	0.800561	0.98098
hsa03250	Viral life cycle - HIV-1	2/381	63/8149	0.800873	0.98098
hsa05010	Alzheimer disease	15/381	384/8149	0.801406	0.98098
hsa04152	AMPK signaling pathway	4/381	120/8149	0.819258	0.98098
hsa00350	Tyrosine metabolism	1/381	36/8149	0.822285	0.98098
hsa00500	Starch and sucrose metabolism	1/381	36/8149	0.822285	0.98098
hsa00512	Mucin type O-glycan biosynthesis	1/381	36/8149	0.822285	0.98098
hsa05131	Shigellosis	9/381	247/8149	0.823591	0.98098
hsa05020	Prion disease	10/381	273/8149	0.828881	0.98098
hsa01250	Biosynthesis of nucleotide sugars	1/381	37/8149	0.830631	0.98098
hsa05150	Staphylococcus aureus infection	3/381	96/8149	0.833442	0.98098
hsa05330	Allograft rejection	1/381	38/8149	0.838585	0.98098
hsa03015	mRNA surveillance pathway	3/381	97/8149	0.838619	0.98098
hsa05204	Chemical carcinogenesis - DNA adducts	2/381	69/8149	0.840111	0.98098
hsa04917	Prolactin signaling pathway	2/381	70/8149	0.845927	0.98098
hsa05152	Tuberculosis	6/381	180/8149	0.853192	0.98098
hsa00260	Glycine, serine and threonine metabolism	1/381	40/8149	0.853394	0.98098
hsa04714	Thermogenesis	8/381	232/8149	0.856611	0.98098
hsa00982	Drug metabolism - cytochrome P450	2/381	72/8149	0.856987	0.98098
hsa05332	Graft-versus-host disease	1/381	42/8149	0.866848	0.98098
hsa04621	NOD-like receptor signaling pathway	6/381	184/8149	0.86704	0.98098
hsa04620	Toll-like receptor signaling pathway	3/381	104/8149	0.871106	0.98098
hsa04660	T cell receptor signaling pathway	3/381	104/8149	0.871106	0.98098
hsa04217	Necroptosis	5/381	159/8149	0.871653	0.98098
hsa04142	Lysosome	4/381	132/8149	0.871677	0.98098
hsa00860	Porphyrin metabolism	1/381	43/8149	0.873106	0.98098
hsa04975	Fat digestion and absorption	1/381	43/8149	0.873106	0.98098
hsa00980	Metabolism of xenobiotics by cytochrome P450	2/381	78/8149	0.885955	0.982613
hsa04721	Synaptic vesicle cycle	2/381	78/8149	0.885955	0.982613
hsa04930	Type II diabetes mellitus	1/381	46/8149	0.890173	0.982613
hsa03018	RNA degradation	2/381	79/8149	0.890221	0.982613
hsa04973	Carbohydrate digestion and absorption	1/381	47/8149	0.895337	0.982613
hsa05162	Measles	4/381	139/8149	0.895774	0.982613
hsa04140	Autophagy - animal	4/381	141/8149	0.901889	0.982613
hsa05132	Salmonella infection	8/381	249/8149	0.902716	0.982613
hsa00520	Amino sugar and nucleotide sugar metabolism	1/381	49/8149	0.90495	0.982613
hsa00270	Cysteine and methionine metabolism	1/381	51/8149	0.913682	0.983076
hsa00330	Arginine and proline metabolism	1/381	51/8149	0.913682	0.983076
hsa04742	Taste transduction	2/381	86/8149	0.916175	0.983076
hsa05320	Autoimmune thyroid disease	1/381	53/8149	0.921613	0.983076
hsa04211	Longevity regulating pathway	2/381	89/8149	0.925434	0.983076
hsa05014	Amyotrophic lateral sclerosis	12/381	364/8149	0.925645	0.983076
hsa00140	Steroid hormone biosynthesis	1/381	61/8149	0.946704	0.998522
hsa04613	Neutrophil extracellular trap formation	5/381	190/8149	0.947052	0.998522
hsa05135	Yersinia infection	3/381	137/8149	0.958534	1
hsa00010	Glycolysis / Gluconeogenesis	1/381	67/8149	0.960105	1
hsa04622	RIG-I-like receptor signaling pathway	1/381	70/8149	0.965486	1
hsa05012	Parkinson disease	7/381	266/8149	0.969233	1
hsa00562	Inositol phosphate metabolism	1/381	73/8149	0.970143	1
hsa01230	Biosynthesis of amino acids	1/381	75/8149	0.972894	1
hsa01200	Carbon metabolism	2/381	115/8149	0.973763	1
hsa05322	Systemic lupus erythematosus	2/381	136/8149	0.989059	1
hsa05016	Huntington disease	7/381	306/8149	0.99062	1
hsa04914	Progesterone-mediated oocyte maturation	1/381	102/8149	0.992666	1
hsa05145	Toxoplasmosis	1/381	112/8149	0.995486	1
hsa04910	Insulin signaling pathway	1/381	137/8149	0.998662	1
hsa03040	Spliceosome	1/381	147/8149	0.999178	1
hsa05168	Herpes simplex virus 1 infection	6/381	495/8149	0.999997	1
hsa04740	Olfactory transduction	3/381	439/8149	1	1

## Sheet: 1×_Up_UKN1
ID	Description	GeneRatio	BackgrRatio	pvalue	adj.pvalue
hsa04390	Hippo signaling pathway	29/632	157/8149	8.51476e-06	0.0013368
hsa04360	Axon guidance	32/632	182/8149	8.62451e-06	0.0013368
hsa04970	Salivary secretion	20/632	92/8149	1.87727e-05	0.00185694
hsa04916	Melanogenesis	21/632	101/8149	2.39605e-05	0.00185694
hsa04934	Cushing syndrome	26/632	155/8149	0.000134262	0.00832423
hsa05217	Basal cell carcinoma	14/632	63/8149	0.00026006	0.0116068
hsa05165	Human papillomavirus infection	44/632	331/8149	0.00026209	0.0116068
hsa04512	ECM-receptor interaction	17/632	88/8149	0.000357547	0.013855
hsa05226	Gastric cancer	24/632	149/8149	0.000448483	0.0143393
hsa04925	Aldosterone synthesis and secretion	18/632	98/8149	0.000462558	0.0143393
hsa04340	Hedgehog signaling pathway	12/632	56/8149	0.000998165	0.0259329
hsa04514	Cell adhesion molecules	23/632	149/8149	0.00107144	0.0259329
hsa05205	Proteoglycans in cancer	29/632	205/8149	0.00108751	0.0259329
hsa04310	Wnt signaling pathway	25/632	170/8149	0.00135232	0.0299443
hsa04510	Focal adhesion	28/632	201/8149	0.0016672	0.0319071
hsa04020	Calcium signaling pathway	32/632	240/8149	0.00168024	0.0319071
hsa04024	cAMP signaling pathway	30/632	221/8149	0.00174974	0.0319071
hsa04971	Gastric acid secretion	14/632	76/8149	0.00187074	0.0322183
hsa04972	Pancreatic secretion	17/632	102/8149	0.00201871	0.0324098
hsa04924	Renin secretion	13/632	69/8149	0.00217948	0.0324098
hsa04974	Protein digestion and absorption	17/632	103/8149	0.00224841	0.0324098
hsa04911	Insulin secretion	15/632	86/8149	0.00230005	0.0324098
hsa04520	Adherens junction	13/632	71/8149	0.00283965	0.0381446
hsa04928	Parathyroid hormone synthesis, secretion and action	17/632	106/8149	0.00307239	0.0381446
hsa04611	Platelet activation	19/632	124/8149	0.00307618	0.0381446
hsa04550	Signaling pathways regulating pluripotency of stem cells	21/632	143/8149	0.00323496	0.0385706
hsa04913	Ovarian steroidogenesis	10/632	51/8149	0.00510454	0.0586077
hsa00500	Starch and sucrose metabolism	8/632	36/8149	0.00540461	0.0589694
hsa04350	TGF-beta signaling pathway	15/632	94/8149	0.00551649	0.0589694
hsa05412	Arrhythmogenic right ventricular cardiomyopathy	13/632	77/8149	0.00585195	0.0604702
hsa05216	Thyroid cancer	8/632	37/8149	0.00643851	0.0643851
hsa04713	Circadian entrainment	15/632	97/8149	0.00740443	0.0703244
hsa05202	Transcriptional misregulation in cancer	25/632	193/8149	0.00748614	0.0703244
hsa00564	Glycerophospholipid metabolism	15/632	98/8149	0.0081375	0.0741948
hsa05032	Morphine addiction	14/632	91/8149	0.00992749	0.0863922
hsa04923	Regulation of lipolysis in adipocytes	10/632	56/8149	0.0100326	0.0863922
hsa04918	Thyroid hormone synthesis	12/632	75/8149	0.0121175	0.101525
hsa04670	Leukocyte transendothelial migration	16/632	114/8149	0.0143966	0.117446
hsa04022	cGMP-PKG signaling pathway	21/632	167/8149	0.0184511	0.134586
hsa00512	Mucin type O-glycan biosynthesis	7/632	36/8149	0.0188254	0.134586
hsa00533	Glycosaminoglycan biosynthesis - keratan sulfate	4/632	14/8149	0.0191469	0.134586
hsa00600	Sphingolipid metabolism	9/632	53/8149	0.0194915	0.134586
hsa04961	Endocrine and other factor-regulated calcium reabsorption	9/632	53/8149	0.0194915	0.134586
hsa05225	Hepatocellular carcinoma	21/632	168/8149	0.0196114	0.134586
hsa00230	Purine metabolism	17/632	128/8149	0.0197863	0.134586
hsa00561	Glycerolipid metabolism	10/632	62/8149	0.0199708	0.134586
hsa02010	ABC transporters	8/632	45/8149	0.0208343	0.137418
hsa04151	PI3K-Akt signaling pathway	38/632	354/8149	0.024367	0.155399
hsa05222	Small cell lung cancer	13/632	92/8149	0.024563	0.155399
hsa00514	Other types of O-glycan biosynthesis	8/632	47/8149	0.0265441	0.164258
hsa04927	Cortisol synthesis and secretion	10/632	65/8149	0.0270231	0.164258
hsa04725	Cholinergic synapse	15/632	113/8149	0.027628	0.164706
hsa00052	Galactose metabolism	6/632	31/8149	0.0294508	0.170114
hsa04724	Glutamatergic synapse	15/632	114/8149	0.0296328	0.170114
hsa05221	Acute myeloid leukemia	10/632	67/8149	0.0326149	0.179111
hsa05210	Colorectal cancer	12/632	86/8149	0.0327681	0.179111
hsa05213	Endometrial cancer	9/632	58/8149	0.0332682	0.179111
hsa05414	Dilated cardiomyopathy	13/632	96/8149	0.0335112	0.179111
hsa04015	Rap1 signaling pathway	24/632	210/8149	0.0349309	0.183535
hsa04915	Estrogen signaling pathway	17/632	138/8149	0.0377925	0.195261
hsa04750	Inflammatory mediator regulation of TRP channels	13/632	98/8149	0.0387725	0.19704
hsa01521	EGFR tyrosine kinase inhibitor resistance	11/632	79/8149	0.0404358	0.199993
hsa04211	Longevity regulating pathway	12/632	89/8149	0.0412649	0.199993
hsa04071	Sphingolipid signaling pathway	15/632	119/8149	0.0412888	0.199993
hsa05230	Central carbon metabolism in cancer	10/632	70/8149	0.0424504	0.202456
hsa04962	Vasopressin-regulated water reabsorption	7/632	44/8149	0.0507669	0.235339
hsa05146	Amoebiasis	13/632	102/8149	0.0509999	0.235339
hsa04921	Oxytocin signaling pathway	18/632	154/8149	0.0516229	0.235339
hsa01040	Biosynthesis of unsaturated fatty acids	5/632	27/8149	0.0536127	0.238265
hsa04115	p53 signaling pathway	10/632	73/8149	0.0541366	0.238265
hsa04270	Vascular smooth muscle contraction	16/632	134/8149	0.0545703	0.238265
hsa04150	mTOR signaling pathway	18/632	156/8149	0.0572472	0.246481
hsa05224	Breast cancer	17/632	147/8149	0.0622473	0.260422
hsa01250	Biosynthesis of nucleotide sugars	6/632	37/8149	0.0629743	0.260422
hsa03320	PPAR signaling pathway	10/632	75/8149	0.0630052	0.260422
hsa00670	One carbon pool by folate	4/632	20/8149	0.0641509	0.261668
hsa05215	Prostate cancer	12/632	97/8149	0.071127	0.286355
hsa04926	Relaxin signaling pathway	15/632	129/8149	0.0737175	0.29298
hsa04722	Neurotrophin signaling pathway	14/632	119/8149	0.0760602	0.298464
hsa04640	Hematopoietic cell lineage	12/632	99/8149	0.0803354	0.3113
hsa04976	Bile secretion	11/632	89/8149	0.0820933	0.314184
hsa05031	Amphetamine addiction	9/632	69/8149	0.0840844	0.315575
hsa05206	MicroRNAs in cancer	31/632	310/8149	0.0844925	0.315575
hsa05310	Asthma	5/632	31/8149	0.0877762	0.321681
hsa04979	Cholesterol metabolism	7/632	50/8149	0.0892404	0.321681
hsa05110	Vibrio cholerae infection	7/632	50/8149	0.0892404	0.321681
hsa05416	Viral myocarditis	8/632	60/8149	0.0904513	0.322298
hsa04215	Apoptosis - multiple species	5/632	32/8149	0.097743	0.344322
hsa05160	Hepatitis C	17/632	157/8149	0.100123	0.348742
hsa05152	Tuberculosis	19/632	180/8149	0.103731	0.3514
hsa04530	Tight junction	18/632	169/8149	0.104251	0.3514
hsa04912	GnRH signaling pathway	11/632	93/8149	0.104286	0.3514
hsa00562	Inositol phosphate metabolism	9/632	73/8149	0.110196	0.364624
hsa00534	Glycosaminoglycan biosynthesis - heparan sulfate / heparin	4/632	24/8149	0.110563	0.364624
hsa04940	Type I diabetes mellitus	6/632	43/8149	0.112422	0.36685
hsa04012	ErbB signaling pathway	10/632	85/8149	0.120789	0.390048
hsa05321	Inflammatory bowel disease	8/632	65/8149	0.12831	0.410062
hsa01522	Endocrine resistance	11/632	98/8149	0.136494	0.431768
hsa00910	Nitrogen metabolism	3/632	17/8149	0.140274	0.434095
hsa05140	Leishmaniasis	9/632	77/8149	0.140325	0.434095
hsa04540	Gap junction	10/632	88/8149	0.142445	0.434095
hsa04728	Dopaminergic synapse	14/632	132/8149	0.142831	0.434095
hsa04720	Long-term potentiation	8/632	67/8149	0.145438	0.437725
hsa01212	Fatty acid metabolism	7/632	57/8149	0.150069	0.440787
hsa04727	GABAergic synapse	10/632	89/8149	0.150084	0.440787
hsa04933	AGE-RAGE signaling pathway in diabetic complications	11/632	100/8149	0.150721	0.440787
hsa00062	Fatty acid elongation	4/632	27/8149	0.152768	0.441189
hsa04973	Carbohydrate digestion and absorption	6/632	47/8149	0.153704	0.441189
hsa00250	Alanine, aspartate and glutamate metabolism	5/632	37/8149	0.155337	0.441785
hsa05145	Toxoplasmosis	12/632	112/8149	0.157624	0.442984
hsa00511	Other glycan degradation	3/632	18/8149	0.159176	0.442984
hsa00240	Pyrimidine metabolism	7/632	58/8149	0.160046	0.442984
hsa05330	Allograft rejection	5/632	38/8149	0.16825	0.452142
hsa04072	Phospholipase D signaling pathway	15/632	148/8149	0.172515	0.452142
hsa04917	Prolactin signaling pathway	8/632	70/8149	0.173095	0.452142
hsa04658	Th1 and Th2 cell differentiation	10/632	92/8149	0.174205	0.452142
hsa04910	Insulin signaling pathway	14/632	137/8149	0.175059	0.452142
hsa00520	Amino sugar and nucleotide sugar metabolism	6/632	49/8149	0.176536	0.452142
hsa04672	Intestinal immune network for IgA production	6/632	49/8149	0.176536	0.452142
hsa05030	Cocaine addiction	6/632	49/8149	0.176536	0.452142
hsa04810	Regulation of actin cytoskeleton	21/632	218/8149	0.17657	0.452142
hsa00920	Sulfur metabolism	2/632	10/8149	0.178825	0.452142
hsa04726	Serotonergic synapse	12/632	115/8149	0.179555	0.452142
hsa04064	NF-kappa B signaling pathway	11/632	104/8149	0.181336	0.452142
hsa05323	Rheumatoid arthritis	10/632	93/8149	0.182629	0.452142
hsa04392	Hippo signaling pathway - multiple species	4/632	29/8149	0.183774	0.452142
hsa04261	Adrenergic signaling in cardiomyocytes	15/632	150/8149	0.185684	0.453244
hsa04371	Apelin signaling pathway	14/632	139/8149	0.18889	0.457468
hsa00030	Pentose phosphate pathway	4/632	30/8149	0.19999	0.480596
hsa04213	Longevity regulating pathway - multiple species	7/632	62/8149	0.202744	0.483467
hsa05150	Staphylococcus aureus infection	10/632	96/8149	0.20897	0.49451
hsa04935	Growth hormone synthesis, secretion and action	12/632	119/8149	0.210912	0.495322
hsa00410	beta-Alanine metabolism	4/632	31/8149	0.216614	0.504527
hsa04070	Phosphatidylinositol signaling system	10/632	97/8149	0.218086	0.504527
hsa05169	Epstein-Barr virus infection	19/632	202/8149	0.220465	0.506253
hsa05332	Graft-versus-host disease	5/632	42/8149	0.223644	0.507398
hsa04929	GnRH secretion	7/632	64/8149	0.225581	0.507398
hsa05320	Autoimmune thyroid disease	6/632	53/8149	0.225874	0.507398
hsa00220	Arginine biosynthesis	3/632	22/8149	0.240916	0.533456
hsa00340	Histidine metabolism	3/632	22/8149	0.240916	0.533456
hsa05100	Bacterial invasion of epithelial cells	8/632	77/8149	0.245527	0.539812
hsa05410	Hypertrophic cardiomyopathy	9/632	90/8149	0.261955	0.564844
hsa04614	Renin-angiotensin system	3/632	23/8149	0.262379	0.564844
hsa04964	Proximal tubule bicarbonate reclamation	3/632	23/8149	0.262379	0.564844
hsa04010	MAPK signaling pathway	26/632	294/8149	0.268323	0.573656
hsa05163	Human cytomegalovirus infection	20/632	225/8149	0.293695	0.623599
hsa04146	Peroxisome	8/632	82/8149	0.302387	0.633379
hsa04662	B cell receptor signaling pathway	8/632	82/8149	0.302387	0.633379
hsa04922	Glucagon signaling pathway	10/632	107/8149	0.316569	0.653863
hsa04068	FoxO signaling pathway	12/632	131/8149	0.316581	0.653863
hsa04730	Long-term depression	6/632	60/8149	0.320604	0.653863
hsa04978	Mineral absorption	6/632	60/8149	0.320604	0.653863
hsa00604	Glycosphingolipid biosynthesis - ganglio series	2/632	15/8149	0.326385	0.653947
hsa04659	Th17 cell differentiation	10/632	108/8149	0.326974	0.653947
hsa04931	Insulin resistance	10/632	108/8149	0.326974	0.653947
hsa00565	Ether lipid metabolism	5/632	49/8149	0.330319	0.656403
hsa04919	Thyroid hormone signaling pathway	11/632	121/8149	0.336574	0.658653
hsa04066	HIF-1 signaling pathway	10/632	109/8149	0.337446	0.658653
hsa04610	Complement and coagulation cascades	8/632	85/8149	0.337825	0.658653
hsa05231	Choline metabolism in cancer	9/632	98/8149	0.3491	0.673261
hsa00601	Glycosphingolipid biosynthesis - lacto and neolacto series	3/632	27/8149	0.349661	0.673261
hsa00360	Phenylalanine metabolism	2/632	16/8149	0.355554	0.676208
hsa00430	Taurine and hypotaurine metabolism	2/632	16/8149	0.355554	0.676208
hsa00513	Various types of N-glycan biosynthesis	4/632	39/8149	0.358371	0.677409
hsa04723	Retrograde endocannabinoid signaling	13/632	148/8149	0.361446	0.677472
hsa05214	Glioma	7/632	75/8149	0.362775	0.677472
hsa04014	Ras signaling pathway	20/632	235/8149	0.365116	0.67776
hsa00650	Butanoate metabolism	3/632	28/8149	0.371458	0.685429
hsa05034	Alcoholism	16/632	187/8149	0.378281	0.691678
hsa05207	Chemical carcinogenesis - receptor activation	18/632	212/8149	0.379308	0.691678
hsa05418	Fluid shear stress and atherosclerosis	12/632	139/8149	0.39305	0.712547
hsa01523	Antifolate resistance	3/632	30/8149	0.414573	0.747195
hsa04664	Fc epsilon RI signaling pathway	6/632	68/8149	0.433984	0.777659
hsa00531	Glycosaminoglycan degradation	2/632	19/8149	0.439876	0.783687
hsa04142	Lysosome	11/632	132/8149	0.447946	0.793505
hsa05166	Human T-cell leukemia virus 1 infection	18/632	222/8149	0.457891	0.806513
hsa05130	Pathogenic Escherichia coli infection	16/632	197/8149	0.461784	0.807496
hsa04217	Necroptosis	13/632	159/8149	0.463659	0.807496
hsa00051	Fructose and mannose metabolism	3/632	33/8149	0.47728	0.824532
hsa04666	Fc gamma R-mediated phagocytosis	8/632	97/8149	0.48219	0.824532
hsa04930	Type II diabetes mellitus	4/632	46/8149	0.483063	0.824532
hsa04144	Endocytosis	20/632	251/8149	0.48408	0.824532
hsa05322	Systemic lupus erythematosus	11/632	136/8149	0.488356	0.825477
hsa01232	Nucleotide metabolism	7/632	85/8149	0.492113	0.825477
hsa00770	Pantothenate and CoA biosynthesis	2/632	21/8149	0.492624	0.825477
hsa01524	Platinum drug resistance	6/632	73/8149	0.503513	0.839189
hsa00140	Steroid hormone biosynthesis	5/632	61/8149	0.517	0.850493
hsa05162	Measles	11/632	139/8149	0.518233	0.850493
hsa04145	Phagosome	12/632	152/8149	0.518527	0.850493
hsa04062	Chemokine signaling pathway	15/632	192/8149	0.527875	0.86127
hsa00350	Tyrosine metabolism	3/632	36/8149	0.536683	0.866519
hsa00760	Nicotinate and nicotinamide metabolism	3/632	36/8149	0.536683	0.866519
hsa00515	Mannose type O-glycan biosynthesis	2/632	23/8149	0.54212	0.870762
hsa00510	N-Glycan biosynthesis	4/632	50/8149	0.549959	0.8788
hsa04660	T cell receptor signaling pathway	8/632	104/8149	0.563085	0.891542
hsa04977	Vitamin digestion and absorption	2/632	24/8149	0.565579	0.891542
hsa04612	Antigen processing and presentation	6/632	78/8149	0.569766	0.891542
hsa04721	Synaptic vesicle cycle	6/632	78/8149	0.569766	0.891542
hsa05164	Influenza A	13/632	171/8149	0.572312	0.891542
hsa00592	alpha-Linolenic acid metabolism	2/632	25/8149	0.58816	0.911648
hsa04630	JAK-STAT signaling pathway	12/632	162/8149	0.609704	0.935921
hsa04950	Maturity onset diabetes of the young	2/632	26/8149	0.609858	0.935921
hsa04216	Ferroptosis	3/632	41/8149	0.626497	0.939947
hsa05219	Bladder cancer	3/632	41/8149	0.626497	0.939947
hsa04920	Adipocytokine signaling pathway	5/632	69/8149	0.628638	0.939947
hsa05204	Chemical carcinogenesis - DNA adducts	5/632	69/8149	0.628638	0.939947
hsa05211	Renal cell carcinoma	5/632	69/8149	0.628638	0.939947
hsa04966	Collecting duct acid secretion	2/632	27/8149	0.630674	0.939947
hsa05120	Epithelial cell signaling in Helicobacter pylori infection	5/632	70/8149	0.64145	0.949122
hsa00380	Tryptophan metabolism	3/632	42/8149	0.642954	0.949122
hsa05167	Kaposi sarcoma-associated herpesvirus infection	14/632	194/8149	0.651392	0.9532
hsa00480	Glutathione metabolism	4/632	57/8149	0.65494	0.9532
hsa05134	Legionellosis	4/632	57/8149	0.65494	0.9532
hsa00071	Fatty acid degradation	3/632	43/8149	0.658892	0.95447
hsa05223	Non-small cell lung cancer	5/632	72/8149	0.666234	0.960617
hsa04380	Osteoclast differentiation	9/632	128/8149	0.669579	0.96097
hsa04330	Notch signaling pathway	4/632	59/8149	0.681723	0.97389
hsa04060	Cytokine-cytokine receptor interaction	21/632	295/8149	0.693603	0.986316
hsa01230	Biosynthesis of amino acids	5/632	75/8149	0.701259	0.989746
hsa00603	Glycosphingolipid biosynthesis - globo and isoglobo series	1/632	15/8149	0.7024	0.989746
hsa04625	C-type lectin receptor signaling pathway	7/632	104/8149	0.706217	0.990264
hsa05212	Pancreatic cancer	5/632	76/8149	0.712351	0.990264
hsa05220	Chronic myeloid leukemia	5/632	76/8149	0.712351	0.990264
hsa00640	Propanoate metabolism	2/632	32/8149	0.721871	0.995494
hsa05203	Viral carcinogenesis	14/632	204/8149	0.723336	0.995494
hsa04714	Thermogenesis	16/632	232/8149	0.725747	0.995494
hsa00280	Valine, leucine and isoleucine degradation	3/632	48/8149	0.730823	0.99804
hsa04130	SNARE interactions in vesicular transport	2/632	33/8149	0.737651	1
hsa03018	RNA degradation	5/632	79/8149	0.743869	1
hsa00120	Primary bile acid biosynthesis	1/632	17/8149	0.746852	1
hsa05144	Malaria	3/632	50/8149	0.756048	1
hsa00330	Arginine and proline metabolism	3/632	51/8149	0.767928	1
hsa00010	Glycolysis / Gluconeogenesis	4/632	67/8149	0.774018	1
hsa04140	Autophagy - animal	9/632	141/8149	0.775211	1
hsa04668	TNF signaling pathway	7/632	112/8149	0.775877	1
hsa04936	Alcoholic liver disease	9/632	142/8149	0.782219	1
hsa00830	Retinol metabolism	4/632	68/8149	0.783922	1
hsa01210	2-Oxocarboxylic acid metabolism	1/632	19/8149	0.784674	1
hsa04960	Aldosterone-regulated sodium reabsorption	2/632	37/8149	0.793318	1
hsa05143	African trypanosomiasis	2/632	37/8149	0.793318	1
hsa01200	Carbon metabolism	7/632	115/8149	0.798616	1
hsa05131	Shigellosis	16/632	247/8149	0.80972	1
hsa05142	Chagas disease	6/632	102/8149	0.813194	1
hsa00982	Drug metabolism - cytochrome P450	4/632	72/8149	0.820119	1
hsa05218	Melanoma	4/632	72/8149	0.820119	1
hsa04080	Neuroactive ligand-receptor interaction	24/632	362/8149	0.820239	1
hsa05033	Nicotine addiction	2/632	40/8149	0.827958	1
hsa00900	Terpenoid backbone biosynthesis	1/632	22/8149	0.831093	1
hsa04210	Apoptosis	8/632	136/8149	0.838067	1
hsa05010	Alzheimer disease	25/632	384/8149	0.849659	1
hsa04975	Fat digestion and absorption	2/632	43/8149	0.857284	1
hsa04110	Cell cycle	7/632	126/8149	0.867134	1
hsa00310	Lysine degradation	3/632	63/8149	0.876673	1
hsa00790	Folate biosynthesis	1/632	26/8149	0.877824	1
hsa04114	Oocyte meiosis	7/632	131/8149	0.89127	1
hsa00591	Linoleic acid metabolism	1/632	29/8149	0.904183	1
hsa04914	Progesterone-mediated oocyte maturation	5/632	102/8149	0.905768	1
hsa04742	Taste transduction	4/632	86/8149	0.909529	1
hsa00020	Citrate cycle (TCA cycle)	1/632	30/8149	0.911641	1
hsa04152	AMPK signaling pathway	6/632	120/8149	0.912269	1
hsa04621	NOD-like receptor signaling pathway	10/632	184/8149	0.914167	1
hsa04932	Non-alcoholic fatty liver disease	8/632	155/8149	0.921935	1
hsa05235	PD-L1 expression and PD-1 checkpoint pathway in cancer	4/632	89/8149	0.922547	1
hsa04218	Cellular senescence	8/632	156/8149	0.92506	1
hsa04657	IL-17 signaling pathway	4/632	94/8149	0.940547	1
hsa00040	Pentose and glucuronate interconversions	1/632	35/8149	0.941084	1
hsa05133	Pertussis	3/632	76/8149	0.941204	1
hsa05161	Hepatitis B	8/632	162/8149	0.941626	1
hsa04370	VEGF signaling pathway	2/632	59/8149	0.949667	1
hsa05417	Lipid and atherosclerosis	11/632	215/8149	0.951837	1
hsa00983	Drug metabolism - other enzymes	3/632	80/8149	0.953624	1
hsa05340	Primary immunodeficiency	1/632	38/8149	0.953808	1
hsa05132	Salmonella infection	13/632	249/8149	0.955981	1
hsa00590	Arachidonic acid metabolism	2/632	61/8149	0.956006	1
hsa05022	Pathways of neurodegeneration - multiple diseases	28/632	476/8149	0.956189	1
hsa04061	Viral protein interaction with cytokine and cytokine receptor	4/632	100/8149	0.957081	1
hsa05415	Diabetic cardiomyopathy	10/632	203/8149	0.95899	1
hsa05135	Yersinia infection	6/632	137/8149	0.960316	1
hsa04141	Protein processing in endoplasmic reticulum	8/632	171/8149	0.960447	1
hsa00260	Glycine, serine and threonine metabolism	1/632	40/8149	0.960726	1
hsa03250	Viral life cycle - HIV-1	2/632	63/8149	0.961578	1
hsa03440	Homologous recombination	1/632	41/8149	0.963787	1
hsa00860	Porphyrin metabolism	1/632	43/8149	0.969213	1
hsa05017	Spinocerebellar ataxia	6/632	143/8149	0.970473	1
hsa03050	Proteasome	1/632	46/8149	0.975868	1
hsa05012	Parkinson disease	13/632	266/8149	0.976981	1
hsa00620	Pyruvate metabolism	1/632	47/8149	0.97775	1
hsa04650	Natural killer cell mediated cytotoxicity	5/632	131/8149	0.978413	1
hsa04137	Mitophagy - animal	2/632	72/8149	0.979293	1
hsa00190	Oxidative phosphorylation	5/632	134/8149	0.981658	1
hsa01240	Biosynthesis of cofactors	6/632	153/8149	0.982247	1
hsa00270	Cysteine and methionine metabolism	1/632	51/8149	0.983923	1
hsa00980	Metabolism of xenobiotics by cytochrome P450	2/632	78/8149	0.986383	1
hsa04120	Ubiquitin mediated proteolysis	5/632	142/8149	0.988217	1
hsa05171	Coronavirus disease - COVID-19	10/632	232/8149	0.988294	1
hsa04260	Cardiac muscle contraction	2/632	87/8149	0.992803	1
hsa00970	Aminoacyl-tRNA biosynthesis	1/632	66/8149	0.995253	1
hsa04613	Neutrophil extracellular trap formation	6/632	190/8149	0.997665	1
hsa05170	Human immunodeficiency virus 1 infection	7/632	212/8149	0.99796	1
hsa03013	Nucleocytoplasmic transport	2/632	108/8149	0.998428	1
hsa03008	Ribosome biogenesis in eukaryotes	2/632	109/8149	0.998539	1
hsa05208	Chemical carcinogenesis - reactive oxygen species	7/632	223/8149	0.998901	1
hsa05020	Prion disease	9/632	273/8149	0.999405	1
hsa03015	mRNA surveillance pathway	1/632	97/8149	0.999621	1
hsa05014	Amyotrophic lateral sclerosis	13/632	364/8149	0.999741	1
hsa04620	Toll-like receptor signaling pathway	1/632	104/8149	0.999786	1
hsa05016	Huntington disease	9/632	306/8149	0.999907	1
hsa03010	Ribosome	2/632	158/8149	0.999963	1
hsa05168	Herpes simplex virus 1 infection	17/632	495/8149	0.999986	1
hsa04740	Olfactory transduction	5/632	439/8149	1	1

## Sheet: 1×_Up_UKK2
ID	Description	GeneRatio	BackgrRatio	pvalue	adj.pvalue
hsa05224	Breast cancer	45/1018	147/8149	4.00332e-09	1.09994e-06
hsa04010	MAPK signaling pathway	72/1018	294/8149	6.72748e-09	1.09994e-06
hsa00100	Steroid biosynthesis	13/1018	20/8149	5.58243e-08	6.08485e-06
hsa05205	Proteoglycans in cancer	51/1018	205/8149	6.76046e-07	5.52668e-05
hsa04550	Signaling pathways regulating pluripotency of stem cells	39/1018	143/8149	1.23762e-06	6.8862e-05
hsa05226	Gastric cancer	40/1018	149/8149	1.40706e-06	6.8862e-05
hsa04015	Rap1 signaling pathway	51/1018	210/8149	1.47411e-06	6.8862e-05
hsa05213	Endometrial cancer	21/1018	58/8149	3.0281e-06	0.000123773
hsa05218	Melanoma	23/1018	72/8149	1.18157e-05	0.000429303
hsa05217	Basal cell carcinoma	20/1018	63/8149	4.80563e-05	0.00157144
hsa05219	Bladder cancer	15/1018	41/8149	6.8219e-05	0.00187004
hsa05225	Hepatocellular carcinoma	39/1018	168/8149	7.37348e-05	0.00187004
hsa05216	Thyroid cancer	14/1018	37/8149	7.76023e-05	0.00187004
hsa04151	PI3K-Akt signaling pathway	69/1018	354/8149	8.33906e-05	0.00187004
hsa04014	Ras signaling pathway	50/1018	235/8149	8.65501e-05	0.00187004
hsa05210	Colorectal cancer	24/1018	86/8149	9.15006e-05	0.00187004
hsa04810	Regulation of actin cytoskeleton	47/1018	218/8149	0.000100226	0.00192787
hsa04115	p53 signaling pathway	21/1018	73/8149	0.000154992	0.00281569
hsa04390	Hippo signaling pathway	36/1018	157/8149	0.000179483	0.00305231
hsa05202	Transcriptional misregulation in cancer	42/1018	193/8149	0.000186686	0.00305231
hsa04310	Wnt signaling pathway	37/1018	170/8149	0.000440746	0.00686305
hsa01521	EGFR tyrosine kinase inhibitor resistance	21/1018	79/8149	0.00051005	0.0075812
hsa00900	Terpenoid backbone biosynthesis	9/1018	22/8149	0.000777167	0.0107706
hsa05212	Pancreatic cancer	20/1018	76/8149	0.000790502	0.0107706
hsa05165	Human papillomavirus infection	61/1018	331/8149	0.00098073	0.0125165
hsa04020	Calcium signaling pathway	47/1018	240/8149	0.000995199	0.0125165
hsa04668	TNF signaling pathway	26/1018	112/8149	0.00112331	0.0136046
hsa04934	Cushing syndrome	33/1018	155/8149	0.00130867	0.0152834
hsa03250	Viral life cycle - HIV-1	17/1018	63/8149	0.00141658	0.0156184
hsa05170	Human immunodeficiency virus 1 infection	42/1018	212/8149	0.00143289	0.0156184
hsa05214	Glioma	19/1018	75/8149	0.00172808	0.0182285
hsa04350	TGF-beta signaling pathway	22/1018	94/8149	0.00234935	0.0240075
hsa05223	Non-small cell lung cancer	18/1018	72/8149	0.00264726	0.026232
hsa00790	Folate biosynthesis	9/1018	26/8149	0.00307124	0.0290471
hsa04728	Dopaminergic synapse	28/1018	132/8149	0.00310901	0.0290471
hsa05417	Lipid and atherosclerosis	41/1018	215/8149	0.00338089	0.0305084
hsa05134	Legionellosis	15/1018	57/8149	0.00345202	0.0305084
hsa05215	Prostate cancer	22/1018	97/8149	0.0035574	0.0306123
hsa05230	Central carbon metabolism in cancer	17/1018	70/8149	0.00473521	0.0397029
hsa05145	Toxoplasmosis	24/1018	112/8149	0.00518899	0.04242
hsa04916	Melanogenesis	22/1018	101/8149	0.00593929	0.0464448
hsa04915	Estrogen signaling pathway	28/1018	138/8149	0.00596539	0.0464448
hsa00603	Glycosphingolipid biosynthesis - globo and isoglobo series	6/1018	15/8149	0.00688768	0.0523784
hsa05221	Acute myeloid leukemia	16/1018	67/8149	0.00717618	0.0531375
hsa04726	Serotonergic synapse	24/1018	115/8149	0.0073125	0.0531375
hsa04713	Circadian entrainment	21/1018	97/8149	0.00762305	0.0541899
hsa04210	Apoptosis	27/1018	136/8149	0.00920047	0.0640118
hsa05323	Rheumatoid arthritis	20/1018	93/8149	0.00978391	0.0661233
hsa04150	mTOR signaling pathway	30/1018	156/8149	0.00990838	0.0661233
hsa04935	Growth hormone synthesis, secretion and action	24/1018	119/8149	0.0112041	0.0732747
hsa04727	GABAergic synapse	19/1018	89/8149	0.012557	0.0799735
hsa04670	Leukocyte transendothelial migration	23/1018	114/8149	0.0127982	0.0799735
hsa04960	Aldosterone-regulated sodium reabsorption	10/1018	37/8149	0.0129621	0.0799735
hsa04012	ErbB signaling pathway	18/1018	85/8149	0.0161155	0.0975884
hsa01524	Platinum drug resistance	16/1018	73/8149	0.0164545	0.0978296
hsa05231	Choline metabolism in cancer	20/1018	98/8149	0.0172221	0.100565
hsa04979	Cholesterol metabolism	12/1018	50/8149	0.0178681	0.102507
hsa04928	Parathyroid hormone synthesis, secretion and action	21/1018	106/8149	0.0204838	0.110436
hsa04722	Neurotrophin signaling pathway	23/1018	119/8149	0.0208619	0.110436
hsa05207	Chemical carcinogenesis - receptor activation	37/1018	212/8149	0.0208814	0.110436
hsa05211	Renal cell carcinoma	15/1018	69/8149	0.0212777	0.110436
hsa04725	Cholinergic synapse	22/1018	113/8149	0.0217268	0.110436
hsa04371	Apelin signaling pathway	26/1018	139/8149	0.0217912	0.110436
hsa05418	Fluid shear stress and atherosclerosis	26/1018	139/8149	0.0217912	0.110436
hsa05131	Shigellosis	42/1018	247/8149	0.0219521	0.110436
hsa04152	AMPK signaling pathway	23/1018	120/8149	0.0228682	0.113084
hsa04930	Type II diabetes mellitus	11/1018	46/8149	0.0234422	0.113084
hsa05133	Pertussis	16/1018	76/8149	0.0236706	0.113084
hsa04724	Glutamatergic synapse	22/1018	114/8149	0.0238618	0.113084
hsa05132	Salmonella infection	42/1018	249/8149	0.0248286	0.114816
hsa04510	Focal adhesion	35/1018	201/8149	0.0249295	0.114816
hsa04914	Progesterone-mediated oocyte maturation	20/1018	102/8149	0.0258738	0.11751
hsa05140	Leishmaniasis	16/1018	77/8149	0.0265397	0.118883
hsa04520	Adherens junction	15/1018	71/8149	0.0271114	0.119803
hsa04370	VEGF signaling pathway	13/1018	59/8149	0.0277516	0.120997
hsa05032	Morphine addiction	18/1018	91/8149	0.0308175	0.128858
hsa00730	Thiamine metabolism	5/1018	15/8149	0.030866	0.128858
hsa05163	Human cytomegalovirus infection	38/1018	225/8149	0.031081	0.128858
hsa04625	C-type lectin receptor signaling pathway	20/1018	104/8149	0.0312783	0.128858
hsa04730	Long-term depression	13/1018	60/8149	0.0315249	0.128858
hsa01522	Endocrine resistance	19/1018	98/8149	0.0326427	0.13178
hsa04062	Chemokine signaling pathway	33/1018	192/8149	0.0340367	0.135732
hsa05166	Human T-cell leukemia virus 1 infection	37/1018	222/8149	0.0394209	0.155309
hsa04540	Gap junction	17/1018	88/8149	0.0429996	0.166989
hsa04360	Axon guidance	31/1018	182/8149	0.0434068	0.166989
hsa04072	Phospholipase D signaling pathway	26/1018	148/8149	0.04394	0.167074
hsa04380	Osteoclast differentiation	23/1018	128/8149	0.0446904	0.167974
hsa01212	Fatty acid metabolism	12/1018	57/8149	0.0462126	0.171722
hsa04218	Cellular senescence	27/1018	156/8149	0.0477627	0.175488
hsa04917	Prolactin signaling pathway	14/1018	70/8149	0.0485962	0.176566
hsa04964	Proximal tubule bicarbonate reclamation	6/1018	23/8149	0.0582813	0.209429
hsa05167	Kaposi sarcoma-associated herpesvirus infection	32/1018	194/8149	0.0591206	0.210135
hsa04392	Hippo signaling pathway - multiple species	7/1018	29/8149	0.0615192	0.216309
hsa04110	Cell cycle	22/1018	126/8149	0.0636195	0.220514
hsa04978	Mineral absorption	12/1018	60/8149	0.0647382	0.220514
hsa05416	Viral myocarditis	12/1018	60/8149	0.0647382	0.220514
hsa04933	AGE-RAGE signaling pathway in diabetic complications	18/1018	100/8149	0.0688109	0.231971
hsa01523	Antifolate resistance	7/1018	30/8149	0.0719685	0.24014
hsa04657	IL-17 signaling pathway	17/1018	94/8149	0.0727896	0.240426
hsa00531	Glycosaminoglycan degradation	5/1018	19/8149	0.0786474	0.254768
hsa04918	Thyroid hormone synthesis	14/1018	75/8149	0.0788577	0.254768
hsa00561	Glycerolipid metabolism	12/1018	62/8149	0.0794689	0.254768
hsa04972	Pancreatic secretion	18/1018	102/8149	0.0803234	0.255007
hsa04710	Circadian rhythm	7/1018	31/8149	0.0834036	0.261708
hsa05135	Yersinia infection	23/1018	137/8149	0.0840348	0.261708
hsa05220	Chronic myeloid leukemia	14/1018	76/8149	0.0861049	0.265193
hsa05144	Malaria	10/1018	50/8149	0.0869645	0.265193
hsa04060	Cytokine-cytokine receptor interaction	45/1018	295/8149	0.0875867	0.265193
hsa04666	Fc gamma R-mediated phagocytosis	17/1018	97/8149	0.0918845	0.275653
hsa04064	NF-kappa B signaling pathway	18/1018	104/8149	0.0930368	0.276573
hsa04929	GnRH secretion	12/1018	64/8149	0.096159	0.283279
hsa00564	Glycerophospholipid metabolism	17/1018	98/8149	0.0988975	0.288745
hsa05022	Pathways of neurodegeneration - multiple diseases	69/1018	476/8149	0.0999926	0.289359
hsa05203	Viral carcinogenesis	32/1018	204/8149	0.10099	0.289682
hsa00604	Glycosphingolipid biosynthesis - ganglio series	4/1018	15/8149	0.107408	0.305412
hsa00601	Glycosphingolipid biosynthesis - lacto and neolacto series	6/1018	27/8149	0.111737	0.314983
hsa04912	GnRH signaling pathway	16/1018	93/8149	0.113102	0.316105
hsa04919	Thyroid hormone signaling pathway	20/1018	121/8149	0.114635	0.317674
hsa04141	Protein processing in endoplasmic reticulum	27/1018	171/8149	0.116793	0.320936
hsa05033	Nicotine addiction	8/1018	40/8149	0.118224	0.322161
hsa04066	HIF-1 signaling pathway	18/1018	109/8149	0.130153	0.351735
hsa00590	Arachidonic acid metabolism	11/1018	61/8149	0.132969	0.356402
hsa04068	FoxO signaling pathway	21/1018	131/8149	0.136315	0.359477
hsa04114	Oocyte meiosis	21/1018	131/8149	0.136315	0.359477
hsa04213	Longevity regulating pathway - multiple species	11/1018	62/8149	0.144509	0.378035
hsa04971	Gastric acid secretion	13/1018	76/8149	0.147599	0.381508
hsa04070	Phosphatidylinositol signaling system	16/1018	97/8149	0.14824	0.381508
hsa03060	Protein export	5/1018	23/8149	0.150947	0.381508
hsa00450	Selenocompound metabolism	4/1018	17/8149	0.153801	0.381508
hsa00910	Nitrogen metabolism	4/1018	17/8149	0.153801	0.381508
hsa04923	Regulation of lipolysis in adipocytes	10/1018	56/8149	0.154359	0.381508
hsa04071	Sphingolipid signaling pathway	19/1018	119/8149	0.154861	0.381508
hsa04024	cAMP signaling pathway	33/1018	221/8149	0.156361	0.381508
hsa05120	Epithelial cell signaling in Helicobacter pylori infection	12/1018	70/8149	0.157876	0.381508
hsa05100	Bacterial invasion of epithelial cells	13/1018	77/8149	0.158535	0.381508
hsa04140	Autophagy - animal	22/1018	141/8149	0.15867	0.381508
hsa04975	Fat digestion and absorption	8/1018	43/8149	0.160992	0.384266
hsa04640	Hematopoietic cell lineage	16/1018	99/8149	0.167821	0.395946
hsa05222	Small cell lung cancer	15/1018	92/8149	0.168807	0.395946
hsa04610	Complement and coagulation cascades	14/1018	85/8149	0.169518	0.395946
hsa00534	Glycosaminoglycan biosynthesis - heparan sulfate / heparin	5/1018	24/8149	0.172292	0.399572
hsa05034	Alcoholism	28/1018	187/8149	0.175998	0.40529
hsa05152	Tuberculosis	27/1018	180/8149	0.178746	0.406
hsa00061	Fatty acid biosynthesis	4/1018	18/8149	0.179374	0.406
hsa04926	Relaxin signaling pathway	20/1018	129/8149	0.180031	0.406
hsa05321	Inflammatory bowel disease	11/1018	65/8149	0.182095	0.407842
hsa04931	Insulin resistance	17/1018	108/8149	0.186641	0.41518
hsa04145	Phagosome	23/1018	152/8149	0.190096	0.420009
hsa04330	Notch signaling pathway	10/1018	59/8149	0.195642	0.429362
hsa05142	Chagas disease	16/1018	102/8149	0.199547	0.432131
hsa05146	Amoebiasis	16/1018	102/8149	0.199547	0.432131
hsa04611	Platelet activation	19/1018	124/8149	0.201871	0.434071
hsa04215	Apoptosis - multiple species	6/1018	32/8149	0.203098	0.434071
hsa04921	Oxytocin signaling pathway	23/1018	154/8149	0.207963	0.441583
hsa04720	Long-term potentiation	11/1018	67/8149	0.209433	0.441837
hsa05161	Hepatitis B	24/1018	162/8149	0.213449	0.447422
hsa04723	Retrograde endocannabinoid signaling	22/1018	148/8149	0.221014	0.460329
hsa04664	Fc epsilon RI signaling pathway	11/1018	68/8149	0.223718	0.463012
hsa04973	Carbohydrate digestion and absorption	8/1018	47/8149	0.227346	0.467561
hsa00532	Glycosaminoglycan biosynthesis - chondroitin sulfate / dermatan sulfate	4/1018	20/8149	0.234153	0.469579
hsa00670	One carbon pool by folate	4/1018	20/8149	0.234153	0.469579
hsa04936	Alcoholic liver disease	21/1018	142/8149	0.234991	0.469579
hsa04750	Inflammatory mediator regulation of TRP channels	15/1018	98/8149	0.23776	0.469579
hsa04925	Aldosterone synthesis and secretion	15/1018	98/8149	0.23776	0.469579
hsa04920	Adipocytokine signaling pathway	11/1018	69/8149	0.23838	0.469579
hsa05031	Amphetamine addiction	11/1018	69/8149	0.23838	0.469579
hsa04261	Adrenergic signaling in cardiomyocytes	22/1018	150/8149	0.240661	0.471234
hsa01040	Biosynthesis of unsaturated fatty acids	5/1018	27/8149	0.242245	0.471513
hsa04216	Ferroptosis	7/1018	41/8149	0.246153	0.476285
hsa05322	Systemic lupus erythematosus	20/1018	136/8149	0.249974	0.480833
hsa04217	Necroptosis	23/1018	159/8149	0.25591	0.488237
hsa05130	Pathogenic Escherichia coli infection	28/1018	197/8149	0.259129	0.488237
hsa04910	Insulin signaling pathway	20/1018	137/8149	0.260786	0.488237
hsa00520	Amino sugar and nucleotide sugar metabolism	8/1018	49/8149	0.263707	0.488237
hsa00565	Ether lipid metabolism	8/1018	49/8149	0.263707	0.488237
hsa04672	Intestinal immune network for IgA production	8/1018	49/8149	0.263707	0.488237
hsa04613	Neutrophil extracellular trap formation	27/1018	190/8149	0.264275	0.488237
hsa04742	Taste transduction	13/1018	86/8149	0.273378	0.502216
hsa03018	RNA degradation	12/1018	79/8149	0.278787	0.509292
hsa04530	Tight junction	24/1018	169/8149	0.280762	0.510051
hsa04137	Mitophagy - animal	11/1018	72/8149	0.284334	0.513686
hsa04927	Cortisol synthesis and secretion	10/1018	65/8149	0.290008	0.521058
hsa00330	Arginine and proline metabolism	8/1018	51/8149	0.301626	0.533975
hsa04913	Ovarian steroidogenesis	8/1018	51/8149	0.301626	0.533975
hsa04512	ECM-receptor interaction	13/1018	88/8149	0.302096	0.533975
hsa05169	Epstein-Barr virus infection	28/1018	202/8149	0.305891	0.537776
hsa04270	Vascular smooth muscle contraction	19/1018	134/8149	0.312586	0.542307
hsa05143	African trypanosomiasis	6/1018	37/8149	0.313073	0.542307
hsa04211	Longevity regulating pathway	13/1018	89/8149	0.31676	0.542307
hsa04976	Bile secretion	13/1018	89/8149	0.31676	0.542307
hsa05235	PD-L1 expression and PD-1 checkpoint pathway in cancer	13/1018	89/8149	0.31676	0.542307
hsa05017	Spinocerebellar ataxia	20/1018	143/8149	0.329009	0.560344
hsa04144	Endocytosis	34/1018	251/8149	0.331975	0.560627
hsa03320	PPAR signaling pathway	11/1018	75/8149	0.332604	0.560627
hsa04922	Glucagon signaling pathway	15/1018	107/8149	0.357494	0.59949
hsa03460	Fanconi anemia pathway	8/1018	54/8149	0.360448	0.60136
hsa05412	Arrhythmogenic right ventricular cardiomyopathy	11/1018	77/8149	0.365648	0.606938
hsa00514	Other types of O-glycan biosynthesis	7/1018	47/8149	0.371257	0.610522
hsa04659	Th17 cell differentiation	15/1018	108/8149	0.371541	0.610522
hsa00592	alpha-Linolenic acid metabolism	4/1018	25/8149	0.381899	0.622003
hsa04612	Antigen processing and presentation	11/1018	78/8149	0.382332	0.622003
hsa04911	Insulin secretion	12/1018	86/8149	0.387585	0.624567
hsa00310	Lysine degradation	9/1018	63/8149	0.387728	0.624567
hsa05010	Alzheimer disease	50/1018	384/8149	0.397967	0.637917
hsa04950	Maturity onset diabetes of the young	4/1018	26/8149	0.411685	0.656688
hsa05030	Cocaine addiction	7/1018	49/8149	0.41427	0.657603
hsa00562	Inositol phosphate metabolism	10/1018	73/8149	0.429207	0.678022
hsa00510	N-Glycan biosynthesis	7/1018	50/8149	0.435721	0.685004
hsa05206	MicroRNAs in cancer	40/1018	310/8149	0.438269	0.685713
hsa04966	Collecting duct acid secretion	4/1018	27/8149	0.441153	0.686938
hsa00071	Fatty acid degradation	6/1018	43/8149	0.453289	0.702491
hsa04630	JAK-STAT signaling pathway	21/1018	162/8149	0.463432	0.714822
hsa04970	Salivary secretion	12/1018	92/8149	0.483477	0.74224
hsa00591	Linoleic acid metabolism	4/1018	29/8149	0.498602	0.748895
hsa00250	Alanine, aspartate and glutamate metabolism	5/1018	37/8149	0.498896	0.748895
hsa05160	Hepatitis C	20/1018	157/8149	0.499208	0.748895
hsa04514	Cell adhesion molecules	19/1018	149/8149	0.49922	0.748895
hsa01232	Nucleotide metabolism	11/1018	85/8149	0.499263	0.748895
hsa04721	Synaptic vesicle cycle	10/1018	78/8149	0.516448	0.771134
hsa05208	Chemical carcinogenesis - reactive oxygen species	28/1018	223/8149	0.519607	0.772326
hsa00340	Histidine metabolism	3/1018	22/8149	0.530459	0.784887
hsa00533	Glycosaminoglycan biosynthesis - keratan sulfate	2/1018	14/8149	0.537194	0.791272
hsa04620	Toll-like receptor signaling pathway	13/1018	104/8149	0.544027	0.793292
hsa05150	Staphylococcus aureus infection	12/1018	96/8149	0.545843	0.793292
hsa05414	Dilated cardiomyopathy	12/1018	96/8149	0.545843	0.793292
hsa01240	Biosynthesis of cofactors	19/1018	153/8149	0.548522	0.793659
hsa05310	Asthma	4/1018	31/8149	0.553348	0.797114
hsa04340	Hedgehog signaling pathway	7/1018	56/8149	0.560116	0.798629
hsa00515	Mannose type O-glycan biosynthesis	3/1018	23/8149	0.561727	0.798629
hsa04614	Renin-angiotensin system	3/1018	23/8149	0.561727	0.798629
hsa00260	Glycine, serine and threonine metabolism	5/1018	40/8149	0.571132	0.807085
hsa04932	Non-alcoholic fatty liver disease	19/1018	155/8149	0.572611	0.807085
hsa05410	Hypertrophic cardiomyopathy	11/1018	90/8149	0.579342	0.810085
hsa00480	Glutathione metabolism	7/1018	57/8149	0.579694	0.810085
hsa03013	Nucleocytoplasmic transport	13/1018	108/8149	0.60141	0.833233
hsa00051	Fructose and mannose metabolism	4/1018	33/8149	0.604746	0.833233
hsa04061	Viral protein interaction with cytokine and cytokine receptor	12/1018	100/8149	0.60536	0.833233
hsa05110	Vibrio cholerae infection	6/1018	50/8149	0.606451	0.833233
hsa00360	Phenylalanine metabolism	2/1018	16/8149	0.611959	0.836426
hsa00380	Tryptophan metabolism	5/1018	42/8149	0.616135	0.836426
hsa04022	cGMP-PKG signaling pathway	20/1018	167/8149	0.616448	0.836426
hsa04621	NOD-like receptor signaling pathway	22/1018	184/8149	0.621991	0.840459
hsa00270	Cysteine and methionine metabolism	6/1018	51/8149	0.62637	0.842893
hsa04940	Type I diabetes mellitus	5/1018	43/8149	0.637562	0.854438
hsa04924	Renin secretion	8/1018	69/8149	0.644405	0.860084
hsa00563	Glycosylphosphatidylinositol (GPI)-anchor biosynthesis	3/1018	26/8149	0.647514	0.86072
hsa04962	Vasopressin-regulated water reabsorption	5/1018	44/8149	0.658234	0.865577
hsa05164	Influenza A	20/1018	171/8149	0.659815	0.865577
hsa04260	Cardiac muscle contraction	10/1018	87/8149	0.660129	0.865577
hsa00600	Sphingolipid metabolism	6/1018	53/8149	0.664403	0.865577
hsa04961	Endocrine and other factor-regulated calcium reabsorption	6/1018	53/8149	0.664403	0.865577
hsa00062	Fatty acid elongation	3/1018	27/8149	0.67331	0.869604
hsa00760	Nicotinate and nicotinamide metabolism	4/1018	36/8149	0.674699	0.869604
hsa00511	Other glycan degradation	2/1018	18/8149	0.677126	0.869604
hsa02010	ABC transporters	5/1018	45/8149	0.678132	0.869604
hsa04142	Lysosome	15/1018	132/8149	0.692954	0.884278
hsa01250	Biosynthesis of nucleotide sugars	4/1018	37/8149	0.696009	0.884278
hsa00650	Butanoate metabolism	3/1018	28/8149	0.697687	0.884278
hsa04120	Ubiquitin mediated proteolysis	16/1018	142/8149	0.709514	0.894008
hsa04662	B cell receptor signaling pathway	9/1018	82/8149	0.711266	0.894008
hsa05330	Allograft rejection	4/1018	38/8149	0.7163	0.894008
hsa05340	Primary immunodeficiency	4/1018	38/8149	0.7163	0.894008
hsa04658	Th1 and Th2 cell differentiation	10/1018	92/8149	0.728344	0.905583
hsa00513	Various types of N-glycan biosynthesis	4/1018	39/8149	0.735576	0.905674
hsa00920	Sulfur metabolism	1/1018	10/8149	0.736901	0.905674
hsa00030	Pentose phosphate pathway	3/1018	30/8149	0.742247	0.905674
hsa00630	Glyoxylate and dicarboxylate metabolism	3/1018	30/8149	0.742247	0.905674
hsa00230	Purine metabolism	14/1018	128/8149	0.742983	0.905674
hsa05020	Prion disease	31/1018	273/8149	0.745035	0.905674
hsa05171	Coronavirus disease - COVID-19	26/1018	232/8149	0.754677	0.913594
hsa00770	Pantothenate and CoA biosynthesis	2/1018	21/8149	0.757833	0.913594
hsa03040	Spliceosome	16/1018	147/8149	0.759931	0.913594
hsa05162	Measles	15/1018	139/8149	0.766345	0.916944
hsa00130	Ubiquinone and other terpenoid-quinone biosynthesis	1/1018	11/8149	0.769809	0.916944
hsa03440	Homologous recombination	4/1018	41/8149	0.771131	0.916944
hsa00220	Arginine biosynthesis	2/1018	22/8149	0.780571	0.920142
hsa04136	Autophagy - other	3/1018	32/8149	0.781416	0.920142
hsa05332	Graft-versus-host disease	4/1018	42/8149	0.787446	0.920142
hsa04622	RIG-I-like receptor signaling pathway	7/1018	70/8149	0.788131	0.920142
hsa05014	Amyotrophic lateral sclerosis	41/1018	364/8149	0.78815	0.920142
hsa00140	Steroid hormone biosynthesis	6/1018	61/8149	0.790703	0.920142
hsa05012	Parkinson disease	29/1018	266/8149	0.812607	0.942279
hsa01230	Biosynthesis of amino acids	7/1018	75/8149	0.843746	0.967649
hsa00500	Starch and sucrose metabolism	3/1018	36/8149	0.845028	0.967649
hsa03030	DNA replication	3/1018	36/8149	0.845028	0.967649
hsa05168	Herpes simplex virus 1 infection	55/1018	495/8149	0.848607	0.967649
hsa04650	Natural killer cell mediated cytotoxicity	13/1018	131/8149	0.849282	0.967649
hsa04660	T cell receptor signaling pathway	10/1018	104/8149	0.852659	0.968123
hsa00010	Glycolysis / Gluconeogenesis	6/1018	67/8149	0.858861	0.971791
hsa00240	Pyrimidine metabolism	5/1018	58/8149	0.866458	0.972004
hsa00280	Valine, leucine and isoleucine degradation	4/1018	48/8149	0.866615	0.972004
hsa00830	Retinol metabolism	6/1018	68/8149	0.868225	0.972004
hsa03015	mRNA surveillance pathway	9/1018	97/8149	0.87094	0.972004
hsa05204	Chemical carcinogenesis - DNA adducts	6/1018	69/8149	0.877065	0.975511
hsa04744	Phototransduction	2/1018	29/8149	0.893199	0.990088
hsa00120	Primary bile acid biosynthesis	1/1018	17/8149	0.896784	0.990704
hsa04714	Thermogenesis	23/1018	232/8149	0.907531	0.998966
hsa04974	Protein digestion and absorption	9/1018	103/8149	0.910458	0.998966
hsa00052	Galactose metabolism	2/1018	31/8149	0.913739	0.998966
hsa05016	Huntington disease	31/1018	306/8149	0.916483	0.998966
hsa04130	SNARE interactions in vesicular transport	2/1018	33/8149	0.930527	1
hsa03022	Basal transcription factors	3/1018	45/8149	0.932451	1
hsa00980	Metabolism of xenobiotics by cytochrome P450	6/1018	78/8149	0.936363	1
hsa03020	RNA polymerase	2/1018	34/8149	0.937714	1
hsa03050	Proteasome	3/1018	46/8149	0.938651	1
hsa00620	Pyruvate metabolism	3/1018	47/8149	0.944322	1
hsa00983	Drug metabolism - other enzymes	6/1018	80/8149	0.945438	1
hsa04080	Neuroactive ligand-receptor interaction	36/1018	362/8149	0.946595	1
hsa00350	Tyrosine metabolism	2/1018	36/8149	0.950025	1
hsa00512	Mucin type O-glycan biosynthesis	2/1018	36/8149	0.950025	1
hsa04146	Peroxisome	6/1018	82/8149	0.953336	1
hsa01200	Carbon metabolism	9/1018	115/8149	0.959561	1
hsa04623	Cytosolic DNA-sensing pathway	4/1018	63/8149	0.963596	1
hsa05320	Autoimmune thyroid disease	3/1018	53/8149	0.969301	1
hsa00020	Citrate cycle (TCA cycle)	1/1018	30/8149	0.981884	1
hsa00053	Ascorbate and aldarate metabolism	1/1018	30/8149	0.981884	1
hsa00410	beta-Alanine metabolism	1/1018	31/8149	0.984155	1
hsa00982	Drug metabolism - cytochrome P450	4/1018	72/8149	0.984413	1
hsa03420	Nucleotide excision repair	2/1018	47/8149	0.985632	1
hsa00640	Propanoate metabolism	1/1018	32/8149	0.986142	1
hsa00040	Pentose and glucuronate interconversions	1/1018	35/8149	0.99073	1
hsa03010	Ribosome	11/1018	158/8149	0.991802	1
hsa03008	Ribosome biogenesis in eukaryotes	6/1018	109/8149	0.995392	1
hsa05415	Diabetic cardiomyopathy	14/1018	203/8149	0.996865	1
hsa00970	Aminoacyl-tRNA biosynthesis	2/1018	66/8149	0.998486	1
hsa00190	Oxidative phosphorylation	7/1018	134/8149	0.998602	1
hsa04740	Olfactory transduction	3/1018	439/8149	1	1

## Sheet: 1×_Down_Overlap
ID	Description	GeneRatio	BackgrRatio	pvalue	adj.pvalue
hsa04115	p53 signaling pathway	16/236	73/8149	1.78933e-10	4.70595e-08
hsa05202	Transcriptional misregulation in cancer	20/236	193/8149	6.83769e-07	6.6126e-05
hsa05216	Thyroid cancer	9/236	37/8149	7.54288e-07	6.6126e-05
hsa05224	Breast cancer	16/236	147/8149	4.89682e-06	0.000317426
hsa05210	Colorectal cancer	12/236	86/8149	6.03471e-06	0.000317426
hsa04151	PI3K-Akt signaling pathway	26/236	354/8149	1.06559e-05	0.00042785
hsa05217	Basal cell carcinoma	10/236	63/8149	1.13876e-05	0.00042785
hsa05218	Melanoma	10/236	72/8149	3.80225e-05	0.00124999
hsa05214	Glioma	10/236	75/8149	5.44748e-05	0.00159187
hsa05223	Non-small cell lung cancer	9/236	72/8149	0.000213523	0.00561564
hsa05213	Endometrial cancer	8/236	58/8149	0.000241103	0.00576455
hsa04010	MAPK signaling pathway	20/236	294/8149	0.000325662	0.00713743
hsa04068	FoxO signaling pathway	12/236	131/8149	0.000396476	0.00802102
hsa05206	MicroRNAs in cancer	20/236	310/8149	0.000643603	0.0120905
hsa05205	Proteoglycans in cancer	15/236	205/8149	0.000872293	0.0152942
hsa04015	Rap1 signaling pathway	15/236	210/8149	0.00111551	0.0183363
hsa05226	Gastric cancer	12/236	149/8149	0.00125368	0.0192602
hsa05222	Small cell lung cancer	9/236	92/8149	0.00132042	0.0192602
hsa05212	Pancreatic cancer	8/236	76/8149	0.001517	0.0192602
hsa05220	Chronic myeloid leukemia	8/236	76/8149	0.001517	0.0192602
hsa04350	TGF-beta signaling pathway	9/236	94/8149	0.00153788	0.0192602
hsa05225	Hepatocellular carcinoma	12/236	168/8149	0.00344412	0.0411729
hsa04964	Proximal tubule bicarbonate reclamation	4/236	23/8149	0.00393548	0.0450013
hsa05219	Bladder cancer	5/236	41/8149	0.00625093	0.0684998
hsa04360	Axon guidance	12/236	182/8149	0.00651711	0.06856
hsa05215	Prostate cancer	8/236	97/8149	0.00692652	0.0700644
hsa01522	Endocrine resistance	8/236	98/8149	0.00735918	0.0716839
hsa04550	Signaling pathways regulating pluripotency of stem cells	10/236	143/8149	0.00847675	0.0796209
hsa04310	Wnt signaling pathway	11/236	170/8149	0.0103228	0.093617
hsa04110	Cell cycle	9/236	126/8149	0.0107451	0.0941985
hsa05169	Epstein-Barr virus infection	12/236	202/8149	0.0142735	0.121095
hsa04218	Cellular senescence	10/236	156/8149	0.0150426	0.123632
hsa04390	Hippo signaling pathway	10/236	157/8149	0.0156714	0.124896
hsa04210	Apoptosis	9/236	136/8149	0.0170616	0.131976
hsa05418	Fluid shear stress and atherosclerosis	9/236	139/8149	0.0193995	0.145774
hsa00250	Alanine, aspartate and glutamate metabolism	4/236	37/8149	0.0214235	0.15228
hsa04960	Aldosterone-regulated sodium reabsorption	4/236	37/8149	0.0214235	0.15228
hsa04933	AGE-RAGE signaling pathway in diabetic complications	7/236	100/8149	0.0256704	0.177666
hsa01521	EGFR tyrosine kinase inhibitor resistance	6/236	79/8149	0.0265674	0.17916
hsa05166	Human T-cell leukemia virus 1 infection	12/236	222/8149	0.0276466	0.181777
hsa05160	Hepatitis C	9/236	157/8149	0.0384883	0.246888
hsa04020	Calcium signaling pathway	12/236	240/8149	0.0459751	0.275962
hsa00514	Other types of O-glycan biosynthesis	4/236	47/8149	0.0463381	0.275962
hsa04670	Leukocyte transendothelial migration	7/236	114/8149	0.0472179	0.275962
hsa04724	Glutamatergic synapse	7/236	114/8149	0.0472179	0.275962
hsa05230	Central carbon metabolism in cancer	5/236	70/8149	0.0516798	0.295474
hsa04935	Growth hormone synthesis, secretion and action	7/236	119/8149	0.0570784	0.319396
hsa04072	Phospholipase D signaling pathway	8/236	148/8149	0.0653499	0.358063
hsa04014	Ras signaling pathway	11/236	235/8149	0.0792354	0.425252
hsa04064	NF-kappa B signaling pathway	6/236	104/8149	0.0808463	0.425252
hsa00512	Mucin type O-glycan biosynthesis	3/236	36/8149	0.085154	0.430625
hsa00450	Selenocompound metabolism	2/236	17/8149	0.085417	0.430625
hsa04928	Parathyroid hormone synthesis, secretion and action	6/236	106/8149	0.0867799	0.430625
hsa04931	Insulin resistance	6/236	108/8149	0.0929471	0.451542
hsa05417	Lipid and atherosclerosis	10/236	215/8149	0.0944289	0.451542
hsa04630	JAK-STAT signaling pathway	8/236	162/8149	0.097986	0.452826
hsa04080	Neuroactive ligand-receptor interaction	15/236	362/8149	0.102905	0.452826
hsa00260	Glycine, serine and threonine metabolism	3/236	40/8149	0.108531	0.452826
hsa05033	Nicotine addiction	3/236	40/8149	0.108531	0.452826
hsa03250	Viral life cycle - HIV-1	4/236	63/8149	0.109071	0.452826
hsa05167	Kaposi sarcoma-associated herpesvirus infection	9/236	194/8149	0.110232	0.452826
hsa04512	ECM-receptor interaction	5/236	88/8149	0.111345	0.452826
hsa04540	Gap junction	5/236	88/8149	0.111345	0.452826
hsa00670	One carbon pool by folate	2/236	20/8149	0.112864	0.452826
hsa03440	Homologous recombination	3/236	41/8149	0.114727	0.452826
hsa04727	GABAergic synapse	5/236	89/8149	0.115359	0.452826
hsa05235	PD-L1 expression and PD-1 checkpoint pathway in cancer	5/236	89/8149	0.115359	0.452826
hsa04658	Th1 and Th2 cell differentiation	5/236	92/8149	0.127807	0.484878
hsa05221	Acute myeloid leukemia	4/236	67/8149	0.128737	0.484878
hsa04510	Focal adhesion	9/236	201/8149	0.129055	0.484878
hsa00220	Arginine biosynthesis	2/236	22/8149	0.132247	0.489871
hsa04917	Prolactin signaling pathway	4/236	70/8149	0.144386	0.527409
hsa04930	Type II diabetes mellitus	3/236	46/8149	0.147562	0.531626
hsa01524	Platinum drug resistance	4/236	73/8149	0.160738	0.55226
hsa05207	Chemical carcinogenesis - receptor activation	9/236	212/8149	0.161831	0.55226
hsa04934	Cushing syndrome	7/236	155/8149	0.162769	0.55226
hsa05165	Human papillomavirus infection	13/236	331/8149	0.163415	0.55226
hsa04061	Viral protein interaction with cytokine and cytokine receptor	5/236	100/8149	0.163788	0.55226
hsa00230	Purine metabolism	6/236	128/8149	0.166648	0.554396
hsa04926	Relaxin signaling pathway	6/236	129/8149	0.170856	0.554396
hsa01230	Biosynthesis of amino acids	4/236	75/8149	0.172001	0.554396
hsa04979	Cholesterol metabolism	3/236	50/8149	0.175744	0.554396
hsa05144	Malaria	3/236	50/8149	0.175744	0.554396
hsa04974	Protein digestion and absorption	5/236	103/8149	0.17823	0.554396
hsa04650	Natural killer cell mediated cytotoxicity	6/236	131/8149	0.179404	0.554396
hsa00270	Cysteine and methionine metabolism	3/236	51/8149	0.183013	0.554396
hsa00601	Glycosphingolipid biosynthesis - lacto and neolacto series	2/236	27/8149	0.183393	0.554396
hsa05161	Hepatitis B	7/236	162/8149	0.189772	0.567158
hsa05130	Pathogenic Escherichia coli infection	8/236	197/8149	0.211898	0.62617
hsa04340	Hedgehog signaling pathway	3/236	56/8149	0.220441	0.637099
hsa04923	Regulation of lipolysis in adipocytes	3/236	56/8149	0.220441	0.637099
hsa04668	TNF signaling pathway	5/236	112/8149	0.224169	0.6392
hsa04710	Circadian rhythm	2/236	31/8149	0.226029	0.6392
hsa04012	ErbB signaling pathway	4/236	85/8149	0.23191	0.648855
hsa04215	Apoptosis - multiple species	2/236	32/8149	0.236813	0.655553
hsa05203	Viral carcinogenesis	8/236	204/8149	0.239289	0.655553
hsa04330	Notch signaling pathway	3/236	59/8149	0.243593	0.660464
hsa04978	Mineral absorption	3/236	60/8149	0.251399	0.674672
hsa00920	Sulfur metabolism	1/236	10/8149	0.254759	0.676407
hsa04976	Bile secretion	4/236	89/8149	0.257189	0.676407
hsa04213	Longevity regulating pathway - multiple species	3/236	62/8149	0.267115	0.689502
hsa04152	AMPK signaling pathway	5/236	120/8149	0.26763	0.689502
hsa05032	Morphine addiction	4/236	91/8149	0.270033	0.689502
hsa04919	Thyroid hormone signaling pathway	5/236	121/8149	0.273196	0.690871
hsa04912	GnRH signaling pathway	4/236	93/8149	0.282988	0.708818
hsa05143	African trypanosomiasis	2/236	37/8149	0.290938	0.714525
hsa05132	Salmonella infection	9/236	249/8149	0.295513	0.714525
hsa04810	Regulation of actin cytoskeleton	8/236	218/8149	0.297277	0.714525
hsa04150	mTOR signaling pathway	6/236	156/8149	0.298022	0.714525
hsa00970	Aminoacyl-tRNA biosynthesis	3/236	66/8149	0.298851	0.714525
hsa05340	Primary immunodeficiency	2/236	38/8149	0.301737	0.714927
hsa04024	cAMP signaling pathway	8/236	221/8149	0.310137	0.715865
hsa04380	Osteoclast differentiation	5/236	128/8149	0.312766	0.715865
hsa04750	Inflammatory mediator regulation of TRP channels	4/236	98/8149	0.315743	0.715865
hsa04925	Aldosterone synthesis and secretion	4/236	98/8149	0.315743	0.715865
hsa05231	Choline metabolism in cancer	4/236	98/8149	0.315743	0.715865
hsa05031	Amphetamine addiction	3/236	69/8149	0.322795	0.719449
hsa05211	Renal cell carcinoma	3/236	69/8149	0.322795	0.719449
hsa05163	Human cytomegalovirus infection	8/236	225/8149	0.327461	0.723717
hsa04916	Melanogenesis	4/236	101/8149	0.33556	0.729722
hsa04728	Dopaminergic synapse	5/236	132/8149	0.335728	0.729722
hsa05142	Chagas disease	4/236	102/8149	0.34218	0.732992
hsa04270	Vascular smooth muscle contraction	5/236	134/8149	0.347267	0.732992
hsa04060	Cytokine-cytokine receptor interaction	10/236	295/8149	0.35057	0.732992
hsa00562	Inositol phosphate metabolism	3/236	73/8149	0.354722	0.732992
hsa04620	Toll-like receptor signaling pathway	4/236	104/8149	0.35543	0.732992
hsa00603	Glycosphingolipid biosynthesis - globo and isoglobo series	1/236	15/8149	0.356741	0.732992
hsa00604	Glycosphingolipid biosynthesis - ganglio series	1/236	15/8149	0.356741	0.732992
hsa04910	Insulin signaling pathway	5/236	137/8149	0.364618	0.73748
hsa04915	Estrogen signaling pathway	5/236	138/8149	0.370408	0.73748
hsa04922	Glucagon signaling pathway	4/236	107/8149	0.375302	0.73748
hsa00430	Taurine and hypotaurine metabolism	1/236	16/8149	0.375405	0.73748
hsa02010	ABC transporters	2/236	45/8149	0.376161	0.73748
hsa04371	Apelin signaling pathway	5/236	139/8149	0.376199	0.73748
hsa04971	Gastric acid secretion	3/236	76/8149	0.378554	0.73748
hsa04659	Th17 cell differentiation	4/236	108/8149	0.381917	0.73856
hsa04721	Synaptic vesicle cycle	3/236	78/8149	0.394344	0.755597
hsa04973	Carbohydrate digestion and absorption	2/236	47/8149	0.396867	0.755597
hsa05017	Spinocerebellar ataxia	5/236	143/8149	0.399346	0.755597
hsa04725	Cholinergic synapse	4/236	113/8149	0.414849	0.772798
hsa05170	Human immunodeficiency virus 1 infection	7/236	212/8149	0.416667	0.772798
hsa05030	Cocaine addiction	2/236	49/8149	0.417252	0.772798
hsa04662	B cell receptor signaling pathway	3/236	82/8149	0.42559	0.782728
hsa04514	Cell adhesion molecules	5/236	149/8149	0.433887	0.790456
hsa04913	Ovarian steroidogenesis	2/236	51/8149	0.437287	0.790456
hsa04261	Adrenergic signaling in cardiomyocytes	5/236	150/8149	0.439609	0.790456
hsa00100	Steroid biosynthesis	1/236	20/8149	0.444819	0.790456
hsa00532	Glycosaminoglycan biosynthesis - chondroitin sulfate / dermatan sulfate	1/236	20/8149	0.444819	0.790456
hsa04145	Phagosome	5/236	152/8149	0.451012	0.795869
hsa04911	Insulin secretion	3/236	86/8149	0.456265	0.795869
hsa04961	Endocrine and other factor-regulated calcium reabsorption	2/236	53/8149	0.456944	0.795869
hsa04921	Oxytocin signaling pathway	5/236	154/8149	0.462354	0.797301
hsa04260	Cardiac muscle contraction	3/236	87/8149	0.463829	0.797301
hsa04211	Longevity regulating pathway	3/236	89/8149	0.478818	0.817721
hsa04217	Necroptosis	5/236	159/8149	0.490398	0.823824
hsa00515	Mannose type O-glycan biosynthesis	1/236	23/8149	0.491788	0.823824
hsa03430	Mismatch repair	1/236	23/8149	0.491788	0.823824
hsa00480	Glutathione metabolism	2/236	57/8149	0.495039	0.82402
hsa04970	Salivary secretion	3/236	92/8149	0.500928	0.828579
hsa00534	Glycosaminoglycan biosynthesis - heparan sulfate / heparin	1/236	24/8149	0.506548	0.830154
hsa05323	Rheumatoid arthritis	3/236	93/8149	0.508193	0.830154
hsa04370	VEGF signaling pathway	2/236	59/8149	0.513444	0.833554
hsa05416	Viral myocarditis	2/236	60/8149	0.52248	0.840173
hsa05414	Dilated cardiomyopathy	3/236	96/8149	0.529651	0.840173
hsa00790	Folate biosynthesis	1/236	26/8149	0.534799	0.840173
hsa04950	Maturity onset diabetes of the young	1/236	26/8149	0.534799	0.840173
hsa03015	mRNA surveillance pathway	3/236	97/8149	0.536688	0.840173
hsa04713	Circadian entrainment	3/236	97/8149	0.536688	0.840173
hsa00310	Lysine degradation	2/236	63/8149	0.548908	0.851034
hsa00650	Butanoate metabolism	1/236	28/8149	0.561439	0.851034
hsa05135	Yersinia infection	4/236	137/8149	0.56457	0.851034
hsa04927	Cortisol synthesis and secretion	2/236	65/8149	0.565951	0.851034
hsa05321	Inflammatory bowel disease	2/236	65/8149	0.565951	0.851034
hsa04914	Progesterone-mediated oocyte maturation	3/236	102/8149	0.570958	0.851034
hsa04972	Pancreatic secretion	3/236	102/8149	0.570958	0.851034
hsa05146	Amoebiasis	3/236	102/8149	0.570958	0.851034
hsa04392	Hippo signaling pathway - multiple species	1/236	29/8149	0.574184	0.851034
hsa04660	T cell receptor signaling pathway	3/236	104/8149	0.584222	0.851034
hsa00020	Citrate cycle (TCA cycle)	1/236	30/8149	0.58656	0.851034
hsa01523	Antifolate resistance	1/236	30/8149	0.58656	0.851034
hsa00830	Retinol metabolism	2/236	68/8149	0.59064	0.851034
hsa04664	Fc epsilon RI signaling pathway	2/236	68/8149	0.59064	0.851034
hsa04120	Ubiquitin mediated proteolysis	4/236	142/8149	0.593116	0.851034
hsa00410	beta-Alanine metabolism	1/236	31/8149	0.598578	0.851034
hsa04920	Adipocytokine signaling pathway	2/236	69/8149	0.598636	0.851034
hsa04066	HIF-1 signaling pathway	3/236	109/8149	0.616228	0.871333
hsa04723	Retrograde endocannabinoid signaling	4/236	148/8149	0.62588	0.880249
hsa05145	Toxoplasmosis	3/236	112/8149	0.634621	0.883774
hsa05034	Alcoholism	5/236	187/8149	0.635108	0.883774
hsa04918	Thyroid hormone synthesis	2/236	75/8149	0.644149	0.886126
hsa04613	Neutrophil extracellular trap formation	5/236	190/8149	0.64906	0.886126
hsa05133	Pertussis	2/236	76/8149	0.651327	0.886126
hsa04726	Serotonergic synapse	3/236	115/8149	0.652395	0.886126
hsa03030	DNA replication	1/236	36/8149	0.653644	0.886126
hsa05412	Arrhythmogenic right ventricular cardiomyopathy	2/236	77/8149	0.65839	0.887982
hsa04932	Non-alcoholic fatty liver disease	4/236	155/8149	0.661939	0.888214
hsa03018	RNA degradation	2/236	79/8149	0.672173	0.896758
hsa04071	Sphingolipid signaling pathway	3/236	119/8149	0.675126	0.896758
hsa04216	Ferroptosis	1/236	41/8149	0.701185	0.923106
hsa04611	Platelet activation	3/236	124/8149	0.701982	0.923106
hsa04022	cGMP-PKG signaling pathway	4/236	167/8149	0.71812	0.935248
hsa04940	Type I diabetes mellitus	1/236	43/8149	0.718328	0.935248
hsa04962	Vasopressin-regulated water reabsorption	1/236	44/8149	0.726528	0.941266
hsa05164	Influenza A	4/236	171/8149	0.735252	0.944867
hsa04114	Oocyte meiosis	3/236	131/8149	0.736706	0.944867
hsa05410	Hypertrophic cardiomyopathy	2/236	90/8149	0.740086	0.944867
hsa00620	Pyruvate metabolism	1/236	47/8149	0.749731	0.947977
hsa03420	Nucleotide excision repair	1/236	47/8149	0.749731	0.947977
hsa05322	Systemic lupus erythematosus	3/236	136/8149	0.759505	0.95574
hsa04672	Intestinal immune network for IgA production	1/236	49/8149	0.7641	0.956944
hsa05162	Measles	3/236	139/8149	0.772405	0.960193
hsa04070	Phosphatidylinositol signaling system	2/236	97/8149	0.776777	0.960193
hsa00330	Arginine and proline metabolism	1/236	51/8149	0.777646	0.960193
hsa05010	Alzheimer disease	9/236	384/8149	0.78894	0.969585
hsa03460	Fanconi anemia pathway	1/236	54/8149	0.796528	0.974357
hsa03040	Spliceosome	3/236	147/8149	0.804065	0.979024
hsa04062	Chemokine signaling pathway	4/236	192/8149	0.812519	0.984758
hsa00240	Pyrimidine metabolism	1/236	58/8149	0.819242	0.988352
hsa04730	Long-term depression	1/236	60/8149	0.829634	0.996318
hsa00561	Glycerolipid metabolism	1/236	62/8149	0.83943	0.99959
hsa04929	GnRH secretion	1/236	64/8149	0.848666	0.99959
hsa00010	Glycolysis / Gluconeogenesis	1/236	67/8149	0.861537	0.99959
hsa04722	Neurotrophin signaling pathway	2/236	119/8149	0.864188	0.99959
hsa04924	Renin secretion	1/236	69/8149	0.869505	0.99959
hsa04530	Tight junction	3/236	169/8149	0.872622	0.99959
hsa05120	Epithelial cell signaling in Helicobacter pylori infection	1/236	70/8149	0.873317	0.99959
hsa04520	Adherens junction	1/236	71/8149	0.877018	0.99959
hsa03320	PPAR signaling pathway	1/236	75/8149	0.890774	0.99959
hsa05022	Pathways of neurodegeneration - multiple diseases	10/236	476/8149	0.890779	0.99959
hsa05100	Bacterial invasion of epithelial cells	1/236	77/8149	0.897066	0.99959
hsa05140	Leishmaniasis	1/236	77/8149	0.897066	0.99959
hsa00980	Metabolism of xenobiotics by cytochrome P450	1/236	78/8149	0.900076	0.99959
hsa04612	Antigen processing and presentation	1/236	78/8149	0.900076	0.99959
hsa00983	Drug metabolism - other enzymes	1/236	80/8149	0.905835	0.99959
hsa05014	Amyotrophic lateral sclerosis	7/236	364/8149	0.908892	0.99959
hsa04146	Peroxisome	1/236	82/8149	0.911263	0.99959
hsa01232	Nucleotide metabolism	1/236	85/8149	0.918826	0.99959
hsa04610	Complement and coagulation cascades	1/236	85/8149	0.918826	0.99959
hsa04140	Autophagy - animal	2/236	141/8149	0.919233	0.99959
hsa04936	Alcoholic liver disease	2/236	142/8149	0.921154	0.99959
hsa04742	Taste transduction	1/236	86/8149	0.921202	0.99959
hsa04657	IL-17 signaling pathway	1/236	94/8149	0.937876	0.99959
hsa01240	Biosynthesis of cofactors	2/236	153/8149	0.939639	0.99959
hsa05150	Staphylococcus aureus infection	1/236	96/8149	0.941463	0.99959
hsa04666	Fc gamma R-mediated phagocytosis	1/236	97/8149	0.943178	0.99959
hsa00564	Glycerophospholipid metabolism	1/236	98/8149	0.944844	0.99959
hsa05012	Parkinson disease	4/236	266/8149	0.953211	0.99959
hsa04625	C-type lectin receptor signaling pathway	1/236	104/8149	0.953863	0.99959
hsa05168	Herpes simplex virus 1 infection	9/236	495/8149	0.95479	0.99959
hsa03013	Nucleocytoplasmic transport	1/236	108/8149	0.959044	0.99959
hsa05020	Prion disease	4/236	273/8149	0.959426	0.99959
hsa01200	Carbon metabolism	1/236	115/8149	0.966756	0.99959
hsa04714	Thermogenesis	3/236	232/8149	0.967035	0.99959
hsa05171	Coronavirus disease - COVID-19	3/236	232/8149	0.967035	0.99959
hsa05016	Huntington disease	4/236	306/8149	0.97971	0.99959
hsa04142	Lysosome	1/236	132/8149	0.979984	0.99959
hsa05415	Diabetic cardiomyopathy	2/236	203/8149	0.982859	0.99959
hsa05208	Chemical carcinogenesis - reactive oxygen species	2/236	223/8149	0.989809	0.99959
hsa03010	Ribosome	1/236	158/8149	0.990807	0.99959
hsa05131	Shigellosis	2/236	247/8149	0.994594	0.99959
hsa04144	Endocytosis	2/236	251/8149	0.995141	0.99959
hsa04621	NOD-like receptor signaling pathway	1/236	184/8149	0.995789	0.99959
hsa04740	Olfactory transduction	1/236	439/8149	0.999998	0.999998

## Sheet: 1×_Down_UKN1
ID	Description	GeneRatio	BackgrRatio	pvalue	adj.pvalue
hsa05170	Human immunodeficiency virus 1 infection	35/656	212/8149	3.0713e-05	0.00665702
hsa04360	Axon guidance	31/656	182/8149	4.7103e-05	0.00665702
hsa05414	Dilated cardiomyopathy	20/656	96/8149	6.14494e-05	0.00665702
hsa04540	Gap junction	18/656	88/8149	0.00018139	0.014738
hsa04550	Signaling pathways regulating pluripotency of stem cells	24/656	143/8149	0.000415039	0.0269775
hsa04510	Focal adhesion	30/656	201/8149	0.000673531	0.0335021
hsa05410	Hypertrophic cardiomyopathy	17/656	90/8149	0.000721583	0.0335021
hsa05412	Arrhythmogenic right ventricular cardiomyopathy	15/656	77/8149	0.00104885	0.0426097
hsa04921	Oxytocin signaling pathway	24/656	154/8149	0.00123278	0.0445172
hsa04330	Notch signaling pathway	12/656	59/8149	0.00221762	0.0676884
hsa04110	Cell cycle	20/656	126/8149	0.00244651	0.0676884
hsa04810	Regulation of actin cytoskeleton	30/656	218/8149	0.00249927	0.0676884
hsa05166	Human T-cell leukemia virus 1 infection	30/656	222/8149	0.00329698	0.0824245
hsa04261	Adrenergic signaling in cardiomyocytes	22/656	150/8149	0.00417827	0.0969955
hsa00730	Thiamine metabolism	5/656	15/8149	0.00505681	0.109564
hsa04933	AGE-RAGE signaling pathway in diabetic complications	16/656	100/8149	0.00589428	0.119728
hsa01230	Biosynthesis of amino acids	13/656	75/8149	0.00635163	0.121428
hsa05163	Human cytomegalovirus infection	29/656	225/8149	0.00747551	0.121565
hsa04012	ErbB signaling pathway	14/656	85/8149	0.00749039	0.121565
hsa04610	Complement and coagulation cascades	14/656	85/8149	0.00749039	0.121565
hsa04974	Protein digestion and absorption	16/656	103/8149	0.00785494	0.121565
hsa04260	Cardiac muscle contraction	14/656	87/8149	0.00919087	0.132718
hsa04670	Leukocyte transendothelial migration	17/656	114/8149	0.00939238	0.132718
hsa04512	ECM-receptor interaction	14/656	88/8149	0.0101481	0.133761
hsa04713	Circadian entrainment	15/656	97/8149	0.0102893	0.133761
hsa04010	MAPK signaling pathway	35/656	294/8149	0.0119738	0.149673
hsa04923	Regulation of lipolysis in adipocytes	10/656	56/8149	0.0128504	0.15468
hsa05205	Proteoglycans in cancer	26/656	205/8149	0.0133395	0.154834
hsa04935	Growth hormone synthesis, secretion and action	17/656	119/8149	0.0141601	0.158691
hsa05165	Human papillomavirus infection	38/656	331/8149	0.0157873	0.16178
hsa04514	Cell adhesion molecules	20/656	149/8149	0.0158639	0.16178
hsa03320	PPAR signaling pathway	12/656	75/8149	0.0159291	0.16178
hsa04310	Wnt signaling pathway	22/656	170/8149	0.017539	0.163759
hsa04971	Gastric acid secretion	12/656	76/8149	0.0175817	0.163759
hsa04350	TGF-beta signaling pathway	14/656	94/8149	0.0176356	0.163759
hsa04728	Dopaminergic synapse	18/656	132/8149	0.018479	0.163934
hsa00100	Steroid biosynthesis	5/656	20/8149	0.0186633	0.163934
hsa01521	EGFR tyrosine kinase inhibitor resistance	12/656	79/8149	0.0233136	0.199393
hsa01522	Endocrine resistance	14/656	98/8149	0.0245801	0.2046
hsa00561	Glycerolipid metabolism	10/656	62/8149	0.0251815	0.2046
hsa00230	Purine metabolism	17/656	128/8149	0.0272865	0.212043
hsa04072	Phospholipase D signaling pathway	19/656	148/8149	0.0280472	0.212043
hsa05223	Non-small cell lung cancer	11/656	72/8149	0.0280549	0.212043
hsa04371	Apelin signaling pathway	18/656	139/8149	0.0295849	0.218525
hsa04115	p53 signaling pathway	11/656	73/8149	0.0307296	0.221936
hsa05169	Epstein-Barr virus infection	24/656	202/8149	0.0342127	0.24172
hsa05214	Glioma	11/656	75/8149	0.0366154	0.249033
hsa04725	Cholinergic synapse	15/656	113/8149	0.0367803	0.249033
hsa00260	Glycine, serine and threonine metabolism	7/656	40/8149	0.038355	0.251673
hsa01232	Nucleotide metabolism	12/656	85/8149	0.038719	0.251673
hsa04215	Apoptosis - multiple species	6/656	32/8149	0.0397404	0.253248
hsa05144	Malaria	8/656	50/8149	0.0446477	0.279048
hsa04022	cGMP-PKG signaling pathway	20/656	167/8149	0.0467044	0.286395
hsa05224	Breast cancer	18/656	147/8149	0.0476618	0.286853
hsa05207	Chemical carcinogenesis - receptor activation	24/656	212/8149	0.0550199	0.325117
hsa04961	Endocrine and other factor-regulated calcium reabsorption	8/656	53/8149	0.059811	0.339411
hsa05032	Morphine addiction	12/656	91/8149	0.0601731	0.339411
hsa04114	Oocyte meiosis	16/656	131/8149	0.0605717	0.339411
hsa04970	Salivary secretion	12/656	92/8149	0.0643898	0.351398
hsa04914	Progesterone-mediated oocyte maturation	13/656	102/8149	0.0648735	0.351398
hsa05130	Pathogenic Escherichia coli infection	22/656	197/8149	0.0721553	0.376728
hsa00250	Alanine, aspartate and glutamate metabolism	6/656	37/8149	0.0728245	0.376728
hsa04724	Glutamatergic synapse	14/656	114/8149	0.0730274	0.376728
hsa01200	Carbon metabolism	14/656	115/8149	0.0773231	0.392656
hsa05212	Pancreatic cancer	10/656	76/8149	0.0824858	0.412429
hsa04151	PI3K-Akt signaling pathway	36/656	354/8149	0.0841194	0.414224
hsa04014	Ras signaling pathway	25/656	235/8149	0.0907786	0.438483
hsa04925	Aldosterone synthesis and secretion	12/656	98/8149	0.0937267	0.438483
hsa05231	Choline metabolism in cancer	12/656	98/8149	0.0937267	0.438483
hsa04612	Antigen processing and presentation	10/656	78/8149	0.0944425	0.438483
hsa04145	Phagosome	17/656	152/8149	0.103268	0.472703
hsa04730	Long-term depression	8/656	60/8149	0.106485	0.48066
hsa04964	Proximal tubule bicarbonate reclamation	4/656	23/8149	0.108599	0.48349
hsa00330	Arginine and proline metabolism	7/656	51/8149	0.112436	0.493805
hsa05222	Small cell lung cancer	11/656	92/8149	0.119434	0.517547
hsa04213	Longevity regulating pathway - multiple species	8/656	62/8149	0.122702	0.520252
hsa04611	Platelet activation	14/656	124/8149	0.12326	0.520252
hsa03250	Viral life cycle - HIV-1	8/656	63/8149	0.131272	0.546318
hsa00360	Phenylalanine metabolism	3/656	16/8149	0.132797	0.546318
hsa05203	Viral carcinogenesis	21/656	204/8149	0.144445	0.575536
hsa05202	Transcriptional misregulation in cancer	20/656	193/8149	0.144773	0.575536
hsa04918	Thyroid hormone synthesis	9/656	75/8149	0.146904	0.575536
hsa05167	Kaposi sarcoma-associated herpesvirus infection	20/656	194/8149	0.149976	0.575536
hsa05210	Colorectal cancer	10/656	86/8149	0.15185	0.575536
hsa00910	Nitrogen metabolism	3/656	17/8149	0.15213	0.575536
hsa04950	Maturity onset diabetes of the young	4/656	26/8149	0.152296	0.575536
hsa04926	Relaxin signaling pathway	14/656	129/8149	0.154379	0.576702
hsa04020	Calcium signaling pathway	24/656	240/8149	0.156793	0.579065
hsa04750	Inflammatory mediator regulation of TRP channels	11/656	98/8149	0.163262	0.582094
hsa05140	Leishmaniasis	9/656	77/8149	0.164453	0.582094
hsa04066	HIF-1 signaling pathway	12/656	109/8149	0.165499	0.582094
hsa01040	Biosynthesis of unsaturated fatty acids	4/656	27/8149	0.168142	0.582094
hsa04120	Ubiquitin mediated proteolysis	15/656	142/8149	0.168338	0.582094
hsa05221	Acute myeloid leukemia	8/656	67/8149	0.168458	0.582094
hsa05134	Legionellosis	7/656	57/8149	0.171743	0.582094
hsa04960	Aldosterone-regulated sodium reabsorption	5/656	37/8149	0.173321	0.582094
hsa04973	Carbohydrate digestion and absorption	6/656	47/8149	0.173733	0.582094
hsa04727	GABAergic synapse	10/656	89/8149	0.177098	0.587316
hsa00650	Butanoate metabolism	4/656	28/8149	0.184538	0.599402
hsa00280	Valine, leucine and isoleucine degradation	6/656	48/8149	0.186036	0.599402
hsa04150	mTOR signaling pathway	16/656	156/8149	0.18812	0.599402
hsa04218	Cellular senescence	16/656	156/8149	0.18812	0.599402
hsa04390	Hippo signaling pathway	16/656	157/8149	0.194931	0.613558
hsa05142	Chagas disease	11/656	102/8149	0.196338	0.613558
hsa04210	Apoptosis	14/656	136/8149	0.204173	0.624525
hsa04978	Mineral absorption	7/656	60/8149	0.205613	0.624525
hsa05416	Viral myocarditis	7/656	60/8149	0.205613	0.624525
hsa04520	Adherens junction	8/656	71/8149	0.209848	0.628215
hsa04726	Serotonergic synapse	12/656	115/8149	0.213652	0.628215
hsa04625	C-type lectin receptor signaling pathway	11/656	104/8149	0.213914	0.628215
hsa00670	One carbon pool by folate	3/656	20/8149	0.21456	0.628215
hsa05218	Melanoma	8/656	72/8149	0.220771	0.64063
hsa05418	Fluid shear stress and atherosclerosis	14/656	139/8149	0.227513	0.654351
hsa05161	Hepatitis B	16/656	162/8149	0.230674	0.654386
hsa04216	Ferroptosis	5/656	41/8149	0.231552	0.654386
hsa05217	Basal cell carcinoma	7/656	63/8149	0.241765	0.673289
hsa04015	Rap1 signaling pathway	20/656	210/8149	0.246406	0.673289
hsa04071	Sphingolipid signaling pathway	12/656	119/8149	0.2487	0.673289
hsa01240	Biosynthesis of cofactors	15/656	153/8149	0.248824	0.673289
hsa03013	Nucleocytoplasmic transport	11/656	108/8149	0.250893	0.673289
hsa04931	Insulin resistance	11/656	108/8149	0.250893	0.673289
hsa04666	Fc gamma R-mediated phagocytosis	10/656	97/8149	0.252742	0.673289
hsa04068	FoxO signaling pathway	13/656	131/8149	0.2549	0.673516
hsa00071	Fatty acid degradation	5/656	43/8149	0.262537	0.682766
hsa05168	Herpes simplex virus 1 infection	44/656	495/8149	0.262602	0.682766
hsa05220	Chronic myeloid leukemia	8/656	76/8149	0.266388	0.683198
hsa04919	Thyroid hormone signaling pathway	12/656	121/8149	0.266973	0.683198
hsa05132	Salmonella infection	23/656	249/8149	0.273796	0.695186
hsa05417	Lipid and atherosclerosis	20/656	215/8149	0.280934	0.701341
hsa04270	Vascular smooth muscle contraction	13/656	134/8149	0.281431	0.701341
hsa04062	Chemokine signaling pathway	18/656	192/8149	0.283135	0.701341
hsa04530	Tight junction	16/656	169/8149	0.284852	0.701341
hsa04721	Synaptic vesicle cycle	8/656	78/8149	0.290163	0.709044
hsa03022	Basal transcription factors	5/656	45/8149	0.294397	0.714023
hsa04723	Retrograde endocannabinoid signaling	14/656	148/8149	0.303327	0.730232
hsa01212	Fatty acid metabolism	6/656	57/8149	0.308805	0.731037
hsa04930	Type II diabetes mellitus	5/656	46/8149	0.31057	0.731037
hsa05226	Gastric cancer	14/656	149/8149	0.312184	0.731037
hsa00533	Glycosaminoglycan biosynthesis - keratan sulfate	2/656	14/8149	0.312659	0.731037
hsa04658	Th1 and Th2 cell differentiation	9/656	92/8149	0.321075	0.733832
hsa05213	Endometrial cancer	6/656	58/8149	0.32335	0.733832
hsa04024	cAMP signaling pathway	20/656	221/8149	0.324427	0.733832
hsa04064	NF-kappa B signaling pathway	10/656	104/8149	0.326324	0.733832
hsa03420	Nucleotide excision repair	5/656	47/8149	0.326861	0.733832
hsa05162	Measles	13/656	139/8149	0.327402	0.733832
hsa04917	Prolactin signaling pathway	7/656	70/8149	0.332399	0.73993
hsa00604	Glycosphingolipid biosynthesis - ganglio series	2/656	15/8149	0.343159	0.758686
hsa05143	African trypanosomiasis	4/656	37/8149	0.347564	0.759396
hsa04928	Parathyroid hormone synthesis, secretion and action	10/656	106/8149	0.348154	0.759396
hsa05330	Allograft rejection	4/656	38/8149	0.366415	0.785532
hsa05340	Primary immunodeficiency	4/656	38/8149	0.366415	0.785532
hsa00062	Fatty acid elongation	3/656	27/8149	0.372072	0.785532
hsa00601	Glycosphingolipid biosynthesis - lacto and neolacto series	3/656	27/8149	0.372072	0.785532
hsa04152	AMPK signaling pathway	11/656	120/8149	0.372222	0.785532
hsa04979	Cholesterol metabolism	5/656	50/8149	0.376114	0.788626
hsa04070	Phosphatidylinositol signaling system	9/656	97/8149	0.379287	0.790181
hsa04911	Insulin secretion	8/656	86/8149	0.389112	0.797383
hsa00564	Glycerophospholipid metabolism	9/656	98/8149	0.391055	0.797383
hsa00270	Cysteine and methionine metabolism	5/656	51/8149	0.392558	0.797383
hsa04913	Ovarian steroidogenesis	5/656	51/8149	0.392558	0.797383
hsa00310	Lysine degradation	6/656	63/8149	0.39702	0.800587
hsa00450	Selenocompound metabolism	2/656	17/8149	0.402689	0.800587
hsa04640	Hematopoietic cell lineage	9/656	99/8149	0.40284	0.800587
hsa05033	Nicotine addiction	4/656	40/8149	0.403989	0.800587
hsa04929	GnRH secretion	6/656	64/8149	0.411789	0.802015
hsa04392	Hippo signaling pathway - multiple species	3/656	29/8149	0.416863	0.802015
hsa04910	Insulin signaling pathway	12/656	137/8149	0.424165	0.802015
hsa05135	Yersinia infection	12/656	137/8149	0.424165	0.802015
hsa00600	Sphingolipid metabolism	5/656	53/8149	0.425314	0.802015
hsa04916	Melanogenesis	9/656	101/8149	0.426415	0.802015
hsa04927	Cortisol synthesis and secretion	6/656	65/8149	0.426523	0.802015
hsa04211	Longevity regulating pathway	8/656	89/8149	0.426824	0.802015
hsa05100	Bacterial invasion of epithelial cells	7/656	77/8149	0.426919	0.802015
hsa04972	Pancreatic secretion	9/656	102/8149	0.438186	0.809978
hsa05146	Amoebiasis	9/656	102/8149	0.438186	0.809978
hsa00030	Pentose phosphate pathway	3/656	30/8149	0.438876	0.809978
hsa00380	Tryptophan metabolism	4/656	42/8149	0.441127	0.809978
hsa00010	Glycolysis / Gluconeogenesis	6/656	67/8149	0.455804	0.827578
hsa04720	Long-term potentiation	6/656	67/8149	0.455804	0.827578
hsa00410	beta-Alanine metabolism	3/656	31/8149	0.460563	0.831573
hsa04140	Autophagy - animal	12/656	141/8149	0.464516	0.834076
hsa00830	Retinol metabolism	6/656	68/8149	0.470317	0.839851
hsa04912	GnRH signaling pathway	8/656	93/8149	0.476722	0.846638
hsa04920	Adipocytokine signaling pathway	6/656	69/8149	0.484721	0.855474
hsa04650	Natural killer cell mediated cytotoxicity	11/656	131/8149	0.488188	0.855474
hsa00480	Glutathione metabolism	5/656	57/8149	0.489594	0.855474
hsa05160	Hepatitis C	13/656	157/8149	0.50032	0.869541
hsa00240	Pyrimidine metabolism	5/656	58/8149	0.505278	0.873486
hsa00770	Pantothenate and CoA biosynthesis	2/656	21/8149	0.513098	0.882311
hsa04370	VEGF signaling pathway	5/656	59/8149	0.520768	0.883902
hsa03020	RNA polymerase	3/656	34/8149	0.523261	0.883902
hsa05131	Shigellosis	20/656	247/8149	0.523862	0.883902
hsa05215	Prostate cancer	8/656	97/8149	0.52552	0.883902
hsa05206	MicroRNAs in cancer	25/656	310/8149	0.527663	0.883902
hsa00514	Other types of O-glycan biosynthesis	4/656	47/8149	0.530341	0.883902
hsa01524	Platinum drug resistance	6/656	73/8149	0.540953	0.8942
hsa04668	TNF signaling pathway	9/656	112/8149	0.552992	0.8942
hsa05145	Toxoplasmosis	9/656	112/8149	0.552992	0.8942
hsa04915	Estrogen signaling pathway	11/656	138/8149	0.559687	0.8942
hsa00350	Tyrosine metabolism	3/656	36/8149	0.562762	0.8942
hsa00512	Mucin type O-glycan biosynthesis	3/656	36/8149	0.562762	0.8942
hsa00515	Mannose type O-glycan biosynthesis	2/656	23/8149	0.563041	0.8942
hsa03060	Protein export	2/656	23/8149	0.563041	0.8942
hsa00565	Ether lipid metabolism	4/656	49/8149	0.564034	0.8942
hsa04672	Intestinal immune network for IgA production	4/656	49/8149	0.564034	0.8942
hsa00920	Sulfur metabolism	1/656	10/8149	0.568179	0.896399
hsa01250	Biosynthesis of nucleotide sugars	3/656	37/8149	0.58175	0.913376
hsa04977	Vitamin digestion and absorption	2/656	24/8149	0.586598	0.916559
hsa05225	Hepatocellular carcinoma	13/656	168/8149	0.601579	0.933189
hsa00130	Ubiquinone and other terpenoid-quinone biosynthesis	1/656	11/8149	0.602983	0.933189
hsa04660	T cell receptor signaling pathway	8/656	104/8149	0.606471	0.933284
hsa05321	Inflammatory bowel disease	5/656	65/8149	0.608788	0.933284
hsa05320	Autoimmune thyroid disease	4/656	53/8149	0.627213	0.948664
hsa04722	Neurotrophin signaling pathway	9/656	119/8149	0.627426	0.948664
hsa04141	Protein processing in endoplasmic reticulum	13/656	171/8149	0.627577	0.948664
hsa00790	Folate biosynthesis	2/656	26/8149	0.630849	0.949194
hsa04922	Glucagon signaling pathway	8/656	107/8149	0.638924	0.955737
hsa04657	IL-17 signaling pathway	7/656	94/8149	0.641079	0.955737
hsa04662	B cell receptor signaling pathway	6/656	82/8149	0.656187	0.973472
hsa04924	Renin secretion	5/656	69/8149	0.661961	0.973472
hsa05211	Renal cell carcinoma	5/656	69/8149	0.661961	0.973472
hsa05332	Graft-versus-host disease	3/656	42/8149	0.668531	0.974273
hsa04340	Hedgehog signaling pathway	4/656	56/8149	0.670583	0.974273
hsa03015	mRNA surveillance pathway	7/656	97/8149	0.673811	0.974273
hsa04622	RIG-I-like receptor signaling pathway	5/656	70/8149	0.674496	0.974273
hsa00860	Porphyrin metabolism	3/656	43/8149	0.684213	0.975303
hsa04940	Type I diabetes mellitus	3/656	43/8149	0.684213	0.975303
hsa04975	Fat digestion and absorption	3/656	43/8149	0.684213	0.975303
hsa04962	Vasopressin-regulated water reabsorption	3/656	44/8149	0.699334	0.992505
hsa01523	Antifolate resistance	2/656	30/8149	0.708116	1
hsa02010	ABC transporters	3/656	45/8149	0.7139	1
hsa05310	Asthma	2/656	31/8149	0.725189	1
hsa03050	Proteasome	3/656	46/8149	0.727914	1
hsa04144	Endocytosis	18/656	251/8149	0.732003	1
hsa04976	Bile secretion	6/656	89/8149	0.732301	1
hsa05235	PD-L1 expression and PD-1 checkpoint pathway in cancer	6/656	89/8149	0.732301	1
hsa00590	Arachidonic acid metabolism	4/656	61/8149	0.734852	1
hsa00620	Pyruvate metabolism	3/656	47/8149	0.741385	1
hsa04136	Autophagy - other	2/656	32/8149	0.741409	1
hsa05133	Pertussis	5/656	76/8149	0.743106	1
hsa00051	Fructose and mannose metabolism	2/656	33/8149	0.756804	1
hsa04130	SNARE interactions in vesicular transport	2/656	33/8149	0.756804	1
hsa00120	Primary bile acid biosynthesis	1/656	17/8149	0.760261	1
hsa00520	Amino sugar and nucleotide sugar metabolism	3/656	49/8149	0.766731	1
hsa05030	Cocaine addiction	3/656	49/8149	0.766731	1
hsa03018	RNA degradation	5/656	79/8149	0.77316	1
hsa04659	Th17 cell differentiation	7/656	108/8149	0.777036	1
hsa00510	N-Glycan biosynthesis	3/656	50/8149	0.778626	1
hsa05110	Vibrio cholerae infection	3/656	50/8149	0.778626	1
hsa00061	Fatty acid biosynthesis	1/656	18/8149	0.779601	1
hsa00531	Glycosaminoglycan degradation	1/656	19/8149	0.797382	1
hsa01210	2-Oxocarboxylic acid metabolism	1/656	19/8149	0.797382	1
hsa00760	Nicotinate and nicotinamide metabolism	2/656	36/8149	0.798313	1
hsa03030	DNA replication	2/656	36/8149	0.798313	1
hsa04146	Peroxisome	5/656	82/8149	0.800452	1
hsa04664	Fc epsilon RI signaling pathway	4/656	68/8149	0.808302	1
hsa04934	Cushing syndrome	10/656	155/8149	0.810573	1
hsa05216	Thyroid cancer	2/656	37/8149	0.810688	1
hsa00532	Glycosaminoglycan biosynthesis - chondroitin sulfate / dermatan sulfate	1/656	20/8149	0.813731	1
hsa05031	Amphetamine addiction	4/656	69/8149	0.817308	1
hsa05120	Epithelial cell signaling in Helicobacter pylori infection	4/656	70/8149	0.825963	1
hsa05230	Central carbon metabolism in cancer	4/656	70/8149	0.825963	1
hsa00513	Various types of N-glycan biosynthesis	2/656	39/8149	0.833423	1
hsa04217	Necroptosis	10/656	159/8149	0.834224	1
hsa04137	Mitophagy - animal	4/656	72/8149	0.842255	1
hsa00220	Arginine biosynthesis	1/656	22/8149	0.842583	1
hsa00340	Histidine metabolism	1/656	22/8149	0.842583	1
hsa00900	Terpenoid backbone biosynthesis	1/656	22/8149	0.842583	1
hsa04613	Neutrophil extracellular trap formation	12/656	190/8149	0.848005	1
hsa03440	Homologous recombination	2/656	41/8149	0.853664	1
hsa05219	Bladder cancer	2/656	41/8149	0.853664	1
hsa03430	Mismatch repair	1/656	23/8149	0.85529	1
hsa04614	Renin-angiotensin system	1/656	23/8149	0.85529	1
hsa00534	Glycosaminoglycan biosynthesis - heparan sulfate / heparin	1/656	24/8149	0.866972	1
hsa00592	alpha-Linolenic acid metabolism	1/656	25/8149	0.877712	1
hsa00563	Glycosylphosphatidylinositol (GPI)-anchor biosynthesis	1/656	26/8149	0.887587	1
hsa05164	Influenza A	10/656	171/8149	0.891627	1
hsa04623	Cytosolic DNA-sensing pathway	3/656	63/8149	0.892313	1
hsa04936	Alcoholic liver disease	8/656	142/8149	0.894595	1
hsa05017	Spinocerebellar ataxia	8/656	143/8149	0.898788	1
hsa04380	Osteoclast differentiation	7/656	128/8149	0.899553	1
hsa04080	Neuroactive ligand-receptor interaction	23/656	362/8149	0.908904	1
hsa00591	Linoleic acid metabolism	1/656	29/8149	0.912684	1
hsa04744	Phototransduction	1/656	29/8149	0.912684	1
hsa04630	JAK-STAT signaling pathway	9/656	162/8149	0.913564	1
hsa04061	Viral protein interaction with cytokine and cytokine receptor	5/656	100/8149	0.913758	1
hsa05012	Parkinson disease	16/656	266/8149	0.917043	1
hsa00020	Citrate cycle (TCA cycle)	1/656	30/8149	0.919738	1
hsa00053	Ascorbate and aldarate metabolism	1/656	30/8149	0.919738	1
hsa00630	Glyoxylate and dicarboxylate metabolism	1/656	30/8149	0.919738	1
hsa05152	Tuberculosis	10/656	180/8149	0.923004	1
hsa04742	Taste transduction	4/656	86/8149	0.923893	1
hsa04710	Circadian rhythm	1/656	31/8149	0.926223	1
hsa05322	Systemic lupus erythematosus	7/656	136/8149	0.929345	1
hsa04620	Toll-like receptor signaling pathway	5/656	104/8149	0.929437	1
hsa05020	Prion disease	16/656	273/8149	0.934059	1
hsa03460	Fanconi anemia pathway	2/656	54/8149	0.938964	1
hsa00562	Inositol phosphate metabolism	3/656	73/8149	0.940657	1
hsa05171	Coronavirus disease - COVID-19	13/656	232/8149	0.941042	1
hsa05415	Diabetic cardiomyopathy	11/656	203/8149	0.943444	1
hsa00040	Pentose and glucuronate interconversions	1/656	35/8149	0.947336	1
hsa05323	Rheumatoid arthritis	4/656	93/8149	0.948349	1
hsa00500	Starch and sucrose metabolism	1/656	36/8149	0.951594	1
hsa05150	Staphylococcus aureus infection	4/656	96/8149	0.956434	1
hsa04142	Lysosome	6/656	132/8149	0.960517	1
hsa00983	Drug metabolism - other enzymes	3/656	80/8149	0.961555	1
hsa00140	Steroid hormone biosynthesis	2/656	61/8149	0.962579	1
hsa05034	Alcoholism	9/656	187/8149	0.970297	1
hsa00970	Aminoacyl-tRNA biosynthesis	2/656	66/8149	0.973778	1
hsa05204	Chemical carcinogenesis - DNA adducts	2/656	69/8149	0.978862	1
hsa03008	Ribosome biogenesis in eukaryotes	4/656	109/8149	0.979683	1
hsa05016	Huntington disease	16/656	306/8149	0.97997	1
hsa00982	Drug metabolism - cytochrome P450	2/656	72/8149	0.982986	1
hsa05022	Pathways of neurodegeneration - multiple diseases	27/656	476/8149	0.983561	1
hsa04621	NOD-like receptor signaling pathway	8/656	184/8149	0.984333	1
hsa04932	Non-alcoholic fatty liver disease	6/656	155/8149	0.98834	1
hsa00980	Metabolism of xenobiotics by cytochrome P450	2/656	78/8149	0.989022	1
hsa05010	Alzheimer disease	20/656	384/8149	0.989467	1
hsa04714	Thermogenesis	10/656	232/8149	0.992257	1
hsa05014	Amyotrophic lateral sclerosis	17/656	364/8149	0.996485	1
hsa04060	Cytokine-cytokine receptor interaction	12/656	295/8149	0.998152	1
hsa05208	Chemical carcinogenesis - reactive oxygen species	7/656	223/8149	0.99933	1
hsa03040	Spliceosome	3/656	147/8149	0.999612	1
hsa03010	Ribosome	3/656	158/8149	0.999826	1
hsa04740	Olfactory transduction	6/656	439/8149	1	1

## Sheet: 1×_Down_UKK2
ID	Description	GeneRatio	BackgrRatio	pvalue	adj.pvalue
hsa05225	Hepatocellular carcinoma	42/919	168/8149	3.79739e-07	8.10375e-05
hsa05168	Herpes simplex virus 1 infection	92/919	495/8149	5.12559e-07	8.10375e-05
hsa04550	Signaling pathways regulating pluripotency of stem cells	37/919	143/8149	7.59727e-07	8.10375e-05
hsa04310	Wnt signaling pathway	40/919	170/8149	3.7377e-06	0.000299016
hsa05224	Breast cancer	34/919	147/8149	2.90295e-05	0.00185789
hsa05226	Gastric cancer	33/919	149/8149	9.43156e-05	0.0041601
hsa04916	Melanogenesis	25/919	101/8149	0.000102428	0.0041601
hsa04150	mTOR signaling pathway	34/919	156/8149	0.000104002	0.0041601
hsa05217	Basal cell carcinoma	17/919	63/8149	0.000438374	0.0155866
hsa04934	Cushing syndrome	31/919	155/8149	0.000986619	0.0315718
hsa04350	TGF-beta signaling pathway	21/919	94/8149	0.00151058	0.0425365
hsa05230	Central carbon metabolism in cancer	17/919	70/8149	0.00159512	0.0425365
hsa04931	Insulin resistance	23/919	108/8149	0.00181908	0.0447774
hsa03015	mRNA surveillance pathway	21/919	97/8149	0.00228284	0.0512556
hsa05207	Chemical carcinogenesis - receptor activation	38/919	212/8149	0.00240261	0.0512556
hsa04912	GnRH signaling pathway	20/919	93/8149	0.00311812	0.0558673
hsa04722	Neurotrophin signaling pathway	24/919	119/8149	0.00314253	0.0558673
hsa04935	Growth hormone synthesis, secretion and action	24/919	119/8149	0.00314253	0.0558673
hsa04917	Prolactin signaling pathway	16/919	70/8149	0.00416287	0.0701116
hsa04390	Hippo signaling pathway	29/919	157/8149	0.00483425	0.077348
hsa05215	Prostate cancer	20/919	97/8149	0.00516854	0.0787586
hsa04012	ErbB signaling pathway	18/919	85/8149	0.00581453	0.0845749
hsa05221	Acute myeloid leukemia	15/919	67/8149	0.00666174	0.0926851
hsa04340	Hedgehog signaling pathway	13/919	56/8149	0.00815869	0.108783
hsa05142	Chagas disease	20/919	102/8149	0.00917518	0.113275
hsa00310	Lysine degradation	14/919	63/8149	0.00920359	0.113275
hsa05213	Endometrial cancer	13/919	58/8149	0.0110281	0.129762
hsa04660	T cell receptor signaling pathway	20/919	104/8149	0.0113542	0.129762
hsa05165	Human papillomavirus infection	51/919	331/8149	0.012022	0.132657
hsa05210	Colorectal cancer	17/919	86/8149	0.0143872	0.153463
hsa04926	Relaxin signaling pathway	23/919	129/8149	0.0169764	0.17524
hsa04066	HIF-1 signaling pathway	20/919	109/8149	0.0186282	0.182629
hsa04960	Aldosterone-regulated sodium reabsorption	9/919	37/8149	0.0191519	0.182629
hsa04662	B cell receptor signaling pathway	16/919	82/8149	0.0194044	0.182629
hsa00480	Glutathione metabolism	12/919	57/8149	0.023061	0.210844
hsa04110	Cell cycle	22/919	126/8149	0.0240555	0.213827
hsa05202	Transcriptional misregulation in cancer	31/919	193/8149	0.0262016	0.226609
hsa04010	MAPK signaling pathway	44/919	294/8149	0.0294587	0.248073
hsa01524	Platinum drug resistance	14/919	73/8149	0.0316512	0.253026
hsa04115	p53 signaling pathway	14/919	73/8149	0.0316512	0.253026
hsa04910	Insulin signaling pathway	23/919	137/8149	0.032419	0.253026
hsa04392	Hippo signaling pathway - multiple species	7/919	29/8149	0.0384246	0.283019
hsa05214	Glioma	14/919	75/8149	0.0389102	0.283019
hsa05208	Chemical carcinogenesis - reactive oxygen species	34/919	223/8149	0.0406274	0.283019
hsa04932	Non-alcoholic fatty liver disease	25/919	155/8149	0.0408352	0.283019
hsa04213	Longevity regulating pathway - multiple species	12/919	62/8149	0.0418947	0.283019
hsa04920	Adipocytokine signaling pathway	13/919	69/8149	0.0426265	0.283019
hsa05220	Chronic myeloid leukemia	14/919	76/8149	0.0429535	0.283019
hsa00061	Fatty acid biosynthesis	5/919	18/8149	0.0442688	0.283019
hsa01522	Endocrine resistance	17/919	98/8149	0.0460349	0.283019
hsa04015	Rap1 signaling pathway	32/919	210/8149	0.0462522	0.283019
hsa03250	Viral life cycle - HIV-1	12/919	63/8149	0.0466659	0.283019
hsa04152	AMPK signaling pathway	20/919	120/8149	0.046875	0.283019
hsa01521	EGFR tyrosine kinase inhibitor resistance	14/919	79/8149	0.0568396	0.333382
hsa04927	Cortisol synthesis and secretion	12/919	65/8149	0.0573	0.333382
hsa04915	Estrogen signaling pathway	22/919	138/8149	0.0585256	0.334432
hsa04068	FoxO signaling pathway	21/919	131/8149	0.0604583	0.339415
hsa05162	Measles	22/919	139/8149	0.0624672	0.34449
hsa05161	Hepatitis B	25/919	162/8149	0.0635153	0.34449
hsa00670	One carbon pool by folate	5/919	20/8149	0.066419	0.352383
hsa05163	Human cytomegalovirus infection	33/919	225/8149	0.0676321	0.352383
hsa04930	Type II diabetes mellitus	9/919	46/8149	0.0682742	0.352383
hsa04211	Longevity regulating pathway	15/919	89/8149	0.0718667	0.365037
hsa04064	NF-kappa B signaling pathway	17/919	104/8149	0.0734094	0.365116
hsa05160	Hepatitis C	24/919	157/8149	0.0741642	0.365116
hsa04120	Ubiquitin mediated proteolysis	22/919	142/8149	0.075392	0.365537
hsa04380	Osteoclast differentiation	20/919	128/8149	0.0811891	0.382816
hsa04750	Inflammatory mediator regulation of TRP channels	16/919	98/8149	0.0813484	0.382816
hsa05211	Renal cell carcinoma	12/919	69/8149	0.0831434	0.38476
hsa04928	Parathyroid hormone synthesis, secretion and action	17/919	106/8149	0.0845364	0.38476
hsa05166	Human T-cell leukemia virus 1 infection	32/919	222/8149	0.0853685	0.38476
hsa05418	Fluid shear stress and atherosclerosis	21/919	139/8149	0.0992444	0.433176
hsa04611	Platelet activation	19/919	124/8149	0.101487	0.433176
hsa01212	Fatty acid metabolism	10/919	57/8149	0.10278	0.433176
hsa03030	DNA replication	7/919	36/8149	0.103823	0.433176
hsa04072	Phospholipase D signaling pathway	22/919	148/8149	0.106388	0.433176
hsa05218	Melanoma	12/919	72/8149	0.106657	0.433176
hsa05223	Non-small cell lung cancer	12/919	72/8149	0.106657	0.433176
hsa04014	Ras signaling pathway	33/919	235/8149	0.10694	0.433176
hsa05203	Viral carcinogenesis	29/919	204/8149	0.111235	0.437978
hsa01523	Antifolate resistance	6/919	30/8149	0.114482	0.437978
hsa04913	Ovarian steroidogenesis	9/919	51/8149	0.114578	0.437978
hsa05216	Thyroid cancer	7/919	37/8149	0.116281	0.437978
hsa05205	Proteoglycans in cancer	29/919	205/8149	0.116333	0.437978
hsa00910	Nitrogen metabolism	4/919	17/8149	0.116338	0.437978
hsa05235	PD-L1 expression and PD-1 checkpoint pathway in cancer	14/919	89/8149	0.123765	0.456767
hsa04668	TNF signaling pathway	17/919	112/8149	0.124183	0.456767
hsa04151	PI3K-Akt signaling pathway	47/919	354/8149	0.130189	0.473414
hsa04925	Aldosterone synthesis and secretion	15/919	98/8149	0.135175	0.486023
hsa04530	Tight junction	24/919	169/8149	0.138397	0.488118
hsa04664	Fc epsilon RI signaling pathway	11/919	68/8149	0.138809	0.488118
hsa04630	JAK-STAT signaling pathway	23/919	162/8149	0.144732	0.503416
hsa05204	Chemical carcinogenesis - DNA adducts	11/919	69/8149	0.149366	0.508433
hsa03040	Spliceosome	21/919	147/8149	0.151103	0.508433
hsa05034	Alcoholism	26/919	187/8149	0.151213	0.508433
hsa04933	AGE-RAGE signaling pathway in diabetic complications	15/919	100/8149	0.15253	0.508433
hsa00790	Folate biosynthesis	5/919	26/8149	0.162171	0.534998
hsa04140	Autophagy - animal	20/919	141/8149	0.165988	0.539598
hsa04911	Insulin secretion	13/919	86/8149	0.167086	0.539598
hsa03440	Homologous recombination	7/919	41/8149	0.173217	0.539598
hsa04936	Alcoholic liver disease	20/919	142/8149	0.173993	0.539598
hsa03450	Non-homologous end-joining	3/919	13/8149	0.173997	0.539598
hsa04923	Regulation of lipolysis in adipocytes	9/919	56/8149	0.174436	0.539598
hsa04929	GnRH secretion	10/919	64/8149	0.179583	0.539598
hsa04217	Necroptosis	22/919	159/8149	0.181338	0.539598
hsa05030	Cocaine addiction	8/919	49/8149	0.181746	0.539598
hsa00100	Steroid biosynthesis	4/919	20/8149	0.181967	0.539598
hsa04071	Sphingolipid signaling pathway	17/919	119/8149	0.182114	0.539598
hsa00983	Drug metabolism - other enzymes	12/919	80/8149	0.186207	0.541011
hsa05134	Legionellosis	9/919	57/8149	0.187872	0.541011
hsa04540	Gap junction	13/919	88/8149	0.188238	0.541011
hsa04625	C-type lectin receptor signaling pathway	15/919	104/8149	0.190593	0.541011
hsa04210	Apoptosis	19/919	136/8149	0.191045	0.541011
hsa04144	Endocytosis	33/919	251/8149	0.195669	0.544585
hsa05169	Epstein-Barr virus infection	27/919	202/8149	0.198641	0.544585
hsa04727	GABAergic synapse	13/919	89/8149	0.199266	0.544585
hsa04070	Phosphatidylinositol signaling system	14/919	97/8149	0.200239	0.544585
hsa04919	Thyroid hormone signaling pathway	17/919	121/8149	0.200816	0.544585
hsa05231	Choline metabolism in cancer	14/919	98/8149	0.211083	0.566813
hsa05164	Influenza A	23/919	171/8149	0.212555	0.566813
hsa04370	VEGF signaling pathway	9/919	59/8149	0.216025	0.571305
hsa04720	Long-term potentiation	10/919	67/8149	0.21886	0.573868
hsa05032	Morphine addiction	13/919	91/8149	0.222167	0.573868
hsa04962	Vasopressin-regulated water reabsorption	7/919	44/8149	0.222374	0.573868
hsa05222	Small cell lung cancer	13/919	92/8149	0.234014	0.587679
hsa05417	Lipid and atherosclerosis	28/919	215/8149	0.234468	0.587679
hsa00603	Glycosphingolipid biosynthesis - globo and isoglobo series	3/919	15/8149	0.235072	0.587679
hsa00730	Thiamine metabolism	3/919	15/8149	0.235072	0.587679
hsa05132	Salmonella infection	32/919	249/8149	0.239322	0.593667
hsa05031	Amphetamine addiction	10/919	69/8149	0.24678	0.607459
hsa05206	MicroRNAs in cancer	39/919	310/8149	0.254408	0.617727
hsa03430	Mismatch repair	4/919	23/8149	0.256743	0.617727
hsa04964	Proximal tubule bicarbonate reclamation	4/919	23/8149	0.256743	0.617727
hsa03460	Fanconi anemia pathway	8/919	54/8149	0.259974	0.617938
hsa00980	Metabolism of xenobiotics by cytochrome P450	11/919	78/8149	0.260693	0.617938
hsa05135	Yersinia infection	18/919	137/8149	0.280411	0.65979
hsa05131	Shigellosis	31/919	247/8149	0.288541	0.668023
hsa04725	Cholinergic synapse	15/919	113/8149	0.290122	0.668023
hsa04215	Apoptosis - multiple species	5/919	32/8149	0.290172	0.668023
hsa00450	Selenocompound metabolism	3/919	17/8149	0.29914	0.683286
hsa04724	Glutamatergic synapse	15/919	114/8149	0.302115	0.683286
hsa05171	Coronavirus disease - COVID-19	29/919	232/8149	0.304592	0.683286
hsa04360	Axon guidance	23/919	182/8149	0.311815	0.683286
hsa03410	Base excision repair	5/919	33/8149	0.313215	0.683286
hsa00920	Sulfur metabolism	2/919	10/8149	0.313608	0.683286
hsa04216	Ferroptosis	6/919	41/8149	0.313885	0.683286
hsa05219	Bladder cancer	6/919	41/8149	0.313885	0.683286
hsa05017	Spinocerebellar ataxia	18/919	143/8149	0.346488	0.749164
hsa05415	Diabetic cardiomyopathy	25/919	203/8149	0.35018	0.75154
hsa05212	Pancreatic cancer	10/919	76/8149	0.352284	0.75154
hsa00601	Glycosphingolipid biosynthesis - lacto and neolacto series	4/919	27/8149	0.36316	0.761242
hsa05146	Amoebiasis	13/919	102/8149	0.363323	0.761242
hsa00531	Glycosaminoglycan degradation	3/919	19/8149	0.363969	0.761242
hsa05100	Bacterial invasion of epithelial cells	10/919	77/8149	0.367987	0.763371
hsa04657	IL-17 signaling pathway	12/919	94/8149	0.369758	0.763371
hsa05130	Pathogenic Escherichia coli infection	24/919	197/8149	0.375205	0.769651
hsa00590	Arachidonic acid metabolism	8/919	61/8149	0.381872	0.778337
hsa04620	Toll-like receptor signaling pathway	13/919	104/8149	0.390674	0.791239
hsa04218	Cellular senescence	19/919	156/8149	0.396751	0.798493
hsa03018	RNA degradation	10/919	79/8149	0.399593	0.799186
hsa05143	African trypanosomiasis	5/919	37/8149	0.406731	0.808409
hsa04713	Circadian entrainment	12/919	97/8149	0.412743	0.813778
hsa05010	Alzheimer disease	45/919	384/8149	0.414518	0.813778
hsa04137	Mitophagy - animal	9/919	72/8149	0.425036	0.829338
hsa04922	Glucagon signaling pathway	13/919	107/8149	0.431981	0.836701
hsa04024	cAMP signaling pathway	26/919	221/8149	0.440273	0.836701
hsa00562	Inositol phosphate metabolism	9/919	73/8149	0.441788	0.836701
hsa00020	Citrate cycle (TCA cycle)	4/919	30/8149	0.443024	0.836701
hsa05022	Pathways of neurodegeneration - multiple diseases	55/919	476/8149	0.444687	0.836701
hsa03013	Nucleocytoplasmic transport	13/919	108/8149	0.445756	0.836701
hsa04146	Peroxisome	10/919	82/8149	0.447112	0.836701
hsa04020	Calcium signaling pathway	28/919	240/8149	0.454259	0.845132
hsa03008	Ribosome biogenesis in eukaryotes	13/919	109/8149	0.459507	0.848941
hsa04714	Thermogenesis	27/919	232/8149	0.461612	0.848941
hsa04710	Circadian rhythm	4/919	31/8149	0.469034	0.856376
hsa00970	Aminoacyl-tRNA biosynthesis	8/919	66/8149	0.471071	0.856376
hsa04918	Thyroid hormone synthesis	9/919	75/8149	0.475092	0.856376
hsa00230	Purine metabolism	15/919	128/8149	0.478568	0.856376
hsa00533	Glycosaminoglycan biosynthesis - keratan sulfate	2/919	14/8149	0.479608	0.856376
hsa04613	Neutrophil extracellular trap formation	22/919	190/8149	0.481812	0.856376
hsa04914	Progesterone-mediated oocyte maturation	12/919	102/8149	0.484388	0.856376
hsa04971	Gastric acid secretion	9/919	76/8149	0.491589	0.864119
hsa01232	Nucleotide metabolism	10/919	85/8149	0.494168	0.864119
hsa00510	N-Glycan biosynthesis	6/919	50/8149	0.501444	0.867362
hsa04979	Cholesterol metabolism	6/919	50/8149	0.501444	0.867362
hsa00534	Glycosaminoglycan biosynthesis - heparan sulfate / heparin	3/919	24/8149	0.51857	0.886111
hsa04730	Long-term depression	7/919	60/8149	0.522407	0.886111
hsa04924	Renin secretion	8/919	69/8149	0.523288	0.886111
hsa05167	Kaposi sarcoma-associated herpesvirus infection	22/919	194/8149	0.523359	0.886111
hsa04142	Lysosome	15/919	132/8149	0.528853	0.8907
hsa05120	Epithelial cell signaling in Helicobacter pylori infection	8/919	70/8149	0.540297	0.897351
hsa00071	Fatty acid degradation	5/919	43/8149	0.542269	0.897351
hsa04975	Fat digestion and absorption	5/919	43/8149	0.542269	0.897351
hsa03020	RNA polymerase	4/919	34/8149	0.544019	0.897351
hsa04270	Vascular smooth muscle contraction	15/919	134/8149	0.553481	0.908276
hsa04520	Adherens junction	8/919	71/8149	0.557064	0.909493
hsa05152	Tuberculosis	20/919	180/8149	0.564233	0.91652
hsa00982	Drug metabolism - cytochrome P450	8/919	72/8149	0.573568	0.926978
hsa03022	Basal transcription factors	5/919	45/8149	0.584215	0.937236
hsa00500	Starch and sucrose metabolism	4/919	36/8149	0.590834	0.937236
hsa04510	Focal adhesion	22/919	201/8149	0.593832	0.937236
hsa04062	Chemokine signaling pathway	21/919	192/8149	0.594555	0.937236
hsa05014	Amyotrophic lateral sclerosis	40/919	364/8149	0.59638	0.937236
hsa00062	Fatty acid elongation	3/919	27/8149	0.601	0.937236
hsa01040	Biosynthesis of unsaturated fatty acids	3/919	27/8149	0.601	0.937236
hsa05170	Human immunodeficiency virus 1 infection	23/919	212/8149	0.612184	0.937236
hsa00250	Alanine, aspartate and glutamate metabolism	4/919	37/8149	0.61315	0.937236
hsa01250	Biosynthesis of nucleotide sugars	4/919	37/8149	0.61315	0.937236
hsa00511	Other glycan degradation	2/919	18/8149	0.618747	0.937236
hsa03010	Ribosome	17/919	158/8149	0.620269	0.937236
hsa01230	Biosynthesis of amino acids	8/919	75/8149	0.621298	0.937236
hsa03420	Nucleotide excision repair	5/919	47/8149	0.623993	0.937236
hsa04973	Carbohydrate digestion and absorption	5/919	47/8149	0.623993	0.937236
hsa04650	Natural killer cell mediated cytotoxicity	14/919	131/8149	0.626777	0.937236
hsa05133	Pertussis	8/919	76/8149	0.636558	0.94577
hsa04728	Dopaminergic synapse	14/919	132/8149	0.638395	0.94577
hsa04670	Leukocyte transendothelial migration	12/919	114/8149	0.645082	0.947591
hsa01210	2-Oxocarboxylic acid metabolism	2/919	19/8149	0.648721	0.947591
hsa00591	Linoleic acid metabolism	3/919	29/8149	0.650516	0.947591
hsa05412	Arrhythmogenic right ventricular cardiomyopathy	8/919	77/8149	0.651469	0.947591
hsa04141	Protein processing in endoplasmic reticulum	18/919	171/8149	0.659423	0.953371
hsa00565	Ether lipid metabolism	5/919	49/8149	0.661401	0.953371
hsa04666	Fc gamma R-mediated phagocytosis	10/919	97/8149	0.666957	0.953815
hsa04330	Notch signaling pathway	6/919	59/8149	0.667671	0.953815
hsa00532	Glycosaminoglycan biosynthesis - chondroitin sulfate / dermatan sulfate	2/919	20/8149	0.676792	0.962549
hsa05322	Systemic lupus erythematosus	14/919	136/8149	0.682949	0.963208
hsa04659	Th17 cell differentiation	11/919	108/8149	0.686159	0.963208
hsa04976	Bile secretion	9/919	89/8149	0.686285	0.963208
hsa00140	Steroid hormone biosynthesis	6/919	61/8149	0.699431	0.977371
hsa00770	Pantothenate and CoA biosynthesis	2/919	21/8149	0.703007	0.978096
hsa04371	Apelin signaling pathway	14/919	139/8149	0.714203	0.984313
hsa00220	Arginine biosynthesis	2/919	22/8149	0.727427	0.984313
hsa00340	Histidine metabolism	2/919	22/8149	0.727427	0.984313
hsa00900	Terpenoid backbone biosynthesis	2/919	22/8149	0.727427	0.984313
hsa04972	Pancreatic secretion	10/919	102/8149	0.727806	0.984313
hsa04114	Oocyte meiosis	13/919	131/8149	0.729595	0.984313
hsa05145	Toxoplasmosis	11/919	112/8149	0.731685	0.984313
hsa00130	Ubiquinone and other terpenoid-quinone biosynthesis	1/919	11/8149	0.732083	0.984313
hsa00051	Fructose and mannose metabolism	3/919	33/8149	0.735934	0.985351
hsa04810	Regulation of actin cytoskeleton	22/919	218/8149	0.743651	0.991534
hsa00515	Mannose type O-glycan biosynthesis	2/919	23/8149	0.750123	0.996014
hsa01240	Biosynthesis of cofactors	15/919	153/8149	0.756332	0.996075
hsa03320	PPAR signaling pathway	7/919	75/8149	0.756394	0.996075
hsa04977	Vitamin digestion and absorption	2/919	24/8149	0.771173	1
hsa05140	Leishmaniasis	7/919	77/8149	0.78026	1
hsa00010	Glycolysis / Gluconeogenesis	6/919	67/8149	0.782061	1
hsa00760	Nicotinate and nicotinamide metabolism	3/919	36/8149	0.788483	1
hsa00564	Glycerophospholipid metabolism	9/919	98/8149	0.790113	1
hsa00592	alpha-Linolenic acid metabolism	2/919	25/8149	0.79066	1
hsa04022	cGMP-PKG signaling pathway	16/919	167/8149	0.792267	1
hsa00514	Other types of O-glycan biosynthesis	4/919	47/8149	0.792318	1
hsa00240	Pyrimidine metabolism	5/919	58/8149	0.798426	1
hsa00563	Glycosylphosphatidylinositol (GPI)-anchor biosynthesis	2/919	26/8149	0.808667	1
hsa04950	Maturity onset diabetes of the young	2/919	26/8149	0.808667	1
hsa05012	Parkinson disease	26/919	266/8149	0.811037	1
hsa04622	RIG-I-like receptor signaling pathway	6/919	70/8149	0.816362	1
hsa00520	Amino sugar and nucleotide sugar metabolism	4/919	49/8149	0.818736	1
hsa05416	Viral myocarditis	5/919	60/8149	0.822053	1
hsa04966	Collecting duct acid secretion	2/919	27/8149	0.825281	1
hsa04970	Salivary secretion	8/919	92/8149	0.829195	1
hsa05144	Malaria	4/919	50/8149	0.830872	1
hsa00513	Various types of N-glycan biosynthesis	3/919	39/8149	0.832046	1
hsa05323	Rheumatoid arthritis	8/919	93/8149	0.837973	1
hsa04921	Oxytocin signaling pathway	14/919	154/8149	0.840308	1
hsa04726	Serotonergic synapse	10/919	115/8149	0.849579	1
hsa00600	Sphingolipid metabolism	4/919	53/8149	0.863276	1
hsa04961	Endocrine and other factor-regulated calcium reabsorption	4/919	53/8149	0.863276	1
hsa00030	Pentose phosphate pathway	2/919	30/8149	0.8676	1
hsa00380	Tryptophan metabolism	3/919	42/8149	0.867667	1
hsa05321	Inflammatory bowel disease	5/919	65/8149	0.871409	1
hsa04261	Adrenergic signaling in cardiomyocytes	13/919	150/8149	0.87785	1
hsa00052	Galactose metabolism	2/919	31/8149	0.87947	1
hsa00410	beta-Alanine metabolism	2/919	31/8149	0.87947	1
hsa04640	Hematopoietic cell lineage	8/919	99/8149	0.883384	1
hsa00830	Retinol metabolism	5/919	68/8149	0.895063	1
hsa04130	SNARE interactions in vesicular transport	2/919	33/8149	0.900312	1
hsa00190	Oxidative phosphorylation	11/919	134/8149	0.902655	1
hsa03050	Proteasome	3/919	46/8149	0.904717	1
hsa04974	Protein digestion and absorption	8/919	103/8149	0.907379	1
hsa00620	Pyruvate metabolism	3/919	47/8149	0.912381	1
hsa01200	Carbon metabolism	9/919	115/8149	0.91364	1
hsa00512	Mucin type O-glycan biosynthesis	2/919	36/8149	0.925357	1
hsa00561	Glycerolipid metabolism	4/919	62/8149	0.930483	1
hsa04060	Cytokine-cytokine receptor interaction	26/919	295/8149	0.93134	1
hsa05110	Vibrio cholerae infection	3/919	50/8149	0.932126	1
hsa04623	Cytosolic DNA-sensing pathway	4/919	63/8149	0.93572	1
hsa04614	Renin-angiotensin system	1/919	23/8149	0.936458	1
hsa00270	Cysteine and methionine metabolism	3/919	51/8149	0.937738	1
hsa00330	Arginine and proline metabolism	3/919	51/8149	0.937738	1
hsa05340	Primary immunodeficiency	2/919	38/8149	0.938618	1
hsa04512	ECM-receptor interaction	6/919	88/8149	0.941941	1
hsa04061	Viral protein interaction with cytokine and cytokine receptor	7/919	100/8149	0.944	1
hsa04612	Antigen processing and presentation	5/919	78/8149	0.948784	1
hsa00260	Glycine, serine and threonine metabolism	2/919	40/8149	0.949623	1
hsa05033	Nicotine addiction	2/919	40/8149	0.949623	1
hsa05020	Prion disease	23/919	273/8149	0.951261	1
hsa04658	Th1 and Th2 cell differentiation	6/919	92/8149	0.956147	1
hsa04621	NOD-like receptor signaling pathway	14/919	184/8149	0.962321	1
hsa00860	Porphyrin metabolism	2/919	43/8149	0.962668	1
hsa05414	Dilated cardiomyopathy	6/919	96/8149	0.96713	1
hsa02010	ABC transporters	2/919	45/8149	0.969492	1
hsa05016	Huntington disease	25/919	306/8149	0.971689	1
hsa04742	Taste transduction	5/919	86/8149	0.972225	1
hsa00053	Ascorbate and aldarate metabolism	1/919	30/8149	0.97258	1
hsa00630	Glyoxylate and dicarboxylate metabolism	1/919	30/8149	0.97258	1
hsa04723	Retrograde endocannabinoid signaling	10/919	148/8149	0.976921	1
hsa00640	Propanoate metabolism	1/919	32/8149	0.978437	1
hsa04672	Intestinal immune network for IgA production	2/919	49/8149	0.979714	1
hsa00040	Pentose and glucuronate interconversions	1/919	35/8149	0.984964	1
hsa04610	Complement and coagulation cascades	4/919	85/8149	0.989861	1
hsa04145	Phagosome	9/919	152/8149	0.992042	1
hsa00280	Valine, leucine and isoleucine degradation	1/919	48/8149	0.996853	1
hsa05410	Hypertrophic cardiomyopathy	3/919	90/8149	0.998443	1
hsa04978	Mineral absorption	1/919	60/8149	0.999259	1
hsa04080	Neuroactive ligand-receptor interaction	23/919	362/8149	0.999578	1
hsa04514	Cell adhesion molecules	6/919	149/8149	0.999579	1
hsa04260	Cardiac muscle contraction	2/919	87/8149	0.999654	1
hsa05150	Staphylococcus aureus infection	2/919	96/8149	0.999872	1
hsa04721	Synaptic vesicle cycle	1/919	78/8149	0.999916	1
hsa04740	Olfactory transduction	4/919	439/8149	1	1

## Sheet: 20×_All PS_Overlap
ID	Description	GeneRatio	BackgrRatio	pvalue	adj.pvalue
hsa05205	Proteoglycans in cancer	58/1053	205/8149	2.54525e-09	7.32899e-07
hsa04550	Signaling pathways regulating pluripotency of stem cells	45/1053	143/8149	4.45531e-09	7.32899e-07
hsa04360	Axon guidance	51/1053	182/8149	3.35083e-08	3.67474e-06
hsa04151	PI3K-Akt signaling pathway	81/1053	354/8149	9.58629e-08	7.88473e-06
hsa04115	p53 signaling pathway	26/1053	73/8149	5.82867e-07	3.83526e-05
hsa04350	TGF-beta signaling pathway	30/1053	94/8149	1.21277e-06	6.65e-05
hsa04010	MAPK signaling pathway	64/1053	294/8149	1.26414e-05	0.000594148
hsa01521	EGFR tyrosine kinase inhibitor resistance	24/1053	79/8149	3.50258e-05	0.00144044
hsa05202	Transcriptional misregulation in cancer	45/1053	193/8149	4.38224e-05	0.00160195
hsa04390	Hippo signaling pathway	38/1053	157/8149	7.27437e-05	0.0023355
hsa05217	Basal cell carcinoma	20/1053	63/8149	7.80867e-05	0.0023355
hsa00250	Alanine, aspartate and glutamate metabolism	14/1053	37/8149	0.000112718	0.00293873
hsa04514	Cell adhesion molecules	36/1053	149/8149	0.00011612	0.00293873
hsa05418	Fluid shear stress and atherosclerosis	34/1053	139/8149	0.000137915	0.00324101
hsa04015	Rap1 signaling pathway	46/1053	210/8149	0.000178348	0.00391176
hsa04310	Wnt signaling pathway	39/1053	170/8149	0.000200043	0.00411338
hsa04510	Focal adhesion	43/1053	201/8149	0.000489229	0.00946801
hsa04512	ECM-receptor interaction	23/1053	88/8149	0.000597645	0.0109236
hsa05225	Hepatocellular carcinoma	37/1053	168/8149	0.000666789	0.011546
hsa05165	Human papillomavirus infection	63/1053	331/8149	0.000830743	0.0136657
hsa05416	Viral myocarditis	17/1053	60/8149	0.00114497	0.0179379
hsa04014	Ras signaling pathway	47/1053	235/8149	0.0012879	0.0192599
hsa04964	Proximal tubule bicarbonate reclamation	9/1053	23/8149	0.00145316	0.0207865
hsa05223	Non-small cell lung cancer	19/1053	72/8149	0.00153638	0.0210612
hsa04933	AGE-RAGE signaling pathway in diabetic complications	24/1053	100/8149	0.00168196	0.0221345
hsa05226	Gastric cancer	32/1053	149/8149	0.00230178	0.0281961
hsa05032	Morphine addiction	22/1053	91/8149	0.00233424	0.0281961
hsa04670	Leukocyte transendothelial migration	26/1053	114/8149	0.00239967	0.0281961
hsa04919	Thyroid hormone signaling pathway	27/1053	121/8149	0.00278577	0.0312633
hsa05163	Human cytomegalovirus infection	44/1053	225/8149	0.00285076	0.0312633
hsa04978	Mineral absorption	16/1053	60/8149	0.00313545	0.0332762
hsa05206	MicroRNAs in cancer	57/1053	310/8149	0.00324893	0.033403
hsa05224	Breast cancer	31/1053	147/8149	0.00358299	0.0357213
hsa05218	Melanoma	18/1053	72/8149	0.00383589	0.0371179
hsa05216	Thyroid cancer	11/1053	37/8149	0.00555972	0.0508534
hsa04371	Apelin signaling pathway	29/1053	139/8149	0.0055645	0.0508534
hsa04020	Calcium signaling pathway	45/1053	240/8149	0.00582889	0.0518299
hsa03320	PPAR signaling pathway	18/1053	75/8149	0.00608173	0.052655
hsa05412	Arrhythmogenic right ventricular cardiomyopathy	18/1053	77/8149	0.00810174	0.0683455
hsa04216	Ferroptosis	11/1053	41/8149	0.0126667	0.104184
hsa05214	Glioma	17/1053	75/8149	0.0134971	0.1062
hsa00240	Pyrimidine metabolism	14/1053	58/8149	0.0138802	0.1062
hsa05213	Endometrial cancer	14/1053	58/8149	0.0138802	0.1062
hsa05167	Kaposi sarcoma-associated herpesvirus infection	36/1053	194/8149	0.0149028	0.111432
hsa04150	mTOR signaling pathway	30/1053	156/8149	0.0155323	0.113304
hsa04068	FoxO signaling pathway	26/1053	131/8149	0.0158419	0.113304
hsa04960	Aldosterone-regulated sodium reabsorption	10/1053	37/8149	0.0162307	0.113615
hsa05169	Epstein-Barr virus infection	37/1053	202/8149	0.0166866	0.114373
hsa04728	Dopaminergic synapse	26/1053	132/8149	0.017386	0.115271
hsa01040	Biosynthesis of unsaturated fatty acids	8/1053	27/8149	0.0175184	0.115271
hsa04940	Type I diabetes mellitus	11/1053	43/8149	0.0181279	0.116943
hsa05330	Allograft rejection	10/1053	38/8149	0.0195518	0.123703
hsa04974	Protein digestion and absorption	21/1053	103/8149	0.0213458	0.132072
hsa04713	Circadian entrainment	20/1053	97/8149	0.0216774	0.132072
hsa04012	ErbB signaling pathway	18/1053	85/8149	0.0221047	0.132226
hsa05144	Malaria	12/1053	50/8149	0.022814	0.134032
hsa04210	Apoptosis	26/1053	136/8149	0.0247869	0.143068
hsa05323	Rheumatoid arthritis	19/1053	93/8149	0.027104	0.153524
hsa00260	Glycine, serine and threonine metabolism	10/1053	40/8149	0.0276397	0.153524
hsa01230	Biosynthesis of amino acids	16/1053	75/8149	0.0279983	0.153524
hsa04916	Melanogenesis	20/1053	101/8149	0.0323423	0.170856
hsa05170	Human immunodeficiency virus 1 infection	37/1053	212/8149	0.033186	0.170856
hsa04727	GABAergic synapse	18/1053	89/8149	0.033871	0.170856
hsa04659	Th17 cell differentiation	21/1053	108/8149	0.0345217	0.170856
hsa04931	Insulin resistance	21/1053	108/8149	0.0345217	0.170856
hsa04961	Endocrine and other factor-regulated calcium reabsorption	12/1053	53/8149	0.0349382	0.170856
hsa05140	Leishmaniasis	16/1053	77/8149	0.0350283	0.170856
hsa04520	Adherens junction	15/1053	71/8149	0.0353864	0.170856
hsa00670	One carbon pool by folate	6/1053	20/8149	0.035833	0.170856
hsa05310	Asthma	8/1053	31/8149	0.0391065	0.183655
hsa05215	Prostate cancer	19/1053	97/8149	0.0401205	0.183655
hsa04926	Relaxin signaling pathway	24/1053	129/8149	0.040192	0.183655
hsa04950	Maturity onset diabetes of the young	7/1053	26/8149	0.0422901	0.188071
hsa01232	Nucleotide metabolism	17/1053	85/8149	0.0423017	0.188071
hsa04261	Adrenergic signaling in cardiomyocytes	27/1053	150/8149	0.0447083	0.19612
hsa04911	Insulin secretion	17/1053	86/8149	0.0466385	0.199274
hsa05210	Colorectal cancer	17/1053	86/8149	0.0466385	0.199274
hsa04340	Hedgehog signaling pathway	12/1053	56/8149	0.0510516	0.215333
hsa04724	Glutamatergic synapse	21/1053	114/8149	0.0573606	0.231176
hsa01212	Fatty acid metabolism	12/1053	57/8149	0.0573892	0.231176
hsa00270	Cysteine and methionine metabolism	11/1053	51/8149	0.0577984	0.231176
hsa00450	Selenocompound metabolism	5/1053	17/8149	0.058321	0.231176
hsa00910	Nitrogen metabolism	5/1053	17/8149	0.058321	0.231176
hsa05212	Pancreatic cancer	15/1053	76/8149	0.0598316	0.234341
hsa04066	HIF-1 signaling pathway	20/1053	109/8149	0.0646545	0.249773
hsa04530	Tight junction	29/1053	169/8149	0.0652901	0.249773
hsa05410	Hypertrophic cardiomyopathy	17/1053	90/8149	0.0671341	0.251532
hsa04218	Cellular senescence	27/1053	156/8149	0.0672791	0.251532
hsa04064	NF-kappa B signaling pathway	19/1053	104/8149	0.0729244	0.269575
hsa05219	Bladder cancer	9/1053	41/8149	0.0743483	0.271784
hsa04750	Inflammatory mediator regulation of TRP channels	18/1053	98/8149	0.0760949	0.275112
hsa04658	Th1 and Th2 cell differentiation	17/1053	92/8149	0.0793705	0.283836
hsa01524	Platinum drug resistance	14/1053	73/8149	0.0820106	0.286809
hsa04935	Growth hormone synthesis, secretion and action	21/1053	119/8149	0.0832056	0.286809
hsa04080	Neuroactive ligand-receptor interaction	56/1053	362/8149	0.0833507	0.286809
hsa05332	Graft-versus-host disease	9/1053	42/8149	0.0842991	0.286809
hsa04928	Parathyroid hormone synthesis, secretion and action	19/1053	106/8149	0.0849009	0.286809
hsa05166	Human T-cell leukemia virus 1 infection	36/1053	222/8149	0.0863266	0.286809
hsa04022	cGMP-PKG signaling pathway	28/1053	167/8149	0.0870555	0.286809
hsa04725	Cholinergic synapse	20/1053	113/8149	0.087176	0.286809
hsa04921	Oxytocin signaling pathway	26/1053	154/8149	0.0904356	0.294587
hsa04672	Intestinal immune network for IgA production	10/1053	49/8149	0.0930451	0.300116
hsa04934	Cushing syndrome	26/1053	155/8149	0.0959548	0.304331
hsa05143	African trypanosomiasis	8/1053	37/8149	0.096202	0.304331
hsa04540	Gap junction	16/1053	88/8149	0.0972977	0.304866
hsa04726	Serotonergic synapse	20/1053	115/8149	0.100154	0.30832
hsa04923	Regulation of lipolysis in adipocytes	11/1053	56/8149	0.100274	0.30832
hsa04920	Adipocytokine signaling pathway	13/1053	69/8149	0.102043	0.310853
hsa05160	Hepatitis C	26/1053	157/8149	0.107642	0.32302
hsa05414	Dilated cardiomyopathy	17/1053	96/8149	0.108	0.32302
hsa00790	Folate biosynthesis	6/1053	26/8149	0.109556	0.32331
hsa04215	Apoptosis - multiple species	7/1053	32/8149	0.110063	0.32331
hsa05230	Central carbon metabolism in cancer	13/1053	70/8149	0.111292	0.324028
hsa04925	Aldosterone synthesis and secretion	17/1053	98/8149	0.124416	0.353494
hsa05231	Choline metabolism in cancer	17/1053	98/8149	0.124416	0.353494
hsa00062	Fatty acid elongation	6/1053	27/8149	0.126298	0.353494
hsa00601	Glycosphingolipid biosynthesis - lacto and neolacto series	6/1053	27/8149	0.126298	0.353494
hsa05321	Inflammatory bowel disease	12/1053	65/8149	0.126785	0.353494
hsa04110	Cell cycle	21/1053	126/8149	0.130751	0.358916
hsa05222	Small cell lung cancer	16/1053	92/8149	0.130912	0.358916
hsa04370	VEGF signaling pathway	11/1053	59/8149	0.132772	0.359054
hsa04640	Hematopoietic cell lineage	17/1053	99/8149	0.133144	0.359054
hsa04152	AMPK signaling pathway	20/1053	120/8149	0.137685	0.368279
hsa00650	Butanoate metabolism	6/1053	28/8149	0.144195	0.37676
hsa05207	Chemical carcinogenesis - receptor activation	33/1053	212/8149	0.145159	0.37676
hsa00514	Other types of O-glycan biosynthesis	9/1053	47/8149	0.145245	0.37676
hsa00220	Arginine biosynthesis	5/1053	22/8149	0.145436	0.37676
hsa05221	Acute myeloid leukemia	12/1053	67/8149	0.149335	0.383837
hsa03440	Homologous recombination	8/1053	41/8149	0.151555	0.386524
hsa04024	cAMP signaling pathway	34/1053	221/8149	0.157319	0.398139
hsa04392	Hippo signaling pathway - multiple species	6/1053	29/8149	0.163175	0.409806
hsa04145	Phagosome	24/1053	152/8149	0.172045	0.427063
hsa04924	Renin secretion	12/1053	69/8149	0.173833	0.427063
hsa00760	Nicotinate and nicotinamide metabolism	7/1053	36/8149	0.175328	0.427063
hsa04971	Gastric acid secretion	13/1053	76/8149	0.176537	0.427063
hsa05220	Chronic myeloid leukemia	13/1053	76/8149	0.176537	0.427063
hsa04917	Prolactin signaling pathway	12/1053	70/8149	0.186773	0.448527
hsa04979	Cholesterol metabolism	9/1053	50/8149	0.19011	0.452514
hsa04071	Sphingolipid signaling pathway	19/1053	119/8149	0.192389	0.452514
hsa05145	Toxoplasmosis	18/1053	112/8149	0.192559	0.452514
hsa04072	Phospholipase D signaling pathway	23/1053	148/8149	0.199267	0.464957
hsa04612	Antigen processing and presentation	13/1053	78/8149	0.201735	0.466157
hsa04970	Salivary secretion	15/1053	92/8149	0.203342	0.466157
hsa04710	Circadian rhythm	6/1053	31/8149	0.204032	0.466157
hsa00230	Purine metabolism	20/1053	128/8149	0.212234	0.481551
hsa02010	ABC transporters	8/1053	45/8149	0.218962	0.493415
hsa04330	Notch signaling pathway	10/1053	59/8149	0.225584	0.504878
hsa04972	Pancreatic secretion	16/1053	102/8149	0.239478	0.52672
hsa05142	Chagas disease	16/1053	102/8149	0.239478	0.52672
hsa05320	Autoimmune thyroid disease	9/1053	53/8149	0.240146	0.52672
hsa00532	Glycosaminoglycan biosynthesis - chondroitin sulfate / dermatan sulfate	4/1053	20/8149	0.253584	0.552511
hsa04630	JAK-STAT signaling pathway	24/1053	162/8149	0.266032	0.57539
hsa00533	Glycosaminoglycan biosynthesis - keratan sulfate	3/1053	14/8149	0.267583	0.57539
hsa05031	Amphetamine addiction	11/1053	69/8149	0.27417	0.580503
hsa05211	Renal cell carcinoma	11/1053	69/8149	0.27417	0.580503
hsa00561	Glycerolipid metabolism	10/1053	62/8149	0.275254	0.580503
hsa04270	Vascular smooth muscle contraction	20/1053	134/8149	0.27819	0.582959
hsa03250	Viral life cycle - HIV-1	10/1053	63/8149	0.292505	0.607042
hsa04380	Osteoclast differentiation	19/1053	128/8149	0.293373	0.607042
hsa04912	GnRH signaling pathway	14/1053	93/8149	0.311965	0.640408
hsa00510	N-Glycan biosynthesis	8/1053	50/8149	0.315338	0.640408
hsa05110	Vibrio cholerae infection	8/1053	50/8149	0.315338	0.640408
hsa05146	Amoebiasis	15/1053	102/8149	0.336493	0.679179
hsa01523	Antifolate resistance	5/1053	30/8149	0.344917	0.685026
hsa00515	Mannose type O-glycan biosynthesis	4/1053	23/8149	0.345636	0.685026
hsa04614	Renin-angiotensin system	4/1053	23/8149	0.345636	0.685026
hsa04730	Long-term depression	9/1053	60/8149	0.370137	0.729192
hsa04668	TNF signaling pathway	16/1053	112/8149	0.373544	0.730388
hsa00534	Glycosaminoglycan biosynthesis - heparan sulfate / heparin	4/1053	24/8149	0.376704	0.730388
hsa00920	Sulfur metabolism	2/1053	10/8149	0.377404	0.730388
hsa04930	Type II diabetes mellitus	7/1053	46/8149	0.383717	0.734991
hsa04810	Regulation of actin cytoskeleton	30/1053	218/8149	0.384251	0.734991
hsa01522	Endocrine resistance	14/1053	98/8149	0.386853	0.735692
hsa00513	Various types of N-glycan biosynthesis	6/1053	39/8149	0.391151	0.739589
hsa03460	Fanconi anemia pathway	8/1053	54/8149	0.39742	0.74715
hsa05100	Bacterial invasion of epithelial cells	11/1053	77/8149	0.409916	0.766263
hsa05033	Nicotine addiction	6/1053	40/8149	0.415481	0.768904
hsa00061	Fatty acid biosynthesis	3/1053	18/8149	0.416678	0.768904
hsa04610	Complement and coagulation cascades	12/1053	85/8149	0.41834	0.768904
hsa00130	Ubiquinone and other terpenoid-quinone biosynthesis	2/1053	11/8149	0.425504	0.777727
hsa00310	Lysine degradation	9/1053	63/8149	0.428285	0.77808
hsa04062	Chemokine signaling pathway	26/1053	192/8149	0.430427	0.77808
hsa04723	Retrograde endocannabinoid signaling	20/1053	148/8149	0.451379	0.808557
hsa05164	Influenza A	23/1053	171/8149	0.452202	0.808557
hsa00480	Glutathione metabolism	8/1053	57/8149	0.459338	0.812915
hsa05034	Alcoholism	25/1053	187/8149	0.460146	0.812915
hsa00983	Drug metabolism - other enzymes	11/1053	80/8149	0.462052	0.812915
hsa04722	Neurotrophin signaling pathway	16/1053	119/8149	0.473258	0.824195
hsa00562	Inositol phosphate metabolism	10/1053	73/8149	0.473474	0.824195
hsa04976	Bile secretion	12/1053	89/8149	0.484558	0.838493
hsa00100	Steroid biosynthesis	3/1053	20/8149	0.487953	0.838493
hsa04070	Phosphatidylinositol signaling system	13/1053	97/8149	0.489333	0.838493
hsa04913	Ovarian steroidogenesis	7/1053	51/8149	0.494224	0.842486
hsa04720	Long-term potentiation	9/1053	67/8149	0.504971	0.84882
hsa04910	Insulin signaling pathway	18/1053	137/8149	0.50846	0.84882
hsa04918	Thyroid hormone synthesis	10/1053	75/8149	0.509428	0.84882
hsa04962	Vasopressin-regulated water reabsorption	6/1053	44/8149	0.510854	0.84882
hsa05417	Lipid and atherosclerosis	28/1053	215/8149	0.513512	0.84882
hsa01240	Biosynthesis of cofactors	20/1053	153/8149	0.514631	0.84882
hsa00770	Pantothenate and CoA biosynthesis	3/1053	21/8149	0.521969	0.84882
hsa00830	Retinol metabolism	9/1053	68/8149	0.523713	0.84882
hsa04664	Fc epsilon RI signaling pathway	9/1053	68/8149	0.523713	0.84882
hsa04922	Glucagon signaling pathway	14/1053	107/8149	0.52374	0.84882
hsa05161	Hepatitis B	21/1053	162/8149	0.529664	0.854213
hsa04061	Viral protein interaction with cytokine and cytokine receptor	13/1053	100/8149	0.535972	0.86017
hsa00590	Arachidonic acid metabolism	8/1053	61/8149	0.539628	0.861834
hsa04213	Longevity regulating pathway - multiple species	8/1053	62/8149	0.558997	0.884505
hsa05120	Epithelial cell signaling in Helicobacter pylori infection	9/1053	70/8149	0.560429	0.884505
hsa04721	Synaptic vesicle cycle	10/1053	78/8149	0.561889	0.884505
hsa04973	Carbohydrate digestion and absorption	6/1053	47/8149	0.578359	0.902675
hsa04260	Cardiac muscle contraction	11/1053	87/8149	0.579543	0.902675
hsa00410	beta-Alanine metabolism	4/1053	31/8149	0.581663	0.902675
hsa00603	Glycosphingolipid biosynthesis - globo and isoglobo series	2/1053	15/8149	0.595377	0.91299
hsa00730	Thiamine metabolism	2/1053	15/8149	0.595377	0.91299
hsa04929	GnRH secretion	8/1053	64/8149	0.596635	0.91299
hsa04666	Fc gamma R-mediated phagocytosis	12/1053	97/8149	0.610565	0.929981
hsa04927	Cortisol synthesis and secretion	8/1053	65/8149	0.614844	0.932183
hsa05030	Cocaine addiction	6/1053	49/8149	0.620634	0.936645
hsa04146	Peroxisome	10/1053	82/8149	0.627971	0.939103
hsa04662	B cell receptor signaling pathway	10/1053	82/8149	0.627971	0.939103
hsa00360	Phenylalanine metabolism	2/1053	16/8149	0.631508	0.940118
hsa04650	Natural killer cell mediated cytotoxicity	16/1053	131/8149	0.635749	0.942169
hsa05203	Viral carcinogenesis	25/1053	204/8149	0.645004	0.949298
hsa00380	Tryptophan metabolism	5/1053	42/8149	0.64738	0.949298
hsa04611	Platelet activation	15/1053	124/8149	0.649216	0.949298
hsa00071	Fatty acid degradation	5/1053	43/8149	0.668423	0.973058
hsa04060	Cytokine-cytokine receptor interaction	36/1053	295/8149	0.672526	0.974718
hsa05204	Chemical carcinogenesis - DNA adducts	8/1053	69/8149	0.683082	0.985675
hsa05322	Systemic lupus erythematosus	16/1053	136/8149	0.695641	0.993323
hsa04966	Collecting duct acid secretion	3/1053	27/8149	0.696648	0.993323
hsa00600	Sphingolipid metabolism	6/1053	53/8149	0.69744	0.993323
hsa05135	Yersinia infection	16/1053	137/8149	0.706902	0.998753
hsa04660	T cell receptor signaling pathway	12/1053	104/8149	0.707323	0.998753
hsa00531	Glycosaminoglycan degradation	2/1053	19/8149	0.724742	1
hsa01210	2-Oxocarboxylic acid metabolism	2/1053	19/8149	0.724742	1
hsa05162	Measles	16/1053	139/8149	0.728663	1
hsa04211	Longevity regulating pathway	10/1053	89/8149	0.729667	1
hsa00564	Glycerophospholipid metabolism	11/1053	98/8149	0.736912	1
hsa05340	Primary immunodeficiency	4/1053	38/8149	0.741938	1
hsa00591	Linoleic acid metabolism	3/1053	29/8149	0.74287	1
hsa04120	Ubiquitin mediated proteolysis	16/1053	142/8149	0.759352	1
hsa00280	Valine, leucine and isoleucine degradation	5/1053	48/8149	0.760871	1
hsa00030	Pentose phosphate pathway	3/1053	30/8149	0.763787	1
hsa04144	Endocytosis	29/1053	251/8149	0.771014	1
hsa00565	Ether lipid metabolism	5/1053	49/8149	0.776807	1
hsa00900	Terpenoid backbone biosynthesis	2/1053	22/8149	0.797211	1
hsa04915	Estrogen signaling pathway	15/1053	138/8149	0.800896	1
hsa04625	C-type lectin receptor signaling pathway	11/1053	104/8149	0.804029	1
hsa01200	Carbon metabolism	12/1053	115/8149	0.825856	1
hsa04140	Autophagy - animal	15/1053	141/8149	0.82627	1
hsa05235	PD-L1 expression and PD-1 checkpoint pathway in cancer	9/1053	89/8149	0.829278	1
hsa04936	Alcoholic liver disease	15/1053	142/8149	0.834174	1
hsa03450	Non-homologous end-joining	1/1053	13/8149	0.834727	1
hsa04977	Vitamin digestion and absorption	2/1053	24/8149	0.835624	1
hsa00592	alpha-Linolenic acid metabolism	2/1053	25/8149	0.852253	1
hsa05130	Pathogenic Escherichia coli infection	21/1053	197/8149	0.857774	1
hsa00500	Starch and sucrose metabolism	3/1053	36/8149	0.861769	1
hsa00512	Mucin type O-glycan biosynthesis	3/1053	36/8149	0.861769	1
hsa04932	Non-alcoholic fatty liver disease	16/1053	155/8149	0.864903	1
hsa00563	Glycosylphosphatidylinositol (GPI)-anchor biosynthesis	2/1053	26/8149	0.867334	1
hsa04657	IL-17 signaling pathway	9/1053	94/8149	0.873249	1
hsa01250	Biosynthesis of nucleotide sugars	3/1053	37/8149	0.874076	1
hsa00604	Glycosphingolipid biosynthesis - ganglio series	1/1053	15/8149	0.874741	1
hsa05134	Legionellosis	5/1053	57/8149	0.876233	1
hsa04142	Lysosome	13/1053	132/8149	0.886645	1
hsa05150	Staphylococcus aureus infection	9/1053	96/8149	0.888047	1
hsa04217	Necroptosis	16/1053	159/8149	0.888887	1
hsa00430	Taurine and hypotaurine metabolism	1/1053	16/8149	0.890957	1
hsa00520	Amino sugar and nucleotide sugar metabolism	4/1053	49/8149	0.893461	1
hsa05017	Spinocerebellar ataxia	14/1053	143/8149	0.89854	1
hsa03018	RNA degradation	7/1053	79/8149	0.899855	1
hsa00120	Primary bile acid biosynthesis	1/1053	17/8149	0.905075	1
hsa00140	Steroid hormone biosynthesis	5/1053	61/8149	0.909885	1
hsa00330	Arginine and proline metabolism	4/1053	51/8149	0.910468	1
hsa04613	Neutrophil extracellular trap formation	19/1053	190/8149	0.91111	1
hsa00511	Other glycan degradation	1/1053	18/8149	0.917367	1
hsa04137	Mitophagy - animal	6/1053	72/8149	0.917554	1
hsa00052	Galactose metabolism	2/1053	31/8149	0.923578	1
hsa04914	Progesterone-mediated oocyte maturation	9/1053	102/8149	0.924092	1
hsa05131	Shigellosis	25/1053	247/8149	0.927291	1
hsa04975	Fat digestion and absorption	3/1053	43/8149	0.929439	1
hsa00640	Propanoate metabolism	2/1053	32/8149	0.93172	1
hsa05132	Salmonella infection	25/1053	249/8149	0.933597	1
hsa04620	Toll-like receptor signaling pathway	9/1053	104/8149	0.933655	1
hsa04130	SNARE interactions in vesicular transport	2/1053	33/8149	0.939035	1
hsa00970	Aminoacyl-tRNA biosynthesis	5/1053	66/8149	0.940484	1
hsa04141	Protein processing in endoplasmic reticulum	16/1053	171/8149	0.940991	1
hsa03022	Basal transcription factors	3/1053	45/8149	0.942215	1
hsa03015	mRNA surveillance pathway	8/1053	97/8149	0.944934	1
hsa00980	Metabolism of xenobiotics by cytochrome P450	6/1053	78/8149	0.948624	1
hsa00340	Histidine metabolism	1/1053	22/8149	0.952557	1
hsa00620	Pyruvate metabolism	3/1053	47/8149	0.952817	1
hsa03030	DNA replication	2/1053	36/8149	0.95677	1
hsa04622	RIG-I-like receptor signaling pathway	5/1053	70/8149	0.957849	1
hsa05171	Coronavirus disease - COVID-19	22/1053	232/8149	0.958536	1
hsa03060	Protein export	1/1053	23/8149	0.958704	1
hsa03430	Mismatch repair	1/1053	23/8149	0.958704	1
hsa04114	Oocyte meiosis	11/1053	131/8149	0.960907	1
hsa00982	Drug metabolism - cytochrome P450	5/1053	72/8149	0.964668	1
hsa05152	Tuberculosis	16/1053	180/8149	0.964829	1
hsa04742	Taste transduction	6/1053	86/8149	0.973641	1
hsa00020	Citrate cycle (TCA cycle)	1/1053	30/8149	0.984375	1
hsa00630	Glyoxylate and dicarboxylate metabolism	1/1053	30/8149	0.984375	1
hsa04621	NOD-like receptor signaling pathway	15/1053	184/8149	0.984963	1
hsa03050	Proteasome	2/1053	46/8149	0.986709	1
hsa04136	Autophagy - other	1/1053	32/8149	0.988165	1
hsa00051	Fructose and mannose metabolism	1/1053	33/8149	0.9897	1
hsa03013	Nucleocytoplasmic transport	7/1053	108/8149	0.990054	1
hsa05415	Diabetic cardiomyopathy	16/1053	203/8149	0.991915	1
hsa05133	Pertussis	4/1053	76/8149	0.991952	1
hsa00350	Tyrosine metabolism	1/1053	36/8149	0.993212	1
hsa00010	Glycolysis / Gluconeogenesis	3/1053	67/8149	0.994521	1
hsa05208	Chemical carcinogenesis - reactive oxygen species	17/1053	223/8149	0.995978	1
hsa05022	Pathways of neurodegeneration - multiple diseases	43/1053	476/8149	0.997352	1
hsa00860	Porphyrin metabolism	1/1053	43/8149	0.997436	1
hsa04714	Thermogenesis	17/1053	232/8149	0.997886	1
hsa05168	Herpes simplex virus 1 infection	44/1053	495/8149	0.998432	1
hsa03420	Nucleotide excision repair	1/1053	47/8149	0.998531	1
hsa05010	Alzheimer disease	31/1053	384/8149	0.999182	1
hsa04623	Cytosolic DNA-sensing pathway	1/1053	63/8149	0.999842	1
hsa05014	Amyotrophic lateral sclerosis	26/1053	364/8149	0.99989	1
hsa03008	Ribosome biogenesis in eukaryotes	3/1053	109/8149	0.999962	1
hsa03040	Spliceosome	5/1053	147/8149	0.999986	1
hsa05020	Prion disease	14/1053	273/8149	0.999996	1
hsa00190	Oxidative phosphorylation	3/1053	134/8149	0.999998	1
hsa05012	Parkinson disease	12/1053	266/8149	0.999999	1
hsa03010	Ribosome	3/1053	158/8149	1	1
hsa05016	Huntington disease	11/1053	306/8149	1	1
hsa04740	Olfactory transduction	5/1053	439/8149	1	1

[truncated: 8 more sheets: 20×_All PS_UKN1, 20×_All PS_UKK2, 20×_Up_Overlap, 20×_Up_UKN1, 20×_Up_UKK2, 20×_Down_Overlap, 20×_Down_UKN1, 20×_Down_UKK2]
