# Supplementary material for: High Accuracy Classification of Developmental Toxicants by In Vitro Tests of Human Neuroepithelial and Cardiomyoblast Differentiation
Source: Cells. 2022 Oct 27;11(21):3404. doi: 10.3390/cells11213404 (PMC9653768; doi:10.3390/cells11213404)
Supplement: Supplementary file 1 [file cells-11-03404-s001.zip › Supp. excel-file 5_UKN1 vs. UKK2_GO groups_220602.xlsx]

## Sheet: 1×_All PS_Overlap
GO.ID	Term	Annotated	Significant	Expected	Rank in p.value.elim	p.value.classic	p.value.elim	Adj.P.Classic	Adj.P.Elim
GO:0090090	negative regulation of canonical Wnt sig...	334	65	22.73	1	1.3e-14	1.3e-14	7.35139e-13	1.27179e-10
GO:0043065	positive regulation of apoptotic process	1317	179	89.61	2	3.8e-19	4.4e-13	3.41059e-17	1.89138e-09
GO:0045599	negative regulation of fat cell differen...	134	36	9.12	3	5.8e-13	5.8e-13	2.85133e-11	1.89138e-09
GO:0060021	roof of mouth development	217	47	14.76	4	1.1e-12	1.1e-12	5.05225e-11	2.69032e-09
GO:0040037	negative regulation of fibroblast growth...	37	18	2.52	5	4.6e-12	4.6e-12	1.94813e-10	9.00036e-09
GO:0009410	response to xenobiotic stimulus	1067	129	72.6	6	1.5e-10	1.5e-10	4.9576e-09	1.9566e-07
GO:0000122	negative regulation of transcription by ...	2311	239	157.24	7	3.6e-11	1.5e-10	1.33912e-09	1.9566e-07
GO:0045766	positive regulation of angiogenesis	406	70	27.62	8	6.3e-13	1.6e-10	3.0361e-11	1.9566e-07
GO:0007411	axon guidance	560	95	38.1	9	1.4e-16	5.2e-10	9.92478e-15	5.6524e-07
GO:0001657	ureteric bud development	231	48	15.72	10	3.1e-12	2.2e-09	1.3539e-10	2.15226e-06
GO:0009952	anterior/posterior pattern specification	444	75	30.21	11	2.8e-13	4.1e-09	1.39048e-11	3.64639e-06
GO:0045669	positive regulation of osteoblast differ...	165	34	11.23	12	5.4e-09	5.4e-09	1.44339e-07	4.21422e-06
GO:0003402	planar cell polarity pathway involved in...	12	9	0.82	13	5.6e-09	5.6e-09	1.48468e-07	4.21422e-06
GO:2000546	positive regulation of endothelial cell ...	16	10	1.09	14	1.1e-08	1.1e-08	2.79514e-07	7.68664e-06
GO:0071504	cellular response to heparin	13	9	0.88	15	1.7e-08	1.7e-08	4.18919e-07	9.26811e-06
GO:0043406	positive regulation of MAP kinase activi...	302	52	20.55	16	5.9e-10	1.7e-08	1.77054e-08	9.26811e-06
GO:0034263	positive regulation of autophagy in resp...	10	8	0.68	17	1.8e-08	1.8e-08	4.40235e-07	9.26811e-06
GO:0060686	negative regulation of prostatic bud for...	10	8	0.68	18	1.8e-08	1.8e-08	4.40235e-07	9.26811e-06
GO:0035019	somatic stem cell population maintenance	103	25	7.01	19	1.8e-08	1.8e-08	4.40235e-07	9.26811e-06
GO:0001525	angiogenesis	1349	190	91.78	20	5.2e-22	2.1e-08	6.05614e-20	1.02489e-05
GO:0045668	negative regulation of osteoblast differ...	104	25	7.08	21	2.2e-08	2.2e-08	5.30113e-07	1.02489e-05
GO:0060412	ventricular septum morphogenesis	121	27	8.23	22	3.4e-08	3.4e-08	7.90076e-07	1.51192e-05
GO:0060028	convergent extension involved in axis el...	14	9	0.95	23	4.5e-08	4.5e-08	1.0238e-06	1.83431e-05
GO:0014068	positive regulation of phosphatidylinosi...	222	39	15.1	24	4.5e-08	4.5e-08	1.0238e-06	1.83431e-05
GO:0008285	negative regulation of cell population p...	1730	209	117.71	25	2.3e-16	5.0e-08	1.58457e-14	1.9566e-05
GO:2000271	positive regulation of fibroblast apopto...	38	14	2.59	26	8.9e-08	8.9e-08	1.9136e-06	3.3488e-05
GO:0032355	response to estradiol	370	54	25.17	27	1.0e-07	1.0e-07	2.11296e-06	3.62333e-05
GO:0071625	vocalization behavior	63	18	4.29	28	1.2e-07	1.2e-07	2.49248e-06	4.19271e-05
GO:1902895	positive regulation of pri-miRNA transcr...	121	26	8.23	29	1.4e-07	1.4e-07	2.86531e-06	4.5654e-05
GO:0060317	cardiac epithelial to mesenchymal transi...	77	20	5.24	30	1.4e-07	1.4e-07	2.86531e-06	4.5654e-05
GO:0060346	bone trabecula formation	24	11	1.63	31	1.5e-07	1.5e-07	3.0382e-06	4.73371e-05
GO:0003253	cardiac neural crest cell migration invo...	12	8	0.82	32	1.8e-07	1.8e-07	3.57915e-06	5.50294e-05
GO:0043116	negative regulation of vascular permeabi...	46	15	3.13	33	2.0e-07	2.0e-07	3.96073e-06	5.92909e-05
GO:0021957	corticospinal tract morphogenesis	25	11	1.7	34	2.6e-07	2.6e-07	5.08716e-06	7.48112e-05
GO:0030501	positive regulation of bone mineralizati...	102	23	6.94	35	2.8e-07	2.8e-07	5.41352e-06	7.8264e-05
GO:0030336	negative regulation of cell migration	742	98	50.48	36	2.4e-10	3.4e-07	7.72342e-09	9.2395e-05
GO:0010718	positive regulation of epithelial to mes...	128	26	8.71	37	4.3e-07	4.3e-07	8.05879e-06	0.000113694
GO:0033280	response to vitamin D	80	25	5.44	38	5.4e-11	6.4e-07	1.94221e-09	0.000164766
GO:0001822	kidney development	735	138	50.01	39	6.5e-28	6.9e-07	1.76637e-25	0.000173084
GO:0021984	adenohypophysis development	28	11	1.91	40	1.0e-06	1.0e-06	1.73766e-05	0.00023861
GO:1903589	positive regulation of blood vessel endo...	23	10	1.56	41	1.0e-06	1.0e-06	1.73766e-05	0.00023861
GO:0010575	positive regulation of vascular endothel...	72	18	4.9	42	1.1e-06	1.1e-06	1.90803e-05	0.000256221
GO:0003215	cardiac right ventricle morphogenesis	52	15	3.54	43	1.2e-06	1.2e-06	2.07048e-05	0.000266809
GO:0021761	limbic system development	276	51	18.78	44	6.4e-11	1.2e-06	2.2522e-09	0.000266809
GO:0042472	inner ear morphogenesis	217	44	14.76	45	5.7e-11	1.4e-06	2.0426e-09	0.00030436
GO:0021546	rhombomere development	11	7	0.75	46	1.7e-06	1.7e-06	2.85268e-05	0.000361546
GO:0071456	cellular response to hypoxia	407	54	27.69	47	2.1e-06	2.1e-06	3.48208e-05	0.000437113
GO:0070301	cellular response to hydrogen peroxide	228	39	15.51	48	9.4e-08	2.5e-06	2.00786e-06	0.000509531
GO:2000095	regulation of Wnt signaling pathway, pla...	36	12	2.45	49	2.6e-06	2.6e-06	4.21123e-05	0.000519098
GO:0001938	positive regulation of endothelial cell ...	231	46	15.72	50	4.0e-11	2.8e-06	1.47668e-09	0.000547848
GO:0060749	mammary gland alveolus development	49	14	3.33	51	3.1e-06	3.1e-06	4.9393e-05	0.000583217
GO:0045666	positive regulation of neuron differenti...	232	36	15.79	52	3.1e-06	3.1e-06	4.9393e-05	0.000583217
GO:0050680	negative regulation of epithelial cell p...	359	57	24.43	53	2.1e-09	3.3e-06	5.83645e-08	0.00059785
GO:0048711	positive regulation of astrocyte differe...	31	11	2.11	54	3.3e-06	3.3e-06	5.22393e-05	0.00059785
GO:0060363	cranial suture morphogenesis	16	8	1.09	55	3.6e-06	3.6e-06	5.61703e-05	0.000628907
GO:1900748	positive regulation of vascular endothel...	16	8	1.09	56	3.6e-06	3.6e-06	5.61703e-05	0.000628907
GO:0046060	dATP metabolic process	12	7	0.82	57	3.9e-06	3.9e-06	6.04655e-05	0.000669363
GO:0001957	intramembranous ossification	21	9	1.43	58	4.3e-06	4.3e-06	6.54229e-05	0.000712998
GO:0090179	planar cell polarity pathway involved in...	21	9	1.43	59	4.3e-06	4.3e-06	6.54229e-05	0.000712998
GO:0010595	positive regulation of endothelial cell ...	302	59	20.55	60	1.8e-13	4.7e-06	9.12404e-12	0.000757394
GO:0090263	positive regulation of canonical Wnt sig...	295	42	20.07	61	4.8e-06	4.8e-06	7.15829e-05	0.000757394
GO:0002903	negative regulation of B cell apoptotic ...	32	11	2.18	62	4.8e-06	4.8e-06	7.15829e-05	0.000757394
GO:0060174	limb bud formation	38	12	2.59	63	4.9e-06	4.9e-06	7.28521e-05	0.0007609
GO:0008045	motor neuron axon guidance	72	17	4.9	64	5.0e-06	5.0e-06	7.42261e-05	0.000764297
GO:0045165	cell fate commitment	635	84	43.2	65	4.2e-09	5.1e-06	1.14135e-07	0.000767589
GO:0045665	negative regulation of neuron differenti...	163	28	11.09	66	5.3e-06	5.3e-06	7.79698e-05	0.000785605
GO:0070374	positive regulation of ERK1 and ERK2 cas...	485	60	33	67	5.8e-06	5.8e-06	8.45624e-05	0.000826732
GO:0030199	collagen fibril organization	155	27	10.55	68	5.9e-06	5.9e-06	8.57648e-05	0.000826732
GO:0030335	positive regulation of cell migration	1371	180	93.28	69	1.1e-17	5.9e-06	8.60904e-16	0.000826732
GO:0045600	positive regulation of fat cell differen...	173	29	11.77	70	6.0e-06	6.0e-06	8.65752e-05	0.000826732
GO:0048846	axon extension involved in axon guidance	104	21	7.08	71	6.0e-06	6.0e-06	8.65752e-05	0.000826732
GO:0045110	intermediate filament bundle assembly	17	8	1.16	72	6.3e-06	6.3e-06	9.02385e-05	0.000832877
GO:0070120	ciliary neurotrophic factor-mediated sig...	17	8	1.16	73	6.3e-06	6.3e-06	9.02385e-05	0.000832877
GO:0090009	primitive streak formation	17	8	1.16	74	6.3e-06	6.3e-06	9.02385e-05	0.000832877
GO:2000052	positive regulation of non-canonical Wnt...	39	12	2.65	75	6.6e-06	6.6e-06	9.37123e-05	0.000860904
GO:0021612	facial nerve structural organization	33	11	2.25	76	6.7e-06	6.7e-06	9.47198e-05	0.000862449
GO:0045892	negative regulation of transcription, DN...	3142	326	213.78	77	3.5e-15	6.8e-06	2.16712e-13	0.000863953
GO:0070848	response to growth factor	1805	256	122.81	78	5.6e-30	8.0e-06	1.88913e-27	0.000966222
GO:0009217	purine deoxyribonucleoside triphosphate ...	13	7	0.88	79	8.0e-06	8.0e-06	0.000111013	0.000966222
GO:0009448	gamma-aminobutyric acid metabolic proces...	13	7	0.88	80	8.0e-06	8.0e-06	0.000111013	0.000966222
GO:0030326	embryonic limb morphogenesis	320	54	21.77	81	5.9e-10	8.0e-06	1.77054e-08	0.000966222
GO:0007399	nervous system development	5949	656	404.76	82	1e-30	8.2e-06	3.62333e-28	0.0009783
GO:0071305	cellular response to vitamin D	53	14	3.61	83	8.4e-06	8.4e-06	0.000116234	0.000990087
GO:0045446	endothelial cell differentiation	290	47	19.73	84	2.7e-08	8.7e-06	6.41119e-07	0.00101324
GO:0048566	embryonic digestive tract development	80	23	5.44	85	2.0e-09	9.0e-06	5.6063e-08	0.00103585
GO:0009612	response to mechanical stimulus	537	84	36.54	86	8.1e-13	9.5e-06	3.77344e-11	0.00108068
GO:0086004	regulation of cardiac muscle cell contra...	91	19	6.19	87	9.8e-06	9.8e-06	0.000132789	0.00110199
GO:0070493	thrombin-activated receptor signaling pa...	31	12	2.11	88	4.0e-07	1.1e-05	7.52538e-06	0.00120913
GO:0051897	positive regulation of protein kinase B ...	275	39	18.71	89	1.1e-05	1.1e-05	0.000147213	0.00120913
GO:0044344	cellular response to fibroblast growth f...	264	57	17.96	90	5.1e-15	1.4e-05	3.04227e-13	0.0015218
GO:0014012	peripheral nervous system axon regenerat...	14	7	0.95	91	1.5e-05	1.5e-05	0.000193851	0.00156112
GO:0060405	regulation of penile erection	14	7	0.95	92	1.5e-05	1.5e-05	0.000193851	0.00156112
GO:1903598	positive regulation of gap junction asse...	14	7	0.95	93	1.5e-05	1.5e-05	0.000193851	0.00156112
GO:0016477	cell migration	3521	420	239.57	94	1e-30	1.5e-05	3.62333e-28	0.00156112
GO:0014043	negative regulation of neuron maturation	10	6	0.68	95	1.6e-05	1.6e-05	0.000204612	0.0016305
GO:0045210	FasL biosynthetic process	10	6	0.68	96	1.6e-05	1.6e-05	0.000204612	0.0016305
GO:0043066	negative regulation of apoptotic process	2035	220	138.46	97	3.8e-12	1.7e-05	1.64493e-10	0.0016305
GO:0021756	striatum development	49	13	3.33	98	1.7e-05	1.7e-05	0.000214318	0.0016305
GO:0030502	negative regulation of bone mineralizati...	36	11	2.45	99	1.7e-05	1.7e-05	0.000214318	0.0016305
GO:0070371	ERK1 and ERK2 cascade	771	108	52.46	100	7.4e-13	1.7e-05	3.4973e-11	0.0016305
GO:0021828	gonadotrophin-releasing hormone neuronal...	19	8	1.29	101	1.7e-05	1.7e-05	0.000214318	0.0016305
GO:0035733	hepatic stellate cell activation	19	8	1.29	102	1.7e-05	1.7e-05	0.000214318	0.0016305
GO:2000648	positive regulation of stem cell prolife...	71	16	4.83	103	1.8e-05	1.8e-05	0.000226051	0.00170965
GO:0016339	calcium-dependent cell-cell adhesion via...	87	18	5.92	104	1.9e-05	1.9e-05	0.000237999	0.00177026
GO:0045944	positive regulation of transcription by ...	2986	275	203.16	105	1.1e-07	1.9e-05	2.30929e-06	0.00177026
GO:0021983	pituitary gland development	93	26	6.33	106	3.5e-10	2.3e-05	1.09046e-08	0.00208342
GO:0044849	estrous cycle	37	11	2.52	107	2.3e-05	2.3e-05	0.000281966	0.00208342
GO:0060644	mammary gland epithelial cell differenti...	37	11	2.52	108	2.3e-05	2.3e-05	0.000281966	0.00208342
GO:0060411	cardiac septum morphogenesis	218	52	14.83	109	1.1e-15	2.4e-05	7.1742e-14	0.00215406
GO:1904707	positive regulation of vascular associat...	97	19	6.6	110	2.6e-05	2.6e-05	0.000310193	0.00219274
GO:0007612	learning	346	50	23.54	111	4.0e-07	2.6e-05	7.52538e-06	0.00219274
GO:0021649	vestibulocochlear nerve structural organ...	15	7	1.02	112	2.6e-05	2.6e-05	0.000310193	0.00219274
GO:0021891	olfactory bulb interneuron development	15	7	1.02	113	2.6e-05	2.6e-05	0.000310193	0.00219274
GO:0033603	positive regulation of dopamine secretio...	15	7	1.02	114	2.6e-05	2.6e-05	0.000310193	0.00219274
GO:1904835	dorsal root ganglion morphogenesis	15	7	1.02	115	2.6e-05	2.6e-05	0.000310193	0.00219274
GO:0003181	atrioventricular valve morphogenesis	81	17	5.51	116	2.6e-05	2.6e-05	0.000310193	0.00219274
GO:0045656	negative regulation of monocyte differen...	20	8	1.36	117	2.7e-05	2.7e-05	0.000320171	0.00225762
GO:0071560	cellular response to transforming growth...	647	99	44.02	118	3.0e-14	3.0e-05	1.64882e-12	0.0024872
GO:0003151	outflow tract morphogenesis	194	45	13.2	119	2.5e-13	3.2e-05	1.24783e-11	0.00263072
GO:0002001	renin secretion into blood stream	11	6	0.75	120	3.4e-05	3.4e-05	0.000391781	0.00272641
GO:0098708	glucose import across plasma membrane	11	6	0.75	121	3.4e-05	3.4e-05	0.000391781	0.00272641
GO:0071385	cellular response to glucocorticoid stim...	161	26	10.95	122	3.4e-05	3.4e-05	0.000391781	0.00272641
GO:0009880	embryonic pattern specification	174	32	11.84	123	2.4e-07	3.8e-05	4.70525e-06	0.00302239
GO:0007171	activation of transmembrane receptor pro...	39	11	2.65	124	4.0e-05	4.0e-05	0.000453441	0.00315581
GO:0061101	neuroendocrine cell differentiation	21	8	1.43	125	4.1e-05	4.1e-05	0.000462633	0.00320882
GO:0048557	embryonic digestive tract morphogenesis	46	12	3.13	126	4.2e-05	4.2e-05	0.000473371	0.003261
GO:0002072	optic cup morphogenesis involved in came...	16	7	1.09	127	4.4e-05	4.4e-05	0.000493072	0.00336291
GO:0097374	sensory neuron axon guidance	16	7	1.09	128	4.4e-05	4.4e-05	0.000493072	0.00336291
GO:0050919	negative chemotaxis	127	22	8.64	129	4.5e-05	4.5e-05	0.000501407	0.00341267
GO:0071230	cellular response to amino acid stimulus	183	28	12.45	130	4.8e-05	4.8e-05	0.000530005	0.00361218
GO:0007155	cell adhesion	3665	413	249.36	131	5.0e-26	5.0e-05	9.22925e-24	0.00370568
GO:0009798	axis specification	201	36	13.68	132	8.9e-08	5.0e-05	1.9136e-06	0.00370568
GO:0051491	positive regulation of filopodium assemb...	77	16	5.24	133	5.1e-05	5.1e-05	0.00055997	0.00375138
GO:0030308	negative regulation of cell growth	466	58	31.71	134	6.8e-06	5.3e-05	9.54439e-05	0.0038694
GO:0042127	regulation of cell population proliferat...	3903	464	265.56	135	1e-30	5.4e-05	3.62333e-28	0.0039132
GO:0030512	negative regulation of transforming grow...	185	28	12.59	136	5.8e-05	5.8e-05	0.000628365	0.00417216
GO:0003148	outflow tract septum morphogenesis	86	17	5.85	137	5.9e-05	5.9e-05	0.000638492	0.00421312
GO:0003180	aortic valve morphogenesis	70	15	4.76	138	6.0e-05	6.0e-05	0.000647166	0.00422288
GO:0048741	skeletal muscle fiber development	70	15	4.76	139	6.0e-05	6.0e-05	0.000647166	0.00422288
GO:0010977	negative regulation of neuron projection...	357	50	24.29	140	1.0e-06	6.3e-05	1.73766e-05	0.00435545
GO:0014075	response to amine	112	20	7.62	141	6.4e-05	6.4e-05	0.000685774	0.00435545
GO:0038154	interleukin-11-mediated signaling pathwa...	12	6	0.82	142	6.4e-05	6.4e-05	0.000685774	0.00435545
GO:0021794	thalamus development	28	9	1.91	143	6.5e-05	6.5e-05	0.000691942	0.00435545
GO:0051782	negative regulation of cell division	28	9	1.91	144	6.5e-05	6.5e-05	0.000691942	0.00435545
GO:0055015	ventricular cardiac muscle cell developm...	28	9	1.91	145	6.5e-05	6.5e-05	0.000691942	0.00435545
GO:0001658	branching involved in ureteric bud morph...	130	22	8.85	146	6.5e-05	6.5e-05	0.000691942	0.00435545
GO:0038084	vascular endothelial growth factor signa...	120	27	8.16	147	2.8e-08	6.7e-05	6.63254e-07	0.00439907
GO:0007179	transforming growth factor beta receptor...	494	74	33.61	148	1.4e-10	6.7e-05	4.64278e-09	0.00439907
GO:0061309	cardiac neural crest cell development in...	20	13	1.36	149	3.2e-11	6.7e-05	1.20406e-09	0.00439907
GO:0060445	branching involved in salivary gland mor...	63	14	4.29	150	6.9e-05	6.9e-05	0.000728184	0.00450018
GO:0045578	negative regulation of B cell differenti...	17	7	1.16	151	7.1e-05	7.1e-05	0.000747678	0.00459995
GO:0048839	inner ear development	427	86	29.05	152	7.3e-20	7.4e-05	7.00156e-18	0.00476278
GO:0007605	sensory perception of sound	374	46	25.45	153	7.7e-05	7.7e-05	0.000807386	0.00492347
GO:0001933	negative regulation of protein phosphory...	815	99	55.45	154	1.6e-08	8.1e-05	3.95273e-07	0.0051456
GO:0060384	innervation	62	16	4.22	155	2.7e-06	8.2e-05	4.35876e-05	0.00517552
GO:0043588	skin development	541	76	36.81	156	1.6e-09	8.4e-05	4.55023e-08	0.00526777
GO:0016525	negative regulation of angiogenesis	249	34	16.94	157	8.6e-05	8.6e-05	0.000891248	0.00531422
GO:0048010	vascular endothelial growth factor recep...	151	24	10.27	158	8.7e-05	8.7e-05	0.000899705	0.00531422
GO:0008284	positive regulation of cell population p...	2212	282	150.5	159	2.0e-25	8.8e-05	3.37345e-23	0.00531422
GO:0048563	post-embryonic animal organ morphogenesi...	23	8	1.56	160	8.8e-05	8.8e-05	0.000905262	0.00531422
GO:0072201	negative regulation of mesenchymal cell ...	23	8	1.56	161	8.8e-05	8.8e-05	0.000905262	0.00531422
GO:0072015	glomerular visceral epithelial cell deve...	29	9	1.97	162	8.8e-05	8.8e-05	0.000905262	0.00531422
GO:0097192	extrinsic apoptotic signaling pathway in...	171	26	11.63	163	9.7e-05	9.7e-05	0.000993666	0.00582179
GO:0010719	negative regulation of epithelial to mes...	81	16	5.51	164	9.8e-05	9.8e-05	0.00100286	0.00584594
GO:0060045	positive regulation of cardiac muscle ce...	73	15	4.97	165	1.0e-04	1.0e-04	0.00101906	0.00589337
GO:0043536	positive regulation of blood vessel endo...	154	30	10.48	166	1.5e-07	0.00010	3.0382e-06	0.00589337
GO:0007156	homophilic cell adhesion via plasma memb...	325	41	22.11	167	0.00011	0.00011	0.00110713	0.00618466
GO:0010573	vascular endothelial growth factor produ...	90	25	6.12	168	8.9e-10	0.00011	2.62255e-08	0.00618466
GO:0045662	negative regulation of myoblast differen...	43	11	2.93	169	0.00011	0.00011	0.00110713	0.00618466
GO:0009968	negative regulation of signal transducti...	2992	335	203.57	170	1.6e-20	0.00011	1.59722e-18	0.00618466
GO:0060027	convergent extension involved in gastrul...	18	7	1.22	171	0.00011	0.00011	0.00110713	0.00618466
GO:1903375	facioacoustic ganglion development	18	7	1.22	172	0.00011	0.00011	0.00110713	0.00618466
GO:0009611	response to wounding	1444	184	98.25	173	9.3e-17	0.00011	6.68985e-15	0.00618466
GO:0030857	negative regulation of epithelial cell d...	102	24	6.94	174	6.6e-08	0.00011	1.46081e-06	0.00618466
GO:0003323	type B pancreatic cell development	66	14	4.49	175	0.00012	0.00012	0.00119063	0.00663254
GO:0030514	negative regulation of BMP signaling pat...	108	19	7.35	176	0.00012	0.00012	0.00119063	0.00663254
GO:0048704	embryonic skeletal system morphogenesis	230	40	15.65	177	4.1e-08	0.00012	9.41556e-07	0.00663254
GO:0030154	cell differentiation	9573	984	651.34	178	1e-30	0.00013	3.62333e-28	0.00683758
GO:0034332	adherens junction organization	136	22	9.25	179	0.00013	0.00013	0.00127052	0.00683758
GO:0030855	epithelial cell differentiation	1455	211	99	180	5.2e-26	0.00013	9.42067e-24	0.00683758
GO:0032026	response to magnesium ion	49	14	3.33	181	3.1e-06	0.00013	4.9393e-05	0.00683758
GO:0030534	adult behavior	339	42	23.07	182	0.00013	0.00013	0.00127052	0.00683758
GO:0008038	neuron recognition	119	23	8.1	183	4.8e-06	0.00013	7.15829e-05	0.00683758
GO:0030198	extracellular matrix organization	719	95	48.92	184	4.4e-10	0.00013	1.36651e-08	0.00683758
GO:0007158	neuron cell-cell adhesion	44	11	2.99	185	0.00013	0.00013	0.00127052	0.00683758
GO:0042632	cholesterol homeostasis	194	28	13.2	186	0.00013	0.00013	0.00127052	0.00683758
GO:0070373	negative regulation of ERK1 and ERK2 cas...	204	29	13.88	187	0.00014	0.00014	0.00135204	0.00717079
GO:0032331	negative regulation of chondrocyte diffe...	59	13	4.01	188	0.00014	0.00014	0.00135204	0.00717079
GO:0060349	bone morphogenesis	228	50	15.51	189	1.3e-13	0.00014	6.72905e-12	0.00717079
GO:0042476	odontogenesis	329	54	22.38	190	1.7e-09	0.00014	4.80668e-08	0.00717079
GO:0010971	positive regulation of G2/M transition o...	67	14	4.56	191	0.00014	0.00014	0.00135204	0.00717079
GO:0007423	sensory organ development	1316	197	89.54	192	4.9e-26	0.00015	9.2186e-24	0.00756418
GO:0048146	positive regulation of fibroblast prolif...	128	21	8.71	193	0.00015	0.00015	0.00144009	0.00756418
GO:0060563	neuroepithelial cell differentiation	52	17	3.54	194	3.0e-08	0.00015	7.08913e-07	0.00756418
GO:0003344	pericardium morphogenesis	19	7	1.29	195	0.00016	0.00016	0.00151528	0.00790545
GO:0042297	vocal learning	19	7	1.29	196	0.00016	0.00016	0.00151528	0.00790545
GO:0060272	embryonic skeletal joint morphogenesis	19	7	1.29	197	0.00016	0.00016	0.00151528	0.00790545
GO:0071455	cellular response to hyperoxia	19	7	1.29	198	0.00016	0.00016	0.00151528	0.00790545
GO:0034116	positive regulation of heterotypic cell-...	45	11	3.06	199	0.00017	0.00017	0.00158845	0.00831555
GO:0009155	purine deoxyribonucleotide catabolic pro...	25	8	1.7	200	0.00017	0.00017	0.00158845	0.00831555
GO:0010628	positive regulation of gene expression	2765	252	188.13	201	8.9e-07	0.00018	1.56317e-05	0.00863206
GO:0001714	endodermal cell fate specification	14	6	0.95	202	0.00018	0.00018	0.0016739	0.00863206
GO:0010757	negative regulation of plasminogen activ...	14	6	0.95	203	0.00018	0.00018	0.0016739	0.00863206
GO:0070837	dehydroascorbic acid transport	14	6	0.95	204	0.00018	0.00018	0.0016739	0.00863206
GO:0036315	cellular response to sterol	53	12	3.61	205	0.00019	0.00019	0.00175521	0.00897957
GO:0008584	male gonad development	345	42	23.47	206	0.00019	0.00019	0.00175521	0.00897957
GO:0051965	positive regulation of synapse assembly	112	19	7.62	207	0.00019	0.00019	0.00175521	0.00897957
GO:0048771	tissue remodeling	411	51	27.96	208	2.6e-05	0.00020	0.000310193	0.00931714
GO:0042475	odontogenesis of dentin-containing tooth	229	31	15.58	209	0.00020	0.00020	0.00183202	0.00931714
GO:0001501	skeletal system development	1308	188	89	210	8.5e-23	0.00020	1.03944e-20	0.00931714
GO:0060576	intestinal epithelial cell development	39	10	2.65	211	0.00021	0.00021	0.00191288	0.00973664
GO:1900745	positive regulation of p38MAPK cascade	54	12	3.67	212	0.00022	0.00022	0.00199099	0.0101045
GO:0072210	metanephric nephron development	88	19	5.99	213	5.9e-06	0.00022	8.57648e-05	0.0101045
GO:0002092	positive regulation of receptor internal...	62	13	4.22	214	0.00023	0.00023	0.00207382	0.0103691
GO:0051409	response to nitrosative stress	26	8	1.77	215	0.00023	0.00023	0.00207382	0.0103691
GO:0060347	heart trabecula formation	26	8	1.77	216	0.00023	0.00023	0.00207382	0.0103691
GO:0072203	cell proliferation involved in metanephr...	26	8	1.77	217	0.00023	0.00023	0.00207382	0.0103691
GO:0043280	positive regulation of cysteine-type end...	349	42	23.75	218	0.00025	0.00025	0.0022397	0.0110667
GO:0003184	pulmonary valve morphogenesis	47	11	3.2	219	0.00025	0.00025	0.0022397	0.0110667
GO:0009743	response to carbohydrate	602	70	40.96	220	8.9e-06	0.00025	0.000121774	0.0110667
GO:0061035	regulation of cartilage development	188	35	12.79	221	4.9e-08	0.00025	1.10453e-06	0.0110667
GO:0001764	neuron migration	414	54	28.17	222	3.5e-06	0.00026	5.5049e-05	0.0114576
GO:0014910	regulation of smooth muscle cell migrati...	202	28	13.74	223	0.00027	0.00027	0.00238825	0.0115851
GO:0010159	specification of animal organ position	10	5	0.68	224	0.00027	0.00027	0.00238825	0.0115851
GO:0014900	muscle hyperplasia	10	5	0.68	225	0.00027	0.00027	0.00238825	0.0115851
GO:0046070	dGTP metabolic process	10	5	0.68	226	0.00027	0.00027	0.00238825	0.0115851
GO:0071205	protein localization to juxtaparanode re...	10	5	0.68	227	0.00027	0.00027	0.00238825	0.0115851
GO:0097118	neuroligin clustering involved in postsy...	10	5	0.68	228	0.00027	0.00027	0.00238825	0.0115851
GO:0007626	locomotory behavior	475	59	32.32	229	6.1e-06	0.00028	8.77593e-05	0.0119617
GO:0050918	positive chemotaxis	134	21	9.12	230	0.00029	0.00029	0.00253763	0.0121763
GO:0072175	epithelial tube formation	322	49	21.91	231	1.1e-07	0.00029	2.30929e-06	0.0121763
GO:0045636	positive regulation of melanocyte differ...	15	6	1.02	232	0.00029	0.00029	0.00253763	0.0121763
GO:0008360	regulation of cell shape	430	49	29.26	233	0.00029	0.00029	0.00253763	0.0121763
GO:0043525	positive regulation of neuron apoptotic ...	154	23	10.48	234	0.00031	0.00031	0.00268383	0.0129604
GO:0010812	negative regulation of cell-substrate ad...	194	27	13.2	235	0.00032	0.00032	0.00276551	0.0132651
GO:0090050	positive regulation of cell migration in...	64	13	4.35	236	0.00032	0.00032	0.00276551	0.0132651
GO:0150104	transport across blood-brain barrier	246	32	16.74	237	0.00033	0.00033	0.00281464	0.0133405
GO:0036486	ventral trunk neural crest cell migratio...	21	7	1.43	238	0.00033	0.00033	0.00281464	0.0133405
GO:0060687	regulation of branching involved in pros...	21	7	1.43	239	0.00033	0.00033	0.00281464	0.0133405
GO:0097490	sympathetic neuron projection extension	21	7	1.43	240	0.00033	0.00033	0.00281464	0.0133405
GO:0097491	sympathetic neuron projection guidance	21	7	1.43	241	0.00033	0.00033	0.00281464	0.0133405
GO:1903867	extraembryonic membrane development	21	7	1.43	242	0.00033	0.00033	0.00281464	0.0133405
GO:0043524	negative regulation of neuron apoptotic ...	322	39	21.91	243	0.00035	0.00035	0.00296711	0.0140907
GO:0002063	chondrocyte development	84	18	5.72	244	1.1e-05	0.00036	0.000147213	0.0144339
GO:1902230	negative regulation of intrinsic apoptot...	82	15	5.58	245	0.00038	0.00038	0.00319102	0.0151736
GO:0060993	kidney morphogenesis	223	43	15.17	246	5.0e-10	0.00039	1.53821e-08	0.0154468
GO:0035176	social behavior	137	21	9.32	247	0.00039	0.00039	0.00327219	0.0154468
GO:0030216	keratinocyte differentiation	249	32	16.94	248	0.00041	0.00041	0.00341946	0.0159802
GO:0060592	mammary gland formation	28	8	1.91	249	0.00041	0.00041	0.00341946	0.0159802
GO:0071600	otic vesicle morphogenesis	28	8	1.91	250	0.00041	0.00041	0.00341946	0.0159802
GO:2000650	negative regulation of sodium ion transm...	28	8	1.91	251	0.00041	0.00041	0.00341946	0.0159802
GO:0061549	sympathetic ganglion development	35	9	2.38	252	0.00043	0.00043	0.00356802	0.016367
GO:0043407	negative regulation of MAP kinase activi...	138	21	9.39	253	0.00043	0.00043	0.00356802	0.016367
GO:0070242	thymocyte apoptotic process	38	12	2.59	254	4.9e-06	0.00043	7.28521e-05	0.016367
GO:0002067	glandular epithelial cell differentiatio...	158	30	10.75	255	2.8e-07	0.00043	5.41352e-06	0.016367
GO:0003129	heart induction	16	6	1.09	256	0.00044	0.00044	0.00362944	0.016367
GO:0035910	ascending aorta morphogenesis	16	6	1.09	257	0.00044	0.00044	0.00362944	0.016367
GO:0051572	negative regulation of histone H3-K4 met...	16	6	1.09	258	0.00044	0.00044	0.00362944	0.016367
GO:0048754	branching morphogenesis of an epithelial...	393	59	26.74	259	9.4e-09	0.00044	2.42001e-07	0.016367
GO:0051893	regulation of focal adhesion assembly	214	33	14.56	260	9.0e-06	0.00044	0.000122799	0.016367
GO:0050679	positive regulation of epithelial cell p...	484	78	32.93	261	1.1e-12	0.00044	5.05225e-11	0.016367
GO:0045785	positive regulation of cell adhesion	1138	140	77.43	262	6.8e-12	0.00044	2.78345e-10	0.016367
GO:0071391	cellular response to estrogen stimulus	50	11	3.4	263	0.00044	0.00044	0.00362944	0.016367
GO:0001649	osteoblast differentiation	543	93	36.95	264	1.6e-16	0.00045	1.1261e-14	0.0166756
GO:0072070	loop of Henle development	22	7	1.5	265	0.00046	0.00046	0.00377849	0.0168425
GO:2000302	positive regulation of synaptic vesicle ...	22	7	1.5	266	0.00046	0.00046	0.00377849	0.0168425
GO:0048640	negative regulation of developmental gro...	272	37	18.51	267	4.7e-05	0.00047	0.000521908	0.0168425
GO:0002318	myeloid progenitor cell differentiation	11	5	0.75	268	0.00047	0.00047	0.00383168	0.0168425
GO:0032665	regulation of interleukin-21 production	11	5	0.75	269	0.00047	0.00047	0.00383168	0.0168425
GO:0048570	notochord morphogenesis	11	5	0.75	270	0.00047	0.00047	0.00383168	0.0168425
GO:0110025	DNA strand resection involved in replica...	11	5	0.75	271	0.00047	0.00047	0.00383168	0.0168425
GO:1902263	apoptotic process involved in embryonic ...	11	5	0.75	272	0.00047	0.00047	0.00383168	0.0168425
GO:1903588	negative regulation of blood vessel endo...	11	5	0.75	273	0.00047	0.00047	0.00383168	0.0168425
GO:0001958	endochondral ossification	75	14	5.1	274	0.00048	0.00048	0.0039002	0.0170758
GO:0003283	atrial septum development	75	14	5.1	275	0.00048	0.00048	0.0039002	0.0170758
GO:0018108	peptidyl-tyrosine phosphorylation	948	117	64.5	276	3.1e-10	0.00049	9.84653e-09	0.0173684
GO:0090200	positive regulation of release of cytoch...	67	13	4.56	277	0.00051	0.00051	0.00412001	0.018012
GO:0008543	fibroblast growth factor receptor signal...	178	39	12.11	278	6.1e-11	0.00053	2.16218e-09	0.0183215
GO:0001835	blastocyst hatching	51	11	3.47	279	0.00053	0.00053	0.00421544	0.0183215
GO:1903672	positive regulation of sprouting angioge...	51	11	3.47	280	0.00053	0.00053	0.00421544	0.0183215
GO:0033197	response to vitamin E	29	8	1.97	281	0.00053	0.00053	0.00421544	0.0183215
GO:0051798	positive regulation of hair follicle dev...	29	8	1.97	282	0.00053	0.00053	0.00421544	0.0183215
GO:1905097	regulation of guanyl-nucleotide exchange...	29	8	1.97	283	0.00053	0.00053	0.00421544	0.0183215
GO:0003208	cardiac ventricle morphogenesis	174	34	11.84	284	2.2e-08	0.00056	5.30113e-07	0.0192904
GO:0048699	generation of neurons	3803	431	258.75	285	9.5e-28	0.00057	2.43321e-25	0.019566
GO:1900006	positive regulation of dendrite developm...	44	10	2.99	286	0.00061	0.00061	0.00480873	0.0207721
GO:0036462	TRAIL-activated apoptotic signaling path...	39	12	2.65	287	6.6e-06	0.00062	9.37123e-05	0.0207721
GO:0002763	positive regulation of myeloid leukocyte...	132	20	8.98	288	0.00062	0.00062	0.00485625	0.0207721
GO:0035630	bone mineralization involved in bone mat...	23	7	1.56	289	0.00062	0.00062	0.00485625	0.0207721
GO:0035860	glial cell-derived neurotrophic factor r...	23	7	1.56	290	0.00062	0.00062	0.00485625	0.0207721
GO:0060449	bud elongation involved in lung branchin...	23	7	1.56	291	0.00062	0.00062	0.00485625	0.0207721
GO:0061551	trigeminal ganglion development	23	7	1.56	292	0.00062	0.00062	0.00485625	0.0207721
GO:0048706	embryonic skeletal system development	299	53	20.34	293	1.4e-10	0.00063	4.64278e-09	0.0208925
GO:0072124	regulation of glomerular mesangial cell ...	33	10	2.25	294	4.5e-05	0.00063	0.000501407	0.0208925
GO:0001568	blood vessel development	1823	253	124.04	295	3.5e-28	0.00063	1.00707e-25	0.0208925
GO:0043086	negative regulation of catalytic activit...	1758	178	119.61	296	5.9e-08	0.00064	1.31181e-06	0.0211524
GO:0010613	positive regulation of cardiac muscle hy...	86	15	5.85	297	0.00065	0.00065	0.00503879	0.0212674
GO:0043278	response to morphine	86	15	5.85	298	0.00065	0.00065	0.00503879	0.0212674
GO:0010165	response to X-ray	95	16	6.46	299	0.00065	0.00065	0.00503879	0.0212674
GO:1902043	positive regulation of extrinsic apoptot...	53	14	3.61	300	8.4e-06	0.00066	0.000116234	0.0215226
GO:0042733	embryonic digit morphogenesis	144	25	9.8	301	1.4e-05	0.00067	0.000182373	0.0215612
GO:0030728	ovulation	37	9	2.52	302	0.00067	0.00067	0.00516925	0.0215612
GO:0003416	endochondral bone growth	71	17	4.83	303	4.1e-06	0.00067	6.29675e-05	0.0215612
GO:0060351	cartilage development involved in endoch...	71	17	4.83	304	4.1e-06	0.00067	6.29675e-05	0.0215612
GO:0044539	long-chain fatty acid import into cell	45	13	3.06	305	6.0e-06	0.00068	8.65752e-05	0.0218113
GO:0060326	cell chemotaxis	600	85	40.82	306	1.2e-10	0.00071	4.03423e-09	0.0226252
GO:0010863	positive regulation of phospholipase C a...	105	17	7.14	307	0.00071	0.00071	0.00544352	0.0226252
GO:0048661	positive regulation of smooth muscle cel...	241	40	16.4	308	1.5e-07	0.00072	3.0382e-06	0.0227953
GO:0003209	cardiac atrium morphogenesis	78	14	5.31	309	0.00072	0.00072	0.00551155	0.0227953
GO:0045475	locomotor rhythm	45	10	3.06	310	0.00074	0.00074	0.00564257	0.023353
GO:0003308	negative regulation of Wnt signaling pat...	12	5	0.82	311	0.00077	0.00077	0.00579009	0.0237631
GO:0032348	negative regulation of aldosterone biosy...	12	5	0.82	312	0.00077	0.00077	0.00579009	0.0237631
GO:0038031	non-canonical Wnt signaling pathway via ...	12	5	0.82	313	0.00077	0.00077	0.00579009	0.0237631
GO:0060591	chondroblast differentiation	12	5	0.82	314	0.00077	0.00077	0.00579009	0.0237631
GO:0090245	axis elongation involved in somitogenesi...	12	5	0.82	315	0.00077	0.00077	0.00579009	0.0237631
GO:1901647	positive regulation of synoviocyte proli...	12	5	0.82	316	0.00077	0.00077	0.00579009	0.0237631
GO:2000065	negative regulation of cortisol biosynth...	12	5	0.82	317	0.00077	0.00077	0.00579009	0.0237631
GO:0050974	detection of mechanical stimulus involve...	70	13	4.76	318	0.00079	0.00079	0.00593592	0.0243037
GO:0008589	regulation of smoothened signaling pathw...	216	28	14.7	319	0.00080	0.00080	0.00600645	0.0243813
GO:0007267	cell-cell signaling	3877	420	263.79	320	4.3e-23	0.00080	5.46323e-21	0.0243813
GO:0090102	cochlea development	127	24	8.64	321	4.5e-06	0.00080	6.80425e-05	0.0243813
GO:0002693	positive regulation of cellular extravas...	38	9	2.59	322	0.00082	0.00082	0.00613777	0.0249132
GO:0070487	monocyte aggregation	24	7	1.63	323	0.00083	0.00083	0.00618894	0.025139
GO:0043270	positive regulation of ion transport	596	67	40.55	324	4.0e-05	0.00084	0.000453441	0.0253633
GO:0007494	midgut development	31	8	2.11	325	0.00087	0.00087	0.00645277	0.0261883
GO:0060716	labyrinthine layer blood vessel developm...	46	10	3.13	326	0.00088	0.00088	0.006522	0.0264081
GO:0003357	noradrenergic neuron differentiation	18	6	1.22	327	0.00090	0.00090	0.0066551	0.0266809
GO:0048103	somatic stem cell division	18	6	1.22	328	0.00090	0.00090	0.0066551	0.0266809
GO:0098883	synapse pruning	18	6	1.22	329	0.00090	0.00090	0.0066551	0.0266809
GO:0030193	regulation of blood coagulation	158	31	10.75	330	8.2e-08	0.00090	1.78268e-06	0.0266809
GO:0033628	regulation of cell adhesion mediated by ...	119	22	8.1	331	1.6e-05	0.00092	0.000204612	0.0271095
GO:0045930	negative regulation of mitotic cell cycl...	570	59	38.78	332	0.00092	0.00092	0.00677738	0.0271095
GO:0008585	female gonad development	240	30	16.33	333	0.00096	0.00096	0.00705611	0.0282032
GO:0035282	segmentation	219	41	14.9	334	3.1e-09	0.00101	8.5189e-08	0.029495
GO:0090136	epithelial cell-cell adhesion	39	9	2.65	335	0.00101	0.00101	0.0073903	0.029495
GO:0003254	regulation of membrane depolarization	99	16	6.74	336	0.00103	0.00103	0.00751977	0.0299896
GO:0071322	cellular response to carbohydrate stimul...	386	43	26.26	337	0.00105	0.00105	0.00763161	0.0304812
GO:0061436	establishment of skin barrier	47	10	3.2	338	0.00106	0.00106	0.00768147	0.0306804
GO:0003139	secondary heart field specification	25	7	1.7	339	0.00108	0.00108	0.00778603	0.0308036
GO:0034350	regulation of glial cell apoptotic proce...	25	7	1.7	340	0.00108	0.00108	0.00778603	0.0308036
GO:0061029	eyelid development in camera-type eye	25	7	1.7	341	0.00108	0.00108	0.00778603	0.0308036
GO:0061314	Notch signaling involved in heart develo...	25	7	1.7	342	0.00108	0.00108	0.00778603	0.0308036
GO:0072178	nephric duct morphogenesis	25	7	1.7	343	0.00108	0.00108	0.00778603	0.0308036
GO:0048013	ephrin receptor signaling pathway	158	22	10.75	344	0.00109	0.00109	0.00783503	0.0309086
GO:0006534	cysteine metabolic process	32	8	2.18	345	0.00109	0.00109	0.00783503	0.0309086
GO:0051480	regulation of cytosolic calcium ion conc...	792	86	53.89	346	1.3e-05	0.00112	0.00017094	0.0316675
GO:0031100	animal organ regeneration	179	24	12.18	347	0.00114	0.00114	0.00817042	0.0321401
GO:0014038	regulation of Schwann cell differentiati...	13	5	0.88	348	0.00118	0.00118	0.00837731	0.0327953
GO:0014883	transition between fast and slow fiber	13	5	0.88	349	0.00118	0.00118	0.00837731	0.0327953
GO:0097070	ductus arteriosus closure	13	5	0.88	350	0.00118	0.00118	0.00837731	0.0327953
GO:1902956	regulation of mitochondrial electron tra...	13	5	0.88	351	0.00118	0.00118	0.00837731	0.0327953
GO:1905072	cardiac jelly development	13	5	0.88	352	0.00118	0.00118	0.00837731	0.0327953
GO:0021889	olfactory bulb interneuron differentiati...	23	11	1.56	353	8.9e-08	0.00119	1.9136e-06	0.0328864
GO:0019934	cGMP-mediated signaling	73	13	4.97	354	0.00119	0.00119	0.00843607	0.0328864
GO:0002313	mature B cell differentiation involved i...	56	11	3.81	355	0.00122	0.00122	0.00862374	0.0334321
GO:0031018	endocrine pancreas development	114	24	7.76	356	6.0e-07	0.00122	1.09921e-05	0.0334321
GO:0006750	glutathione biosynthetic process	40	9	2.72	357	0.00122	0.00122	0.00862374	0.0334321
GO:0032926	negative regulation of activin receptor ...	19	6	1.29	358	0.00124	0.00124	0.00873986	0.0338853
GO:0090103	cochlea morphogenesis	48	10	3.27	359	0.00125	0.00125	0.008804	0.0340634
GO:0001954	positive regulation of cell-matrix adhes...	159	26	10.82	360	2.8e-05	0.00132	0.000330029	0.035871
GO:0032570	response to progesterone	92	15	6.26	361	0.00133	0.00133	0.00928059	0.0360426
GO:1900272	negative regulation of long-term synapti...	33	8	2.25	362	0.00135	0.00135	0.00939335	0.0364836
GO:0043552	positive regulation of phosphatidylinosi...	83	14	5.65	363	0.00136	0.00136	0.00944949	0.0365519
GO:0098801	regulation of renal system process	83	14	5.65	364	0.00136	0.00136	0.00944949	0.0365519
GO:0003203	endocardial cushion morphogenesis	92	19	6.26	365	1.2e-05	0.00137	0.000159073	0.0367198
GO:0007157	heterophilic cell-cell adhesion via plas...	102	16	6.94	366	0.00143	0.00143	0.00987972	0.0382232
GO:0061061	muscle structure development	1549	197	105.39	367	8.6e-18	0.00146	6.84015e-16	0.0389187
GO:0003417	growth plate cartilage development	41	9	2.79	368	0.00147	0.00147	0.0101418	0.0390788
GO:0010544	negative regulation of platelet activati...	49	10	3.33	369	0.00148	0.00148	0.0101892	0.039238
GO:2000177	regulation of neural precursor cell prol...	193	25	13.13	370	0.00149	0.00149	0.0102508	0.0393964
GO:0002053	positive regulation of mesenchymal cell ...	66	12	4.49	371	0.00151	0.00151	0.0103665	0.0397106
GO:0003272	endocardial cushion formation	66	12	4.49	372	0.00151	0.00151	0.0103665	0.0397106
GO:0035025	positive regulation of Rho protein signa...	75	13	5.1	373	0.00154	0.00154	0.0105503	0.0402829
GO:0071711	basement membrane organization	75	13	5.1	374	0.00154	0.00154	0.0105503	0.0402829
GO:0051412	response to corticosterone	58	11	3.95	375	0.00164	0.00164	0.011204	0.0426705
GO:0043154	negative regulation of cysteine-type end...	205	26	13.95	376	0.00164	0.00164	0.011204	0.0426705
GO:0060710	chorio-allantoic fusion	20	6	1.36	377	0.00166	0.00166	0.0113012	0.0430763
GO:0060253	negative regulation of glial cell prolif...	34	8	2.31	378	0.00167	0.00167	0.0113613	0.0432212
GO:0048048	embryonic eye morphogenesis	92	20	6.26	379	3.0e-06	0.00171	4.81131e-05	0.0433964
GO:0006536	glutamate metabolic process	85	14	5.78	380	0.00172	0.00172	0.01164	0.0433964
GO:0045746	negative regulation of Notch signaling p...	85	14	5.78	381	0.00172	0.00172	0.01164	0.0433964
GO:0007442	hindgut morphogenesis	14	5	0.95	382	0.00173	0.00173	0.01164	0.0433964
GO:0019367	fatty acid elongation, saturated fatty a...	14	5	0.95	383	0.00173	0.00173	0.01164	0.0433964
GO:0021603	cranial nerve formation	14	5	0.95	384	0.00173	0.00173	0.01164	0.0433964
GO:0034625	fatty acid elongation, monounsaturated f...	14	5	0.95	385	0.00173	0.00173	0.01164	0.0433964
GO:0034626	fatty acid elongation, polyunsaturated f...	14	5	0.95	386	0.00173	0.00173	0.01164	0.0433964
GO:0060536	cartilage morphogenesis	14	5	0.95	387	0.00173	0.00173	0.01164	0.0433964
GO:0061817	endoplasmic reticulum-plasma membrane te...	14	5	0.95	388	0.00173	0.00173	0.01164	0.0433964
GO:0090027	negative regulation of monocyte chemotax...	14	5	0.95	389	0.00173	0.00173	0.01164	0.0433964
GO:1904956	regulation of midbrain dopaminergic neur...	14	5	0.95	390	0.00173	0.00173	0.01164	0.0433964
GO:1903319	positive regulation of protein maturatio...	76	13	5.17	391	0.00175	0.00175	0.0117342	0.0436741
GO:2000737	negative regulation of stem cell differe...	76	13	5.17	392	0.00175	0.00175	0.0117342	0.0436741
GO:0050861	positive regulation of B cell receptor s...	27	7	1.84	393	0.00177	0.00177	0.0118197	0.0438377
GO:0070170	regulation of tooth mineralization	27	7	1.84	394	0.00177	0.00177	0.0118197	0.0438377
GO:0140059	dendrite arborization	27	7	1.84	395	0.00177	0.00177	0.0118197	0.0438377
GO:0045471	response to ethanol	329	37	22.38	396	0.00191	0.00191	0.0126854	0.0470761
GO:0050731	positive regulation of peptidyl-tyrosine...	465	56	31.64	397	2.5e-05	0.00192	0.000303067	0.0470761
GO:0045664	regulation of neuron differentiation	487	86	33.13	398	3.4e-16	0.00192	2.29394e-14	0.0470761
GO:0006029	proteoglycan metabolic process	186	24	12.66	399	0.00192	0.00192	0.0127431	0.0470761
GO:0120162	positive regulation of cold-induced ther...	240	29	16.33	400	0.00195	0.00195	0.0129247	0.0476921
GO:0030325	adrenal gland development	68	12	4.63	401	0.00197	0.00197	0.013022	0.0480611
GO:0051241	negative regulation of multicellular org...	2375	264	161.59	402	7.6e-16	0.00198	4.98999e-14	0.0480654
GO:0046777	protein autophosphorylation	627	65	42.66	403	0.00050	0.00198	0.00404256	0.0480654
GO:1904646	cellular response to amyloid-beta	115	17	7.82	404	0.00200	0.00200	0.0131935	0.0483111
GO:1903115	regulation of actin filament-based movem...	100	23	6.8	405	1.9e-07	0.00200	3.77032e-06	0.0483111
GO:0055008	cardiac muscle tissue morphogenesis	135	19	9.19	406	0.00202	0.00202	0.0133165	0.0485544
GO:1902993	positive regulation of amyloid precursor...	63	13	4.29	407	0.00027	0.00202	0.00238825	0.0485544
GO:1905446	regulation of mitochondrial ATP synthesi...	19	8	1.29	408	1.7e-05	0.00203	0.000214318	0.0486752
GO:0001776	leukocyte homeostasis	201	34	13.68	409	7.9e-07	0.00205	1.40519e-05	0.048915
GO:0051209	release of sequestered calcium ion into ...	274	32	18.64	410	0.00205	0.00205	0.0134779	0.048915
GO:0071407	cellular response to organic cyclic comp...	1471	157	100.09	411	1.3e-08	0.00208	3.261e-07	0.0495101
GO:0002244	hematopoietic progenitor cell differenti...	297	38	20.21	412	0.00014	0.00210	0.00135204	0.0498648
GO:0048646	anatomical structure formation involved ...	2779	367	189.08	413	1e-30	0.00214	3.62333e-28	0.0506916
GO:0030513	positive regulation of BMP signaling pat...	87	14	5.92	414	0.00216	0.00216	0.0141346	0.0509818
GO:0007517	muscle organ development	744	92	50.62	415	2.2e-08	0.00217	5.30113e-07	0.0509818
GO:0061098	positive regulation of protein tyrosine ...	146	20	9.93	416	0.00218	0.00218	0.0142465	0.0509818
GO:0032354	response to follicle-stimulating hormone	41	11	2.79	417	6.6e-05	0.00218	0.000700302	0.0509818
GO:0016055	Wnt signaling pathway	1152	160	78.38	418	4.2e-18	0.00219	3.51185e-16	0.0509818
GO:0019852	L-ascorbic acid metabolic process	21	6	1.43	419	0.00220	0.00220	0.0143102	0.0509818
GO:0035581	sequestering of extracellular ligand fro...	21	6	1.43	420	0.00220	0.00220	0.0143102	0.0509818
GO:1901731	positive regulation of platelet aggregat...	21	6	1.43	421	0.00220	0.00220	0.0143102	0.0509818
GO:2000051	negative regulation of non-canonical Wnt...	21	6	1.43	422	0.00220	0.00220	0.0143102	0.0509818
GO:0007588	excretion	136	19	9.25	423	0.00221	0.00221	0.0143657	0.0509818
GO:0043149	stress fiber assembly	292	39	19.87	424	4.5e-05	0.00222	0.000501407	0.0509818
GO:0007379	segment specification	28	7	1.91	425	0.00222	0.00222	0.0143734	0.0509818
GO:1902237	positive regulation of endoplasmic retic...	28	7	1.91	426	0.00222	0.00222	0.0143734	0.0509818
GO:0009954	proximal/distal pattern formation	69	12	4.69	427	0.00224	0.00224	0.0144933	0.0513207
GO:0072028	nephron morphogenesis	182	32	12.38	428	6.9e-07	0.00228	1.24314e-05	0.052115
GO:0060071	Wnt signaling pathway, planar cell polar...	122	30	8.3	429	5.1e-10	0.00242	1.55431e-08	0.0542031
GO:0010996	response to auditory stimulus	55	15	3.74	430	2.6e-06	0.00243	4.21123e-05	0.0542031
GO:0031290	retinal ganglion cell axon guidance	51	13	3.47	431	2.7e-05	0.00244	0.000320171	0.0542031
GO:0010748	negative regulation of long-chain fatty ...	15	5	1.02	432	0.00245	0.00245	0.0156656	0.0542031
GO:0033029	regulation of neutrophil apoptotic proce...	15	5	1.02	433	0.00245	0.00245	0.0156656	0.0542031
GO:0048023	positive regulation of melanin biosynthe...	15	5	1.02	434	0.00245	0.00245	0.0156656	0.0542031
GO:0090259	regulation of retinal ganglion cell axon...	15	5	1.02	435	0.00245	0.00245	0.0156656	0.0542031
GO:1903224	regulation of endodermal cell differenti...	15	5	1.02	436	0.00245	0.00245	0.0156656	0.0542031
GO:1903935	response to sodium arsenite	15	5	1.02	437	0.00245	0.00245	0.0156656	0.0542031
GO:1905222	atrioventricular canal morphogenesis	15	5	1.02	438	0.00245	0.00245	0.0156656	0.0542031
GO:2000727	positive regulation of cardiac muscle ce...	15	5	1.02	439	0.00245	0.00245	0.0156656	0.0542031
GO:0007268	chemical synaptic transmission	1676	154	114.03	440	8.6e-05	0.00245	0.000891248	0.0542031
GO:0031274	positive regulation of pseudopodium asse...	36	8	2.45	441	0.00246	0.00246	0.0156783	0.0542031
GO:0031650	regulation of heat generation	36	8	2.45	442	0.00246	0.00246	0.0156783	0.0542031
GO:0051764	actin crosslink formation	36	8	2.45	443	0.00246	0.00246	0.0156783	0.0542031
GO:0070365	hepatocyte differentiation	36	8	2.45	444	0.00246	0.00246	0.0156783	0.0542031
GO:0045663	positive regulation of myoblast differen...	44	9	2.99	445	0.00248	0.00248	0.0157544	0.054521
GO:0071425	hematopoietic stem cell proliferation	79	13	5.38	446	0.00250	0.00250	0.0158506	0.0548374
GO:0009719	response to endogenous stimulus	3884	428	264.26	447	4.9e-25	0.00255	8.12486e-23	0.0558091
GO:0050730	regulation of peptidyl-tyrosine phosphor...	638	80	43.41	448	1.0e-07	0.00264	2.11296e-06	0.0575214
GO:0060324	face development	118	17	8.03	449	0.00264	0.00264	0.0166091	0.0575214
GO:0009636	response to toxic substance	512	52	34.84	450	0.00265	0.00265	0.0166613	0.057611
GO:0030511	positive regulation of transforming grow...	89	14	6.06	451	0.00268	0.00268	0.0168175	0.058134
GO:1905330	regulation of morphogenesis of an epithe...	165	33	11.23	452	1.9e-08	0.00274	4.63534e-07	0.059304
GO:0010944	negative regulation of transcription by ...	29	7	1.97	453	0.00276	0.00276	0.0172311	0.059343
GO:0097119	postsynaptic density protein 95 clusteri...	29	7	1.97	454	0.00276	0.00276	0.0172311	0.059343
GO:1901166	neural crest cell migration involved in ...	29	7	1.97	455	0.00276	0.00276	0.0172311	0.059343
GO:0001782	B cell homeostasis	80	13	5.44	456	0.00280	0.00280	0.0174474	0.0600711
GO:0002042	cell migration involved in sprouting ang...	153	30	10.41	457	1.3e-07	0.00281	2.6831e-06	0.0601537
GO:0050770	regulation of axonogenesis	419	50	28.51	458	8.4e-05	0.00283	0.000875157	0.0603178
GO:0042542	response to hydrogen peroxide	358	57	24.36	459	1.9e-09	0.00283	5.35669e-08	0.0603178
GO:0070243	regulation of thymocyte apoptotic proces...	22	6	1.5	460	0.00285	0.00285	0.0177138	0.0606121
GO:0002040	sprouting angiogenesis	324	55	22.04	461	3.3e-10	0.00286	1.04142e-08	0.0606928
GO:0048701	embryonic cranial skeleton morphogenesis	129	18	8.78	462	0.00288	0.00288	0.0178549	0.0609849
GO:1902750	negative regulation of cell cycle G2/M p...	160	21	10.89	463	0.00290	0.00290	0.0179675	0.0612226
GO:0045655	regulation of monocyte differentiation	57	16	3.88	464	8.0e-07	0.00291	1.41783e-05	0.0612226
GO:0021871	forebrain regionalization	45	9	3.06	465	0.00291	0.00291	0.0180181	0.0612226
GO:0035970	peptidyl-threonine dephosphorylation	37	8	2.52	466	0.00296	0.00296	0.0182814	0.0620079
GO:1905208	negative regulation of cardiocyte differ...	37	8	2.52	467	0.00296	0.00296	0.0182814	0.0620079
GO:0048009	insulin-like growth factor receptor sign...	90	14	6.12	468	0.00298	0.00298	0.0183817	0.0622935
GO:0007218	neuropeptide signaling pathway	150	20	10.21	469	0.00300	0.00300	0.0184817	0.0625778
GO:0070306	lens fiber cell differentiation	92	17	6.26	470	0.00014	0.00310	0.00135204	0.0645262
GO:0030318	melanocyte differentiation	69	16	4.69	471	1.2e-05	0.00312	0.000159073	0.0648046
GO:0044319	wound healing, spreading of cells	120	17	8.16	472	0.00316	0.00316	0.0193942	0.0650852
GO:0043932	ossification involved in bone remodeling	10	4	0.68	473	0.00322	0.00322	0.0195903	0.0650852
GO:0045163	clustering of voltage-gated potassium ch...	10	4	0.68	474	0.00322	0.00322	0.0195903	0.0650852
GO:0060355	positive regulation of cell adhesion mol...	10	4	0.68	475	0.00322	0.00322	0.0195903	0.0650852
GO:0060978	angiogenesis involved in coronary vascul...	10	4	0.68	476	0.00322	0.00322	0.0195903	0.0650852
GO:0072076	nephrogenic mesenchyme development	10	4	0.68	477	0.00322	0.00322	0.0195903	0.0650852
GO:0097155	fasciculation of sensory neuron axon	10	4	0.68	478	0.00322	0.00322	0.0195903	0.0650852
GO:1903860	negative regulation of dendrite extensio...	10	4	0.68	479	0.00322	0.00322	0.0195903	0.0650852
GO:1904395	positive regulation of skeletal muscle a...	10	4	0.68	480	0.00322	0.00322	0.0195903	0.0650852
GO:1904426	positive regulation of GTP binding	10	4	0.68	481	0.00322	0.00322	0.0195903	0.0650852
GO:1905344	prostaglandin catabolic process	10	4	0.68	482	0.00322	0.00322	0.0195903	0.0650852
GO:1905448	positive regulation of mitochondrial ATP...	10	4	0.68	483	0.00322	0.00322	0.0195903	0.0650852
GO:2000543	positive regulation of gastrulation	10	4	0.68	484	0.00322	0.00322	0.0195903	0.0650852
GO:0010763	positive regulation of fibroblast migrat...	63	11	4.29	485	0.00325	0.00325	0.0197483	0.0655562
GO:0046718	viral entry into host cell	375	40	25.51	486	0.00335	0.00335	0.0202656	0.0664542
GO:0033690	positive regulation of osteoblast prolif...	16	5	1.09	487	0.00336	0.00336	0.0202656	0.0664542
GO:0051414	response to cortisol	16	5	1.09	488	0.00336	0.00336	0.0202656	0.0664542
GO:0051612	negative regulation of serotonin uptake	16	5	1.09	489	0.00336	0.00336	0.0202656	0.0664542
GO:1903984	positive regulation of TRAIL-activated a...	16	5	1.09	490	0.00336	0.00336	0.0202656	0.0664542
GO:2000137	negative regulation of cell proliferatio...	16	5	1.09	491	0.00336	0.00336	0.0202656	0.0664542
GO:0002357	defense response to tumor cell	30	7	2.04	492	0.00339	0.00339	0.0203587	0.0664542
GO:0014831	gastro-intestinal system smooth muscle c...	30	7	2.04	493	0.00339	0.00339	0.0203587	0.0664542
GO:0035810	positive regulation of urine volume	30	7	2.04	494	0.00339	0.00339	0.0203587	0.0664542
GO:0042135	neurotransmitter catabolic process	30	7	2.04	495	0.00339	0.00339	0.0203587	0.0664542
GO:0048861	leukemia inhibitory factor signaling pat...	30	7	2.04	496	0.00339	0.00339	0.0203587	0.0664542
GO:0060379	cardiac muscle cell myoblast differentia...	30	7	2.04	497	0.00339	0.00339	0.0203587	0.0664542
GO:0060113	inner ear receptor cell differentiation	131	21	8.91	498	0.00021	0.00341	0.00191288	0.0664542
GO:0010839	negative regulation of keratinocyte prol...	46	9	3.13	499	0.00341	0.00341	0.0203788	0.0664542
GO:0048755	branching morphogenesis of a nerve	46	9	3.13	500	0.00341	0.00341	0.0203788	0.0664542
GO:0045740	positive regulation of DNA replication	101	15	6.87	501	0.00341	0.00341	0.0203788	0.0664542
GO:0086091	regulation of heart rate by cardiac cond...	101	15	6.87	502	0.00341	0.00341	0.0203788	0.0664542
GO:0050819	negative regulation of coagulation	116	25	7.89	503	2.2e-07	0.00342	4.33923e-06	0.0665166
GO:0071363	cellular response to growth factor stimu...	1727	239	117.5	504	1.9e-26	0.00347	3.79341e-24	0.0673552
GO:0051497	negative regulation of stress fiber asse...	82	13	5.58	505	0.00349	0.00349	0.0208314	0.0676092
GO:0060761	negative regulation of response to cytok...	152	20	10.34	506	0.00350	0.00350	0.0208784	0.067669
GO:0048483	autonomic nervous system development	144	30	9.8	507	3.2e-08	0.00354	7.45371e-07	0.0683073
GO:2001028	positive regulation of endothelial cell ...	39	16	2.65	508	1.7e-09	0.00357	4.80668e-08	0.0686155
GO:0007569	cell aging	353	38	24.02	509	0.00357	0.00357	0.021257	0.0686155
GO:0097306	cellular response to alcohol	239	28	16.26	510	0.00359	0.00359	0.0213631	0.0688646
GO:0003338	metanephros morphogenesis	73	12	4.97	511	0.00363	0.00363	0.0215096	0.0689559
GO:0097150	neuronal stem cell population maintenanc...	73	12	4.97	512	0.00363	0.00363	0.0215096	0.0689559
GO:0003264	regulation of cardioblast proliferation	23	6	1.56	513	0.00363	0.00363	0.0215096	0.0689559
GO:0060484	lung-associated mesenchyme development	23	6	1.56	514	0.00363	0.00363	0.0215096	0.0689559
GO:0060600	dichotomous subdivision of an epithelial...	23	6	1.56	515	0.00363	0.00363	0.0215096	0.0689559
GO:0086012	membrane depolarization during cardiac m...	64	11	4.35	516	0.00369	0.00369	0.0217991	0.0698786
GO:0070372	regulation of ERK1 and ERK2 cascade	721	95	49.06	517	5.1e-10	0.00370	1.55431e-08	0.0698786
GO:0007566	embryo implantation	132	18	8.98	518	0.00370	0.00370	0.0218318	0.0698786
GO:0045823	positive regulation of heart contraction	83	13	5.65	519	0.00389	0.00389	0.0227607	0.0733254
GO:0016486	peptide hormone processing	47	9	3.2	520	0.00397	0.00397	0.0231457	0.0745461
GO:2000678	negative regulation of transcription reg...	47	9	3.2	521	0.00397	0.00397	0.0231457	0.0745461
GO:0001704	formation of primary germ layer	307	50	20.89	522	8.5e-09	0.00400	2.19408e-07	0.0749655
GO:0072132	mesenchyme morphogenesis	125	27	8.5	523	7.0e-08	0.00401	1.54585e-06	0.0750092
GO:0045765	regulation of angiogenesis	717	107	48.78	524	1.5e-14	0.00402	8.43362e-13	0.0750528
GO:0042659	regulation of cell fate specification	31	7	2.11	525	0.00413	0.00413	0.0239785	0.0765223
GO:1903236	regulation of leukocyte tethering or rol...	31	7	2.11	526	0.00413	0.00413	0.0239785	0.0765223
GO:0022602	ovulation cycle process	113	16	7.69	527	0.00413	0.00413	0.0239785	0.0765223
GO:0048286	lung alveolus development	113	16	7.69	528	0.00413	0.00413	0.0239785	0.0765223
GO:0030539	male genitalia development	56	10	3.81	529	0.00416	0.00416	0.0241248	0.0765785
GO:0033629	negative regulation of cell adhesion med...	39	8	2.65	530	0.00417	0.00417	0.0241248	0.0765785
GO:0042474	middle ear morphogenesis	39	8	2.65	531	0.00417	0.00417	0.0241248	0.0765785
GO:0042762	regulation of sulfur metabolic process	39	8	2.65	532	0.00417	0.00417	0.0241248	0.0765785
GO:0060037	pharyngeal system development	65	11	4.42	533	0.00418	0.00418	0.0241541	0.0765785
GO:0090303	positive regulation of wound healing	165	21	11.23	534	0.00418	0.00418	0.0241541	0.0765785
GO:0002028	regulation of sodium ion transport	226	32	15.38	535	6.8e-05	0.00423	0.000719183	0.0773497
GO:0021537	telencephalon development	651	84	44.29	536	1.3e-08	0.00424	3.261e-07	0.0773879
GO:0051592	response to calcium ion	357	38	24.29	537	0.00431	0.00431	0.0248759	0.0785191
GO:0048678	response to axon injury	208	35	14.15	538	6.3e-07	0.00436	1.14135e-05	0.0792823
GO:0061351	neural precursor cell proliferation	349	45	23.75	539	2.9e-05	0.00446	0.000341404	0.0803349
GO:0010463	mesenchymal cell proliferation	111	24	7.55	540	3.6e-07	0.00446	6.85191e-06	0.0803349
GO:0030324	lung development	470	57	31.98	541	1.8e-05	0.00447	0.000226051	0.0803349
GO:0014816	skeletal muscle satellite cell different...	17	5	1.16	542	0.00450	0.00450	0.0258506	0.0803349
GO:0032534	regulation of microvillus assembly	17	5	1.16	543	0.00450	0.00450	0.0258506	0.0803349
GO:0042985	negative regulation of amyloid precursor...	17	5	1.16	544	0.00450	0.00450	0.0258506	0.0803349
GO:0060931	sinoatrial node cell development	17	5	1.16	545	0.00450	0.00450	0.0258506	0.0803349
GO:0061156	pulmonary artery morphogenesis	17	5	1.16	546	0.00450	0.00450	0.0258506	0.0803349
GO:1902949	positive regulation of tau-protein kinas...	17	5	1.16	547	0.00450	0.00450	0.0258506	0.0803349
GO:0001654	eye development	902	116	61.37	548	2.9e-11	0.00450	1.09964e-09	0.0803349
GO:0007638	mechanosensory behavior	43	13	2.93	549	3.4e-06	0.00452	5.36487e-05	0.0803985
GO:0043507	positive regulation of JUN kinase activi...	104	15	7.08	550	0.00452	0.00452	0.025935	0.0803985
GO:0042060	wound healing	1137	131	77.36	551	2.3e-09	0.00457	6.37419e-08	0.0809933
GO:0033689	negative regulation of osteoblast prolif...	24	6	1.63	552	0.00457	0.00457	0.0261912	0.0809933
GO:1903587	regulation of blood vessel endothelial c...	35	16	2.38	553	2.4e-10	0.00458	7.72342e-09	0.0810238
GO:1902004	positive regulation of amyloid-beta form...	48	9	3.27	554	0.00459	0.00459	0.0262904	0.0810541
GO:0001755	neural crest cell migration	126	28	8.57	555	2.1e-08	0.00460	5.09784e-07	0.0810843
GO:0035904	aorta development	151	24	10.27	556	8.7e-05	0.00461	0.000899705	0.0811144
GO:0008630	intrinsic apoptotic signaling pathway in...	260	37	17.69	557	1.7e-05	0.00468	0.000214318	0.0821983
GO:0048468	cell development	5173	553	351.97	558	1.3e-29	0.00478	4.10255e-27	0.0822115
GO:0006701	progesterone biosynthetic process	11	4	0.75	559	0.00479	0.00479	0.0271813	0.0822115
GO:0045964	positive regulation of dopamine metaboli...	11	4	0.75	560	0.00479	0.00479	0.0271813	0.0822115
GO:0061181	regulation of chondrocyte development	11	4	0.75	561	0.00479	0.00479	0.0271813	0.0822115
GO:0071691	cardiac muscle thin filament assembly	11	4	0.75	562	0.00479	0.00479	0.0271813	0.0822115
GO:0072133	metanephric mesenchyme morphogenesis	11	4	0.75	563	0.00479	0.00479	0.0271813	0.0822115
GO:0072660	maintenance of protein location in plasm...	11	4	0.75	564	0.00479	0.00479	0.0271813	0.0822115
GO:0097252	oligodendrocyte apoptotic process	11	4	0.75	565	0.00479	0.00479	0.0271813	0.0822115
GO:1900736	regulation of phospholipase C-activating...	11	4	0.75	566	0.00479	0.00479	0.0271813	0.0822115
GO:1902747	negative regulation of lens fiber cell d...	11	4	0.75	567	0.00479	0.00479	0.0271813	0.0822115
GO:1990441	negative regulation of transcription fro...	11	4	0.75	568	0.00479	0.00479	0.0271813	0.0822115
GO:0007616	long-term memory	85	13	5.78	569	0.00479	0.00479	0.0271813	0.0822115
GO:0051894	positive regulation of focal adhesion as...	85	13	5.78	570	0.00479	0.00479	0.0271813	0.0822115
GO:0002931	response to ischemia	125	17	8.5	571	0.00483	0.00483	0.0273765	0.0827529
GO:0035295	tube development	2665	362	181.32	572	1e-30	0.00485	3.62333e-28	0.0829503
GO:0001676	long-chain fatty acid metabolic process	222	26	15.1	573	0.00490	0.00490	0.0277091	0.0836592
GO:0043516	regulation of DNA damage response, signa...	95	14	6.46	574	0.00492	0.00492	0.027774	0.0838543
GO:0045444	fat cell differentiation	579	95	39.39	575	1.3e-15	0.00495	8.36704e-14	0.0842189
GO:2000145	regulation of cell motility	2450	302	166.7	576	7.9e-25	0.00497	1.20759e-22	0.0844123
GO:0051090	regulation of DNA-binding transcription ...	1032	92	70.22	577	0.00498	0.00498	0.0280157	0.0844356
GO:0006469	negative regulation of protein kinase ac...	512	60	34.84	578	3.0e-05	0.00505	0.000351485	0.0854743
GO:0033598	mammary gland epithelial cell proliferat...	76	12	5.17	579	0.00508	0.00508	0.0285291	0.0858336
GO:0061053	somite development	191	27	13	580	0.00025	0.00513	0.0022397	0.0865289
GO:0007420	brain development	1872	229	127.37	581	1.7e-18	0.00516	1.48492e-16	0.0868852
GO:0048710	regulation of astrocyte differentiation	80	20	5.44	582	2.8e-07	0.00517	5.41352e-06	0.086904
GO:0010811	positive regulation of cell-substrate ad...	339	48	23.07	583	1.2e-06	0.00520	2.07048e-05	0.0872583
GO:0034329	cell junction assembly	1078	137	73.35	584	1.1e-12	0.00523	5.05225e-11	0.0876115
GO:0042692	muscle cell differentiation	973	121	66.2	585	9.5e-11	0.00526	3.23828e-09	0.0879634
GO:0035116	embryonic hindlimb morphogenesis	67	11	4.56	586	0.00530	0.00530	0.0296285	0.0883303
GO:1901652	response to peptide	1205	113	81.99	587	0.00035	0.00530	0.00296711	0.0883303
GO:0050767	regulation of neurogenesis	927	106	63.07	588	1.1e-07	0.00532	2.30929e-06	0.0885129
GO:0051145	smooth muscle cell differentiation	177	25	12.04	589	0.00042	0.00534	0.00349393	0.0885602
GO:0048021	regulation of melanin biosynthetic proce...	31	10	2.11	590	2.5e-05	0.00535	0.000303067	0.0885602
GO:0014002	astrocyte development	116	16	7.89	591	0.00535	0.00535	0.0298739	0.0885602
GO:0048545	response to steroid hormone	891	109	60.62	592	2.1e-09	0.00553	5.83645e-08	0.0913851
GO:0032922	circadian regulation of gene expression	202	24	13.74	593	0.00560	0.00560	0.0310748	0.0923858
GO:0048070	regulation of developmental pigmentation	40	12	2.72	594	8.9e-06	0.00562	0.000121774	0.0925597
GO:0007568	aging	851	87	57.9	595	0.00010	0.00567	0.00101906	0.0927585
GO:0045602	negative regulation of endothelial cell ...	25	6	1.7	596	0.00567	0.00567	0.0313034	0.0927585
GO:0061043	regulation of vascular wound healing	25	6	1.7	597	0.00567	0.00567	0.0313034	0.0927585
GO:1903242	regulation of cardiac muscle hypertrophy...	25	6	1.7	598	0.00567	0.00567	0.0313034	0.0927585
GO:2001212	regulation of vasculogenesis	41	8	2.79	599	0.00574	0.00574	0.0316185	0.0937469
GO:0009790	embryo development	2554	327	173.77	600	7.1e-30	0.00576	2.31531e-27	0.0939168
GO:0048813	dendrite morphogenesis	451	50	30.69	601	0.00049	0.00578	0.00397485	0.0940861
GO:0048863	stem cell differentiation	568	85	38.65	602	6.6e-12	0.00581	2.71293e-10	0.0944173
GO:0071356	cellular response to tumor necrosis fact...	484	48	32.93	603	0.00587	0.00587	0.0321543	0.0946119
GO:0060242	contact inhibition	18	5	1.22	604	0.00588	0.00588	0.0321543	0.0946119
GO:0061004	pattern specification involved in kidney...	18	5	1.22	605	0.00588	0.00588	0.0321543	0.0946119
GO:0061439	kidney vasculature morphogenesis	18	5	1.22	606	0.00588	0.00588	0.0321543	0.0946119
GO:0072239	metanephric glomerulus vasculature devel...	18	5	1.22	607	0.00588	0.00588	0.0321543	0.0946119
GO:1904997	regulation of leukocyte adhesion to arte...	18	5	1.22	608	0.00588	0.00588	0.0321543	0.0946119
GO:1903034	regulation of response to wounding	429	63	29.19	609	7.1e-09	0.00591	1.8572e-07	0.0948027
GO:1900027	regulation of ruffle assembly	68	11	4.63	610	0.00594	0.00594	0.0323742	0.0948027
GO:0003207	cardiac chamber formation	33	7	2.25	611	0.00595	0.00595	0.0323742	0.0948027
GO:0042481	regulation of odontogenesis	33	7	2.25	612	0.00595	0.00595	0.0323742	0.0948027
GO:0050965	detection of temperature stimulus involv...	33	7	2.25	613	0.00595	0.00595	0.0323742	0.0948027
GO:0051917	regulation of fibrinolysis	33	7	2.25	614	0.00595	0.00595	0.0323742	0.0948027
GO:0002690	positive regulation of leukocyte chemota...	192	23	13.06	615	0.00597	0.00597	0.032465	0.0949667
GO:0032091	negative regulation of protein binding	237	27	16.13	616	0.00609	0.00609	0.0330617	0.0965636
GO:0045606	positive regulation of epidermal cell di...	59	10	4.01	617	0.00610	0.00610	0.0330617	0.0965636
GO:0051953	negative regulation of amine transport	59	10	4.01	618	0.00610	0.00610	0.0330617	0.0965636
GO:0032526	response to retinoic acid	249	28	16.94	619	0.00631	0.00631	0.0341406	0.0997235
GO:0071526	semaphorin-plexin signaling pathway	118	16	8.03	620	0.00632	0.00632	0.0341406	0.0997235
GO:0043410	positive regulation of MAPK cascade	1136	145	77.29	621	1.7e-13	0.00634	8.66203e-12	0.0998747
GO:0048593	camera-type eye morphogenesis	302	41	20.55	622	2.0e-05	0.00635	0.000248931	0.0998747
GO:0050856	regulation of T cell receptor signaling ...	108	15	7.35	623	0.00644	0.00644	0.0347121	0.101128
GO:0021915	neural tube development	359	50	24.43	624	1.2e-06	0.00658	2.07048e-05	0.102995
GO:0007507	heart development	1543	203	104.98	625	5.9e-20	0.00658	5.71482e-18	0.102995
GO:0021542	dentate gyrus development	42	8	2.86	626	0.00668	0.00668	0.0359068	0.103764
GO:0031103	axon regeneration	133	23	9.05	627	3.2e-05	0.00670	0.000372686	0.103764
GO:0050771	negative regulation of axonogenesis	172	21	11.7	628	0.00674	0.00674	0.0361896	0.103764
GO:0003197	endocardial cushion development	118	25	8.03	629	3.1e-07	0.00679	5.96994e-06	0.103764
GO:0003167	atrioventricular bundle cell differentia...	12	4	0.82	630	0.00680	0.00680	0.0362136	0.103764
GO:0021800	cerebral cortex tangential migration	12	4	0.82	631	0.00680	0.00680	0.0362136	0.103764
GO:0022028	tangential migration from the subventric...	12	4	0.82	632	0.00680	0.00680	0.0362136	0.103764
GO:0045204	MAPK export from nucleus	12	4	0.82	633	0.00680	0.00680	0.0362136	0.103764
GO:0048022	negative regulation of melanin biosynthe...	12	4	0.82	634	0.00680	0.00680	0.0362136	0.103764
GO:0060029	convergent extension involved in organog...	12	4	0.82	635	0.00680	0.00680	0.0362136	0.103764
GO:0060684	epithelial-mesenchymal cell signaling	12	4	0.82	636	0.00680	0.00680	0.0362136	0.103764
GO:0060842	arterial endothelial cell differentiatio...	12	4	0.82	637	0.00680	0.00680	0.0362136	0.103764
GO:0061312	BMP signaling pathway involved in heart ...	12	4	0.82	638	0.00680	0.00680	0.0362136	0.103764
GO:0071286	cellular response to magnesium ion	12	4	0.82	639	0.00680	0.00680	0.0362136	0.103764
GO:0097638	L-arginine import across plasma membrane	12	4	0.82	640	0.00680	0.00680	0.0362136	0.103764
GO:0140206	dipeptide import across plasma membrane	12	4	0.82	641	0.00680	0.00680	0.0362136	0.103764
GO:1901216	positive regulation of neuron death	253	37	17.21	642	9.3e-06	0.00681	0.000126716	0.103764
GO:0061440	kidney vasculature development	78	20	5.31	643	1.8e-07	0.00682	3.57915e-06	0.103764
GO:1905564	positive regulation of vascular endothel...	60	10	4.08	644	0.00689	0.00689	0.0366729	0.104666
GO:0070571	negative regulation of neuron projection...	51	9	3.47	645	0.00694	0.00694	0.0368052	0.104915
GO:0048730	epidermis morphogenesis	79	12	5.38	646	0.00695	0.00695	0.0368052	0.104915
GO:0072126	positive regulation of glomerular mesang...	26	6	1.77	647	0.00696	0.00696	0.0368052	0.104915
GO:0097049	motor neuron apoptotic process	26	6	1.77	648	0.00696	0.00696	0.0368052	0.104915
GO:0097113	AMPA glutamate receptor clustering	26	6	1.77	649	0.00696	0.00696	0.0368052	0.104915
GO:0071900	regulation of protein serine/threonine k...	887	117	60.35	650	4.7e-12	0.00700	1.9819e-10	0.105275
GO:0051924	regulation of calcium ion transport	575	55	39.12	651	0.00702	0.00702	0.0370824	0.105275
GO:0099175	regulation of postsynapse organization	274	30	18.64	652	0.00702	0.00702	0.0370824	0.105275
GO:0001841	neural tube formation	250	35	17.01	653	4.1e-05	0.00704	0.000462633	0.105275
GO:0001710	mesodermal cell fate commitment	34	7	2.31	654	0.00707	0.00707	0.037246	0.105275
GO:0034111	negative regulation of homotypic cell-ce...	34	7	2.31	655	0.00707	0.00707	0.037246	0.105275
GO:0036342	post-anal tail morphogenesis	34	7	2.31	656	0.00707	0.00707	0.037246	0.105275
GO:0060670	branching involved in labyrinthine layer...	34	7	2.31	657	0.00707	0.00707	0.037246	0.105275
GO:0048008	platelet-derived growth factor receptor ...	162	20	11.02	658	0.00714	0.00714	0.0375541	0.106156
GO:0007622	rhythmic behavior	115	21	7.82	659	3.0e-05	0.00726	0.000351485	0.107746
GO:0009749	response to glucose	502	49	34.16	660	0.00728	0.00728	0.0382699	0.107746
GO:0031668	cellular response to extracellular stimu...	619	68	42.12	661	7.1e-05	0.00728	0.000747678	0.107746
GO:0032835	glomerulus development	170	34	11.57	662	1.2e-08	0.00737	3.02567e-07	0.108913
GO:0022405	hair cycle process	214	30	14.56	663	0.00014	0.00746	0.00135204	0.110077
GO:0033089	positive regulation of T cell differenti...	19	5	1.29	664	0.00755	0.00755	0.039456	0.110406
GO:1901256	regulation of macrophage colony-stimulat...	19	5	1.29	665	0.00755	0.00755	0.039456	0.110406
GO:1901897	regulation of relaxation of cardiac musc...	19	5	1.29	666	0.00755	0.00755	0.039456	0.110406
GO:1902961	positive regulation of aspartic-type end...	19	5	1.29	667	0.00755	0.00755	0.039456	0.110406
GO:1905065	positive regulation of vascular associat...	19	5	1.29	668	0.00755	0.00755	0.039456	0.110406
GO:0043392	negative regulation of DNA binding	127	21	8.64	669	0.00013	0.00755	0.00127052	0.110406
GO:0048565	digestive tract development	316	62	21.5	670	3.6e-14	0.00761	1.9351e-12	0.111117
GO:0050807	regulation of synapse organization	544	70	37.01	671	2.3e-07	0.00772	4.51825e-06	0.112556
GO:0002675	positive regulation of acute inflammator...	61	10	4.15	672	0.00775	0.00775	0.0403503	0.112802
GO:0006693	prostaglandin metabolic process	100	14	6.8	673	0.00776	0.00776	0.0403594	0.112802
GO:0001706	endoderm formation	146	26	9.93	674	5.8e-06	0.00778	8.45624e-05	0.112881
GO:0014829	vascular associated smooth muscle contra...	90	13	6.12	675	0.00779	0.00779	0.0404724	0.112881
GO:0014033	neural crest cell differentiation	235	47	15.99	676	2.1e-11	0.00780	8.12028e-10	0.112881
GO:0002064	epithelial cell development	569	75	38.71	677	3.2e-08	0.00824	7.45371e-07	0.119072
GO:0007229	integrin-mediated signaling pathway	289	31	19.66	678	0.00829	0.00829	0.0428879	0.119618
GO:1901298	regulation of hydrogen peroxide-mediated...	35	7	2.38	679	0.00832	0.00832	0.0429523	0.119698
GO:1901844	regulation of cell communication by elec...	35	7	2.38	680	0.00832	0.00832	0.0429523	0.119698
GO:0042761	very long-chain fatty acid biosynthetic ...	27	6	1.84	681	0.00844	0.00844	0.0434571	0.120891
GO:0048484	enteric nervous system development	27	6	1.84	682	0.00844	0.00844	0.0434571	0.120891
GO:0071494	cellular response to UV-C	27	6	1.84	683	0.00844	0.00844	0.0434571	0.120891
GO:0046688	response to copper ion	81	12	5.51	684	0.00848	0.00848	0.0436401	0.121286
GO:0071354	cellular response to interleukin-6	91	13	6.19	685	0.00854	0.00854	0.0438796	0.121966
GO:0032196	transposition	62	10	4.22	686	0.00868	0.00868	0.0445288	0.123785
GO:0014015	positive regulation of gliogenesis	143	26	9.73	687	3.9e-06	0.00870	6.04655e-05	0.12389
GO:0050673	epithelial cell proliferation	1013	145	68.92	688	1.2e-17	0.00878	9.31714e-16	0.124847
GO:1900274	regulation of phospholipase C activity	112	20	7.62	689	6.4e-05	0.00885	0.000685774	0.125478
GO:0021885	forebrain cell migration	151	21	10.27	690	0.00141	0.00885	0.00976914	0.125478
GO:0070555	response to interleukin-1	314	33	21.36	691	0.00889	0.00889	0.0455142	0.1256
GO:0035338	long-chain fatty-acyl-CoA biosynthetic p...	44	8	2.99	692	0.00890	0.00890	0.0455142	0.1256
GO:0090051	negative regulation of cell migration in...	44	8	2.99	693	0.00890	0.00890	0.0455142	0.1256
GO:0003166	bundle of His development	19	7	1.29	694	0.00016	0.00891	0.00151528	0.1256
GO:0002027	regulation of heart rate	256	34	17.42	695	0.00015	0.00894	0.00144009	0.125842
GO:0001934	positive regulation of protein phosphory...	1802	188	122.61	696	2.6e-09	0.00900	7.18525e-08	0.126228
GO:0032970	regulation of actin filament-based proce...	1013	110	68.92	697	8.7e-07	0.00903	1.53079e-05	0.126228
GO:0043281	regulation of cysteine-type endopeptidas...	559	71	38.03	698	3.2e-07	0.00905	6.15041e-06	0.126228
GO:0060173	limb development	467	81	31.77	699	7.0e-15	0.00906	4.10066e-13	0.126228
GO:0048332	mesoderm morphogenesis	189	26	12.86	700	0.00049	0.00907	0.00397485	0.126228
GO:0046545	development of primary female sexual cha...	253	34	17.21	701	0.00012	0.00912	0.00119063	0.126228
GO:0030212	hyaluronan metabolic process	72	11	4.9	702	0.00914	0.00914	0.0464261	0.126228
GO:0045987	positive regulation of smooth muscle con...	72	11	4.9	703	0.00914	0.00914	0.0464261	0.126228
GO:1905606	regulation of presynapse assembly	72	11	4.9	704	0.00914	0.00914	0.0464261	0.126228
GO:0009887	animal organ morphogenesis	2440	353	166.02	705	1e-30	0.00914	3.62333e-28	0.126228
GO:0021517	ventral spinal cord development	102	14	6.94	706	0.00920	0.00920	0.0467066	0.126228
GO:0010266	response to vitamin B1	13	4	0.88	707	0.00929	0.00929	0.046727	0.126228
GO:0018076	N-terminal peptidyl-lysine acetylation	13	4	0.88	708	0.00929	0.00929	0.046727	0.126228
GO:0035989	tendon development	13	4	0.88	709	0.00929	0.00929	0.046727	0.126228
GO:0044854	plasma membrane raft assembly	13	4	0.88	710	0.00929	0.00929	0.046727	0.126228
GO:0051964	negative regulation of synapse assembly	13	4	0.88	711	0.00929	0.00929	0.046727	0.126228
GO:0060040	retinal bipolar neuron differentiation	13	4	0.88	712	0.00929	0.00929	0.046727	0.126228
GO:0060385	axonogenesis involved in innervation	13	4	0.88	713	0.00929	0.00929	0.046727	0.126228
GO:0061302	smooth muscle cell-matrix adhesion	13	4	0.88	714	0.00929	0.00929	0.046727	0.126228
GO:0070495	negative regulation of thrombin-activate...	13	4	0.88	715	0.00929	0.00929	0.046727	0.126228
GO:0070662	mast cell proliferation	13	4	0.88	716	0.00929	0.00929	0.046727	0.126228
GO:0071694	maintenance of protein location in extra...	13	4	0.88	717	0.00929	0.00929	0.046727	0.126228
GO:1900084	regulation of peptidyl-tyrosine autophos...	13	4	0.88	718	0.00929	0.00929	0.046727	0.126228
GO:2000405	negative regulation of T cell migration	13	4	0.88	719	0.00929	0.00929	0.046727	0.126228
GO:2000669	negative regulation of dendritic cell ap...	13	4	0.88	720	0.00929	0.00929	0.046727	0.126228
GO:0046676	negative regulation of insulin secretion	92	13	6.26	721	0.00934	0.00934	0.0469062	0.126556
GO:0090130	tissue migration	831	116	56.54	722	1.3e-13	0.00934	6.72905e-12	0.126556
GO:0042984	regulation of amyloid precursor protein ...	37	10	2.52	723	0.00013	0.00945	0.00127052	0.126886
GO:0030902	hindbrain development	351	42	23.88	724	0.00028	0.00947	0.00246556	0.126886
GO:0010739	positive regulation of protein kinase A ...	20	5	1.36	725	0.00951	0.00951	0.0474675	0.126886
GO:0014719	skeletal muscle satellite cell activatio...	20	5	1.36	726	0.00951	0.00951	0.0474675	0.126886
GO:0015820	leucine transport	20	5	1.36	727	0.00951	0.00951	0.0474675	0.126886
GO:0016554	cytidine to uridine editing	20	5	1.36	728	0.00951	0.00951	0.0474675	0.126886
GO:0031581	hemidesmosome assembly	20	5	1.36	729	0.00951	0.00951	0.0474675	0.126886
GO:0045607	regulation of inner ear auditory recepto...	20	5	1.36	730	0.00951	0.00951	0.0474675	0.126886
GO:0071372	cellular response to follicle-stimulatin...	20	5	1.36	731	0.00951	0.00951	0.0474675	0.126886
GO:0090324	negative regulation of oxidative phospho...	20	5	1.36	732	0.00951	0.00951	0.0474675	0.126886
GO:1901509	regulation of endothelial tube morphogen...	20	5	1.36	733	0.00951	0.00951	0.0474675	0.126886
GO:0001890	placenta development	363	49	24.7	734	3.8e-06	0.00952	5.91024e-05	0.126886
GO:0001837	epithelial to mesenchymal transition	390	71	26.54	735	2.7e-14	0.00972	1.49232e-12	0.129375
GO:0051770	positive regulation of nitric-oxide synt...	36	7	2.45	736	0.00974	0.00974	0.0484918	0.12938
GO:0050773	regulation of dendrite development	279	36	18.98	737	0.00017	0.00975	0.00158845	0.12938
GO:0051726	regulation of cell cycle	2456	217	167.1	738	3.9e-05	0.00976	0.000443648	0.12938
GO:1901016	regulation of potassium ion transmembran...	156	19	10.61	739	0.00987	0.00987	0.0490392	0.130616
GO:0046824	positive regulation of nucleocytoplasmic...	167	20	11.36	740	0.00988	0.00988	0.049064	0.130616
GO:0006940	regulation of smooth muscle contraction	155	23	10.55	741	0.00034	0.01007	0.00289237	0.132948
GO:1904996	positive regulation of leukocyte adhesio...	54	9	3.67	742	0.01011	0.01011	0.050154	0.133154
GO:0021591	ventricular system development	73	11	4.97	743	0.01012	0.01012	0.050154	0.133154
GO:0032060	bleb assembly	28	6	1.91	744	0.01014	0.01014	0.0501768	0.133154
GO:1902033	regulation of hematopoietic stem cell pr...	28	6	1.91	745	0.01014	0.01014	0.0501768	0.133154
GO:0048934	peripheral nervous system neuron differe...	45	8	3.06	746	0.01019	0.01019	0.0503479	0.133274
GO:0048935	peripheral nervous system neuron develop...	45	8	3.06	747	0.01019	0.01019	0.0503479	0.133274
GO:0071260	cellular response to mechanical stimulus	201	23	13.68	748	0.01019	0.01019	0.0503479	0.133274
GO:0021532	neural tube patterning	83	12	5.65	749	0.01025	0.01025	0.0506188	0.13388
GO:0009792	embryo development ending in birth or eg...	1528	183	103.96	750	4.3e-14	0.01055	2.28624e-12	0.137614
GO:0051099	positive regulation of binding	437	46	29.73	751	0.00228	0.01058	0.0147327	0.137822
GO:0010522	regulation of calcium ion transport into...	236	26	16.06	752	0.01062	0.01062	0.0523403	0.138105
GO:0003333	amino acid transmembrane transport	214	27	14.56	753	0.00146	0.01063	0.0100799	0.138105
GO:1903035	negative regulation of response to wound...	225	35	15.31	754	4.0e-06	0.01070	6.17224e-05	0.13883
GO:0007416	synapse assembly	415	57	28.24	755	3.6e-07	0.01075	6.85191e-06	0.139294
GO:0008090	retrograde axonal transport	64	10	4.35	756	0.01082	0.01082	0.0532455	0.139536
GO:0035313	wound healing, spreading of epidermal ce...	64	10	4.35	757	0.01082	0.01082	0.0532455	0.139536
GO:0090022	regulation of neutrophil chemotaxis	64	10	4.35	758	0.01082	0.01082	0.0532455	0.139536
GO:0098773	skin epidermis development	209	29	14.22	759	0.00021	0.01083	0.00191288	0.139536
GO:0021545	cranial nerve development	136	28	9.25	760	1.2e-07	0.01084	2.49248e-06	0.139536
GO:0006024	glycosaminoglycan biosynthetic process	180	21	12.25	761	0.01110	0.01110	0.0545959	0.142696
GO:0014823	response to activity	169	20	11.5	762	0.01119	0.01119	0.0549006	0.143664
GO:0061036	positive regulation of cartilage develop...	84	12	5.72	763	0.01124	0.01124	0.0550906	0.143928
GO:0032102	negative regulation of response to exter...	864	91	58.79	764	2.4e-05	0.01124	0.00029349	0.143928
GO:0043434	response to peptide hormone	1000	87	68.04	765	0.01128	0.01128	0.0552314	0.144251
GO:0043508	negative regulation of JUN kinase activi...	37	7	2.52	766	0.01132	0.01132	0.0553441	0.144325
GO:0043650	dicarboxylic acid biosynthetic process	37	7	2.52	767	0.01132	0.01132	0.0553441	0.144325
GO:0085029	extracellular matrix assembly	115	15	7.82	768	0.01133	0.01133	0.0553653	0.144325
GO:0045780	positive regulation of bone resorption	55	9	3.74	769	0.01137	0.01137	0.0555053	0.144646
GO:0003231	cardiac ventricle development	338	61	23	770	2.6e-12	0.01150	1.15094e-10	0.14611
GO:0048568	embryonic organ development	1012	147	68.86	771	1.9e-18	0.01158	1.64493e-16	0.146683
GO:0001503	ossification	983	157	66.88	772	8.6e-24	0.01158	1.20191e-21	0.146683
GO:0044070	regulation of anion transport	192	22	13.06	773	0.01161	0.01161	0.0565922	0.146683
GO:0001656	metanephros development	204	39	13.88	774	4.0e-09	0.01164	1.09003e-07	0.146683
GO:0101023	vascular endothelial cell proliferation	81	15	5.51	775	0.00033	0.01168	0.00281464	0.146683
GO:1905562	regulation of vascular endothelial cell ...	81	15	5.51	776	0.00033	0.01168	0.00281464	0.146683
GO:0010952	positive regulation of peptidase activit...	517	65	35.18	777	1.4e-06	0.01173	2.37369e-05	0.146683
GO:0002315	marginal zone B cell differentiation	21	5	1.43	778	0.01179	0.01179	0.0570433	0.146683
GO:0006924	activation-induced cell death of T cells	21	5	1.43	779	0.01179	0.01179	0.0570433	0.146683
GO:0010454	negative regulation of cell fate commitm...	21	5	1.43	780	0.01179	0.01179	0.0570433	0.146683
GO:0014744	positive regulation of muscle adaptation	21	5	1.43	781	0.01179	0.01179	0.0570433	0.146683
GO:0021873	forebrain neuroblast division	21	5	1.43	782	0.01179	0.01179	0.0570433	0.146683
GO:0071865	regulation of apoptotic process in bone ...	21	5	1.43	783	0.01179	0.01179	0.0570433	0.146683
GO:0071866	negative regulation of apoptotic process...	21	5	1.43	784	0.01179	0.01179	0.0570433	0.146683
GO:0098909	regulation of cardiac muscle cell action...	21	5	1.43	785	0.01179	0.01179	0.0570433	0.146683
GO:1905563	negative regulation of vascular endothel...	21	5	1.43	786	0.01179	0.01179	0.0570433	0.146683
GO:2001236	regulation of extrinsic apoptotic signal...	423	51	28.78	787	5.5e-05	0.01180	0.000600519	0.146683
GO:0010720	positive regulation of cell development	776	84	52.8	788	1.8e-05	0.01182	0.000226051	0.146745
GO:0009948	anterior/posterior axis specification	112	21	7.62	789	2.0e-05	0.01185	0.000248931	0.146931
GO:0010469	regulation of signaling receptor activit...	393	39	26.74	790	0.01192	0.01192	0.0576438	0.147111
GO:0003159	morphogenesis of an endothelium	49	11	3.33	791	0.00037	0.01198	0.00312044	0.147111
GO:0061154	endothelial tube morphogenesis	49	11	3.33	792	0.00037	0.01198	0.00312044	0.147111
GO:0051482	positive regulation of cytosolic calcium...	65	10	4.42	793	0.01203	0.01203	0.05792	0.147111
GO:0071479	cellular response to ionizing radiation	204	23	13.88	794	0.01205	0.01205	0.05792	0.147111
GO:0001886	endothelial cell morphogenesis	29	6	1.97	795	0.01206	0.01206	0.05792	0.147111
GO:0003183	mitral valve morphogenesis	29	6	1.97	796	0.01206	0.01206	0.05792	0.147111
GO:0021819	layer formation in cerebral cortex	29	6	1.97	797	0.01206	0.01206	0.05792	0.147111
GO:0038165	oncostatin-M-mediated signaling pathway	29	6	1.97	798	0.01206	0.01206	0.05792	0.147111
GO:0045217	cell-cell junction maintenance	29	6	1.97	799	0.01206	0.01206	0.05792	0.147111
GO:0050910	detection of mechanical stimulus involve...	29	6	1.97	800	0.01206	0.01206	0.05792	0.147111
GO:0060394	negative regulation of pathway-restricte...	29	6	1.97	801	0.01206	0.01206	0.05792	0.147111
GO:0090331	negative regulation of platelet aggregat...	29	6	1.97	802	0.01206	0.01206	0.05792	0.147111
GO:0007043	cell-cell junction assembly	360	42	24.49	803	0.00047	0.01220	0.00383168	0.147163
GO:0050804	modulation of chemical synaptic transmis...	1076	103	73.21	804	0.00030	0.01222	0.00261811	0.147163
GO:0019432	triglyceride biosynthetic process	85	12	5.78	805	0.01230	0.01230	0.0587075	0.147163
GO:0001975	response to amphetamine	75	11	5.1	806	0.01231	0.01231	0.0587075	0.147163
GO:0002317	plasma cell differentiation	14	4	0.95	807	0.01232	0.01232	0.0587075	0.147163
GO:0014051	gamma-aminobutyric acid secretion	14	4	0.95	808	0.01232	0.01232	0.0587075	0.147163
GO:0033602	negative regulation of dopamine secretio...	14	4	0.95	809	0.01232	0.01232	0.0587075	0.147163
GO:0060023	soft palate development	14	4	0.95	810	0.01232	0.01232	0.0587075	0.147163
GO:0065001	specification of axis polarity	14	4	0.95	811	0.01232	0.01232	0.0587075	0.147163
GO:0070244	negative regulation of thymocyte apoptot...	14	4	0.95	812	0.01232	0.01232	0.0587075	0.147163
GO:0071671	regulation of smooth muscle cell chemota...	14	4	0.95	813	0.01232	0.01232	0.0587075	0.147163
GO:0086073	bundle of His cell-Purkinje myocyte adhe...	14	4	0.95	814	0.01232	0.01232	0.0587075	0.147163
GO:0098902	regulation of membrane depolarization du...	14	4	0.95	815	0.01232	0.01232	0.0587075	0.147163
GO:1901723	negative regulation of cell proliferatio...	14	4	0.95	816	0.01232	0.01232	0.0587075	0.147163
GO:1901979	regulation of inward rectifier potassium...	14	4	0.95	817	0.01232	0.01232	0.0587075	0.147163
GO:1904352	positive regulation of protein catabolic...	14	4	0.95	818	0.01232	0.01232	0.0587075	0.147163
GO:1905098	negative regulation of guanyl-nucleotide...	14	4	0.95	819	0.01232	0.01232	0.0587075	0.147163
GO:0050678	regulation of epithelial cell proliferat...	862	129	58.65	820	2.2e-17	0.01241	1.68145e-15	0.148057
GO:0099177	regulation of trans-synaptic signaling	1077	103	73.28	821	0.00031	0.01251	0.00268383	0.149069
GO:0007266	Rho protein signal transduction	374	44	25.45	822	0.00029	0.01258	0.00253763	0.149657
GO:0031175	neuron projection development	2480	278	168.74	823	4.0e-17	0.01259	3.01015e-15	0.149657
GO:0001709	cell fate determination	106	14	7.21	824	0.01273	0.01273	0.0604845	0.151138
GO:0044062	regulation of excretion	56	9	3.81	825	0.01275	0.01275	0.0605207	0.151192
GO:0022409	positive regulation of cell-cell adhesio...	708	79	48.17	826	1.1e-05	0.01284	0.000147213	0.152075
GO:0007350	blastoderm segmentation	59	14	4.01	827	3.2e-05	0.01294	0.000372686	0.153074
GO:0043009	chordate embryonic development	1470	178	100.02	828	3.6e-14	0.01296	1.9351e-12	0.153125
GO:0090330	regulation of platelet aggregation	68	14	4.63	829	0.00017	0.01305	0.00158845	0.153615
GO:0007351	tripartite regional subdivision	38	7	2.59	830	0.01308	0.01308	0.0619069	0.153615
GO:0008595	anterior/posterior axis specification, e...	38	7	2.59	831	0.01308	0.01308	0.0619069	0.153615
GO:0035358	regulation of peroxisome proliferator ac...	38	7	2.59	832	0.01308	0.01308	0.0619069	0.153615
GO:1904862	inhibitory synapse assembly	38	7	2.59	833	0.01308	0.01308	0.0619069	0.153615
GO:0048512	circadian behavior	111	20	7.55	834	5.6e-05	0.01310	0.000610076	0.153666
GO:2000045	regulation of G1/S transition of mitotic...	311	32	21.16	835	0.01315	0.01315	0.0621781	0.153683
GO:0008217	regulation of blood pressure	432	47	29.39	836	0.00105	0.01318	0.00763161	0.153683
GO:0048670	regulation of collateral sprouting	47	8	3.2	837	0.01318	0.01318	0.0621997	0.153683
GO:0060413	atrial septum morphogenesis	47	8	3.2	838	0.01318	0.01318	0.0621997	0.153683
GO:1902285	semaphorin-plexin signaling pathway invo...	47	8	3.2	839	0.01318	0.01318	0.0621997	0.153683
GO:1902746	regulation of lens fiber cell differenti...	14	6	0.95	840	0.00018	0.01322	0.0016739	0.153832
GO:0033555	multicellular organismal response to str...	183	21	12.45	841	0.01323	0.01323	0.0623755	0.153832
GO:0001756	somitogenesis	140	21	9.53	842	0.00052	0.01324	0.00419041	0.153832
GO:1902742	apoptotic process involved in developmen...	97	17	6.6	843	0.00028	0.01327	0.00246556	0.153998
GO:0022029	telencephalon cell migration	146	20	9.93	844	0.00218	0.01331	0.0142465	0.154279
GO:2000352	negative regulation of endothelial cell ...	66	10	4.49	845	0.01334	0.01334	0.0628638	0.154444
GO:0007417	central nervous system development	2542	300	172.96	846	1.0e-21	0.01347	1.13756e-19	0.155722
GO:0032956	regulation of actin cytoskeleton organiz...	923	87	62.8	847	0.00135	0.01351	0.00939335	0.155722
GO:0003382	epithelial cell morphogenesis	76	11	5.17	848	0.01353	0.01353	0.0635144	0.155722
GO:0048679	regulation of axon regeneration	76	11	5.17	849	0.01353	0.01353	0.0635144	0.155722
GO:0060969	negative regulation of gene silencing	76	11	5.17	850	0.01353	0.01353	0.0635144	0.155722
GO:1901991	negative regulation of mitotic cell cycl...	421	41	28.64	851	0.01360	0.01360	0.0638124	0.156275
GO:0010972	negative regulation of G2/M transition o...	150	18	10.21	852	0.01361	0.01361	0.0638287	0.156275
GO:0021675	nerve development	194	42	13.2	853	1.7e-11	0.01372	6.65244e-10	0.157354
GO:0016331	morphogenesis of embryonic epithelium	368	54	25.04	854	8.5e-08	0.01382	1.8438e-06	0.158244
GO:0008406	gonad development	515	64	35.04	855	2.5e-06	0.01383	4.07625e-05	0.158244
GO:0001942	hair follicle development	202	28	13.74	856	0.00027	0.01389	0.00238825	0.158717
GO:0030595	leukocyte chemotaxis	437	53	29.73	857	3.4e-05	0.01391	0.000391781	0.158717
GO:1903039	positive regulation of leukocyte cell-ce...	591	58	40.21	858	0.00336	0.01392	0.0202656	0.158717
GO:0014706	striated muscle tissue development	965	127	65.66	859	6.6e-13	0.01407	3.16509e-11	0.159402
GO:0001666	response to hypoxia	784	91	53.34	860	4.7e-07	0.01412	8.69189e-06	0.159402
GO:0007219	Notch signaling pathway	419	50	28.51	861	8.4e-05	0.01412	0.000875157	0.159402
GO:0008347	glial cell migration	118	15	8.03	862	0.01416	0.01416	0.0662493	0.159402
GO:0043268	positive regulation of potassium ion tra...	118	15	8.03	863	0.01416	0.01416	0.0662493	0.159402
GO:0030278	regulation of ossification	278	51	18.91	864	8.4e-11	0.01417	2.89356e-09	0.159402
GO:0003188	heart valve formation	30	6	2.04	865	0.01423	0.01423	0.0663514	0.159402
GO:0021670	lateral ventricle development	30	6	2.04	866	0.01423	0.01423	0.0663514	0.159402
GO:0032252	secretory granule localization	30	6	2.04	867	0.01423	0.01423	0.0663514	0.159402
GO:0048742	regulation of skeletal muscle fiber deve...	30	6	2.04	868	0.01423	0.01423	0.0663514	0.159402
GO:0050966	detection of mechanical stimulus involve...	30	6	2.04	869	0.01423	0.01423	0.0663514	0.159402
GO:0060019	radial glial cell differentiation	30	6	2.04	870	0.01423	0.01423	0.0663514	0.159402
GO:0070141	response to UV-A	30	6	2.04	871	0.01423	0.01423	0.0663514	0.159402
GO:0071333	cellular response to glucose stimulus	349	35	23.75	872	0.01424	0.01424	0.0663514	0.159402
GO:0060219	camera-type eye photoreceptor cell diffe...	57	9	3.88	873	0.01426	0.01426	0.0663514	0.159402
GO:0090287	regulation of cellular response to growt...	708	118	48.17	874	1.2e-19	0.01437	1.11806e-17	0.159402
GO:0042246	tissue regeneration	162	19	11.02	875	0.01440	0.01440	0.0665429	0.159402
GO:0032769	negative regulation of monooxygenase act...	22	5	1.5	876	0.01442	0.01442	0.0665429	0.159402
GO:0040015	negative regulation of multicellular org...	22	5	1.5	877	0.01442	0.01442	0.0665429	0.159402
GO:0042487	regulation of odontogenesis of dentin-co...	22	5	1.5	878	0.01442	0.01442	0.0665429	0.159402
GO:0042670	retinal cone cell differentiation	22	5	1.5	879	0.01442	0.01442	0.0665429	0.159402
GO:0046325	negative regulation of glucose import	22	5	1.5	880	0.01442	0.01442	0.0665429	0.159402
GO:0046549	retinal cone cell development	22	5	1.5	881	0.01442	0.01442	0.0665429	0.159402
GO:0048702	embryonic neurocranium morphogenesis	22	5	1.5	882	0.01442	0.01442	0.0665429	0.159402
GO:0070561	vitamin D receptor signaling pathway	22	5	1.5	883	0.01442	0.01442	0.0665429	0.159402
GO:1902035	positive regulation of hematopoietic ste...	22	5	1.5	884	0.01442	0.01442	0.0665429	0.159402
GO:2000096	positive regulation of Wnt signaling pat...	22	5	1.5	885	0.01442	0.01442	0.0665429	0.159402
GO:0009653	anatomical structure morphogenesis	6533	772	444.5	886	1e-30	0.01446	3.62333e-28	0.159664
GO:0051496	positive regulation of stress fiber asse...	140	17	9.53	887	0.01450	0.01450	0.0668175	0.159745
GO:0098900	regulation of action potential	140	17	9.53	888	0.01450	0.01450	0.0668175	0.159745
GO:0042391	regulation of membrane potential	1035	102	70.42	889	0.00011	0.01467	0.00110713	0.161436
GO:0003094	glomerular filtration	67	10	4.56	890	0.01475	0.01475	0.0678417	0.161952
GO:0010954	positive regulation of protein processin...	67	10	4.56	891	0.01475	0.01475	0.0678417	0.161952
GO:0001974	blood vessel remodeling	108	14	7.35	892	0.01485	0.01485	0.0682054	0.162685
GO:2001239	regulation of extrinsic apoptotic signal...	108	14	7.35	893	0.01485	0.01485	0.0682054	0.162685
GO:0060216	definitive hemopoiesis	48	8	3.27	894	0.01490	0.01490	0.0683709	0.16305
GO:0021924	cell proliferation in external granule l...	39	7	2.65	895	0.01503	0.01503	0.0687417	0.163558
GO:0021930	cerebellar granule cell precursor prolif...	39	7	2.65	896	0.01503	0.01503	0.0687417	0.163558
GO:0046851	negative regulation of bone remodeling	39	7	2.65	897	0.01503	0.01503	0.0687417	0.163558
GO:0071397	cellular response to cholesterol	39	7	2.65	898	0.01503	0.01503	0.0687417	0.163558
GO:1902514	regulation of calcium ion transmembrane ...	39	7	2.65	899	0.01503	0.01503	0.0687417	0.163558
GO:2001237	negative regulation of extrinsic apoptot...	255	27	17.35	900	0.01525	0.01525	0.0696827	0.165768
GO:0072089	stem cell proliferation	186	33	12.66	901	3.8e-07	0.01531	7.20453e-06	0.166235
GO:0001960	negative regulation of cytokine-mediated...	141	17	9.59	902	0.01548	0.01548	0.0705689	0.167895
GO:0046849	bone remodeling	219	27	14.9	903	0.00205	0.01551	0.0134779	0.168034
GO:0006023	aminoglycan biosynthetic process	186	21	12.66	904	0.01566	0.01566	0.0713562	0.169182
GO:2000649	regulation of sodium ion transmembrane t...	137	22	9.32	905	0.00014	0.01570	0.00135204	0.169182
GO:0061037	negative regulation of cartilage develop...	74	17	5.03	906	7.5e-06	0.01572	0.000104968	0.169182
GO:0071542	dopaminergic neuron differentiation	72	14	4.9	907	0.00031	0.01573	0.00268383	0.169182
GO:0007204	positive regulation of cytosolic calcium...	714	74	48.58	908	0.00022	0.01587	0.00199099	0.169182
GO:0035640	exploration behavior	58	9	3.95	909	0.01588	0.01588	0.0720257	0.169182
GO:0002692	negative regulation of cellular extravas...	15	4	1.02	910	0.01591	0.01591	0.0720257	0.169182
GO:0036337	Fas signaling pathway	15	4	1.02	911	0.01591	0.01591	0.0720257	0.169182
GO:0060594	mammary gland specification	15	4	1.02	912	0.01591	0.01591	0.0720257	0.169182
GO:0060666	dichotomous subdivision of terminal unit...	15	4	1.02	913	0.01591	0.01591	0.0720257	0.169182
GO:0060717	chorion development	15	4	1.02	914	0.01591	0.01591	0.0720257	0.169182
GO:0070100	negative regulation of chemokine-mediate...	15	4	1.02	915	0.01591	0.01591	0.0720257	0.169182
GO:0072716	response to actinomycin D	15	4	1.02	916	0.01591	0.01591	0.0720257	0.169182
GO:0090166	Golgi disassembly	15	4	1.02	917	0.01591	0.01591	0.0720257	0.169182
GO:0090184	positive regulation of kidney developmen...	15	4	1.02	918	0.01591	0.01591	0.0720257	0.169182
GO:0106104	regulation of glutamate receptor cluster...	15	4	1.02	919	0.01591	0.01591	0.0720257	0.169182
GO:1904717	regulation of AMPA glutamate receptor cl...	15	4	1.02	920	0.01591	0.01591	0.0720257	0.169182
GO:0040007	growth	2383	246	162.14	921	2.2e-11	0.01600	8.47346e-10	0.169586
GO:0009409	response to cold	109	14	7.42	922	0.01600	0.01600	0.0722993	0.169586
GO:0071622	regulation of granulocyte chemotaxis	109	14	7.42	923	0.01600	0.01600	0.0722993	0.169586
GO:0072332	intrinsic apoptotic signaling pathway by...	198	22	13.47	924	0.01615	0.01615	0.0729434	0.170991
GO:1905332	positive regulation of morphogenesis of ...	78	11	5.31	925	0.01625	0.01625	0.0732598	0.171864
GO:0097205	renal filtration	68	10	4.63	926	0.01627	0.01627	0.0732824	0.171889
GO:2000351	regulation of endothelial cell apoptotic...	120	15	8.16	927	0.01633	0.01633	0.0735188	0.172337
GO:0072012	glomerulus vasculature development	73	18	4.97	928	1.4e-06	0.01638	2.37369e-05	0.172678
GO:0051279	regulation of release of sequestered cal...	187	21	12.72	929	0.01655	0.01655	0.0744408	0.174025
GO:0010721	negative regulation of cell development	463	61	31.5	930	6.1e-07	0.01658	1.11544e-05	0.174025
GO:0003174	mitral valve development	31	6	2.11	931	0.01665	0.01665	0.0745819	0.174025
GO:0003334	keratinocyte development	31	6	2.11	932	0.01665	0.01665	0.0745819	0.174025
GO:0010623	programmed cell death involved in cell d...	31	6	2.11	933	0.01665	0.01665	0.0745819	0.174025
GO:0015732	prostaglandin transport	31	6	2.11	934	0.01665	0.01665	0.0745819	0.174025
GO:0033604	negative regulation of catecholamine sec...	31	6	2.11	935	0.01665	0.01665	0.0745819	0.174025
GO:0060911	cardiac cell fate commitment	31	6	2.11	936	0.01665	0.01665	0.0745819	0.174025
GO:0032717	negative regulation of interleukin-8 pro...	49	8	3.33	937	0.01678	0.01678	0.0749926	0.175009
GO:0043586	tongue development	49	8	3.33	938	0.01678	0.01678	0.0749926	0.175009
GO:0032370	positive regulation of lipid transport	176	20	11.97	939	0.01690	0.01690	0.0754599	0.176073
GO:0031960	response to corticosteroid	416	62	28.3	940	5.3e-09	0.01703	1.42445e-07	0.177239
GO:0021534	cell proliferation in hindbrain	40	7	2.72	941	0.01718	0.01718	0.0765355	0.177957
GO:1900424	regulation of defense response to bacter...	40	7	2.72	942	0.01718	0.01718	0.0765355	0.177957
GO:1903206	negative regulation of hydrogen peroxide...	40	7	2.72	943	0.01718	0.01718	0.0765355	0.177957
GO:0003229	ventricular cardiac muscle tissue develo...	140	22	9.53	944	0.00020	0.01718	0.00183202	0.177957
GO:0043433	negative regulation of DNA-binding trans...	366	36	24.9	945	0.01719	0.01719	0.0765452	0.177957
GO:0045595	regulation of cell differentiation	3755	453	255.49	946	1e-30	0.01721	3.62333e-28	0.177976
GO:0035907	dorsal aorta development	23	5	1.56	947	0.01741	0.01741	0.0772786	0.17891
GO:0048842	positive regulation of axon extension in...	23	5	1.56	948	0.01741	0.01741	0.0772786	0.17891
GO:0051918	negative regulation of fibrinolysis	23	5	1.56	949	0.01741	0.01741	0.0772786	0.17891
GO:0060056	mammary gland involution	23	5	1.56	950	0.01741	0.01741	0.0772786	0.17891
GO:0150094	amyloid-beta clearance by cellular catab...	23	5	1.56	951	0.01741	0.01741	0.0772786	0.17891
GO:1904181	positive regulation of membrane depolari...	23	5	1.56	952	0.01741	0.01741	0.0772786	0.17891
GO:0001953	negative regulation of cell-matrix adhes...	121	15	8.23	953	0.01751	0.01751	0.077652	0.179749
GO:0036293	response to decreased oxygen levels	815	93	55.45	954	7.4e-07	0.01774	1.33078e-05	0.181919
GO:0071331	cellular response to hexose stimulus	355	35	24.15	955	0.01801	0.01801	0.079797	0.184494
GO:0046460	neutral lipid biosynthetic process	100	13	6.8	956	0.01806	0.01806	0.0799461	0.18462
GO:0046463	acylglycerol biosynthetic process	100	13	6.8	957	0.01806	0.01806	0.0799461	0.18462
GO:0031345	negative regulation of cell projection o...	469	64	31.91	958	9.1e-08	0.01834	1.94804e-06	0.187286
GO:0032890	regulation of organic acid transport	159	22	10.82	959	0.00118	0.01845	0.00837731	0.188213
GO:0071326	cellular response to monosaccharide stim...	356	35	24.22	960	0.01870	0.01870	0.0825179	0.190366
GO:1902806	regulation of cell cycle G1/S phase tran...	356	35	24.22	961	0.01870	0.01870	0.0825179	0.190366
GO:0009725	response to hormone	2142	219	145.74	962	7.0e-10	0.01877	2.08784e-08	0.19088
GO:0043029	T cell homeostasis	90	12	6.12	963	0.01879	0.01879	0.0828403	0.190885
GO:0008306	associative learning	178	20	12.11	964	0.01889	0.01889	0.0832062	0.191702
GO:0030182	neuron differentiation	3429	396	233.31	965	5.6e-27	0.01924	1.16563e-24	0.194453
GO:0034349	glial cell apoptotic process	38	10	2.59	966	0.00017	0.01926	0.00158845	0.194453
GO:0140212	regulation of long-chain fatty acid impo...	24	8	1.63	967	0.00012	0.01928	0.00119063	0.194453
GO:0003214	cardiac left ventricle morphogenesis	32	6	2.18	968	0.01934	0.01934	0.0849588	0.194453
GO:0034638	phosphatidylcholine catabolic process	32	6	2.18	969	0.01934	0.01934	0.0849588	0.194453
GO:0045586	regulation of gamma-delta T cell differe...	32	6	2.18	970	0.01934	0.01934	0.0849588	0.194453
GO:0045651	positive regulation of macrophage differ...	32	6	2.18	971	0.01934	0.01934	0.0849588	0.194453
GO:0060526	prostate glandular acinus morphogenesis	32	6	2.18	972	0.01934	0.01934	0.0849588	0.194453
GO:0060527	prostate epithelial cord arborization in...	32	6	2.18	973	0.01934	0.01934	0.0849588	0.194453
GO:0045838	positive regulation of membrane potentia...	41	7	2.79	974	0.01954	0.01954	0.0854537	0.195061
GO:0099509	regulation of presynaptic cytosolic calc...	41	7	2.79	975	0.01954	0.01954	0.0854537	0.195061
GO:0002320	lymphoid progenitor cell differentiation	60	9	4.08	976	0.01954	0.01954	0.0854537	0.195061
GO:0010881	regulation of cardiac muscle contraction...	60	9	4.08	977	0.01954	0.01954	0.0854537	0.195061
GO:0060706	cell differentiation involved in embryon...	60	9	4.08	978	0.01954	0.01954	0.0854537	0.195061
GO:0072273	metanephric nephron morphogenesis	60	9	4.08	979	0.01954	0.01954	0.0854537	0.195061
GO:1902430	negative regulation of amyloid-beta form...	60	9	4.08	980	0.01954	0.01954	0.0854537	0.195061
GO:0030316	osteoclast differentiation	225	24	15.31	981	0.01956	0.01956	0.0855029	0.195062
GO:0097529	myeloid leukocyte migration	434	45	29.53	982	0.00335	0.01986	0.0202656	0.197528
GO:1905331	negative regulation of morphogenesis of ...	26	12	1.77	983	3.8e-08	0.01989	8.76778e-07	0.197528
GO:0055012	ventricular cardiac muscle cell differen...	44	13	2.99	984	4.6e-06	0.01990	6.94472e-05	0.197528
GO:0048569	post-embryonic animal organ development	39	12	2.65	985	6.6e-06	0.01992	9.37123e-05	0.197528
GO:0010754	negative regulation of cGMP-mediated sig...	16	4	1.09	986	0.02009	0.02009	0.087235	0.197528
GO:0021903	rostrocaudal neural tube patterning	16	4	1.09	987	0.02009	0.02009	0.087235	0.197528
GO:0021940	positive regulation of cerebellar granul...	16	4	1.09	988	0.02009	0.02009	0.087235	0.197528
GO:0035542	regulation of SNARE complex assembly	16	4	1.09	989	0.02009	0.02009	0.087235	0.197528
GO:0042986	positive regulation of amyloid precursor...	16	4	1.09	990	0.02009	0.02009	0.087235	0.197528
GO:0070562	regulation of vitamin D receptor signali...	16	4	1.09	991	0.02009	0.02009	0.087235	0.197528
GO:1901299	negative regulation of hydrogen peroxide...	16	4	1.09	992	0.02009	0.02009	0.087235	0.197528
GO:1902474	positive regulation of protein localizat...	16	4	1.09	993	0.02009	0.02009	0.087235	0.197528
GO:1903352	L-ornithine transmembrane transport	16	4	1.09	994	0.02009	0.02009	0.087235	0.197528
GO:1990384	hyaloid vascular plexus regression	16	4	1.09	995	0.02009	0.02009	0.087235	0.197528
GO:0016202	regulation of striated muscle tissue dev...	91	12	6.19	996	0.02035	0.02035	0.0882856	0.199884
GO:0001885	endothelial cell development	168	19	11.43	997	0.02042	0.02042	0.08855	0.20037
GO:0001780	neutrophil homeostasis	39	10	2.65	998	0.00021	0.02067	0.00191288	0.201574
GO:0043616	keratinocyte proliferation	127	20	8.64	999	0.00037	0.02074	0.00312044	0.201574
GO:0045744	negative regulation of G protein-coupled...	115	17	7.82	1000	0.00200	0.02079	0.0131935	0.201574
GO:0030916	otic vesicle formation	24	5	1.63	1001	0.02079	0.02079	0.0896775	0.201574
GO:0032253	dense core granule localization	24	5	1.63	1002	0.02079	0.02079	0.0896775	0.201574
GO:0032823	regulation of natural killer cell differ...	24	5	1.63	1003	0.02079	0.02079	0.0896775	0.201574
GO:0060923	cardiac muscle cell fate commitment	24	5	1.63	1004	0.02079	0.02079	0.0896775	0.201574
GO:0071420	cellular response to histamine	24	5	1.63	1005	0.02079	0.02079	0.0896775	0.201574
GO:0099519	dense core granule cytoskeletal transpor...	24	5	1.63	1006	0.02079	0.02079	0.0896775	0.201574
GO:0150172	regulation of phosphatidylcholine metabo...	24	5	1.63	1007	0.02079	0.02079	0.0896775	0.201574
GO:1901950	dense core granule transport	24	5	1.63	1008	0.02079	0.02079	0.0896775	0.201574
GO:1903896	positive regulation of IRE1-mediated unf...	24	5	1.63	1009	0.02079	0.02079	0.0896775	0.201574
GO:0071498	cellular response to fluid shear stress	51	8	3.47	1010	0.02103	0.02103	0.0905929	0.203498
GO:0099560	synaptic membrane adhesion	51	8	3.47	1011	0.02103	0.02103	0.0905929	0.203498
GO:1903169	regulation of calcium ion transmembrane ...	347	34	23.61	1012	0.02114	0.02114	0.0909466	0.20436
GO:0052547	regulation of peptidase activity	1031	118	70.15	1013	2.1e-08	0.02129	5.09784e-07	0.205279
GO:0001754	eye photoreceptor cell differentiation	113	14	7.69	1014	0.02131	0.02131	0.0915572	0.205279
GO:0055010	ventricular cardiac muscle tissue morpho...	113	14	7.69	1015	0.02131	0.02131	0.0915572	0.205279
GO:0046328	regulation of JNK cascade	335	33	22.79	1016	0.02134	0.02134	0.0916056	0.205279
GO:0032496	response to lipopolysaccharide	740	65	50.35	1017	0.02134	0.02134	0.0916056	0.205279
GO:0046425	regulation of receptor signaling pathway...	227	24	15.44	1018	0.02152	0.02152	0.0922165	0.206498
GO:1904029	regulation of cyclin-dependent protein k...	227	24	15.44	1019	0.02152	0.02152	0.0922165	0.206498
GO:0006882	cellular zinc ion homeostasis	71	10	4.83	1020	0.02153	0.02153	0.0922189	0.206498
GO:0043547	positive regulation of GTPase activity	650	58	44.23	1021	0.02157	0.02157	0.0923118	0.206679
GO:0060284	regulation of cell development	1303	150	88.65	1022	1.7e-10	0.02163	5.5437e-09	0.207051
GO:0032092	positive regulation of protein binding	239	25	16.26	1023	0.02170	0.02170	0.092744	0.207518
GO:1901654	response to ketone	501	62	34.09	1024	4.0e-06	0.02184	6.17224e-05	0.208653
GO:0010765	positive regulation of sodium ion transp...	92	12	6.26	1025	0.02200	0.02200	0.0939441	0.209977
GO:1901032	negative regulation of response to react...	42	7	2.86	1026	0.02211	0.02211	0.0942904	0.210551
GO:2000193	positive regulation of fatty acid transp...	42	7	2.86	1027	0.02211	0.02211	0.0942904	0.210551
GO:0043583	ear development	490	97	33.34	1028	1.1e-21	0.02213	1.23693e-19	0.210551
GO:0032611	interleukin-1 beta production	216	23	14.7	1029	0.02231	0.02231	0.0947728	0.210551
GO:0032651	regulation of interleukin-1 beta product...	216	23	14.7	1030	0.02231	0.02231	0.0947728	0.210551
GO:0010829	negative regulation of glucose transmemb...	33	6	2.25	1031	0.02232	0.02232	0.0947728	0.210551
GO:0015801	aromatic amino acid transport	33	6	2.25	1032	0.02232	0.02232	0.0947728	0.210551
GO:0042454	ribonucleoside catabolic process	33	6	2.25	1033	0.02232	0.02232	0.0947728	0.210551
GO:0043696	dedifferentiation	33	6	2.25	1034	0.02232	0.02232	0.0947728	0.210551
GO:0043697	cell dedifferentiation	33	6	2.25	1035	0.02232	0.02232	0.0947728	0.210551
GO:0045837	negative regulation of membrane potentia...	33	6	2.25	1036	0.02232	0.02232	0.0947728	0.210551
GO:0099550	trans-synaptic signaling, modulating syn...	33	6	2.25	1037	0.02232	0.02232	0.0947728	0.210551
GO:0048592	eye morphogenesis	386	58	26.26	1038	1.2e-08	0.02234	3.02567e-07	0.210551
GO:0009953	dorsal/ventral pattern formation	170	19	11.57	1039	0.02281	0.02281	0.0966437	0.214568
GO:0032233	positive regulation of actin filament bu...	170	19	11.57	1040	0.02281	0.02281	0.0966437	0.214568
GO:0034405	response to fluid shear stress	82	11	5.58	1041	0.02289	0.02289	0.0967731	0.214907
GO:0050858	negative regulation of antigen receptor-...	82	11	5.58	1042	0.02289	0.02289	0.0967731	0.214907
GO:0044093	positive regulation of molecular functio...	3783	339	257.39	1043	5.0e-08	0.02307	1.12448e-06	0.216389
GO:0031639	plasminogen activation	66	14	4.49	1044	0.00012	0.02317	0.00119063	0.217119
GO:0031670	cellular response to nutrient	115	23	7.82	1045	2.6e-06	0.02322	4.21123e-05	0.217379
GO:0050921	positive regulation of chemotaxis	309	50	21.02	1046	1.1e-08	0.02333	2.79514e-07	0.218085
GO:0071300	cellular response to retinoic acid	159	18	10.82	1047	0.02334	0.02334	0.0985903	0.218085
GO:0001893	maternal placenta development	93	12	6.33	1048	0.02375	0.02375	0.100149	0.221562
GO:0072567	chemokine (C-X-C motif) ligand 2 product...	62	9	4.22	1049	0.02378	0.02378	0.100189	0.221562
GO:2000341	regulation of chemokine (C-X-C motif) li...	62	9	4.22	1050	0.02378	0.02378	0.100189	0.221562
GO:0051384	response to glucocorticoid	376	58	25.58	1051	4.6e-09	0.02387	1.24314e-07	0.222189
GO:0002934	desmosome organization	25	5	1.7	1052	0.02457	0.02457	0.102941	0.226947
GO:0003093	regulation of glomerular filtration	25	5	1.7	1053	0.02457	0.02457	0.102941	0.226947
GO:0032310	prostaglandin secretion	25	5	1.7	1054	0.02457	0.02457	0.102941	0.226947
GO:0042074	cell migration involved in gastrulation	25	5	1.7	1055	0.02457	0.02457	0.102941	0.226947
GO:0070106	interleukin-27-mediated signaling pathwa...	25	5	1.7	1056	0.02457	0.02457	0.102941	0.226947
GO:0071839	apoptotic process in bone marrow cell	25	5	1.7	1057	0.02457	0.02457	0.102941	0.226947
GO:2000049	positive regulation of cell-cell adhesio...	25	5	1.7	1058	0.02457	0.02457	0.102941	0.226947
GO:2000739	regulation of mesenchymal stem cell diff...	25	5	1.7	1059	0.02457	0.02457	0.102941	0.226947
GO:0010594	regulation of endothelial cell migration	489	81	33.27	1060	9.3e-14	0.02459	4.8915e-12	0.226947
GO:0071276	cellular response to cadmium ion	83	11	5.65	1061	0.02482	0.02482	0.103791	0.227448
GO:0000820	regulation of glutamine family amino aci...	17	4	1.16	1062	0.02489	0.02489	0.103791	0.227448
GO:0001542	ovulation from ovarian follicle	17	4	1.16	1063	0.02489	0.02489	0.103791	0.227448
GO:0010273	detoxification of copper ion	17	4	1.16	1064	0.02489	0.02489	0.103791	0.227448
GO:0097527	necroptotic signaling pathway	17	4	1.16	1065	0.02489	0.02489	0.103791	0.227448
GO:1905232	cellular response to L-glutamate	17	4	1.16	1066	0.02489	0.02489	0.103791	0.227448
GO:1990169	stress response to copper ion	17	4	1.16	1067	0.02489	0.02489	0.103791	0.227448
GO:2000371	regulation of DNA topoisomerase (ATP-hyd...	17	4	1.16	1068	0.02489	0.02489	0.103791	0.227448
GO:2000373	positive regulation of DNA topoisomerase...	17	4	1.16	1069	0.02489	0.02489	0.103791	0.227448
GO:0034104	negative regulation of tissue remodeling	43	7	2.93	1070	0.02490	0.02490	0.103791	0.227448
GO:0034138	toll-like receptor 3 signaling pathway	43	7	2.93	1071	0.02490	0.02490	0.103791	0.227448
GO:0002011	morphogenesis of an epithelial sheet	173	30	11.77	1072	2.0e-06	0.02494	3.3219e-05	0.227601
GO:0030195	negative regulation of blood coagulation	112	23	7.62	1073	1.6e-06	0.02507	2.69411e-05	0.228574
GO:0003161	cardiac conduction system development	102	19	6.94	1074	5.3e-05	0.02522	0.000579977	0.229696
GO:0010746	regulation of long-chain fatty acid impo...	19	7	1.29	1075	0.00016	0.02524	0.00151528	0.229696
GO:0046885	regulation of hormone biosynthetic proce...	46	11	3.13	1076	0.00020	0.02540	0.00183202	0.230168
GO:0002762	negative regulation of myeloid leukocyte...	125	21	8.5	1077	0.00011	0.02551	0.00110713	0.230168
GO:0035493	SNARE complex assembly	34	6	2.31	1078	0.02559	0.02559	0.106485	0.230168
GO:0072017	distal tubule development	34	6	2.31	1079	0.02559	0.02559	0.106485	0.230168
GO:0010574	regulation of vascular endothelial growt...	82	21	5.58	1080	9.1e-08	0.02592	1.94804e-06	0.230168
GO:0002237	response to molecule of bacterial origin	774	67	52.66	1081	0.02596	0.02596	0.107169	0.230168
GO:0007260	tyrosine phosphorylation of STAT protein	184	20	12.52	1082	0.02597	0.02597	0.107169	0.230168
GO:0046329	negative regulation of JNK cascade	105	13	7.14	1083	0.02600	0.02600	0.107169	0.230168
GO:0032881	regulation of polysaccharide metabolic p...	116	14	7.89	1084	0.02610	0.02610	0.107169	0.230168
GO:0021801	cerebral cortex radial glia-guided migra...	63	9	4.29	1085	0.02612	0.02612	0.107169	0.230168
GO:0022030	telencephalon glial cell migration	63	9	4.29	1086	0.02612	0.02612	0.107169	0.230168
GO:0046697	decidualization	63	9	4.29	1087	0.02612	0.02612	0.107169	0.230168
GO:1901658	glycosyl compound catabolic process	63	9	4.29	1088	0.02612	0.02612	0.107169	0.230168
GO:0000730	DNA recombinase assembly	10	3	0.68	1089	0.02628	0.02628	0.107169	0.230168
GO:0002159	desmosome assembly	10	3	0.68	1090	0.02628	0.02628	0.107169	0.230168
GO:0030222	eosinophil differentiation	10	3	0.68	1091	0.02628	0.02628	0.107169	0.230168
GO:0032474	otolith morphogenesis	10	3	0.68	1092	0.02628	0.02628	0.107169	0.230168
GO:0035021	negative regulation of Rac protein signa...	10	3	0.68	1093	0.02628	0.02628	0.107169	0.230168
GO:0042695	thelarche	10	3	0.68	1094	0.02628	0.02628	0.107169	0.230168
GO:0042699	follicle-stimulating hormone signaling p...	10	3	0.68	1095	0.02628	0.02628	0.107169	0.230168
GO:0045338	farnesyl diphosphate metabolic process	10	3	0.68	1096	0.02628	0.02628	0.107169	0.230168
GO:0046122	purine deoxyribonucleoside metabolic pro...	10	3	0.68	1097	0.02628	0.02628	0.107169	0.230168
GO:0048550	negative regulation of pinocytosis	10	3	0.68	1098	0.02628	0.02628	0.107169	0.230168
GO:0048631	regulation of skeletal muscle tissue gro...	10	3	0.68	1099	0.02628	0.02628	0.107169	0.230168
GO:0048818	positive regulation of hair follicle mat...	10	3	0.68	1100	0.02628	0.02628	0.107169	0.230168
GO:0060744	mammary gland branching involved in thel...	10	3	0.68	1101	0.02628	0.02628	0.107169	0.230168
GO:0061889	negative regulation of astrocyte activat...	10	3	0.68	1102	0.02628	0.02628	0.107169	0.230168
GO:0071301	cellular response to vitamin B1	10	3	0.68	1103	0.02628	0.02628	0.107169	0.230168
GO:0090735	DNA repair complex assembly	10	3	0.68	1104	0.02628	0.02628	0.107169	0.230168
GO:0097187	dentinogenesis	10	3	0.68	1105	0.02628	0.02628	0.107169	0.230168
GO:0140447	cytokine precursor processing	10	3	0.68	1106	0.02628	0.02628	0.107169	0.230168
GO:1902460	regulation of mesenchymal stem cell prol...	10	3	0.68	1107	0.02628	0.02628	0.107169	0.230168
GO:1902462	positive regulation of mesenchymal stem ...	10	3	0.68	1108	0.02628	0.02628	0.107169	0.230168
GO:1902669	positive regulation of axon guidance	10	3	0.68	1109	0.02628	0.02628	0.107169	0.230168
GO:1902803	regulation of synaptic vesicle transport	10	3	0.68	1110	0.02628	0.02628	0.107169	0.230168
GO:1904071	presynaptic active zone assembly	10	3	0.68	1111	0.02628	0.02628	0.107169	0.230168
GO:1904381	Golgi apparatus mannose trimming	10	3	0.68	1112	0.02628	0.02628	0.107169	0.230168
GO:1904404	response to formaldehyde	10	3	0.68	1113	0.02628	0.02628	0.107169	0.230168
GO:1905205	positive regulation of connective tissue...	10	3	0.68	1114	0.02628	0.02628	0.107169	0.230168
GO:1990079	cartilage homeostasis	10	3	0.68	1115	0.02628	0.02628	0.107169	0.230168
GO:2000298	regulation of Rho-dependent protein seri...	10	3	0.68	1116	0.02628	0.02628	0.107169	0.230168
GO:2001027	negative regulation of endothelial cell ...	10	3	0.68	1117	0.02628	0.02628	0.107169	0.230168
GO:0048814	regulation of dendrite morphogenesis	196	21	13.34	1118	0.02640	0.02640	0.107479	0.230805
GO:2000134	negative regulation of G1/S transition o...	196	21	13.34	1119	0.02640	0.02640	0.107479	0.230805
GO:0046686	response to cadmium ion	150	17	10.21	1120	0.02671	0.02671	0.108646	0.233153
GO:1902807	negative regulation of cell cycle G1/S p...	208	22	14.15	1121	0.02672	0.02672	0.108646	0.233153
GO:0030036	actin cytoskeleton organization	1906	176	129.68	1122	2.1e-05	0.02674	0.000260384	0.233153
GO:0014912	negative regulation of smooth muscle cel...	84	11	5.72	1123	0.02686	0.02686	0.10917	0.233991
GO:0048858	cell projection morphogenesis	1711	209	116.41	1124	7.0e-17	0.02705	5.11052e-15	0.235314
GO:0010565	regulation of cellular ketone metabolic ...	317	35	21.57	1125	0.00335	0.02706	0.0202656	0.235314
GO:0048663	neuron fate commitment	139	16	9.46	1126	0.02723	0.02723	0.110582	0.236372
GO:0050732	negative regulation of peptidyl-tyrosine...	139	16	9.46	1127	0.02723	0.02723	0.110582	0.236372
GO:0045137	development of primary sexual characteri...	532	68	36.2	1128	4.4e-07	0.02753	8.23044e-06	0.238639
GO:0002548	monocyte chemotaxis	120	18	8.16	1129	0.00127	0.02754	0.00893842	0.238639
GO:0031069	hair follicle morphogenesis	74	10	5.03	1130	0.02792	0.02792	0.112909	0.240527
GO:0060325	face morphogenesis	74	10	5.03	1131	0.02792	0.02792	0.112909	0.240527
GO:0009164	nucleoside catabolic process	44	7	2.99	1132	0.02793	0.02793	0.112909	0.240527
GO:0033623	regulation of integrin activation	44	7	2.99	1133	0.02793	0.02793	0.112909	0.240527
GO:0048714	positive regulation of oligodendrocyte d...	44	7	2.99	1134	0.02793	0.02793	0.112909	0.240527
GO:0060252	positive regulation of glial cell prolif...	44	7	2.99	1135	0.02793	0.02793	0.112909	0.240527
GO:0072148	epithelial cell fate commitment	44	7	2.99	1136	0.02793	0.02793	0.112909	0.240527
GO:0043393	regulation of protein binding	507	54	34.5	1137	0.00077	0.02798	0.00579009	0.240746
GO:0034109	homotypic cell-cell adhesion	253	34	17.21	1138	0.00012	0.02810	0.00119063	0.241566
GO:0045604	regulation of epidermal cell differentia...	130	23	8.85	1139	2.2e-05	0.02817	0.000271065	0.241955
GO:0006809	nitric oxide biosynthetic process	174	19	11.84	1140	0.02821	0.02821	0.113852	0.242086
GO:0021884	forebrain neuron development	73	16	4.97	1141	2.6e-05	0.02835	0.000310193	0.243075
GO:0021783	preganglionic parasympathetic fiber deve...	59	16	4.01	1142	1.3e-06	0.02839	2.23513e-05	0.243204
GO:1900047	negative regulation of hemostasis	113	23	7.69	1143	1.9e-06	0.02858	3.17196e-05	0.244618
GO:1900120	regulation of receptor binding	64	9	4.35	1144	0.02862	0.02862	0.115364	0.244746
GO:0003211	cardiac ventricle formation	26	5	1.77	1145	0.02877	0.02877	0.115493	0.244958
GO:0045605	negative regulation of epidermal cell di...	26	5	1.77	1146	0.02877	0.02877	0.115493	0.244958
GO:0045683	negative regulation of epidermis develop...	26	5	1.77	1147	0.02877	0.02877	0.115493	0.244958
GO:0060732	positive regulation of inositol phosphat...	26	5	1.77	1148	0.02877	0.02877	0.115493	0.244958
GO:1904526	regulation of microtubule binding	26	5	1.77	1149	0.02877	0.02877	0.115493	0.244958
GO:0070482	response to oxygen levels	875	102	59.53	1150	7.8e-08	0.02888	1.71477e-06	0.245637
GO:0060688	regulation of morphogenesis of a branchi...	144	25	9.8	1151	1.4e-05	0.02890	0.000182373	0.245637
GO:0032892	positive regulation of organic acid tran...	85	11	5.78	1152	0.02902	0.02902	0.116401	0.246443
GO:0002468	dendritic cell antigen processing and pr...	35	6	2.38	1153	0.02916	0.02916	0.116771	0.246989
GO:0072497	mesenchymal stem cell differentiation	35	6	2.38	1154	0.02916	0.02916	0.116771	0.246989
GO:0098911	regulation of ventricular cardiac muscle...	35	6	2.38	1155	0.02916	0.02916	0.116771	0.246989
GO:0051591	response to cAMP	210	22	14.29	1156	0.02935	0.02935	0.117436	0.248383
GO:0051928	positive regulation of calcium ion trans...	258	26	17.55	1157	0.02948	0.02948	0.117908	0.249268
GO:1990830	cellular response to leukemia inhibitory...	246	25	16.74	1158	0.02956	0.02956	0.11818	0.249504
GO:0010039	response to iron ion	96	12	6.53	1159	0.02961	0.02961	0.118235	0.249504
GO:0048634	regulation of muscle organ development	96	12	6.53	1160	0.02961	0.02961	0.118235	0.249504
GO:0097421	liver regeneration	96	12	6.53	1161	0.02961	0.02961	0.118235	0.249504
GO:1900024	regulation of substrate adhesion-depende...	175	19	11.91	1162	0.02971	0.02971	0.118489	0.250132
GO:0035909	aorta morphogenesis	91	16	6.19	1163	0.00040	0.02997	0.00335321	0.250736
GO:0019218	regulation of steroid metabolic process	211	26	14.36	1164	0.00247	0.03005	0.0157318	0.250736
GO:0042730	fibrinolysis	51	11	3.47	1165	0.00053	0.03013	0.00421544	0.250736
GO:0070613	regulation of protein processing	178	24	12.11	1166	0.00105	0.03014	0.00763161	0.250736
GO:0006537	glutamate biosynthetic process	18	4	1.22	1167	0.03032	0.03032	0.119847	0.250736
GO:0007135	meiosis II	18	4	1.22	1168	0.03032	0.03032	0.119847	0.250736
GO:0015015	heparan sulfate proteoglycan biosyntheti...	18	4	1.22	1169	0.03032	0.03032	0.119847	0.250736
GO:0019065	receptor-mediated endocytosis of virus b...	18	4	1.22	1170	0.03032	0.03032	0.119847	0.250736
GO:0032308	positive regulation of prostaglandin sec...	18	4	1.22	1171	0.03032	0.03032	0.119847	0.250736
GO:0038026	reelin-mediated signaling pathway	18	4	1.22	1172	0.03032	0.03032	0.119847	0.250736
GO:0042590	antigen processing and presentation of e...	18	4	1.22	1173	0.03032	0.03032	0.119847	0.250736
GO:0045144	meiotic sister chromatid segregation	18	4	1.22	1174	0.03032	0.03032	0.119847	0.250736
GO:0048537	mucosa-associated lymphoid tissue develo...	18	4	1.22	1175	0.03032	0.03032	0.119847	0.250736
GO:0048541	Peyer's patch development	18	4	1.22	1176	0.03032	0.03032	0.119847	0.250736
GO:0051177	meiotic sister chromatid cohesion	18	4	1.22	1177	0.03032	0.03032	0.119847	0.250736
GO:0061983	meiosis II cell cycle process	18	4	1.22	1178	0.03032	0.03032	0.119847	0.250736
GO:0071492	cellular response to UV-A	18	4	1.22	1179	0.03032	0.03032	0.119847	0.250736
GO:0086042	cardiac muscle cell-cardiac muscle cell ...	18	4	1.22	1180	0.03032	0.03032	0.119847	0.250736
GO:0090461	glutamate homeostasis	18	4	1.22	1181	0.03032	0.03032	0.119847	0.250736
GO:1900623	regulation of monocyte aggregation	18	4	1.22	1182	0.03032	0.03032	0.119847	0.250736
GO:1900625	positive regulation of monocyte aggregat...	18	4	1.22	1183	0.03032	0.03032	0.119847	0.250736
GO:0062012	regulation of small molecule metabolic p...	794	72	54.02	1184	0.00817	0.03040	0.0422895	0.250973
GO:0010817	regulation of hormone levels	1119	111	76.14	1185	4.4e-05	0.03040	0.000493072	0.250973
GO:0060537	muscle tissue development	1021	129	69.47	1186	7.7e-12	0.03079	3.11277e-10	0.253979
GO:0050772	positive regulation of axonogenesis	223	23	15.17	1187	0.03086	0.03086	0.121686	0.254342
GO:0003407	neural retina development	189	23	12.86	1188	0.00493	0.03092	0.0277984	0.254622
GO:1905039	carboxylic acid transmembrane transport	336	39	22.86	1189	0.00081	0.03106	0.00607686	0.255559
GO:0035331	negative regulation of hippo signaling	45	7	3.06	1190	0.03120	0.03120	0.122681	0.25585
GO:0044342	type B pancreatic cell proliferation	45	7	3.06	1191	0.03120	0.03120	0.122681	0.25585
GO:0060525	prostate glandular acinus development	45	7	3.06	1192	0.03120	0.03120	0.122681	0.25585
GO:0061577	calcium ion transmembrane transport via ...	45	7	3.06	1193	0.03120	0.03120	0.122681	0.25585
GO:0010460	positive regulation of heart rate	65	9	4.42	1194	0.03129	0.03129	0.122886	0.255945
GO:0033622	integrin activation	65	9	4.42	1195	0.03129	0.03129	0.122886	0.255945
GO:0060965	negative regulation of gene silencing by...	65	9	4.42	1196	0.03129	0.03129	0.122886	0.255945
GO:0014070	response to organic cyclic compound	2304	262	156.76	1197	6.1e-17	0.03144	4.52093e-15	0.256957
GO:0051492	regulation of stress fiber assembly	247	31	16.81	1198	0.00075	0.03150	0.00570992	0.257232
GO:0048666	neuron development	2811	309	191.26	1199	8.6e-18	0.03159	6.84015e-16	0.257752
GO:1903202	negative regulation of oxidative stress-...	119	14	8.1	1200	0.03163	0.03163	0.124122	0.257864
GO:0031589	cell-substrate adhesion	1020	126	69.4	1201	6.0e-11	0.03168	2.13447e-09	0.258056
GO:0097503	sialylation	55	8	3.74	1202	0.03171	0.03171	0.124286	0.258086
GO:0052548	regulation of endopeptidase activity	967	112	65.79	1203	2.6e-08	0.03174	6.18876e-07	0.258115
GO:0035567	non-canonical Wnt signaling pathway	176	38	11.97	1204	1.7e-10	0.03226	5.5437e-09	0.262097
GO:0035767	endothelial cell chemotaxis	75	22	5.1	1205	2.9e-09	0.03230	7.99175e-08	0.262097
GO:0072078	nephron tubule morphogenesis	166	28	11.29	1206	7.6e-06	0.03231	0.000106215	0.262097
GO:0015800	acidic amino acid transport	142	16	9.66	1207	0.03238	0.03238	0.126608	0.26223
GO:0072577	endothelial cell apoptotic process	142	16	9.66	1208	0.03238	0.03238	0.126608	0.26223
GO:0045778	positive regulation of ossification	129	28	8.78	1209	3.6e-08	0.03260	8.32596e-07	0.263575
GO:0014020	primary neural tube formation	222	30	15.1	1210	0.00026	0.03260	0.00232503	0.263575
GO:0048147	negative regulation of fibroblast prolif...	76	10	5.17	1211	0.03286	0.03286	0.128382	0.265239
GO:0042509	regulation of tyrosine phosphorylation o...	177	19	12.04	1212	0.03286	0.03286	0.128382	0.265239
GO:0002031	G protein-coupled receptor internalizati...	36	6	2.45	1213	0.03304	0.03304	0.128931	0.266033
GO:0034616	response to laminar fluid shear stress	36	6	2.45	1214	0.03304	0.03304	0.128931	0.266033
GO:0046643	regulation of gamma-delta T cell activat...	36	6	2.45	1215	0.03304	0.03304	0.128931	0.266033
GO:0015812	gamma-aminobutyric acid transport	27	5	1.84	1216	0.03339	0.03339	0.129831	0.26607
GO:0021559	trigeminal nerve development	27	5	1.84	1217	0.03339	0.03339	0.129831	0.26607
GO:0030214	hyaluronan catabolic process	27	5	1.84	1218	0.03339	0.03339	0.129831	0.26607
GO:0032836	glomerular basement membrane development	27	5	1.84	1219	0.03339	0.03339	0.129831	0.26607
GO:0060839	endothelial cell fate commitment	27	5	1.84	1220	0.03339	0.03339	0.129831	0.26607
GO:1903825	organic acid transmembrane transport	338	39	23	1221	0.00091	0.03345	0.00671889	0.26607
GO:1990823	response to leukemia inhibitory factor	249	25	16.94	1222	0.03352	0.03352	0.130285	0.26607
GO:0010658	striated muscle cell apoptotic process	120	14	8.16	1223	0.03365	0.03365	0.130686	0.26607
GO:0042398	cellular modified amino acid biosyntheti...	106	18	7.21	1224	0.00028	0.03366	0.00246556	0.26607
GO:0006821	chloride transport	225	23	15.31	1225	0.03370	0.03370	0.130802	0.26607
GO:0045616	regulation of keratinocyte differentiati...	87	11	5.92	1226	0.03372	0.03372	0.130802	0.26607
GO:0046427	positive regulation of receptor signalin...	98	12	6.67	1227	0.03405	0.03405	0.131371	0.26607
GO:0035162	embryonic hemopoiesis	66	9	4.49	1228	0.03412	0.03412	0.131371	0.26607
GO:0050860	negative regulation of T cell receptor s...	66	9	4.49	1229	0.03412	0.03412	0.131371	0.26607
GO:0060149	negative regulation of posttranscription...	66	9	4.49	1230	0.03412	0.03412	0.131371	0.26607
GO:0060766	negative regulation of androgen receptor...	66	9	4.49	1231	0.03412	0.03412	0.131371	0.26607
GO:0060967	negative regulation of gene silencing by...	66	9	4.49	1232	0.03412	0.03412	0.131371	0.26607
GO:0099612	protein localization to axon	21	8	1.43	1233	4.1e-05	0.03419	0.000462633	0.26607
GO:1905809	negative regulation of synapse organizat...	24	7	1.63	1234	0.00083	0.03424	0.00618894	0.26607
GO:0045670	regulation of osteoclast differentiation	143	16	9.73	1235	0.03424	0.03424	0.131371	0.26607
GO:0046850	regulation of bone remodeling	143	16	9.73	1236	0.03424	0.03424	0.131371	0.26607
GO:0043627	response to estrogen	182	26	12.38	1237	0.00027	0.03429	0.00238825	0.26607
GO:0007223	Wnt signaling pathway, calcium modulatin...	11	3	0.75	1238	0.03435	0.03435	0.131371	0.26607
GO:0009794	regulation of mitotic cell cycle, embryo...	11	3	0.75	1239	0.03435	0.03435	0.131371	0.26607
GO:0010481	epidermal cell division	11	3	0.75	1240	0.03435	0.03435	0.131371	0.26607
GO:0010482	regulation of epidermal cell division	11	3	0.75	1241	0.03435	0.03435	0.131371	0.26607
GO:0014849	ureter smooth muscle contraction	11	3	0.75	1242	0.03435	0.03435	0.131371	0.26607
GO:0033023	mast cell homeostasis	11	3	0.75	1243	0.03435	0.03435	0.131371	0.26607
GO:0034201	response to oleic acid	11	3	0.75	1244	0.03435	0.03435	0.131371	0.26607
GO:0035564	regulation of kidney size	11	3	0.75	1245	0.03435	0.03435	0.131371	0.26607
GO:0035602	fibroblast growth factor receptor signal...	11	3	0.75	1246	0.03435	0.03435	0.131371	0.26607
GO:0035603	fibroblast growth factor receptor signal...	11	3	0.75	1247	0.03435	0.03435	0.131371	0.26607
GO:0035604	fibroblast growth factor receptor signal...	11	3	0.75	1248	0.03435	0.03435	0.131371	0.26607
GO:0035607	fibroblast growth factor receptor signal...	11	3	0.75	1249	0.03435	0.03435	0.131371	0.26607
GO:0042482	positive regulation of odontogenesis	11	3	0.75	1250	0.03435	0.03435	0.131371	0.26607
GO:0042640	anagen	11	3	0.75	1251	0.03435	0.03435	0.131371	0.26607
GO:0042661	regulation of mesodermal cell fate speci...	11	3	0.75	1252	0.03435	0.03435	0.131371	0.26607
GO:0045448	mitotic cell cycle, embryonic	11	3	0.75	1253	0.03435	0.03435	0.131371	0.26607
GO:0046121	deoxyribonucleoside catabolic process	11	3	0.75	1254	0.03435	0.03435	0.131371	0.26607
GO:0048865	stem cell fate commitment	11	3	0.75	1255	0.03435	0.03435	0.131371	0.26607
GO:0050923	regulation of negative chemotaxis	11	3	0.75	1256	0.03435	0.03435	0.131371	0.26607
GO:0051884	regulation of timing of anagen	11	3	0.75	1257	0.03435	0.03435	0.131371	0.26607
GO:0060359	response to ammonium ion	11	3	0.75	1258	0.03435	0.03435	0.131371	0.26607
GO:0071672	negative regulation of smooth muscle cel...	11	3	0.75	1259	0.03435	0.03435	0.131371	0.26607
GO:0072105	ureteric peristalsis	11	3	0.75	1260	0.03435	0.03435	0.131371	0.26607
GO:0072223	metanephric glomerular mesangium develop...	11	3	0.75	1261	0.03435	0.03435	0.131371	0.26607
GO:1904772	response to tetrachloromethane	11	3	0.75	1262	0.03435	0.03435	0.131371	0.26607
GO:1904844	response to L-glutamine	11	3	0.75	1263	0.03435	0.03435	0.131371	0.26607
GO:0010950	positive regulation of endopeptidase act...	467	59	31.77	1264	3.6e-06	0.03439	5.61703e-05	0.266169
GO:0022407	regulation of cell-cell adhesion	1108	119	75.39	1265	5.5e-07	0.03451	1.0114e-05	0.266886
GO:0045862	positive regulation of proteolysis	1003	102	68.24	1266	3.4e-05	0.03470	0.000391781	0.267555
GO:0007141	male meiosis I	46	7	3.13	1267	0.03471	0.03471	0.132488	0.267555
GO:0042749	regulation of circadian sleep/wake cycle	46	7	3.13	1268	0.03471	0.03471	0.132488	0.267555
GO:0061298	retina vasculature development in camera...	46	7	3.13	1269	0.03471	0.03471	0.132488	0.267555
GO:0060042	retina morphogenesis in camera-type eye	145	19	9.87	1270	0.00455	0.03475	0.0260918	0.267555
GO:0007254	JNK cascade	424	39	28.85	1271	0.03485	0.03485	0.132788	0.267555
GO:0030194	positive regulation of blood coagulation	56	8	3.81	1272	0.03487	0.03487	0.132788	0.267555
GO:0035357	peroxisome proliferator activated recept...	56	8	3.81	1273	0.03487	0.03487	0.132788	0.267555
GO:1900048	positive regulation of hemostasis	56	8	3.81	1274	0.03487	0.03487	0.132788	0.267555
GO:1902883	negative regulation of response to oxida...	56	8	3.81	1275	0.03487	0.03487	0.132788	0.267555
GO:1904892	regulation of receptor signaling pathway...	238	24	16.19	1276	0.03510	0.03510	0.133612	0.269109
GO:0032642	regulation of chemokine production	214	22	14.56	1277	0.03520	0.03520	0.133889	0.269665
GO:0050810	regulation of steroid biosynthetic proce...	133	19	9.05	1278	0.00170	0.03533	0.0115494	0.270449
GO:0055069	zinc ion homeostasis	77	10	5.24	1279	0.03555	0.03555	0.135167	0.27192
GO:0014009	glial cell proliferation	133	20	9.05	1280	0.00068	0.03591	0.00523402	0.273669
GO:0034112	positive regulation of homotypic cell-ce...	40	10	2.72	1281	0.00027	0.03618	0.00238825	0.273669
GO:0010662	regulation of striated muscle cell apopt...	110	13	7.48	1282	0.03624	0.03624	0.137294	0.273669
GO:0010991	negative regulation of SMAD protein comp...	19	4	1.29	1283	0.03639	0.03639	0.137294	0.273669
GO:0015822	ornithine transport	19	4	1.29	1284	0.03639	0.03639	0.137294	0.273669
GO:0019372	lipoxygenase pathway	19	4	1.29	1285	0.03639	0.03639	0.137294	0.273669
GO:0032306	regulation of prostaglandin secretion	19	4	1.29	1286	0.03639	0.03639	0.137294	0.273669
GO:0034775	glutathione transmembrane transport	19	4	1.29	1287	0.03639	0.03639	0.137294	0.273669
GO:0035234	ectopic germ cell programmed cell death	19	4	1.29	1288	0.03639	0.03639	0.137294	0.273669
GO:0044851	hair cycle phase	19	4	1.29	1289	0.03639	0.03639	0.137294	0.273669
GO:0045843	negative regulation of striated muscle t...	19	4	1.29	1290	0.03639	0.03639	0.137294	0.273669
GO:0048672	positive regulation of collateral sprout...	19	4	1.29	1291	0.03639	0.03639	0.137294	0.273669
GO:0048819	regulation of hair follicle maturation	19	4	1.29	1292	0.03639	0.03639	0.137294	0.273669
GO:0050812	regulation of acyl-CoA biosynthetic proc...	19	4	1.29	1293	0.03639	0.03639	0.137294	0.273669
GO:0060664	epithelial cell proliferation involved i...	19	4	1.29	1294	0.03639	0.03639	0.137294	0.273669
GO:0060872	semicircular canal development	19	4	1.29	1295	0.03639	0.03639	0.137294	0.273669
GO:0070327	thyroid hormone transport	19	4	1.29	1296	0.03639	0.03639	0.137294	0.273669
GO:0090118	receptor-mediated endocytosis involved i...	19	4	1.29	1297	0.03639	0.03639	0.137294	0.273669
GO:1902022	L-lysine transport	19	4	1.29	1298	0.03639	0.03639	0.137294	0.273669
GO:1903401	L-lysine transmembrane transport	19	4	1.29	1299	0.03639	0.03639	0.137294	0.273669
GO:0030517	negative regulation of axon extension	99	12	6.74	1300	0.03644	0.03644	0.137324	0.273669
GO:0032885	regulation of polysaccharide biosyntheti...	99	12	6.74	1301	0.03644	0.03644	0.137324	0.273669
GO:1901861	regulation of muscle tissue development	99	12	6.74	1302	0.03644	0.03644	0.137324	0.273669
GO:0050769	positive regulation of neurogenesis	584	66	39.73	1303	3.8e-05	0.03645	0.0004348	0.273669
GO:0003281	ventricular septum development	232	40	15.79	1304	5.2e-08	0.03667	1.16411e-06	0.274838
GO:0034110	regulation of homotypic cell-cell adhesi...	92	19	6.26	1305	1.2e-05	0.03667	0.000159073	0.274838
GO:0021988	olfactory lobe development	66	17	4.49	1306	1.4e-06	0.03669	2.37369e-05	0.274838
GO:0006919	activation of cysteine-type endopeptidas...	215	22	14.63	1307	0.03679	0.03679	0.138429	0.274955
GO:0032602	chemokine production	215	22	14.63	1308	0.03679	0.03679	0.138429	0.274955
GO:0051781	positive regulation of cell division	215	22	14.63	1309	0.03679	0.03679	0.138429	0.274955
GO:0021854	hypothalamus development	56	14	3.81	1310	1.7e-05	0.03683	0.000214318	0.275044
GO:0010975	regulation of neuron projection developm...	1167	135	79.4	1311	1.0e-09	0.03695	2.9203e-08	0.27573
GO:2001056	positive regulation of cysteine-type end...	396	49	26.94	1312	3.9e-05	0.03719	0.000443648	0.276838
GO:0009914	hormone transport	739	69	50.28	1313	0.00495	0.03723	0.027879	0.276838
GO:0042492	gamma-delta T cell differentiation	37	6	2.52	1314	0.03724	0.03724	0.1398	0.276838
GO:0044065	regulation of respiratory system process	37	6	2.52	1315	0.03724	0.03724	0.1398	0.276838
GO:0099566	regulation of postsynaptic cytosolic cal...	37	6	2.52	1316	0.03724	0.03724	0.1398	0.276838
GO:0033135	regulation of peptidyl-serine phosphoryl...	338	32	23	1317	0.03727	0.03727	0.139859	0.276851
GO:0001836	release of cytochrome c from mitochondri...	145	23	9.87	1318	0.00013	0.03765	0.00127052	0.279112
GO:1903670	regulation of sprouting angiogenesis	108	19	7.35	1319	0.00012	0.03766	0.00119063	0.279112
GO:0001707	mesoderm formation	179	23	12.18	1320	0.00249	0.03766	0.0158077	0.279112
GO:1902003	regulation of amyloid-beta formation	105	17	7.14	1321	0.00071	0.03779	0.00544352	0.279863
GO:0090132	epithelium migration	823	112	56	1322	1.8e-12	0.03816	8.11493e-11	0.282114
GO:0006606	protein import into nucleus	389	36	26.47	1323	0.03822	0.03822	0.143279	0.282114
GO:2000738	positive regulation of stem cell differe...	57	8	3.88	1324	0.03823	0.03823	0.143279	0.282114
GO:0003149	membranous septum morphogenesis	28	5	1.91	1325	0.03844	0.03844	0.143424	0.282114
GO:0016114	terpenoid biosynthetic process	28	5	1.91	1326	0.03844	0.03844	0.143424	0.282114
GO:0016322	neuron remodeling	28	5	1.91	1327	0.03844	0.03844	0.143424	0.282114
GO:0030007	cellular potassium ion homeostasis	28	5	1.91	1328	0.03844	0.03844	0.143424	0.282114
GO:0032275	luteinizing hormone secretion	28	5	1.91	1329	0.03844	0.03844	0.143424	0.282114
GO:0097267	omega-hydroxylase P450 pathway	28	5	1.91	1330	0.03844	0.03844	0.143424	0.282114
GO:1900037	regulation of cellular response to hypox...	28	5	1.91	1331	0.03844	0.03844	0.143424	0.282114
GO:1903817	negative regulation of voltage-gated pot...	28	5	1.91	1332	0.03844	0.03844	0.143424	0.282114
GO:1904350	regulation of protein catabolic process ...	28	5	1.91	1333	0.03844	0.03844	0.143424	0.282114
GO:0030334	regulation of cell migration	2326	288	158.26	1334	5.7e-24	0.03874	8.08161e-22	0.284103
GO:0035239	tube morphogenesis	2220	303	151.05	1335	1e-30	0.03881	3.62333e-28	0.284403
GO:0045807	positive regulation of endocytosis	279	35	18.98	1336	0.00036	0.03885	0.00304398	0.284483
GO:0055081	anion homeostasis	100	12	6.8	1337	0.03895	0.03895	0.145143	0.284935
GO:0070527	platelet aggregation	190	24	12.93	1338	0.00256	0.03897	0.0161577	0.284935
GO:0043010	camera-type eye development	778	95	52.93	1339	2.4e-08	0.03922	5.75471e-07	0.286549
GO:0043030	regulation of macrophage activation	134	15	9.12	1340	0.03930	0.03930	0.146354	0.286919
GO:0021872	forebrain generation of neurons	142	22	9.66	1341	0.00025	0.03951	0.0022397	0.288237
GO:0005976	polysaccharide metabolic process	241	24	16.4	1342	0.03973	0.03973	0.147843	0.289411
GO:0071347	cellular response to interleukin-1	241	24	16.4	1343	0.03973	0.03973	0.147843	0.289411
GO:0046530	photoreceptor cell differentiation	146	16	9.93	1344	0.04030	0.04030	0.149716	0.293199
GO:0035330	regulation of hippo signaling	68	9	4.63	1345	0.04031	0.04031	0.149716	0.293199
GO:0032330	regulation of chondrocyte differentiatio...	143	25	9.73	1346	1.2e-05	0.04039	0.000159073	0.293563
GO:0030509	BMP signaling pathway	369	52	25.11	1347	5.2e-07	0.04077	9.58034e-06	0.296105
GO:0001889	liver development	390	41	26.54	1348	0.00388	0.04082	0.0227566	0.296248
GO:0051493	regulation of cytoskeleton organization	1390	118	94.57	1349	0.00772	0.04124	0.0403014	0.298217
GO:0010880	regulation of release of sequestered cal...	79	10	5.38	1350	0.04138	0.04138	0.153399	0.298217
GO:0030947	regulation of vascular endothelial growt...	79	10	5.38	1351	0.04138	0.04138	0.153399	0.298217
GO:0048246	macrophage chemotaxis	79	10	5.38	1352	0.04138	0.04138	0.153399	0.298217
GO:0000038	very long-chain fatty acid metabolic pro...	65	12	4.42	1353	0.00131	0.04149	0.00915409	0.298217
GO:0061333	renal tubule morphogenesis	178	29	12.11	1354	1.1e-05	0.04150	0.000147213	0.298217
GO:0031112	positive regulation of microtubule polym...	101	12	6.87	1355	0.04157	0.04157	0.154045	0.298217
GO:0051962	positive regulation of nervous system de...	664	82	45.18	1356	1.3e-07	0.04176	2.6831e-06	0.298217
GO:0043589	skin morphogenesis	38	6	2.59	1357	0.04177	0.04177	0.154466	0.298217
GO:0070206	protein trimerization	38	6	2.59	1358	0.04177	0.04177	0.154466	0.298217
GO:1903671	negative regulation of sprouting angioge...	38	6	2.59	1359	0.04177	0.04177	0.154466	0.298217
GO:1905244	regulation of modification of synaptic s...	38	6	2.59	1360	0.04177	0.04177	0.154466	0.298217
GO:0001502	cartilage condensation	58	8	3.95	1361	0.04181	0.04181	0.154466	0.298217
GO:0007214	gamma-aminobutyric acid signaling pathwa...	58	8	3.95	1362	0.04181	0.04181	0.154466	0.298217
GO:0008652	cellular amino acid biosynthetic process	182	19	12.38	1363	0.04184	0.04184	0.154519	0.298217
GO:0001952	regulation of cell-matrix adhesion	379	57	25.79	1364	1.6e-08	0.04190	3.95273e-07	0.298217
GO:0048864	stem cell development	225	44	15.31	1365	2.0e-10	0.04217	6.50033e-09	0.298217
GO:0033674	positive regulation of kinase activity	1229	140	83.62	1366	1.4e-09	0.04225	4.00474e-08	0.298217
GO:0071248	cellular response to metal ion	443	43	30.14	1367	0.01238	0.04237	0.0589647	0.298217
GO:0030323	respiratory tube development	482	60	32.79	1368	4.8e-06	0.04243	7.15829e-05	0.298217
GO:0010633	negative regulation of epithelial cell m...	203	25	13.81	1369	0.00297	0.04248	0.0183316	0.298217
GO:0032793	positive regulation of CREB transcriptio...	48	7	3.27	1370	0.04251	0.04251	0.15658	0.298217
GO:0043518	negative regulation of DNA damage respon...	48	7	3.27	1371	0.04251	0.04251	0.15658	0.298217
GO:0051938	L-glutamate import	48	7	3.27	1372	0.04251	0.04251	0.15658	0.298217
GO:0060339	negative regulation of type I interferon...	48	7	3.27	1373	0.04251	0.04251	0.15658	0.298217
GO:0061162	establishment of monopolar cell polarity	48	7	3.27	1374	0.04251	0.04251	0.15658	0.298217
GO:0097067	cellular response to thyroid hormone sti...	48	7	3.27	1375	0.04251	0.04251	0.15658	0.298217
GO:0098712	L-glutamate import across plasma membran...	48	7	3.27	1376	0.04251	0.04251	0.15658	0.298217
GO:0002068	glandular epithelial cell development	86	18	5.85	1377	1.6e-05	0.04260	0.000204612	0.298217
GO:0010649	regulation of cell communication by elec...	55	11	3.74	1378	0.00104	0.04286	0.00757582	0.298217
GO:0002043	blood vessel endothelial cell proliferat...	47	19	3.2	1379	6.8e-11	0.04293	2.35902e-09	0.298217
GO:1901655	cellular response to ketone	243	24	16.53	1380	0.04306	0.04306	0.157607	0.298217
GO:0006116	NADH oxidation	20	4	1.36	1381	0.04311	0.04311	0.157607	0.298217
GO:0010990	regulation of SMAD protein complex assem...	20	4	1.36	1382	0.04311	0.04311	0.157607	0.298217
GO:0021861	forebrain radial glial cell differentiat...	20	4	1.36	1383	0.04311	0.04311	0.157607	0.298217
GO:0021936	regulation of cerebellar granule cell pr...	20	4	1.36	1384	0.04311	0.04311	0.157607	0.298217
GO:0046886	positive regulation of hormone biosynthe...	20	4	1.36	1385	0.04311	0.04311	0.157607	0.298217
GO:0060638	mesenchymal-epithelial cell signaling	20	4	1.36	1386	0.04311	0.04311	0.157607	0.298217
GO:0070099	regulation of chemokine-mediated signali...	20	4	1.36	1387	0.04311	0.04311	0.157607	0.298217
GO:0070459	prolactin secretion	20	4	1.36	1388	0.04311	0.04311	0.157607	0.298217
GO:0090240	positive regulation of histone H4 acetyl...	20	4	1.36	1389	0.04311	0.04311	0.157607	0.298217
GO:0098903	regulation of membrane repolarization du...	20	4	1.36	1390	0.04311	0.04311	0.157607	0.298217
GO:1903044	protein localization to membrane raft	20	4	1.36	1391	0.04311	0.04311	0.157607	0.298217
GO:2000172	regulation of branching morphogenesis of...	20	4	1.36	1392	0.04311	0.04311	0.157607	0.298217
GO:0042306	regulation of protein import into nucleu...	159	17	10.82	1393	0.04315	0.04315	0.157607	0.298217
GO:0051058	negative regulation of small GTPase medi...	159	17	10.82	1394	0.04315	0.04315	0.157607	0.298217
GO:0048514	blood vessel morphogenesis	1592	221	108.32	1395	1.2e-24	0.04320	1.80609e-22	0.298217
GO:0002335	mature B cell differentiation	68	14	4.63	1396	0.00017	0.04321	0.00158845	0.298217
GO:0031638	zymogen activation	150	21	10.21	1397	0.00130	0.04324	0.00910372	0.298217
GO:0048486	parasympathetic nervous system developme...	62	16	4.22	1398	2.7e-06	0.04339	4.35876e-05	0.298217
GO:0035987	endodermal cell differentiation	127	22	8.64	1399	4.5e-05	0.04340	0.000501407	0.298217
GO:0071621	granulocyte chemotaxis	231	23	15.72	1400	0.04341	0.04341	0.157607	0.298217
GO:0030282	bone mineralization	264	47	17.96	1401	1.3e-09	0.04345	3.72959e-08	0.298217
GO:0001826	inner cell mass cell differentiation	12	3	0.82	1402	0.04353	0.04353	0.157607	0.298217
GO:0001923	B-1 B cell differentiation	12	3	0.82	1403	0.04353	0.04353	0.157607	0.298217
GO:0002581	negative regulation of antigen processin...	12	3	0.82	1404	0.04353	0.04353	0.157607	0.298217
GO:0003310	pancreatic A cell differentiation	12	3	0.82	1405	0.04353	0.04353	0.157607	0.298217
GO:0010650	positive regulation of cell communicatio...	12	3	0.82	1406	0.04353	0.04353	0.157607	0.298217
GO:0010899	regulation of phosphatidylcholine catabo...	12	3	0.82	1407	0.04353	0.04353	0.157607	0.298217
GO:0048050	post-embryonic eye morphogenesis	12	3	0.82	1408	0.04353	0.04353	0.157607	0.298217
GO:0060595	fibroblast growth factor receptor signal...	12	3	0.82	1409	0.04353	0.04353	0.157607	0.298217
GO:0060596	mammary placode formation	12	3	0.82	1410	0.04353	0.04353	0.157607	0.298217
GO:0060615	mammary gland bud formation	12	3	0.82	1411	0.04353	0.04353	0.157607	0.298217
GO:0060667	branch elongation involved in salivary g...	12	3	0.82	1412	0.04353	0.04353	0.157607	0.298217
GO:0060847	endothelial cell fate specification	12	3	0.82	1413	0.04353	0.04353	0.157607	0.298217
GO:0060915	mesenchymal cell differentiation involve...	12	3	0.82	1414	0.04353	0.04353	0.157607	0.298217
GO:0061073	ciliary body morphogenesis	12	3	0.82	1415	0.04353	0.04353	0.157607	0.298217
GO:0070315	G1 to G0 transition involved in cell dif...	12	3	0.82	1416	0.04353	0.04353	0.157607	0.298217
GO:0070666	regulation of mast cell proliferation	12	3	0.82	1417	0.04353	0.04353	0.157607	0.298217
GO:0070814	hydrogen sulfide biosynthetic process	12	3	0.82	1418	0.04353	0.04353	0.157607	0.298217
GO:0070995	NADPH oxidation	12	3	0.82	1419	0.04353	0.04353	0.157607	0.298217
GO:0072135	kidney mesenchymal cell proliferation	12	3	0.82	1420	0.04353	0.04353	0.157607	0.298217
GO:0072136	metanephric mesenchymal cell proliferati...	12	3	0.82	1421	0.04353	0.04353	0.157607	0.298217
GO:0097116	gephyrin clustering involved in postsyna...	12	3	0.82	1422	0.04353	0.04353	0.157607	0.298217
GO:0097168	mesenchymal stem cell proliferation	12	3	0.82	1423	0.04353	0.04353	0.157607	0.298217
GO:1900825	regulation of membrane depolarization du...	12	3	0.82	1424	0.04353	0.04353	0.157607	0.298217
GO:1904304	regulation of gastro-intestinal system s...	12	3	0.82	1425	0.04353	0.04353	0.157607	0.298217
GO:1904306	positive regulation of gastro-intestinal...	12	3	0.82	1426	0.04353	0.04353	0.157607	0.298217
GO:1905167	positive regulation of lysosomal protein...	12	3	0.82	1427	0.04353	0.04353	0.157607	0.298217
GO:1905770	regulation of mesodermal cell differenti...	12	3	0.82	1428	0.04353	0.04353	0.157607	0.298217
GO:0045671	negative regulation of osteoclast differ...	69	9	4.69	1429	0.04367	0.04367	0.157741	0.298617
GO:0030301	cholesterol transport	219	22	14.9	1430	0.04368	0.04368	0.157741	0.298617
GO:0044264	cellular polysaccharide metabolic proces...	219	22	14.9	1431	0.04368	0.04368	0.157741	0.298617
GO:0046209	nitric oxide metabolic process	183	19	12.45	1432	0.04383	0.04383	0.157922	0.298725
GO:0019336	phenol-containing compound catabolic pro...	29	5	1.97	1433	0.04394	0.04394	0.157922	0.298725
GO:0031620	regulation of fever generation	29	5	1.97	1434	0.04394	0.04394	0.157922	0.298725
GO:0045019	negative regulation of nitric oxide bios...	29	5	1.97	1435	0.04394	0.04394	0.157922	0.298725
GO:0045588	positive regulation of gamma-delta T cel...	29	5	1.97	1436	0.04394	0.04394	0.157922	0.298725
GO:0061299	retina vasculature morphogenesis in came...	29	5	1.97	1437	0.04394	0.04394	0.157922	0.298725
GO:1901725	regulation of histone deacetylase activi...	29	5	1.97	1438	0.04394	0.04394	0.157922	0.298725
GO:1904406	negative regulation of nitric oxide meta...	29	5	1.97	1439	0.04394	0.04394	0.157922	0.298725
GO:0031214	biomineral tissue development	379	56	25.79	1440	3.9e-08	0.04398	8.97734e-07	0.298789
GO:0010769	regulation of cell morphogenesis involve...	293	28	19.94	1441	0.04416	0.04416	0.158655	0.299804
GO:0010632	regulation of epithelial cell migration	674	95	45.86	1442	1.3e-11	0.04423	5.16988e-10	0.300071
GO:0021543	pallium development	449	48	30.55	1443	0.00135	0.04427	0.00939335	0.300134
GO:0003016	respiratory system process	80	10	5.44	1444	0.04453	0.04453	0.159808	0.301479
GO:0098901	regulation of cardiac muscle cell action...	80	10	5.44	1445	0.04453	0.04453	0.159808	0.301479
GO:0071772	response to BMP	395	54	26.88	1446	8.4e-07	0.04471	1.48067e-05	0.302279
GO:0071773	cellular response to BMP stimulus	395	54	26.88	1447	8.4e-07	0.04471	1.48067e-05	0.302279
GO:0016051	carbohydrate biosynthetic process	458	41	31.16	1448	0.04479	0.04479	0.160565	0.302611
GO:0010092	specification of animal organ identity	93	18	6.33	1449	4.9e-05	0.04491	0.000540436	0.303071
GO:0120039	plasma membrane bounded cell projection ...	1703	207	115.87	1450	1.7e-16	0.04492	1.18794e-14	0.303071
GO:0007632	visual behavior	125	14	8.5	1451	0.04516	0.04516	0.161832	0.30448
GO:0002683	negative regulation of immune system pro...	963	98	65.52	1452	4.6e-05	0.04536	0.000511384	0.305618
GO:1902305	regulation of sodium ion transmembrane t...	165	23	11.23	1453	0.00084	0.04550	0.00625397	0.30635
GO:0071404	cellular response to low-density lipopro...	59	8	4.01	1454	0.04560	0.04560	0.163229	0.306812
GO:0051403	stress-activated MAPK cascade	579	58	39.39	1455	0.00215	0.04569	0.0140786	0.307206
GO:0001678	cellular glucose homeostasis	395	36	26.88	1456	0.04606	0.04606	0.164695	0.309481
GO:0019216	regulation of lipid metabolic process	766	76	52.12	1457	0.00065	0.04644	0.00503879	0.311741
GO:2000116	regulation of cysteine-type endopeptidas...	619	79	42.12	1458	5.7e-08	0.04646	1.27023e-06	0.311741
GO:0046879	hormone secretion	722	67	49.12	1459	0.00636	0.04651	0.0343187	0.311812
GO:0030949	positive regulation of vascular endothel...	39	6	2.65	1460	0.04663	0.04663	0.166307	0.311812
GO:0060033	anatomical structure regression	39	6	2.65	1461	0.04663	0.04663	0.166307	0.311812
GO:0072283	metanephric renal vesicle morphogenesis	39	6	2.65	1462	0.04663	0.04663	0.166307	0.311812
GO:0097091	synaptic vesicle clustering	39	6	2.65	1463	0.04663	0.04663	0.166307	0.311812
GO:0019430	removal of superoxide radicals	49	7	3.33	1464	0.04679	0.04679	0.166756	0.312455
GO:0090036	regulation of protein kinase C signaling	49	7	3.33	1465	0.04679	0.04679	0.166756	0.312455
GO:0031098	stress-activated protein kinase signalin...	593	59	40.35	1466	0.00230	0.04687	0.0148521	0.312776
GO:0045638	negative regulation of myeloid cell diff...	205	27	13.95	1467	0.00077	0.04698	0.00579009	0.313296
GO:0007422	peripheral nervous system development	222	26	15.1	1468	0.00490	0.04708	0.0277091	0.313669
GO:0061001	regulation of dendritic spine morphogene...	149	16	10.14	1469	0.04710	0.04710	0.1678	0.313669
GO:0035136	forelimb morphogenesis	103	12	7.01	1470	0.04719	0.04719	0.168044	0.313827
GO:0048265	response to pain	70	9	4.76	1471	0.04722	0.04722	0.168044	0.313827
GO:1902992	negative regulation of amyloid precursor...	70	9	4.76	1472	0.04722	0.04722	0.168044	0.313827
GO:0010951	negative regulation of endopeptidase act...	514	55	34.97	1473	0.00062	0.04746	0.00485625	0.315208
GO:0061178	regulation of insulin secretion involved...	161	17	10.95	1474	0.04762	0.04762	0.169406	0.316056
GO:0048384	retinoic acid receptor signaling pathway	81	10	5.51	1475	0.04783	0.04783	0.169968	0.317004
GO:1902622	regulation of neutrophil migration	81	10	5.51	1476	0.04783	0.04783	0.169968	0.317004
GO:0110148	biomineralization	381	56	25.92	1477	4.6e-08	0.04786	1.04171e-06	0.317004
GO:0060322	head development	1981	242	134.79	1478	1.9e-19	0.04797	1.73717e-17	0.317517
GO:2001057	reactive nitrogen species metabolic proc...	185	19	12.59	1479	0.04801	0.04801	0.170545	0.317567
GO:0000902	cell morphogenesis	2654	292	180.58	1480	7.1e-17	0.04807	5.14513e-15	0.317749
GO:0098609	cell-cell adhesion	2130	229	144.92	1481	2.3e-12	0.04850	1.02744e-10	0.320375
GO:0045687	positive regulation of glial cell differ...	91	19	6.19	1482	9.8e-06	0.04876	0.000132789	0.321856
GO:0032990	cell part morphogenesis	1760	211	119.75	1483	3.7e-16	0.04879	2.47925e-14	0.321856
GO:0043254	regulation of protein-containing complex...	1111	90	75.59	1484	0.04892	0.04892	0.173589	0.322496
GO:0051098	regulation of binding	922	101	62.73	1485	1.6e-06	0.04899	2.69411e-05	0.32274
GO:0002087	regulation of respiratory gaseous exchan...	30	5	2.04	1486	0.04988	0.04988	0.176419	0.325756
GO:0010919	regulation of inositol phosphate biosynt...	30	5	2.04	1487	0.04988	0.04988	0.176419	0.325756
GO:0031652	positive regulation of heat generation	30	5	2.04	1488	0.04988	0.04988	0.176419	0.325756
GO:0086069	bundle of His cell to Purkinje myocyte c...	30	5	2.04	1489	0.04988	0.04988	0.176419	0.325756
GO:1904672	regulation of somatic stem cell populati...	30	5	2.04	1490	0.04988	0.04988	0.176419	0.325756
GO:0048532	anatomical structure arrangement	54	15	3.67	1491	2.0e-06	0.04994	3.3219e-05	0.325756
GO:0060070	canonical Wnt signaling pathway	790	117	53.75	1492	1.5e-15	0.05001	9.59118e-14	0.325756
GO:0070252	actin-mediated cell contraction	242	35	16.47	1493	2.0e-05	0.05013	0.000248931	0.325756
GO:0042307	positive regulation of protein import in...	104	12	7.08	1494	0.05018	0.05018	0.177133	0.325756
GO:0050891	multicellular organismal water homeostas...	118	19	8.03	1495	0.00038	0.05023	0.00319102	0.325756
GO:0033138	positive regulation of peptidyl-serine p...	247	24	16.81	1496	0.05032	0.05032	0.177133	0.325756
GO:0090398	cellular senescence	247	24	16.81	1497	0.05032	0.05032	0.177133	0.325756
GO:0046660	female sex differentiation	293	40	19.94	1498	2.2e-05	0.05044	0.000271065	0.325756
GO:0014911	positive regulation of smooth muscle cel...	127	14	8.64	1499	0.05046	0.05046	0.177133	0.325756
GO:0003266	regulation of secondary heart field card...	21	4	1.43	1500	0.05048	0.05048	0.177133	0.325756
GO:0010519	negative regulation of phospholipase act...	21	4	1.43	1501	0.05048	0.05048	0.177133	0.325756
GO:0034141	positive regulation of toll-like recepto...	21	4	1.43	1502	0.05048	0.05048	0.177133	0.325756
GO:0035443	tripeptide transmembrane transport	21	4	1.43	1503	0.05048	0.05048	0.177133	0.325756
GO:0046131	pyrimidine ribonucleoside metabolic proc...	21	4	1.43	1504	0.05048	0.05048	0.177133	0.325756
GO:0046133	pyrimidine ribonucleoside catabolic proc...	21	4	1.43	1505	0.05048	0.05048	0.177133	0.325756
GO:0048635	negative regulation of muscle organ deve...	21	4	1.43	1506	0.05048	0.05048	0.177133	0.325756
GO:0051045	negative regulation of membrane protein ...	21	4	1.43	1507	0.05048	0.05048	0.177133	0.325756
GO:0060677	ureteric bud elongation	21	4	1.43	1508	0.05048	0.05048	0.177133	0.325756
GO:0061470	T follicular helper cell differentiation	21	4	1.43	1509	0.05048	0.05048	0.177133	0.325756
GO:0062043	positive regulation of cardiac epithelia...	21	4	1.43	1510	0.05048	0.05048	0.177133	0.325756
GO:0070314	G1 to G0 transition	21	4	1.43	1511	0.05048	0.05048	0.177133	0.325756
GO:0075509	endocytosis involved in viral entry into...	21	4	1.43	1512	0.05048	0.05048	0.177133	0.325756
GO:0080144	amino acid homeostasis	21	4	1.43	1513	0.05048	0.05048	0.177133	0.325756
GO:1900028	negative regulation of ruffle assembly	21	4	1.43	1514	0.05048	0.05048	0.177133	0.325756
GO:1903238	positive regulation of leukocyte tetheri...	21	4	1.43	1515	0.05048	0.05048	0.177133	0.325756
GO:2000270	negative regulation of fibroblast apopto...	21	4	1.43	1516	0.05048	0.05048	0.177133	0.325756
GO:0015813	L-glutamate transmembrane transport	71	9	4.83	1517	0.05095	0.05095	0.17859	0.328485
GO:0140353	lipid export from cell	93	11	6.33	1518	0.05097	0.05097	0.178596	0.328485
GO:0021766	hippocampus development	193	24	13.13	1519	0.00314	0.05128	0.0193199	0.329631
GO:0048841	regulation of axon extension involved in...	82	10	5.58	1520	0.05130	0.05130	0.179285	0.329631
GO:0045649	regulation of macrophage differentiation	50	7	3.4	1521	0.05135	0.05135	0.179285	0.329631
GO:0046629	gamma-delta T cell activation	50	7	3.4	1522	0.05135	0.05135	0.179285	0.329631
GO:0061339	establishment or maintenance of monopola...	50	7	3.4	1523	0.05135	0.05135	0.179285	0.329631
GO:0071459	protein localization to chromosome, cent...	50	7	3.4	1524	0.05135	0.05135	0.179285	0.329631
GO:0001959	regulation of cytokine-mediated signalin...	310	29	21.09	1525	0.05163	0.05163	0.180134	0.330455
GO:0016485	protein processing	563	58	38.31	1526	0.00113	0.05167	0.00811063	0.330455
GO:0061572	actin filament bundle organization	456	56	31.03	1527	1.4e-05	0.05181	0.000182373	0.330455
GO:0003056	regulation of vascular associated smooth...	40	6	2.72	1528	0.05183	0.05183	0.180382	0.330455
GO:0016338	calcium-independent cell-cell adhesion v...	40	6	2.72	1529	0.05183	0.05183	0.180382	0.330455
GO:0034501	protein localization to kinetochore	40	6	2.72	1530	0.05183	0.05183	0.180382	0.330455
GO:0035641	locomotory exploration behavior	40	6	2.72	1531	0.05183	0.05183	0.180382	0.330455
GO:0051481	negative regulation of cytosolic calcium...	40	6	2.72	1532	0.05183	0.05183	0.180382	0.330455
GO:0061484	hematopoietic stem cell homeostasis	40	6	2.72	1533	0.05183	0.05183	0.180382	0.330455
GO:1903083	protein localization to condensed chromo...	40	6	2.72	1534	0.05183	0.05183	0.180382	0.330455
GO:0034644	cellular response to UV	202	24	13.74	1535	0.00560	0.05185	0.0310748	0.330455
GO:0045597	positive regulation of cell differentiat...	2126	244	144.65	1536	2.8e-16	0.05198	1.90225e-14	0.331068
GO:0001523	retinoid metabolic process	151	16	10.27	1537	0.05206	0.05206	0.181053	0.331146
GO:0033692	cellular polysaccharide biosynthetic pro...	151	16	10.27	1538	0.05206	0.05206	0.181053	0.331146
GO:0071214	cellular response to abiotic stimulus	794	70	54.02	1539	0.01624	0.05236	0.0732598	0.332622
GO:0104004	cellular response to environmental stimu...	794	70	54.02	1540	0.01624	0.05236	0.0732598	0.332622
GO:0042093	T-helper cell differentiation	163	17	11.09	1541	0.05241	0.05241	0.182206	0.332724
GO:0090596	sensory organ morphogenesis	607	101	41.3	1542	6.0e-17	0.05247	4.48076e-15	0.332888
GO:0035107	appendage morphogenesis	384	71	26.13	1543	1.2e-14	0.05299	6.86526e-13	0.335213
GO:0035108	limb morphogenesis	384	71	26.13	1544	1.2e-14	0.05299	6.86526e-13	0.335213
GO:0021954	central nervous system neuron developmen...	257	40	17.49	1545	8.4e-07	0.05333	1.48067e-05	0.335213
GO:0060429	epithelium development	2595	356	176.56	1546	1e-30	0.05368	3.62333e-28	0.335213
GO:0021987	cerebral cortex development	311	32	21.16	1547	0.01315	0.05375	0.0621781	0.335213
GO:0002866	positive regulation of acute inflammator...	13	3	0.88	1548	0.05380	0.05380	0.185103	0.335213
GO:0003097	renal water transport	13	3	0.88	1549	0.05380	0.05380	0.185103	0.335213
GO:0007296	vitellogenesis	13	3	0.88	1550	0.05380	0.05380	0.185103	0.335213
GO:0009172	purine deoxyribonucleoside monophosphate...	13	3	0.88	1551	0.05380	0.05380	0.185103	0.335213
GO:0033278	cell proliferation in midbrain	13	3	0.88	1552	0.05380	0.05380	0.185103	0.335213
GO:0035359	negative regulation of peroxisome prolif...	13	3	0.88	1553	0.05380	0.05380	0.185103	0.335213
GO:0035385	Roundabout signaling pathway	13	3	0.88	1554	0.05380	0.05380	0.185103	0.335213
GO:0048341	paraxial mesoderm formation	13	3	0.88	1555	0.05380	0.05380	0.185103	0.335213
GO:0048630	skeletal muscle tissue growth	13	3	0.88	1556	0.05380	0.05380	0.185103	0.335213
GO:0051001	negative regulation of nitric-oxide synt...	13	3	0.88	1557	0.05380	0.05380	0.185103	0.335213
GO:0060437	lung growth	13	3	0.88	1558	0.05380	0.05380	0.185103	0.335213
GO:0060648	mammary gland bud morphogenesis	13	3	0.88	1559	0.05380	0.05380	0.185103	0.335213
GO:0061304	retinal blood vessel morphogenesis	13	3	0.88	1560	0.05380	0.05380	0.185103	0.335213
GO:0061888	regulation of astrocyte activation	13	3	0.88	1561	0.05380	0.05380	0.185103	0.335213
GO:0072103	glomerulus vasculature morphogenesis	13	3	0.88	1562	0.05380	0.05380	0.185103	0.335213
GO:0072104	glomerular capillary formation	13	3	0.88	1563	0.05380	0.05380	0.185103	0.335213
GO:0097068	response to thyroxine	13	3	0.88	1564	0.05380	0.05380	0.185103	0.335213
GO:1901490	regulation of lymphangiogenesis	13	3	0.88	1565	0.05380	0.05380	0.185103	0.335213
GO:1902722	positive regulation of prolactin secreti...	13	3	0.88	1566	0.05380	0.05380	0.185103	0.335213
GO:1903348	positive regulation of bicellular tight ...	13	3	0.88	1567	0.05380	0.05380	0.185103	0.335213
GO:0051055	negative regulation of lipid biosyntheti...	106	16	7.21	1568	0.00215	0.05381	0.0140786	0.335213
GO:0001779	natural killer cell differentiation	61	8	4.15	1569	0.05383	0.05383	0.185103	0.335213
GO:0098743	cell aggregation	61	8	4.15	1570	0.05383	0.05383	0.185103	0.335213
GO:1904861	excitatory synapse assembly	61	8	4.15	1571	0.05383	0.05383	0.185103	0.335213
GO:0061008	hepaticobiliary system development	399	41	27.15	1572	0.00574	0.05431	0.0316185	0.337986
GO:0010882	regulation of cardiac muscle contraction...	72	9	4.9	1573	0.05486	0.05486	0.188513	0.340975
GO:0060074	synapse maturation	72	9	4.9	1574	0.05486	0.05486	0.188513	0.340975
GO:2000179	positive regulation of neural precursor ...	117	13	7.96	1575	0.05500	0.05500	0.188795	0.341598
GO:0051170	import into nucleus	401	36	27.28	1576	0.05503	0.05503	0.188831	0.341598
GO:0009913	epidermal cell differentiation	371	50	25.24	1577	3.2e-06	0.05518	5.07384e-05	0.342312
GO:0032368	regulation of lipid transport	290	31	19.73	1578	0.00869	0.05563	0.0445567	0.344885
GO:0010644	cell communication by electrical couplin...	86	14	5.85	1579	0.00193	0.05572	0.0128008	0.345224
GO:1903859	regulation of dendrite extension	61	11	4.15	1580	0.00250	0.05585	0.0158506	0.345654
GO:2001244	positive regulation of intrinsic apoptot...	134	19	9.12	1581	0.00186	0.05586	0.0123785	0.345654
GO:0022410	circadian sleep/wake cycle process	51	7	3.47	1582	0.05617	0.05617	0.192339	0.346258
GO:0070262	peptidyl-serine dephosphorylation	51	7	3.47	1583	0.05617	0.05617	0.192339	0.346258
GO:0071450	cellular response to oxygen radical	51	7	3.47	1584	0.05617	0.05617	0.192339	0.346258
GO:0071451	cellular response to superoxide	51	7	3.47	1585	0.05617	0.05617	0.192339	0.346258
GO:0090336	positive regulation of brown fat cell di...	51	7	3.47	1586	0.05617	0.05617	0.192339	0.346258
GO:1903861	positive regulation of dendrite extensio...	51	7	3.47	1587	0.05617	0.05617	0.192339	0.346258
GO:0007567	parturition	31	5	2.11	1588	0.05628	0.05628	0.192513	0.346499
GO:0034776	response to histamine	31	5	2.11	1589	0.05628	0.05628	0.192513	0.346499
GO:0032436	positive regulation of proteasomal ubiqu...	250	24	17.01	1590	0.05632	0.05632	0.192583	0.346527
GO:0051336	regulation of hydrolase activity	2543	239	173.02	1591	1.7e-07	0.05654	3.40801e-06	0.347505
GO:1904894	positive regulation of receptor signalin...	106	12	7.21	1592	0.05655	0.05655	0.193301	0.347505
GO:0050900	leukocyte migration	744	83	50.62	1593	6.8e-06	0.05671	9.54439e-05	0.34827
GO:0099054	presynapse assembly	113	17	7.69	1594	0.00165	0.05682	0.0112644	0.348727
GO:0010676	positive regulation of cellular carbohyd...	141	15	9.59	1595	0.05693	0.05693	0.194532	0.349183
GO:0051048	negative regulation of secretion	368	39	25.04	1596	0.00417	0.05701	0.0241248	0.349454
GO:0030148	sphingolipid biosynthetic process	238	23	16.19	1597	0.05715	0.05715	0.195216	0.349907
GO:0008344	adult locomotory behavior	189	19	12.86	1598	0.05722	0.05722	0.195387	0.349907
GO:0051345	positive regulation of hydrolase activit...	1539	149	104.71	1599	8.5e-06	0.05725	0.00011712	0.349907
GO:0002066	columnar/cuboidal epithelial cell develo...	127	28	8.64	1600	2.5e-08	0.05731	5.97983e-07	0.349907
GO:0002328	pro-B cell differentiation	41	6	2.79	1601	0.05737	0.05737	0.195626	0.349907
GO:0021859	pyramidal neuron differentiation	41	6	2.79	1602	0.05737	0.05737	0.195626	0.349907
GO:0038063	collagen-activated tyrosine kinase recep...	41	6	2.79	1603	0.05737	0.05737	0.195626	0.349907
GO:0071360	cellular response to exogenous dsRNA	41	6	2.79	1604	0.05737	0.05737	0.195626	0.349907
GO:0089718	amino acid import across plasma membrane	107	15	7.28	1605	0.00591	0.05742	0.0322823	0.349994
GO:0002294	CD4-positive, alpha-beta T cell differen...	165	17	11.23	1606	0.05752	0.05752	0.196001	0.350385
GO:0061757	leukocyte adhesion to arterial endotheli...	24	7	1.63	1607	0.00083	0.05760	0.00618894	0.350654
GO:0031571	mitotic G1 DNA damage checkpoint signali...	95	11	6.46	1608	0.05784	0.05784	0.197023	0.351896
GO:0061756	leukocyte adhesion to vascular endotheli...	122	21	8.3	1609	7.4e-05	0.05794	0.000777596	0.352285
GO:0048585	negative regulation of response to stimu...	3819	409	259.84	1610	1.5e-21	0.05803	1.64882e-19	0.352345
GO:0043087	regulation of GTPase activity	909	80	61.85	1611	0.01127	0.05814	0.05521	0.352345
GO:2000725	regulation of cardiac muscle cell differ...	37	9	2.52	1612	0.00067	0.05821	0.00516925	0.352345
GO:0036119	response to platelet-derived growth fact...	62	8	4.22	1613	0.05829	0.05829	0.19821	0.352345
GO:0048843	negative regulation of axon extension in...	62	8	4.22	1614	0.05829	0.05829	0.19821	0.352345
GO:2000773	negative regulation of cellular senescen...	62	8	4.22	1615	0.05829	0.05829	0.19821	0.352345
GO:0021978	telencephalon regionalization	22	4	1.5	1616	0.05849	0.05849	0.19827	0.352345
GO:0034105	positive regulation of tissue remodeling	22	4	1.5	1617	0.05849	0.05849	0.19827	0.352345
GO:0044848	biological phase	22	4	1.5	1618	0.05849	0.05849	0.19827	0.352345
GO:0050774	negative regulation of dendrite morphoge...	22	4	1.5	1619	0.05849	0.05849	0.19827	0.352345
GO:0062042	regulation of cardiac epithelial to mese...	22	4	1.5	1620	0.05849	0.05849	0.19827	0.352345
GO:0071670	smooth muscle cell chemotaxis	22	4	1.5	1621	0.05849	0.05849	0.19827	0.352345
GO:0072102	glomerulus morphogenesis	22	4	1.5	1622	0.05849	0.05849	0.19827	0.352345
GO:0097084	vascular associated smooth muscle cell d...	22	4	1.5	1623	0.05849	0.05849	0.19827	0.352345
GO:2000726	negative regulation of cardiac muscle ce...	22	4	1.5	1624	0.05849	0.05849	0.19827	0.352345
GO:0097484	dendrite extension	83	13	5.65	1625	0.00389	0.05857	0.0227607	0.352609
GO:0060323	head morphogenesis	84	10	5.72	1626	0.05872	0.05872	0.198843	0.352981
GO:0090313	regulation of protein targeting to membr...	84	10	5.72	1627	0.05872	0.05872	0.198843	0.352981
GO:0031669	cellular response to nutrient levels	549	57	37.35	1628	0.00103	0.05874	0.00751977	0.352981
GO:0048812	neuron projection morphogenesis	1633	201	111.11	1629	1.3e-16	0.05880	9.28314e-15	0.353125
GO:0002026	regulation of the force of heart contrac...	73	9	4.97	1630	0.05897	0.05897	0.199552	0.353929
GO:0045646	regulation of erythrocyte differentiatio...	130	14	8.85	1631	0.05919	0.05919	0.200227	0.355031
GO:0008542	visual learning	107	12	7.28	1632	0.05993	0.05993	0.20259	0.35925
GO:0002287	alpha-beta T cell activation involved in...	166	17	11.29	1633	0.06020	0.06020	0.203292	0.360426
GO:0002293	alpha-beta T cell differentiation involv...	166	17	11.29	1634	0.06020	0.06020	0.203292	0.360426
GO:0034764	positive regulation of transmembrane tra...	495	43	33.68	1635	0.06032	0.06032	0.203627	0.360924
GO:0051146	striated muscle cell differentiation	710	86	48.31	1636	1.6e-07	0.06055	3.22074e-06	0.362079
GO:0060561	apoptotic process involved in morphogene...	63	12	4.29	1637	0.00099	0.06082	0.00725481	0.363471
GO:0060548	negative regulation of cell death	2309	245	157.1	1638	1.5e-12	0.06098	6.85724e-11	0.364205
GO:0043567	regulation of insulin-like growth factor...	52	7	3.54	1639	0.06127	0.06127	0.20662	0.365713
GO:0032371	regulation of sterol transport	119	13	8.1	1640	0.06138	0.06138	0.206848	0.365747
GO:0032374	regulation of cholesterol transport	119	13	8.1	1641	0.06138	0.06138	0.206848	0.365747
GO:0061387	regulation of extent of cell growth	290	27	19.73	1642	0.06142	0.06142	0.206912	0.365747
GO:0030510	regulation of BMP signaling pathway	222	37	15.1	1643	3.9e-07	0.06146	7.37983e-06	0.365747
GO:0044819	mitotic G1/S transition checkpoint signa...	96	11	6.53	1644	0.06150	0.06150	0.206967	0.365747
GO:1900371	regulation of purine nucleotide biosynth...	96	11	6.53	1645	0.06150	0.06150	0.206967	0.365747
GO:0034103	regulation of tissue remodeling	203	20	13.81	1646	0.06167	0.06167	0.207464	0.366536
GO:0031334	positive regulation of protein-containin...	641	54	43.61	1647	0.06222	0.06222	0.209103	0.36958
GO:0030279	negative regulation of ossification	78	17	5.31	1648	1.6e-05	0.06241	0.000204612	0.370484
GO:2000191	regulation of fatty acid transport	78	13	5.31	1649	0.00222	0.06250	0.0143734	0.370793
GO:0055093	response to hyperoxia	51	12	3.47	1650	0.00013	0.06262	0.00127052	0.371272
GO:0035115	embryonic forelimb morphogenesis	85	10	5.78	1651	0.06268	0.06268	0.210504	0.371272
GO:0032872	regulation of stress-activated MAPK casc...	461	48	31.37	1652	0.00231	0.06282	0.0149068	0.371272
GO:0006977	DNA damage response, signal transduction...	63	8	4.29	1653	0.06296	0.06296	0.210821	0.371272
GO:0035456	response to interferon-beta	63	8	4.29	1654	0.06296	0.06296	0.210821	0.371272
GO:0035988	chondrocyte proliferation	63	8	4.29	1655	0.06296	0.06296	0.210821	0.371272
GO:0050820	positive regulation of coagulation	63	8	4.29	1656	0.06296	0.06296	0.210821	0.371272
GO:1902254	negative regulation of intrinsic apoptot...	63	8	4.29	1657	0.06296	0.06296	0.210821	0.371272
GO:1904589	regulation of protein import	167	17	11.36	1658	0.06297	0.06297	0.210821	0.371272
GO:0003337	mesenchymal to epithelial transition inv...	32	5	2.18	1659	0.06312	0.06312	0.210821	0.371272
GO:0031340	positive regulation of vesicle fusion	32	5	2.18	1660	0.06312	0.06312	0.210821	0.371272
GO:0048521	negative regulation of behavior	32	5	2.18	1661	0.06312	0.06312	0.210821	0.371272
GO:0050862	positive regulation of T cell receptor s...	32	5	2.18	1662	0.06312	0.06312	0.210821	0.371272
GO:1904683	regulation of metalloendopeptidase activ...	32	5	2.18	1663	0.06312	0.06312	0.210821	0.371272
GO:0046890	regulation of lipid biosynthetic process	367	37	24.97	1664	0.01112	0.06315	0.0546394	0.371272
GO:0042693	muscle cell fate commitment	42	6	2.86	1665	0.06325	0.06325	0.210821	0.371308
GO:0001569	branching involved in blood vessel morph...	74	9	5.03	1666	0.06327	0.06327	0.210821	0.371308
GO:1904030	negative regulation of cyclin-dependent ...	74	9	5.03	1667	0.06327	0.06327	0.210821	0.371308
GO:0071548	response to dexamethasone	108	12	7.35	1668	0.06345	0.06345	0.211277	0.371918
GO:1904591	positive regulation of protein import	108	12	7.35	1669	0.06345	0.06345	0.211277	0.371918
GO:0015850	organic hydroxy compound transport	596	60	40.55	1670	0.00162	0.06372	0.0110828	0.373277
GO:0002262	myeloid cell homeostasis	409	40	27.83	1671	0.01374	0.06393	0.0643766	0.374022
GO:0017015	regulation of transforming growth factor...	319	49	21.7	1672	7.9e-08	0.06394	1.72899e-06	0.374022
GO:0071478	cellular response to radiation	447	43	30.41	1673	0.01427	0.06409	0.0663514	0.374022
GO:2000736	regulation of stem cell differentiation	173	24	11.77	1674	0.00070	0.06415	0.00537527	0.374022
GO:0006695	cholesterol biosynthetic process	120	13	8.16	1675	0.06475	0.06475	0.214936	0.374022
GO:1902653	secondary alcohol biosynthetic process	120	13	8.16	1676	0.06475	0.06475	0.214936	0.374022
GO:0022603	regulation of anatomical structure morph...	2444	302	166.29	1677	5.3e-25	0.06476	8.64165e-23	0.374022
GO:0015911	long-chain fatty acid import across plas...	29	8	1.97	1678	0.00053	0.06486	0.00421544	0.374022
GO:0001765	membrane raft assembly	27	7	1.84	1679	0.00177	0.06492	0.0118197	0.374022
GO:0050729	positive regulation of inflammatory resp...	303	33	20.62	1680	0.00528	0.06493	0.0296013	0.374022
GO:1902475	L-alpha-amino acid transmembrane transpo...	144	18	9.8	1681	0.00913	0.06500	0.0464261	0.374022
GO:0002580	regulation of antigen processing and pre...	14	3	0.95	1682	0.06512	0.06512	0.214936	0.374022
GO:0030505	inorganic diphosphate transport	14	3	0.95	1683	0.06512	0.06512	0.214936	0.374022
GO:0033128	negative regulation of histone phosphory...	14	3	0.95	1684	0.06512	0.06512	0.214936	0.374022
GO:0035790	platelet-derived growth factor receptor-...	14	3	0.95	1685	0.06512	0.06512	0.214936	0.374022
GO:0042760	very long-chain fatty acid catabolic pro...	14	3	0.95	1686	0.06512	0.06512	0.214936	0.374022
GO:0046967	cytosol to endoplasmic reticulum transpo...	14	3	0.95	1687	0.06512	0.06512	0.214936	0.374022
GO:0048840	otolith development	14	3	0.95	1688	0.06512	0.06512	0.214936	0.374022
GO:0061771	response to caloric restriction	14	3	0.95	1689	0.06512	0.06512	0.214936	0.374022
GO:0070813	hydrogen sulfide metabolic process	14	3	0.95	1690	0.06512	0.06512	0.214936	0.374022
GO:0072039	regulation of mesenchymal cell apoptotic...	14	3	0.95	1691	0.06512	0.06512	0.214936	0.374022
GO:0072040	negative regulation of mesenchymal cell ...	14	3	0.95	1692	0.06512	0.06512	0.214936	0.374022
GO:0072717	cellular response to actinomycin D	14	3	0.95	1693	0.06512	0.06512	0.214936	0.374022
GO:0097151	positive regulation of inhibitory postsy...	14	3	0.95	1694	0.06512	0.06512	0.214936	0.374022
GO:0097475	motor neuron migration	14	3	0.95	1695	0.06512	0.06512	0.214936	0.374022
GO:0098828	modulation of inhibitory postsynaptic po...	14	3	0.95	1696	0.06512	0.06512	0.214936	0.374022
GO:1901145	mesenchymal cell apoptotic process invol...	14	3	0.95	1697	0.06512	0.06512	0.214936	0.374022
GO:1904587	response to glycoprotein	14	3	0.95	1698	0.06512	0.06512	0.214936	0.374022
GO:1904673	negative regulation of somatic stem cell...	14	3	0.95	1699	0.06512	0.06512	0.214936	0.374022
GO:1990048	anterograde neuronal dense core vesicle ...	14	3	0.95	1700	0.06512	0.06512	0.214936	0.374022
GO:2000647	negative regulation of stem cell prolife...	14	3	0.95	1701	0.06512	0.06512	0.214936	0.374022
GO:2000977	regulation of forebrain neuron different...	14	3	0.95	1702	0.06512	0.06512	0.214936	0.374022
GO:0032231	regulation of actin filament bundle asse...	287	33	19.53	1703	0.00228	0.06523	0.0147327	0.374022
GO:0061045	negative regulation of wound healing	187	29	12.72	1704	2.7e-05	0.06525	0.000320171	0.374022
GO:0072080	nephron tubule development	226	38	15.38	1705	2.2e-07	0.06527	4.33923e-06	0.374022
GO:0030808	regulation of nucleotide biosynthetic pr...	97	11	6.6	1706	0.06530	0.06530	0.215312	0.374022
GO:0070873	regulation of glycogen metabolic process	97	11	6.6	1707	0.06530	0.06530	0.215312	0.374022
GO:1900077	negative regulation of cellular response...	97	11	6.6	1708	0.06530	0.06530	0.215312	0.374022
GO:0035773	insulin secretion involved in cellular r...	180	18	12.25	1709	0.06543	0.06543	0.215668	0.374548
GO:0042531	positive regulation of tyrosine phosphor...	132	14	8.98	1710	0.06554	0.06554	0.215812	0.374958
GO:0006638	neutral lipid metabolic process	292	27	19.87	1711	0.06563	0.06563	0.216036	0.375253
GO:0000271	polysaccharide biosynthetic process	168	17	11.43	1712	0.06582	0.06582	0.216515	0.376072
GO:0071345	cellular response to cytokine stimulus	1801	158	122.54	1713	0.00060	0.06585	0.00473753	0.376072
GO:0000079	regulation of cyclin-dependent protein s...	217	21	14.76	1714	0.06590	0.06590	0.216706	0.376089
GO:0046324	regulation of glucose import	144	15	9.8	1715	0.06593	0.06593	0.216732	0.376089
GO:0060560	developmental growth involved in morphog...	621	81	42.25	1716	1.5e-08	0.06600	3.72449e-07	0.376107
GO:0007193	adenylate cyclase-inhibiting G protein-c...	156	16	10.61	1717	0.06601	0.06601	0.216922	0.376107
GO:0110110	positive regulation of animal organ morp...	69	13	4.69	1718	0.00069	0.06608	0.00530682	0.376287
GO:0042116	macrophage activation	242	23	16.47	1719	0.06626	0.06626	0.217484	0.377055
GO:0001937	negative regulation of endothelial cell ...	120	17	8.16	1720	0.00316	0.06642	0.0193942	0.377055
GO:0045667	regulation of osteoblast differentiation	300	64	20.41	1721	2.1e-16	0.06653	1.45704e-14	0.377055
GO:0032958	inositol phosphate biosynthetic process	53	7	3.61	1722	0.06664	0.06664	0.218507	0.377055
GO:0014808	release of sequestered calcium ion into ...	86	10	5.85	1723	0.06680	0.06680	0.218507	0.377055
GO:0001973	G protein-coupled adenosine receptor sig...	23	4	1.56	1724	0.06714	0.06714	0.218507	0.377055
GO:0003190	atrioventricular valve formation	23	4	1.56	1725	0.06714	0.06714	0.218507	0.377055
GO:0003284	septum primum development	23	4	1.56	1726	0.06714	0.06714	0.218507	0.377055
GO:0003289	atrial septum primum morphogenesis	23	4	1.56	1727	0.06714	0.06714	0.218507	0.377055
GO:0006290	pyrimidine dimer repair	23	4	1.56	1728	0.06714	0.06714	0.218507	0.377055
GO:0010911	regulation of isomerase activity	23	4	1.56	1729	0.06714	0.06714	0.218507	0.377055
GO:0010912	positive regulation of isomerase activit...	23	4	1.56	1730	0.06714	0.06714	0.218507	0.377055
GO:0015824	proline transport	23	4	1.56	1731	0.06714	0.06714	0.218507	0.377055
GO:0034139	regulation of toll-like receptor 3 signa...	23	4	1.56	1732	0.06714	0.06714	0.218507	0.377055
GO:0035360	positive regulation of peroxisome prolif...	23	4	1.56	1733	0.06714	0.06714	0.218507	0.377055
GO:0035588	G protein-coupled purinergic receptor si...	23	4	1.56	1734	0.06714	0.06714	0.218507	0.377055
GO:0060052	neurofilament cytoskeleton organization	23	4	1.56	1735	0.06714	0.06714	0.218507	0.377055
GO:0060501	positive regulation of epithelial cell p...	23	4	1.56	1736	0.06714	0.06714	0.218507	0.377055
GO:0061687	detoxification of inorganic compound	23	4	1.56	1737	0.06714	0.06714	0.218507	0.377055
GO:1902513	regulation of organelle transport along ...	23	4	1.56	1738	0.06714	0.06714	0.218507	0.377055
GO:1903979	negative regulation of microglial cell a...	23	4	1.56	1739	0.06714	0.06714	0.218507	0.377055
GO:2000121	regulation of removal of superoxide radi...	23	4	1.56	1740	0.06714	0.06714	0.218507	0.377055
GO:2000807	regulation of synaptic vesicle clusterin...	23	4	1.56	1741	0.06714	0.06714	0.218507	0.377055
GO:2001225	regulation of chloride transport	23	4	1.56	1742	0.06714	0.06714	0.218507	0.377055
GO:0007584	response to nutrient	429	65	29.19	1743	1.2e-09	0.06733	3.45282e-08	0.377906
GO:0043549	regulation of kinase activity	1908	209	129.82	1744	4.1e-12	0.06751	1.76697e-10	0.378699
GO:0035914	skeletal muscle cell differentiation	138	18	9.39	1745	0.00592	0.06759	0.0323188	0.37893
GO:0030201	heparan sulfate proteoglycan metabolic p...	75	9	5.1	1746	0.06776	0.06776	0.220378	0.379413
GO:0070528	protein kinase C signaling	75	9	5.1	1747	0.06776	0.06776	0.220378	0.379413
GO:0021855	hypothalamus cell migration	20	9	1.36	1748	2.6e-06	0.06786	4.21123e-05	0.379413
GO:0014821	phasic smooth muscle contraction	64	8	4.35	1749	0.06787	0.06787	0.220589	0.379413
GO:0048668	collateral sprouting	64	8	4.35	1750	0.06787	0.06787	0.220589	0.379413
GO:0072088	nephron epithelium morphogenesis	173	28	11.77	1751	1.7e-05	0.06807	0.000214318	0.380313
GO:0048485	sympathetic nervous system development	78	15	5.31	1752	0.00022	0.06876	0.00199099	0.383949
GO:0031111	negative regulation of microtubule polym...	133	14	9.05	1753	0.06888	0.06888	0.223723	0.3844
GO:0040017	positive regulation of locomotion	1449	189	98.59	1754	3.0e-18	0.06895	2.55209e-16	0.384571
GO:0034446	substrate adhesion-dependent cell spread...	319	29	21.7	1755	0.06903	0.06903	0.224136	0.384783
GO:0019229	regulation of vasoconstriction	157	16	10.68	1756	0.06907	0.06907	0.224191	0.384783
GO:0031295	T cell costimulation	98	11	6.67	1757	0.06925	0.06925	0.224701	0.384783
GO:0071295	cellular response to vitamin	86	19	5.85	1758	4.1e-06	0.06941	6.29675e-05	0.384783
GO:0009713	catechol-containing compound biosyntheti...	43	6	2.93	1759	0.06946	0.06946	0.224786	0.384783
GO:0010771	negative regulation of cell morphogenesi...	43	6	2.93	1760	0.06946	0.06946	0.224786	0.384783
GO:0035518	histone H2A monoubiquitination	43	6	2.93	1761	0.06946	0.06946	0.224786	0.384783
GO:0042423	catecholamine biosynthetic process	43	6	2.93	1762	0.06946	0.06946	0.224786	0.384783
GO:0042753	positive regulation of circadian rhythm	43	6	2.93	1763	0.06946	0.06946	0.224786	0.384783
GO:0048681	negative regulation of axon regeneration	43	6	2.93	1764	0.06946	0.06946	0.224786	0.384783
GO:0061000	negative regulation of dendritic spine d...	43	6	2.93	1765	0.06946	0.06946	0.224786	0.384783
GO:1900025	negative regulation of substrate adhesio...	43	6	2.93	1766	0.06946	0.06946	0.224786	0.384783
GO:0010566	regulation of ketone biosynthetic proces...	45	10	3.06	1767	0.00074	0.07000	0.00564257	0.387555
GO:0043090	amino acid import	122	16	8.3	1768	0.00867	0.07034	0.0445008	0.388013
GO:0001660	fever generation	33	5	2.25	1769	0.07040	0.07040	0.227151	0.388013
GO:0007191	adenylate cyclase-activating dopamine re...	33	5	2.25	1770	0.07040	0.07040	0.227151	0.388013
GO:0010752	regulation of cGMP-mediated signaling	33	5	2.25	1771	0.07040	0.07040	0.227151	0.388013
GO:0046645	positive regulation of gamma-delta T cel...	33	5	2.25	1772	0.07040	0.07040	0.227151	0.388013
GO:0048148	behavioral response to cocaine	33	5	2.25	1773	0.07040	0.07040	0.227151	0.388013
GO:0050872	white fat cell differentiation	33	5	2.25	1774	0.07040	0.07040	0.227151	0.388013
GO:0098814	spontaneous synaptic transmission	33	5	2.25	1775	0.07040	0.07040	0.227151	0.388013
GO:0060603	mammary gland duct morphogenesis	110	12	7.48	1776	0.07087	0.07087	0.228593	0.390384
GO:0007026	negative regulation of microtubule depol...	87	10	5.92	1777	0.07110	0.07110	0.229183	0.39121
GO:0021575	hindbrain morphogenesis	87	10	5.92	1778	0.07110	0.07110	0.229183	0.39121
GO:0030593	neutrophil chemotaxis	182	18	12.38	1779	0.07115	0.07115	0.229258	0.391265
GO:0048538	thymus development	122	13	8.3	1780	0.07185	0.07185	0.231372	0.394892
GO:0002260	lymphocyte homeostasis	145	21	9.87	1781	0.00084	0.07200	0.00625397	0.395495
GO:0010631	epithelial cell migration	820	110	55.79	1782	7.2e-12	0.07212	2.92272e-10	0.395921
GO:0021879	forebrain neuron differentiation	118	19	8.03	1783	0.00038	0.07227	0.00319102	0.395921
GO:0050927	positive regulation of positive chemotax...	54	7	3.67	1784	0.07228	0.07228	0.232527	0.395921
GO:0071280	cellular response to copper ion	54	7	3.67	1785	0.07228	0.07228	0.232527	0.395921
GO:2001169	regulation of ATP biosynthetic process	54	7	3.67	1786	0.07228	0.07228	0.232527	0.395921
GO:0046426	negative regulation of receptor signalin...	76	9	5.17	1787	0.07245	0.07245	0.232768	0.396187
GO:0090314	positive regulation of protein targeting...	76	9	5.17	1788	0.07245	0.07245	0.232768	0.396187
GO:1902253	regulation of intrinsic apoptotic signal...	76	9	5.17	1789	0.07245	0.07245	0.232768	0.396187
GO:0006734	NADH metabolic process	65	8	4.42	1790	0.07300	0.07300	0.234304	0.398972
GO:0046632	alpha-beta T cell differentiation	270	25	18.37	1791	0.07318	0.07318	0.234805	0.399732
GO:0010799	regulation of peptidyl-threonine phospho...	99	11	6.74	1792	0.07335	0.07335	0.235273	0.400437
GO:0051100	negative regulation of binding	402	53	27.35	1793	3.2e-06	0.07342	5.07384e-05	0.400596
GO:0019233	sensory perception of pain	204	24	13.88	1794	0.00632	0.07389	0.0341406	0.402868
GO:0070302	regulation of stress-activated protein k...	467	48	31.77	1795	0.00299	0.07395	0.0184317	0.402868
GO:0001838	embryonic epithelial tube formation	294	41	20	1796	1.0e-05	0.07396	0.000135311	0.402868
GO:0010466	negative regulation of peptidase activit...	528	55	35.92	1797	0.00116	0.07441	0.00829553	0.405094
GO:0030073	insulin secretion	479	47	32.59	1798	0.00769	0.07455	0.0401662	0.40563
GO:0001667	ameboidal-type cell migration	1114	147	75.8	1799	7.7e-15	0.07550	4.48387e-13	0.410202
GO:0001843	neural tube closure	205	27	13.95	1800	0.00077	0.07550	0.00579009	0.410202
GO:1903514	release of sequestered calcium ion into ...	88	10	5.99	1801	0.07557	0.07557	0.242016	0.410202
GO:0045747	positive regulation of Notch signaling p...	123	13	8.37	1802	0.07558	0.07558	0.242016	0.410202
GO:0001659	temperature homeostasis	424	52	28.85	1803	3.0e-05	0.07560	0.000351485	0.410202
GO:0002088	lens development in camera-type eye	192	28	13.06	1804	0.00011	0.07579	0.00110713	0.41096
GO:0033189	response to vitamin A	44	6	2.99	1805	0.07602	0.07602	0.24304	0.41096
GO:0055057	neuroblast division	44	6	2.99	1806	0.07602	0.07602	0.24304	0.41096
GO:0032989	cellular component morphogenesis	2013	231	136.96	1807	1.9e-15	0.07619	1.19921e-13	0.41096
GO:0007501	mesodermal cell fate specification	24	4	1.63	1808	0.07641	0.07641	0.243968	0.41096
GO:0090129	positive regulation of synapse maturatio...	24	4	1.63	1809	0.07641	0.07641	0.243968	0.41096
GO:2001026	regulation of endothelial cell chemotaxi...	54	19	3.67	1810	1.1e-09	0.07644	3.19326e-08	0.41096
GO:2001234	negative regulation of apoptotic signali...	549	55	37.35	1811	0.00274	0.07657	0.017161	0.41096
GO:0048844	artery morphogenesis	189	30	12.86	1812	1.3e-05	0.07684	0.00017094	0.41096
GO:0060837	blood vessel endothelial cell differenti...	19	6	1.29	1813	0.00124	0.07711	0.00873986	0.41096
GO:0032612	interleukin-1 production	259	24	17.62	1814	0.07732	0.07732	0.244638	0.41096
GO:0032652	regulation of interleukin-1 production	259	24	17.62	1815	0.07732	0.07732	0.244638	0.41096
GO:0000255	allantoin metabolic process	15	3	1.02	1816	0.07742	0.07742	0.244638	0.41096
GO:0006152	purine nucleoside catabolic process	15	3	1.02	1817	0.07742	0.07742	0.244638	0.41096
GO:0006499	N-terminal protein myristoylation	15	3	1.02	1818	0.07742	0.07742	0.244638	0.41096
GO:0010835	regulation of protein ADP-ribosylation	15	3	1.02	1819	0.07742	0.07742	0.244638	0.41096
GO:0016255	attachment of GPI anchor to protein	15	3	1.02	1820	0.07742	0.07742	0.244638	0.41096
GO:0018377	protein myristoylation	15	3	1.02	1821	0.07742	0.07742	0.244638	0.41096
GO:0021563	glossopharyngeal nerve development	15	3	1.02	1822	0.07742	0.07742	0.244638	0.41096
GO:0021847	ventricular zone neuroblast division	15	3	1.02	1823	0.07742	0.07742	0.244638	0.41096
GO:0023041	neuronal signal transduction	15	3	1.02	1824	0.07742	0.07742	0.244638	0.41096
GO:0043569	negative regulation of insulin-like grow...	15	3	1.02	1825	0.07742	0.07742	0.244638	0.41096
GO:0044340	canonical Wnt signaling pathway involved...	15	3	1.02	1826	0.07742	0.07742	0.244638	0.41096
GO:0045188	regulation of circadian sleep/wake cycle...	15	3	1.02	1827	0.07742	0.07742	0.244638	0.41096
GO:0061669	spontaneous neurotransmitter secretion	15	3	1.02	1828	0.07742	0.07742	0.244638	0.41096
GO:0070444	oligodendrocyte progenitor proliferation	15	3	1.02	1829	0.07742	0.07742	0.244638	0.41096
GO:0070445	regulation of oligodendrocyte progenitor...	15	3	1.02	1830	0.07742	0.07742	0.244638	0.41096
GO:0072049	comma-shaped body morphogenesis	15	3	1.02	1831	0.07742	0.07742	0.244638	0.41096
GO:0090673	endothelial cell-matrix adhesion	15	3	1.02	1832	0.07742	0.07742	0.244638	0.41096
GO:1900004	negative regulation of serine-type endop...	15	3	1.02	1833	0.07742	0.07742	0.244638	0.41096
GO:1902572	negative regulation of serine-type pepti...	15	3	1.02	1834	0.07742	0.07742	0.244638	0.41096
GO:1902744	negative regulation of lamellipodium org...	15	3	1.02	1835	0.07742	0.07742	0.244638	0.41096
GO:1902953	positive regulation of ER to Golgi vesic...	15	3	1.02	1836	0.07742	0.07742	0.244638	0.41096
GO:1903071	positive regulation of ER-associated ubi...	15	3	1.02	1837	0.07742	0.07742	0.244638	0.41096
GO:1904386	response to L-phenylalanine derivative	15	3	1.02	1838	0.07742	0.07742	0.244638	0.41096
GO:1905276	regulation of epithelial tube formation	15	3	1.02	1839	0.07742	0.07742	0.244638	0.41096
GO:1905278	positive regulation of epithelial tube f...	15	3	1.02	1840	0.07742	0.07742	0.244638	0.41096
GO:1990009	retinal cell apoptotic process	15	3	1.02	1841	0.07742	0.07742	0.244638	0.41096
GO:2000171	negative regulation of dendrite developm...	15	3	1.02	1842	0.07742	0.07742	0.244638	0.41096
GO:2000535	regulation of entry of bacterium into ho...	15	3	1.02	1843	0.07742	0.07742	0.244638	0.41096
GO:0061005	cell differentiation involved in kidney ...	141	21	9.59	1844	0.00058	0.07756	0.00459073	0.411469
GO:0032365	intracellular lipid transport	100	11	6.8	1845	0.07760	0.07760	0.24497	0.411469
GO:0021953	central nervous system neuron differenti...	434	53	29.53	1846	2.8e-05	0.07780	0.000330029	0.412141
GO:0033327	Leydig cell differentiation	34	5	2.31	1847	0.07813	0.07813	0.245959	0.412141
GO:0035815	positive regulation of renal sodium excr...	34	5	2.31	1848	0.07813	0.07813	0.245959	0.412141
GO:0043517	positive regulation of DNA damage respon...	34	5	2.31	1849	0.07813	0.07813	0.245959	0.412141
GO:0051709	regulation of killing of cells of other ...	34	5	2.31	1850	0.07813	0.07813	0.245959	0.412141
GO:1900122	positive regulation of receptor binding	34	5	2.31	1851	0.07813	0.07813	0.245959	0.412141
GO:0051147	regulation of muscle cell differentiatio...	369	40	25.11	1852	0.00252	0.07817	0.0159464	0.412141
GO:0014841	skeletal muscle satellite cell prolifera...	55	7	3.74	1853	0.07819	0.07819	0.245959	0.412141
GO:0034656	nucleobase-containing small molecule cat...	55	7	3.74	1854	0.07819	0.07819	0.245959	0.412141
GO:0046827	positive regulation of protein export fr...	55	7	3.74	1855	0.07819	0.07819	0.245959	0.412141
GO:0071481	cellular response to X-ray	55	7	3.74	1856	0.07819	0.07819	0.245959	0.412141
GO:0042110	T cell activation	1160	95	78.93	1857	0.03512	0.07831	0.133636	0.412551
GO:0034614	cellular response to reactive oxygen spe...	365	53	24.83	1858	1.6e-07	0.07856	3.22074e-06	0.41358
GO:0060606	tube closure	206	27	14.02	1859	0.00082	0.07859	0.00613777	0.41358
GO:0010675	regulation of cellular carbohydrate meta...	362	32	24.63	1860	0.07867	0.07867	0.247231	0.413779
GO:0050873	brown fat cell differentiation	112	12	7.62	1861	0.07883	0.07883	0.247574	0.414398
GO:0046579	positive regulation of Ras protein signa...	164	23	11.16	1862	0.00077	0.07891	0.00579009	0.414583
GO:0000082	G1/S transition of mitotic cell cycle	506	43	34.43	1863	0.07895	0.07895	0.247872	0.414583
GO:0006721	terpenoid metabolic process	197	19	13.4	1864	0.07916	0.07916	0.248371	0.415463
GO:1901797	negative regulation of signal transducti...	89	10	6.06	1865	0.08021	0.08021	0.251505	0.420748
GO:1905114	cell surface receptor signaling pathway ...	1382	181	94.03	1866	1.1e-17	0.08042	8.60904e-16	0.421623
GO:0106106	cold-induced thermogenesis	353	41	24.02	1867	0.00060	0.08063	0.00473753	0.422272
GO:0120161	regulation of cold-induced thermogenesis	353	41	24.02	1868	0.00060	0.08063	0.00473753	0.422272
GO:0048598	embryonic morphogenesis	1469	205	99.95	1869	3.4e-23	0.08122	4.43496e-21	0.425134
GO:0034637	cellular carbohydrate biosynthetic proce...	173	17	11.77	1870	0.08139	0.08139	0.255123	0.425796
GO:0072507	divalent inorganic cation homeostasis	1147	117	78.04	1871	8.0e-06	0.08166	0.000111013	0.42698
GO:0031294	lymphocyte costimulation	101	11	6.87	1872	0.08201	0.08201	0.256984	0.428581
GO:0023061	signal release	1125	109	76.54	1873	0.00013	0.08224	0.00127052	0.429533
GO:0090342	regulation of cell aging	161	16	10.95	1874	0.08228	0.08228	0.257665	0.429533
GO:1904064	positive regulation of cation transmembr...	312	28	21.23	1875	0.08236	0.08236	0.257833	0.429722
GO:0033631	cell-cell adhesion mediated by integrin	45	6	3.06	1876	0.08292	0.08292	0.259089	0.431493
GO:0072077	renal vesicle morphogenesis	45	6	3.06	1877	0.08292	0.08292	0.259089	0.431493
GO:0090280	positive regulation of calcium ion impor...	45	6	3.06	1878	0.08292	0.08292	0.259089	0.431493
GO:2000178	negative regulation of neural precursor ...	45	6	3.06	1879	0.08292	0.08292	0.259089	0.431493
GO:2000810	regulation of bicellular tight junction ...	45	6	3.06	1880	0.08292	0.08292	0.259089	0.431493
GO:0060740	prostate gland epithelium morphogenesis	82	18	5.58	1881	8.0e-06	0.08311	0.000111013	0.432252
GO:0032873	negative regulation of stress-activated ...	137	14	9.32	1882	0.08336	0.08336	0.260297	0.433091
GO:0070303	negative regulation of stress-activated ...	137	14	9.32	1883	0.08336	0.08336	0.260297	0.433091
GO:0045071	negative regulation of viral genome repl...	125	13	8.5	1884	0.08341	0.08341	0.26037	0.433121
GO:0048645	animal organ formation	165	31	11.23	1885	2.3e-07	0.08368	4.51825e-06	0.434293
GO:0042044	fluid transport	67	8	4.56	1886	0.08396	0.08396	0.261836	0.435053
GO:0044331	cell-cell adhesion mediated by cadherin	67	8	4.56	1887	0.08396	0.08396	0.261836	0.435053
GO:0097066	response to thyroid hormone	67	8	4.56	1888	0.08396	0.08396	0.261836	0.435053
GO:0042745	circadian sleep/wake cycle	56	7	3.81	1889	0.08438	0.08438	0.262979	0.436767
GO:0098698	postsynaptic specialization assembly	56	7	3.81	1890	0.08438	0.08438	0.262979	0.436767
GO:0060041	retina development in camera-type eye	378	36	25.72	1891	0.02654	0.08443	0.108004	0.436795
GO:0015918	sterol transport	249	23	16.94	1892	0.08452	0.08452	0.263331	0.437029
GO:0000578	embryonic axis specification	90	10	6.12	1893	0.08501	0.08501	0.264689	0.439305
GO:0007264	small GTPase mediated signal transductio...	1375	114	93.55	1894	0.01668	0.08505	0.0746821	0.439305
GO:0046330	positive regulation of JNK cascade	199	19	13.54	1895	0.08542	0.08542	0.265881	0.440822
GO:0010976	positive regulation of neuron projection...	410	42	27.9	1896	0.00552	0.08544	0.030683	0.440822
GO:0030856	regulation of epithelial cell differenti...	346	53	23.54	1897	2.6e-08	0.08580	6.18876e-07	0.440822
GO:1903909	regulation of receptor clustering	35	8	2.38	1898	0.00203	0.08595	0.0133644	0.440822
GO:0002604	regulation of dendritic cell antigen pro...	25	4	1.7	1899	0.08628	0.08628	0.266891	0.440822
GO:0007185	transmembrane receptor protein tyrosine ...	25	4	1.7	1900	0.08628	0.08628	0.266891	0.440822
GO:0007614	short-term memory	25	4	1.7	1901	0.08628	0.08628	0.266891	0.440822
GO:0031953	negative regulation of protein autophosp...	25	4	1.7	1902	0.08628	0.08628	0.266891	0.440822
GO:0034635	glutathione transport	25	4	1.7	1903	0.08628	0.08628	0.266891	0.440822
GO:0038007	netrin-activated signaling pathway	25	4	1.7	1904	0.08628	0.08628	0.266891	0.440822
GO:0045603	positive regulation of endothelial cell ...	25	4	1.7	1905	0.08628	0.08628	0.266891	0.440822
GO:0051890	regulation of cardioblast differentiatio...	25	4	1.7	1906	0.08628	0.08628	0.266891	0.440822
GO:0051956	negative regulation of amino acid transp...	25	4	1.7	1907	0.08628	0.08628	0.266891	0.440822
GO:0061002	negative regulation of dendritic spine m...	25	4	1.7	1908	0.08628	0.08628	0.266891	0.440822
GO:0061469	regulation of type B pancreatic cell pro...	25	4	1.7	1909	0.08628	0.08628	0.266891	0.440822
GO:0097501	stress response to metal ion	25	4	1.7	1910	0.08628	0.08628	0.266891	0.440822
GO:1901862	negative regulation of muscle tissue dev...	25	4	1.7	1911	0.08628	0.08628	0.266891	0.440822
GO:0001977	renal system process involved in regulat...	35	5	2.38	1912	0.08629	0.08629	0.266891	0.440822
GO:0060502	epithelial cell proliferation involved i...	35	5	2.38	1913	0.08629	0.08629	0.266891	0.440822
GO:0071294	cellular response to zinc ion	35	5	2.38	1914	0.08629	0.08629	0.266891	0.440822
GO:2001171	positive regulation of ATP biosynthetic ...	35	5	2.38	1915	0.08629	0.08629	0.266891	0.440822
GO:0035633	maintenance of blood-brain barrier	102	11	6.94	1916	0.08656	0.08656	0.267557	0.441971
GO:0010876	lipid localization	935	84	63.62	1917	0.00581	0.08687	0.0319861	0.443322
GO:2001233	regulation of apoptotic signaling pathwa...	891	93	60.62	1918	2.8e-05	0.08722	0.000330029	0.444849
GO:1904062	regulation of cation transmembrane trans...	758	74	51.57	1919	0.00119	0.08726	0.00843607	0.444849
GO:0071392	cellular response to estradiol stimulus	126	13	8.57	1920	0.08751	0.08751	0.270322	0.445891
GO:0051153	regulation of striated muscle cell diffe...	215	24	14.63	1921	0.01178	0.08764	0.0570433	0.446111
GO:0042908	xenobiotic transport	79	9	5.38	1922	0.08769	0.08769	0.270707	0.446111
GO:1904893	negative regulation of receptor signalin...	79	9	5.38	1923	0.08769	0.08769	0.270707	0.446111
GO:0048546	digestive tract morphogenesis	123	24	8.37	1924	2.5e-06	0.08786	4.07625e-05	0.446743
GO:0050808	synapse organization	1095	116	74.5	1925	1.5e-06	0.08855	2.53884e-05	0.450018
GO:0043506	regulation of JUN kinase activity	150	21	10.21	1926	0.00130	0.08910	0.00910372	0.452233
GO:0099172	presynapse organization	118	17	8.03	1927	0.00264	0.08934	0.0166091	0.452233
GO:0043405	regulation of MAP kinase activity	463	77	31.5	1928	3.1e-13	0.08961	1.53168e-11	0.452233
GO:0010800	positive regulation of peptidyl-threonin...	68	8	4.63	1929	0.08978	0.08978	0.276723	0.452233
GO:0030431	sleep	68	8	4.63	1930	0.08978	0.08978	0.276723	0.452233
GO:0061326	renal tubule development	231	38	15.72	1931	3.8e-07	0.08992	7.20453e-06	0.452233
GO:0006636	unsaturated fatty acid biosynthetic proc...	91	10	6.19	1932	0.08999	0.08999	0.277047	0.452233
GO:0014842	regulation of skeletal muscle satellite ...	46	6	3.13	1933	0.09015	0.09015	0.277047	0.452233
GO:0021535	cell migration in hindbrain	46	6	3.13	1934	0.09015	0.09015	0.277047	0.452233
GO:0033630	positive regulation of cell adhesion med...	46	6	3.13	1935	0.09015	0.09015	0.277047	0.452233
GO:0045815	positive regulation of gene expression, ...	46	6	3.13	1936	0.09015	0.09015	0.277047	0.452233
GO:0072087	renal vesicle development	46	6	3.13	1937	0.09015	0.09015	0.277047	0.452233
GO:0033559	unsaturated fatty acid metabolic process	227	27	15.44	1938	0.00340	0.09020	0.0203788	0.452233
GO:0007259	receptor signaling pathway via JAK-STAT	367	32	24.97	1939	0.09022	0.09022	0.277047	0.452233
GO:0021510	spinal cord development	229	27	15.58	1940	0.00384	0.09023	0.0225491	0.452233
GO:0060348	bone development	538	82	36.6	1941	6.0e-12	0.09040	2.4872e-10	0.452233
GO:0071396	cellular response to lipid	1386	137	94.3	1942	7.0e-06	0.09054	9.81103e-05	0.452233
GO:0002138	retinoic acid biosynthetic process	16	3	1.09	1943	0.09065	0.09065	0.277047	0.452233
GO:0006172	ADP biosynthetic process	16	3	1.09	1944	0.09065	0.09065	0.277047	0.452233
GO:0021910	smoothened signaling pathway involved in...	16	3	1.09	1945	0.09065	0.09065	0.277047	0.452233
GO:0030223	neutrophil differentiation	16	3	1.09	1946	0.09065	0.09065	0.277047	0.452233
GO:0031077	post-embryonic camera-type eye developme...	16	3	1.09	1947	0.09065	0.09065	0.277047	0.452233
GO:0034334	adherens junction maintenance	16	3	1.09	1948	0.09065	0.09065	0.277047	0.452233
GO:0035562	negative regulation of chromatin binding	16	3	1.09	1949	0.09065	0.09065	0.277047	0.452233
GO:0045003	double-strand break repair via synthesis...	16	3	1.09	1950	0.09065	0.09065	0.277047	0.452233
GO:0046543	development of secondary female sexual c...	16	3	1.09	1951	0.09065	0.09065	0.277047	0.452233
GO:0048014	Tie signaling pathway	16	3	1.09	1952	0.09065	0.09065	0.277047	0.452233
GO:0048318	axial mesoderm development	16	3	1.09	1953	0.09065	0.09065	0.277047	0.452233
GO:0086100	endothelin receptor signaling pathway	16	3	1.09	1954	0.09065	0.09065	0.277047	0.452233
GO:1900119	positive regulation of execution phase o...	16	3	1.09	1955	0.09065	0.09065	0.277047	0.452233
GO:1901078	negative regulation of relaxation of mus...	16	3	1.09	1956	0.09065	0.09065	0.277047	0.452233
GO:1901534	positive regulation of hematopoietic pro...	16	3	1.09	1957	0.09065	0.09065	0.277047	0.452233
GO:1902083	negative regulation of peptidyl-cysteine...	16	3	1.09	1958	0.09065	0.09065	0.277047	0.452233
GO:1903691	positive regulation of wound healing, sp...	16	3	1.09	1959	0.09065	0.09065	0.277047	0.452233
GO:1904293	negative regulation of ERAD pathway	16	3	1.09	1960	0.09065	0.09065	0.277047	0.452233
GO:2000252	negative regulation of feeding behavior	16	3	1.09	1961	0.09065	0.09065	0.277047	0.452233
GO:0010596	negative regulation of endothelial cell ...	159	20	10.82	1962	0.00582	0.09076	0.0320231	0.452551
GO:0000303	response to superoxide	57	7	3.88	1963	0.09085	0.09085	0.277572	0.452588
GO:0097193	intrinsic apoptotic signaling pathway	702	75	47.76	1964	7.7e-05	0.09086	0.000807386	0.452588
GO:0016126	sterol biosynthetic process	139	14	9.46	1965	0.09127	0.09127	0.278681	0.454168
GO:0048662	negative regulation of smooth muscle cel...	139	14	9.46	1966	0.09127	0.09127	0.278681	0.454168
GO:0043067	regulation of programmed cell death	3505	398	238.48	1967	1.1e-25	0.09144	1.92166e-23	0.454783
GO:0120163	negative regulation of cold-induced ther...	115	12	7.82	1968	0.09179	0.09179	0.280007	0.455828
GO:0002292	T cell differentiation involved in immun...	176	17	11.97	1969	0.09179	0.09179	0.280007	0.455828
GO:0051881	regulation of mitochondrial membrane pot...	176	17	11.97	1970	0.09179	0.09179	0.280007	0.455828
GO:0008544	epidermis development	657	77	44.7	1971	2.4e-06	0.09188	3.93286e-05	0.456044
GO:1902414	protein localization to cell junction	239	22	16.26	1972	0.09244	0.09244	0.281814	0.458358
GO:1905954	positive regulation of lipid localizatio...	239	22	16.26	1973	0.09244	0.09244	0.281814	0.458358
GO:0006643	membrane lipid metabolic process	460	39	31.3	1974	0.09274	0.09274	0.28264	0.459613
GO:0044843	cell cycle G1/S phase transition	553	46	37.63	1975	0.09283	0.09283	0.282826	0.459826
GO:0005979	regulation of glycogen biosynthetic proc...	80	9	5.44	1976	0.09316	0.09316	0.283363	0.460162
GO:0010664	negative regulation of striated muscle c...	80	9	5.44	1977	0.09316	0.09316	0.283363	0.460162
GO:0010962	regulation of glucan biosynthetic proces...	80	9	5.44	1978	0.09316	0.09316	0.283363	0.460162
GO:0071480	cellular response to gamma radiation	80	9	5.44	1979	0.09316	0.09316	0.283363	0.460162
GO:1990868	response to chemokine	164	16	11.16	1980	0.09318	0.09318	0.283363	0.460162
GO:1990869	cellular response to chemokine	164	16	11.16	1981	0.09318	0.09318	0.283363	0.460162
GO:0060291	long-term synaptic potentiation	235	27	15.99	1982	0.00544	0.09382	0.0302728	0.463088
GO:0050857	positive regulation of antigen receptor-...	63	12	4.29	1983	0.00099	0.09424	0.00725481	0.464927
GO:0014031	mesenchymal cell development	215	42	14.63	1984	5.2e-10	0.09450	1.57986e-08	0.465969
GO:0051057	positive regulation of small GTPase medi...	191	25	13	1985	0.00128	0.09471	0.0089894	0.465969
GO:0014046	dopamine secretion	84	15	5.72	1986	0.00050	0.09483	0.00404256	0.465969
GO:0014059	regulation of dopamine secretion	84	15	5.72	1987	0.00050	0.09483	0.00404256	0.465969
GO:0009084	glutamine family amino acid biosynthetic...	36	5	2.45	1988	0.09488	0.09488	0.287996	0.465969
GO:0042118	endothelial cell activation	36	5	2.45	1989	0.09488	0.09488	0.287996	0.465969
GO:0042574	retinal metabolic process	36	5	2.45	1990	0.09488	0.09488	0.287996	0.465969
GO:1903894	regulation of IRE1-mediated unfolded pro...	36	5	2.45	1991	0.09488	0.09488	0.287996	0.465969
GO:1905153	regulation of membrane invagination	36	5	2.45	1992	0.09488	0.09488	0.287996	0.465969
GO:0050433	regulation of catecholamine secretion	119	18	8.1	1993	0.00115	0.09493	0.00823003	0.465981
GO:1903036	positive regulation of response to wound...	191	25	13	1994	0.00128	0.09567	0.0089894	0.469173
GO:1904994	regulation of leukocyte adhesion to vasc...	75	16	5.1	1995	3.7e-05	0.09580	0.000424351	0.469173
GO:0002062	chondrocyte differentiation	298	45	20.28	1996	4.3e-07	0.09581	8.05879e-06	0.469173
GO:0033137	negative regulation of peptidyl-serine p...	69	8	4.69	1997	0.09582	0.09582	0.290489	0.469173
GO:1903959	regulation of anion transmembrane transp...	69	8	4.69	1998	0.09582	0.09582	0.290489	0.469173
GO:0051289	protein homotetramerization	128	13	8.71	1999	0.09609	0.09609	0.291127	0.470259
[truncated: 7,784 more rows]

## Sheet: 1×_All PS_UKN1
GO.ID	Term	Annotated	Significant	Expected	Rank in p.value.elim	p.value.classic	p.value.elim	Adj.P.Classic	Adj.P.Elim
GO:0016477	cell migration	3521	433	262.93	1	9.7e-27	6.2e-10	2.37238e-23	6.06546e-06
GO:0050919	negative chemotaxis	127	33	9.48	2	1.6e-10	5.2e-09	1.59722e-08	2.54358e-05
GO:0072182	regulation of nephron tubule epithelial ...	38	17	2.84	3	4.2e-10	1.1e-08	3.87628e-08	3.5871e-05
GO:0008360	regulation of cell shape	430	65	32.11	4	4.5e-08	4.5e-08	2.68436e-06	0.000110059
GO:0031290	retinal ganglion cell axon guidance	51	17	3.81	5	8.4e-08	8.4e-08	4.77774e-06	0.00016305
GO:0030913	paranodal junction assembly	14	9	1.05	6	1.0e-07	1.0e-07	5.52712e-06	0.00016305
GO:0035987	endodermal cell differentiation	127	28	9.48	7	1.8e-07	1.8e-07	9.31714e-06	0.00023914
GO:0071635	negative regulation of transforming grow...	32	13	2.39	8	2.0e-07	2.0e-07	1.0244e-05	0.00023914
GO:0001764	neuron migration	414	68	30.92	9	7.0e-10	2.2e-07	6.11438e-08	0.00023914
GO:0098609	cell-cell adhesion	2130	250	159.06	10	3.5e-13	5.0e-07	6.34083e-11	0.00048915
GO:0009952	anterior/posterior pattern specification	444	63	33.16	11	7.1e-07	7.1e-07	3.14295e-05	0.000631448
GO:0014741	negative regulation of muscle hypertroph...	77	20	5.75	12	6.3e-07	1.1e-06	2.81429e-05	0.000896775
GO:0030199	collagen fibril organization	155	30	11.57	13	1.3e-06	1.3e-06	5.38894e-05	0.0009783
GO:0010718	positive regulation of epithelial to mes...	128	26	9.56	14	2.5e-06	2.5e-06	9.55371e-05	0.00158974
GO:0048514	blood vessel morphogenesis	1592	195	118.88	15	4.1e-12	2.5e-06	5.81309e-10	0.00158974
GO:0048286	lung alveolus development	113	24	8.44	16	2.6e-06	2.6e-06	9.85884e-05	0.00158974
GO:0050957	equilibrioception	19	9	1.42	17	3.3e-06	3.3e-06	0.000117824	0.00189905
GO:0043569	negative regulation of insulin-like grow...	15	8	1.12	18	3.8e-06	3.8e-06	0.000132297	0.0020653
GO:0007155	cell adhesion	3665	406	273.68	19	7.4e-17	4.7e-06	2.58551e-14	0.00242001
GO:0043588	skin development	541	88	40.4	20	4.0e-12	5.9e-06	5.75471e-10	0.00288599
GO:0043568	positive regulation of insulin-like grow...	36	12	2.69	21	6.7e-06	6.7e-06	0.00022219	0.00301997
GO:0007411	axon guidance	560	101	41.82	22	1.1e-16	7.0e-06	3.5871e-14	0.00301997
GO:0022614	membrane to membrane docking	16	8	1.19	23	7.1e-06	7.1e-06	0.000233085	0.00301997
GO:0038095	Fc-epsilon receptor signaling pathway	68	17	5.08	24	7.5e-06	7.5e-06	0.000242955	0.00305719
GO:0033148	positive regulation of intracellular est...	31	11	2.31	25	8.2e-06	8.2e-06	0.000261305	0.00320882
GO:0042060	wound healing	1137	152	84.91	26	1.6e-12	8.9e-06	2.52465e-10	0.0033488
GO:0060021	roof of mouth development	217	35	16.2	27	1.3e-05	1.3e-05	0.000396196	0.00471033
GO:0045669	positive regulation of osteoblast differ...	165	29	12.32	28	1.4e-05	1.4e-05	0.000421422	0.0048915
GO:0051964	negative regulation of synapse assembly	13	7	0.97	29	1.5e-05	1.5e-05	0.000444682	0.0048915
GO:0003148	outflow tract septum morphogenesis	86	19	6.42	30	1.5e-05	1.5e-05	0.000444682	0.0048915
GO:0099550	trans-synaptic signaling, modulating syn...	33	11	2.46	31	1.6e-05	1.6e-05	0.000464475	0.0048915
GO:0070166	enamel mineralization	58	15	4.33	32	1.6e-05	1.6e-05	0.000464475	0.0048915
GO:2000643	positive regulation of early endosome to...	28	10	2.09	33	2.0e-05	2.0e-05	0.000570437	0.00592909
GO:0031069	hair follicle morphogenesis	74	17	5.53	34	2.5e-05	2.5e-05	0.000694815	0.00637033
GO:0001755	neural crest cell migration	126	30	9.41	35	1.0e-08	2.6e-05	6.70068e-07	0.00637033
GO:0007229	integrin-mediated signaling pathway	289	42	21.58	36	2.7e-05	2.7e-05	0.000746161	0.00637033
GO:0003184	pulmonary valve morphogenesis	47	13	3.51	37	2.7e-05	2.7e-05	0.000746161	0.00637033
GO:0060838	lymphatic endothelial cell fate commitme...	14	7	1.05	38	2.8e-05	2.8e-05	0.000758792	0.00637033
GO:1904783	positive regulation of NMDA glutamate re...	14	7	1.05	39	2.8e-05	2.8e-05	0.000758792	0.00637033
GO:0016199	axon midline choice point recognition	10	6	0.75	40	2.8e-05	2.8e-05	0.000758792	0.00637033
GO:1903285	positive regulation of hydrogen peroxide...	10	6	0.75	41	2.8e-05	2.8e-05	0.000758792	0.00637033
GO:1904693	midbrain morphogenesis	10	6	0.75	42	2.8e-05	2.8e-05	0.000758792	0.00637033
GO:1901166	neural crest cell migration involved in ...	29	10	2.17	43	2.8e-05	2.8e-05	0.000758792	0.00637033
GO:0060037	pharyngeal system development	65	18	4.85	44	8.2e-07	2.9e-05	3.59734e-05	0.00644789
GO:0000122	negative regulation of transcription by ...	2311	224	172.57	45	3.0e-05	3.0e-05	0.000806291	0.006522
GO:0007413	axonal fasciculation	61	15	4.56	46	3.2e-05	3.2e-05	0.000853014	0.00680557
GO:0030335	positive regulation of cell migration	1371	161	102.38	47	6.6e-09	3.4e-05	4.67883e-07	0.00707706
GO:0045747	positive regulation of Notch signaling p...	123	23	9.19	48	3.7e-05	3.7e-05	0.000980951	0.00754106
GO:0048843	negative regulation of axon extension in...	62	15	4.63	49	3.9e-05	3.9e-05	0.00102564	0.00778647
GO:2001223	negative regulation of neuron migration	30	10	2.24	50	4.0e-05	4.0e-05	0.00104352	0.0078264
GO:0048013	ephrin receptor signaling pathway	158	27	11.8	51	4.4e-05	4.4e-05	0.00113876	0.00827792
GO:0001525	angiogenesis	1349	149	100.74	52	9.8e-07	4.4e-05	4.20497e-05	0.00827792
GO:0072178	nephric duct morphogenesis	25	9	1.87	53	4.8e-05	4.8e-05	0.0012134	0.00853789
GO:0060087	relaxation of vascular associated smooth...	15	7	1.12	54	4.8e-05	4.8e-05	0.0012134	0.00853789
GO:0070445	regulation of oligodendrocyte progenitor...	15	7	1.12	55	4.8e-05	4.8e-05	0.0012134	0.00853789
GO:0007169	transmembrane receptor protein tyrosine ...	1623	195	121.2	56	2.2e-11	5.1e-05	2.75931e-09	0.00890952
GO:0001759	organ induction	47	15	3.51	57	9.1e-07	5.4e-05	3.92182e-05	0.00899405
GO:0042472	inner ear morphogenesis	217	37	16.2	58	2.0e-06	5.5e-05	7.88952e-05	0.00899405
GO:0045736	negative regulation of cyclin-dependent ...	71	16	5.3	59	5.5e-05	5.5e-05	0.00135533	0.00899405
GO:0046580	negative regulation of Ras protein signa...	143	25	10.68	60	5.6e-05	5.6e-05	0.0013765	0.00899405
GO:0048563	post-embryonic animal organ morphogenesi...	23	10	1.72	61	2.5e-06	5.7e-05	9.55371e-05	0.00899405
GO:0071526	semaphorin-plexin signaling pathway	118	22	8.81	62	5.7e-05	5.7e-05	0.00139757	0.00899405
GO:0030513	positive regulation of BMP signaling pat...	87	18	6.5	63	6.5e-05	6.5e-05	0.0015779	0.0100936
GO:0048665	neuron fate specification	65	15	4.85	64	7.0e-05	7.0e-05	0.00168672	0.0107002
GO:0022038	corpus callosum development	38	11	2.84	65	7.2e-05	7.2e-05	0.00172641	0.0108366
GO:0021871	forebrain regionalization	45	17	3.36	66	9.7e-09	7.9e-05	6.54449e-07	0.0116812
GO:0035542	regulation of SNARE complex assembly	16	7	1.19	67	8.0e-05	8.0e-05	0.00190423	0.0116812
GO:0010719	negative regulation of epithelial to mes...	81	17	6.05	68	8.5e-05	8.5e-05	0.00199893	0.0122288
GO:0008284	positive regulation of cell population p...	2212	255	165.18	69	1.4e-12	9.1e-05	2.2827e-10	0.0129022
GO:0007156	homophilic cell adhesion via plasma memb...	325	44	24.27	70	9.6e-05	9.6e-05	0.00218411	0.0132277
GO:0048662	negative regulation of smooth muscle cel...	139	24	10.38	71	9.6e-05	9.6e-05	0.00218411	0.0132277
GO:0014745	negative regulation of muscle adaptation	33	10	2.46	72	9.9e-05	9.9e-05	0.00222847	0.0134014
GO:0008544	epidermis development	657	100	49.06	73	8.1e-12	0.00010	1.10059e-09	0.0134014
GO:0055088	lipid homeostasis	356	47	26.58	74	0.00011	0.00011	0.00241285	0.0137965
GO:0060173	limb development	467	68	34.87	75	9.8e-08	0.00011	5.44735e-06	0.0137965
GO:0002064	epithelial cell development	569	83	42.49	76	3.7e-09	0.00011	2.78439e-07	0.0137965
GO:0034136	negative regulation of toll-like recepto...	12	6	0.9	77	0.00011	0.00011	0.00241285	0.0137965
GO:0048170	positive regulation of long-term neurona...	12	6	0.9	78	0.00011	0.00011	0.00241285	0.0137965
GO:0048593	camera-type eye morphogenesis	302	44	22.55	79	1.6e-05	0.00013	0.000464475	0.0158974
GO:0044691	tooth eruption	17	7	1.27	80	0.00013	0.00013	0.00279514	0.0158974
GO:0002726	positive regulation of T cell cytokine p...	55	13	4.11	81	0.00016	0.00016	0.00336619	0.0193244
GO:0021879	forebrain neuron differentiation	118	21	8.81	82	0.00017	0.00017	0.00353853	0.019566
GO:0060056	mammary gland involution	23	8	1.72	83	0.00017	0.00017	0.00353853	0.019566
GO:0061303	cornea development in camera-type eye	23	8	1.72	84	0.00017	0.00017	0.00353853	0.019566
GO:0001501	skeletal system development	1308	146	97.67	85	6.9e-07	0.00017	3.0683e-05	0.019566
GO:0001656	metanephros development	204	35	15.23	86	3.3e-06	0.00019	0.000117824	0.020653
GO:1904754	positive regulation of vascular associat...	63	14	4.7	87	0.00019	0.00019	0.00388052	0.020653
GO:0071694	maintenance of protein location in extra...	13	6	0.97	88	0.00019	0.00019	0.00388052	0.020653
GO:1902731	negative regulation of chondrocyte proli...	13	6	0.97	89	0.00019	0.00019	0.00388052	0.020653
GO:0008217	regulation of blood pressure	432	59	32.26	90	5.3e-06	0.00019	0.000181293	0.020653
GO:0021631	optic nerve morphogenesis	18	7	1.34	91	0.00020	0.00020	0.00406778	0.0210387
GO:0048339	paraxial mesoderm development	49	12	3.66	92	0.00020	0.00020	0.00406778	0.0210387
GO:0032835	glomerulus development	170	35	12.69	93	3.5e-08	0.00020	2.10064e-06	0.0210387
GO:0016339	calcium-dependent cell-cell adhesion via...	87	17	6.5	94	0.00021	0.00021	0.00422722	0.0218556
GO:0051965	positive regulation of synapse assembly	112	20	8.36	95	0.00022	0.00022	0.00440135	0.0226554
GO:0050728	negative regulation of inflammatory resp...	299	40	22.33	96	0.00025	0.00025	0.0048915	0.0249566
GO:0060395	SMAD protein signal transduction	221	36	16.5	97	8.0e-06	0.00025	0.000255765	0.0249566
GO:0055010	ventricular cardiac muscle tissue morpho...	113	20	8.44	98	0.00025	0.00025	0.0048915	0.0249566
GO:0071902	positive regulation of protein serine/th...	518	69	38.68	99	2.2e-06	0.00026	8.57474e-05	0.0254358
GO:0001701	in utero embryonic development	910	103	67.95	100	1.7e-05	0.00026	0.000490593	0.0254358
GO:0090557	establishment of endothelial intestinal ...	37	10	2.76	101	0.00028	0.00028	0.0053922	0.0271212
GO:0006970	response to osmotic stress	204	30	15.23	102	0.00029	0.00029	0.00553035	0.0272795
GO:0050772	positive regulation of axonogenesis	223	32	16.65	103	0.00029	0.00029	0.00553035	0.0272795
GO:0050812	regulation of acyl-CoA biosynthetic proc...	19	7	1.42	104	0.00029	0.00029	0.00553035	0.0272795
GO:0048709	oligodendrocyte differentiation	233	33	17.4	105	0.00030	0.00030	0.00564404	0.027429
GO:0001709	cell fate determination	106	19	7.92	106	0.00030	0.00030	0.00564404	0.027429
GO:0048639	positive regulation of developmental gro...	445	54	33.23	107	0.00030	0.00030	0.00564404	0.027429
GO:1904237	positive regulation of substrate-depende...	14	6	1.05	108	0.00031	0.00031	0.00577663	0.0278232
GO:2000647	negative regulation of stem cell prolife...	14	6	1.05	109	0.00031	0.00031	0.00577663	0.0278232
GO:0046889	positive regulation of lipid biosyntheti...	196	29	14.64	110	0.00032	0.00032	0.00588451	0.0284596
GO:0044342	type B pancreatic cell proliferation	45	11	3.36	111	0.00037	0.00037	0.00666613	0.03261
GO:0150104	transport across blood-brain barrier	246	34	18.37	112	0.00038	0.00038	0.00679623	0.0328589
GO:0030514	negative regulation of BMP signaling pat...	108	19	8.06	113	0.00039	0.00039	0.00696235	0.0328589
GO:0009798	axis specification	201	33	15.01	114	1.6e-05	0.00039	0.000464475	0.0328589
GO:0071560	cellular response to transforming growth...	647	80	48.31	115	6.5e-06	0.00041	0.000217029	0.0328589
GO:0021781	glial cell fate commitment	32	9	2.39	116	0.00041	0.00041	0.00725322	0.0328589
GO:0031340	positive regulation of vesicle fusion	32	9	2.39	117	0.00041	0.00041	0.00725322	0.0328589
GO:0060707	trophoblast giant cell differentiation	32	9	2.39	118	0.00041	0.00041	0.00725322	0.0328589
GO:0001951	intestinal D-glucose absorption	10	5	0.75	119	0.00042	0.00042	0.00727232	0.0328589
GO:0038028	insulin receptor signaling pathway via p...	10	5	0.75	120	0.00042	0.00042	0.00727232	0.0328589
GO:0072107	positive regulation of ureteric bud form...	10	5	0.75	121	0.00042	0.00042	0.00727232	0.0328589
GO:1902896	terminal web assembly	10	5	0.75	122	0.00042	0.00042	0.00727232	0.0328589
GO:1903801	L-leucine import across plasma membrane	10	5	0.75	123	0.00042	0.00042	0.00727232	0.0328589
GO:1904904	regulation of endothelial cell-matrix ad...	10	5	0.75	124	0.00042	0.00042	0.00727232	0.0328589
GO:2000468	regulation of peroxidase activity	10	5	0.75	125	0.00042	0.00042	0.00727232	0.0328589
GO:0045446	endothelial cell differentiation	290	50	21.66	126	2.5e-08	0.00043	1.53821e-06	0.0328589
GO:0050869	negative regulation of B cell activation	84	16	6.27	127	0.00044	0.00044	0.00748612	0.0328589
GO:0030033	microvillus assembly	53	12	3.96	128	0.00044	0.00044	0.00748612	0.0328589
GO:0060068	vagina development	26	8	1.94	129	0.00044	0.00044	0.00748612	0.0328589
GO:0072378	blood coagulation, fibrin clot formation	26	8	1.94	130	0.00044	0.00044	0.00748612	0.0328589
GO:0099545	trans-synaptic signaling by trans-synapt...	26	8	1.94	131	0.00044	0.00044	0.00748612	0.0328589
GO:0060742	epithelial cell differentiation involved...	39	10	2.91	132	0.00045	0.00045	0.00761652	0.0333511
GO:0006144	purine nucleobase metabolic process	46	11	3.44	133	0.00046	0.00046	0.00777233	0.0338359
GO:0008585	female gonad development	240	33	17.92	134	0.00051	0.00051	0.00849971	0.036958
GO:1902742	apoptotic process involved in developmen...	97	24	7.24	135	1.3e-07	0.00051	6.98786e-06	0.036958
GO:0046620	regulation of organ growth	270	36	20.16	136	0.00053	0.00053	0.00877325	0.0381249
GO:0035108	limb morphogenesis	384	51	28.68	137	4.7e-05	0.00056	0.00120683	0.0399889
GO:0060384	innervation	62	13	4.63	138	0.00057	0.00057	0.00940356	0.040408
GO:0010614	negative regulation of cardiac muscle hy...	70	14	5.23	139	0.00058	0.00058	0.00952037	0.0408212
GO:0002576	platelet degranulation	21	7	1.57	140	0.00059	0.00059	0.00958799	0.040936
GO:0035581	sequestering of extracellular ligand fro...	21	7	1.57	141	0.00059	0.00059	0.00958799	0.040936
GO:0032332	positive regulation of chondrocyte diffe...	55	12	4.11	142	0.00063	0.00063	0.0101537	0.0434035
GO:0016024	CDP-diacylglycerol biosynthetic process	34	9	2.54	143	0.00067	0.00067	0.0107101	0.0458364
GO:0018149	peptide cross-linking	71	14	5.3	144	0.00068	0.00068	0.0108346	0.0461975
GO:0086100	endothelin receptor signaling pathway	16	6	1.19	145	0.00072	0.00072	0.0113793	0.046374
GO:0021978	telencephalon regionalization	22	10	1.64	146	1.5e-06	0.00072	6.06384e-05	0.046374
GO:0015827	tryptophan transport	11	5	0.82	147	0.00073	0.00073	0.0113901	0.046374
GO:0021796	cerebral cortex regionalization	11	5	0.82	148	0.00073	0.00073	0.0113901	0.046374
GO:0032596	protein transport into membrane raft	11	5	0.82	149	0.00073	0.00073	0.0113901	0.046374
GO:1900193	regulation of oocyte maturation	11	5	0.82	150	0.00073	0.00073	0.0113901	0.046374
GO:1902263	apoptotic process involved in embryonic ...	11	5	0.82	151	0.00073	0.00073	0.0113901	0.046374
GO:1904273	L-alanine import across plasma membrane	11	5	0.82	152	0.00073	0.00073	0.0113901	0.046374
GO:1904798	positive regulation of core promoter bin...	11	5	0.82	153	0.00073	0.00073	0.0113901	0.046374
GO:2000670	positive regulation of dendritic cell ap...	11	5	0.82	154	0.00073	0.00073	0.0113901	0.046374
GO:0060513	prostatic bud formation	28	8	2.09	155	0.00077	0.00077	0.0119951	0.0485994
GO:1905606	regulation of presynapse assembly	72	14	5.38	156	0.00079	0.00079	0.0122094	0.0492226
GO:0035095	behavioral response to nicotine	22	7	1.64	157	0.00080	0.00080	0.0122479	0.0492226
GO:1902966	positive regulation of protein localizat...	22	7	1.64	158	0.00080	0.00080	0.0122479	0.0492226
GO:2000096	positive regulation of Wnt signaling pat...	22	7	1.64	159	0.00080	0.00080	0.0122479	0.0492226
GO:0001657	ureteric bud development	231	40	17.25	160	5.3e-07	0.00085	2.41162e-05	0.0519722
GO:0042476	odontogenesis	329	52	24.57	161	2.4e-07	0.00090	1.21654e-05	0.0546876
GO:0007416	synapse assembly	415	68	30.99	162	7.8e-10	0.00097	6.69363e-08	0.0585772
GO:0002088	lens development in camera-type eye	192	30	14.34	163	9.6e-05	0.00098	0.00218411	0.058818
GO:0072015	glomerular visceral epithelial cell deve...	29	8	2.17	164	0.00099	0.00099	0.0146745	0.0590559
GO:0003176	aortic valve development	82	15	6.12	165	0.00101	0.00101	0.0149032	0.0598838
GO:0048485	sympathetic nervous system development	78	18	5.82	166	1.4e-05	0.00102	0.000421422	0.0601124
GO:0001921	positive regulation of receptor recyclin...	43	10	3.21	167	0.00103	0.00103	0.0151072	0.0603383
GO:0033239	negative regulation of cellular amine me...	23	7	1.72	168	0.00108	0.00108	0.0156296	0.0625186
GO:0072307	regulation of metanephric nephron tubule...	23	7	1.72	169	0.00108	0.00108	0.0156296	0.0625186
GO:0051154	negative regulation of striated muscle c...	83	15	6.2	170	0.00115	0.00115	0.0164692	0.064304
GO:0003250	regulation of cell proliferation involve...	12	5	0.9	171	0.00117	0.00117	0.0164692	0.064304
GO:0003278	apoptotic process involved in heart morp...	12	5	0.9	172	0.00117	0.00117	0.0164692	0.064304
GO:0007352	zygotic specification of dorsal/ventral ...	12	5	0.9	173	0.00117	0.00117	0.0164692	0.064304
GO:0042264	peptidyl-aspartic acid hydroxylation	12	5	0.9	174	0.00117	0.00117	0.0164692	0.064304
GO:0042723	thiamine-containing compound metabolic p...	12	5	0.9	175	0.00117	0.00117	0.0164692	0.064304
GO:0060431	primary lung bud formation	12	5	0.9	176	0.00117	0.00117	0.0164692	0.064304
GO:1904464	regulation of matrix metallopeptidase se...	12	5	0.9	177	0.00117	0.00117	0.0164692	0.064304
GO:2000683	regulation of cellular response to X-ray	12	5	0.9	178	0.00117	0.00117	0.0164692	0.064304
GO:0071320	cellular response to cAMP	127	20	9.48	179	0.00118	0.00118	0.0165623	0.0644913
GO:0032703	negative regulation of interleukin-2 pro...	67	13	5	180	0.00122	0.00122	0.0170504	0.0659407
GO:0050768	negative regulation of neurogenesis	356	52	26.58	181	2.7e-06	0.00122	0.000101593	0.0659407
GO:0035112	genitalia morphogenesis	30	8	2.24	182	0.00126	0.00126	0.0175343	0.0677285
GO:2000725	regulation of cardiac muscle cell differ...	37	9	2.76	183	0.00130	0.00130	0.0179885	0.0694967
GO:1905332	positive regulation of morphogenesis of ...	78	18	5.82	184	1.4e-05	0.00139	0.000421422	0.0739042
GO:0006706	steroid catabolic process	60	12	4.48	185	0.00141	0.00141	0.0192385	0.0740195
GO:0030501	positive regulation of bone mineralizati...	102	17	7.62	186	0.00142	0.00142	0.019348	0.0740195
GO:0031915	positive regulation of synaptic plastici...	24	7	1.79	187	0.00143	0.00143	0.0194032	0.0740195
GO:0032808	lacrimal gland development	24	7	1.79	188	0.00143	0.00143	0.0194032	0.0740195
GO:0045136	development of secondary sexual characte...	24	7	1.79	189	0.00143	0.00143	0.0194032	0.0740195
GO:0006657	CDP-choline pathway	18	6	1.34	190	0.00146	0.00146	0.0196467	0.0743916
GO:0007161	calcium-independent cell-matrix adhesion	18	6	1.34	191	0.00146	0.00146	0.0196467	0.0743916
GO:0032910	regulation of transforming growth factor...	18	6	1.34	192	0.00146	0.00146	0.0196467	0.0743916
GO:0007420	brain development	1872	222	139.79	193	3.0e-12	0.00148	4.44682e-10	0.0750199
GO:0046513	ceramide biosynthetic process	148	22	11.05	194	0.00150	0.00150	0.0201296	0.0756418
GO:0071363	cellular response to growth factor stimu...	1727	203	128.96	195	5.9e-11	0.00151	6.87139e-09	0.0757555
GO:0045597	positive regulation of cell differentiat...	2126	255	158.76	196	1.7e-14	0.00154	3.8677e-12	0.0768664
GO:1903779	regulation of cardiac conduction	77	14	5.75	197	0.00156	0.00156	0.0208206	0.0774694
GO:0001658	branching involved in ureteric bud morph...	130	20	9.71	198	0.00158	0.00158	0.0210015	0.0777749
GO:0044090	positive regulation of vacuole organizat...	38	9	2.84	199	0.00159	0.00159	0.0210202	0.0777749
GO:0030178	negative regulation of Wnt signaling pat...	413	48	30.84	200	0.00159	0.00159	0.0210202	0.0777749
GO:2000179	positive regulation of neural precursor ...	117	22	8.74	201	5.0e-05	0.00161	0.00125746	0.0783613
GO:0009954	proximal/distal pattern formation	69	13	5.15	202	0.00162	0.00162	0.0213304	0.0784577
GO:0034446	substrate adhesion-dependent cell spread...	319	39	23.82	203	0.00169	0.00169	0.0221626	0.0806985
GO:0010596	negative regulation of endothelial cell ...	159	23	11.87	204	0.00172	0.00172	0.0224656	0.0806985
GO:0030890	positive regulation of B cell proliferat...	95	16	7.09	205	0.00173	0.00173	0.0225661	0.0806985
GO:0048592	eye morphogenesis	386	61	28.82	206	2.3e-08	0.00175	1.42411e-06	0.0806985
GO:0032410	negative regulation of transporter activ...	198	27	14.79	207	0.00177	0.00177	0.0228611	0.0806985
GO:0045444	fat cell differentiation	579	63	43.24	208	0.00178	0.00178	0.0228611	0.0806985
GO:0021798	forebrain dorsal/ventral pattern formati...	13	5	0.97	209	0.00179	0.00179	0.0228611	0.0806985
GO:0033278	cell proliferation in midbrain	13	5	0.97	210	0.00179	0.00179	0.0228611	0.0806985
GO:0045726	positive regulation of integrin biosynth...	13	5	0.97	211	0.00179	0.00179	0.0228611	0.0806985
GO:0061304	retinal blood vessel morphogenesis	13	5	0.97	212	0.00179	0.00179	0.0228611	0.0806985
GO:0070495	negative regulation of thrombin-activate...	13	5	0.97	213	0.00179	0.00179	0.0228611	0.0806985
GO:0072197	ureter morphogenesis	13	5	0.97	214	0.00179	0.00179	0.0228611	0.0806985
GO:0097070	ductus arteriosus closure	13	5	0.97	215	0.00179	0.00179	0.0228611	0.0806985
GO:1905599	positive regulation of low-density lipop...	13	5	0.97	216	0.00179	0.00179	0.0228611	0.0806985
GO:0003084	positive regulation of systemic arterial...	46	10	3.44	217	0.00179	0.00179	0.0228611	0.0806985
GO:0010975	regulation of neuron projection developm...	1167	140	87.15	218	1.8e-08	0.00185	1.14347e-06	0.0821073
GO:0038007	netrin-activated signaling pathway	25	7	1.87	219	0.00186	0.00186	0.0236317	0.0821073
GO:1901862	negative regulation of muscle tissue dev...	25	7	1.87	220	0.00186	0.00186	0.0236317	0.0821073
GO:1904705	regulation of vascular associated smooth...	160	23	11.95	221	0.00187	0.00187	0.0236665	0.0821073
GO:0008608	attachment of spindle microtubules to ki...	87	15	6.5	222	0.00187	0.00187	0.0236665	0.0821073
GO:0010885	regulation of cholesterol storage	54	11	4.03	223	0.00188	0.00188	0.0236706	0.0821073
GO:0036035	osteoclast development	54	11	4.03	224	0.00188	0.00188	0.0236706	0.0821073
GO:0060122	inner ear receptor cell stereocilium org...	62	12	4.63	225	0.00189	0.00189	0.0237354	0.0821772
GO:0021772	olfactory bulb development	62	15	4.63	226	3.9e-05	0.00191	0.00102564	0.0826793
GO:0001706	endoderm formation	146	34	10.9	227	2.0e-09	0.00193	1.60377e-07	0.083177
GO:0098840	protein transport along microtubule	32	8	2.39	228	0.00198	0.00198	0.0247071	0.0839742
GO:0009953	dorsal/ventral pattern formation	170	34	12.69	229	1.1e-07	0.00199	5.9785e-06	0.0839742
GO:0003344	pericardium morphogenesis	19	6	1.42	230	0.00200	0.00200	0.0248299	0.0839742
GO:0046085	adenosine metabolic process	19	6	1.42	231	0.00200	0.00200	0.0248299	0.0839742
GO:1901388	regulation of transforming growth factor...	19	6	1.42	232	0.00200	0.00200	0.0248299	0.0839742
GO:0002526	acute inflammatory response	260	33	19.42	233	0.00200	0.00200	0.0248299	0.0839742
GO:0060041	retina development in camera-type eye	378	48	28.23	234	0.00023	0.00203	0.00456408	0.0848696
GO:0061436	establishment of skin barrier	47	10	3.51	235	0.00213	0.00213	0.0261781	0.0886714
GO:0009880	embryonic pattern specification	174	28	12.99	236	9.6e-05	0.00216	0.00218411	0.0895393
GO:1904888	cranial skeletal system development	191	26	14.26	237	0.00218	0.00218	0.026692	0.0899871
GO:0001782	B cell homeostasis	80	14	5.97	238	0.00227	0.00227	0.0275868	0.0933084
GO:0000902	cell morphogenesis	2654	323	198.19	239	3.8e-19	0.00236	2.0653e-16	0.096602
GO:0042416	dopamine biosynthetic process	26	7	1.94	240	0.00238	0.00238	0.0285338	0.0966122
GO:0045605	negative regulation of epidermal cell di...	26	7	1.94	241	0.00238	0.00238	0.0285338	0.0966122
GO:0060070	canonical Wnt signaling pathway	790	81	58.99	242	0.00240	0.00240	0.0287383	0.0970215
GO:0048148	behavioral response to cocaine	33	8	2.46	243	0.00245	0.00245	0.0291941	0.0982309
GO:1903431	positive regulation of cell maturation	33	8	2.46	244	0.00245	0.00245	0.0291941	0.0982309
GO:0048646	anatomical structure formation involved ...	2779	333	207.52	245	1.1e-18	0.00247	5.38065e-16	0.0986254
GO:0048864	stem cell development	225	46	16.8	246	3.4e-10	0.00248	3.19829e-08	0.0986254
GO:2001014	regulation of skeletal muscle cell diffe...	56	11	4.18	247	0.00255	0.00255	0.0302384	0.100591
GO:1905562	regulation of vascular endothelial cell ...	81	14	6.05	248	0.00255	0.00255	0.0302384	0.100591
GO:0008283	cell population proliferation	4548	476	339.62	249	2.6e-15	0.00257	7.0655e-13	0.100973
GO:0051896	regulation of protein kinase B signaling	411	52	30.69	250	0.00014	0.00260	0.00297743	0.101728
GO:0061044	negative regulation of vascular wound he...	14	5	1.05	251	0.00261	0.00261	0.0308005	0.101728
GO:1901031	regulation of response to reactive oxyge...	90	15	6.72	252	0.00264	0.00264	0.0310796	0.102017
GO:0006551	leucine metabolic process	20	6	1.49	253	0.00268	0.00268	0.0311383	0.102017
GO:0033564	anterior/posterior axon guidance	20	6	1.49	254	0.00268	0.00268	0.0311383	0.102017
GO:0045607	regulation of inner ear auditory recepto...	20	6	1.49	255	0.00268	0.00268	0.0311383	0.102017
GO:2000617	positive regulation of histone H3-K9 ace...	20	6	1.49	256	0.00268	0.00268	0.0311383	0.102017
GO:0001570	vasculogenesis	184	25	13.74	257	0.00268	0.00268	0.0311383	0.102017
GO:0070373	negative regulation of ERK1 and ERK2 cas...	204	27	15.23	258	0.00271	0.00271	0.0314122	0.102759
GO:0014033	neural crest cell differentiation	235	47	17.55	259	4.7e-10	0.00273	4.25742e-08	0.103098
GO:0046942	carboxylic acid transport	582	66	43.46	260	0.00048	0.00274	0.00806845	0.103098
GO:0038063	collagen-activated tyrosine kinase recep...	41	9	3.06	261	0.00279	0.00279	0.0321491	0.104577
GO:0010862	positive regulation of pathway-restricte...	127	19	9.48	262	0.00282	0.00282	0.0323804	0.105298
GO:2000272	negative regulation of signaling recepto...	137	20	10.23	263	0.00298	0.00298	0.0337693	0.109425
GO:0072659	protein localization to plasma membrane	774	82	57.8	264	0.00090	0.00299	0.0135249	0.109425
GO:1904753	negative regulation of vascular associat...	34	8	2.54	265	0.00300	0.00300	0.0337693	0.109425
GO:0006012	galactose metabolic process	27	7	2.02	266	0.00301	0.00301	0.0337693	0.109425
GO:0006702	androgen biosynthetic process	27	7	2.02	267	0.00301	0.00301	0.0337693	0.109425
GO:0018158	protein oxidation	27	7	2.02	268	0.00301	0.00301	0.0337693	0.109425
GO:0021559	trigeminal nerve development	27	7	2.02	269	0.00301	0.00301	0.0337693	0.109425
GO:0017015	regulation of transforming growth factor...	319	38	23.82	270	0.00302	0.00302	0.0338427	0.109425
GO:1990138	neuron projection extension	447	59	33.38	271	1.5e-05	0.00310	0.000444682	0.111909
GO:0042593	glucose homeostasis	594	63	44.36	272	0.00322	0.00322	0.0355144	0.115389
GO:0060674	placenta blood vessel development	83	14	6.2	273	0.00322	0.00322	0.0355144	0.115389
GO:0032091	negative regulation of protein binding	237	30	17.7	274	0.00324	0.00324	0.0356947	0.115682
GO:2000243	positive regulation of reproductive proc...	167	23	12.47	275	0.00326	0.00326	0.0358747	0.115973
GO:0003272	endocardial cushion formation	66	12	4.93	276	0.00328	0.00328	0.0360137	0.116195
GO:0032467	positive regulation of cytokinesis	101	16	7.54	277	0.00329	0.00329	0.036083	0.116195
GO:0014912	negative regulation of smooth muscle cel...	84	18	6.27	278	4.0e-05	0.00339	0.00104352	0.119219
GO:0070102	interleukin-6-mediated signaling pathway	58	11	4.33	279	0.00340	0.00340	0.0370816	0.119219
GO:0032098	regulation of appetite	50	10	3.73	280	0.00344	0.00344	0.0374344	0.120191
GO:0072112	glomerular visceral epithelial cell diff...	50	14	3.73	281	1.2e-05	0.00348	0.00036917	0.121156
GO:0000395	mRNA 5'-splice site recognition	21	6	1.57	282	0.00352	0.00352	0.0379671	0.121254
GO:0002315	marginal zone B cell differentiation	21	6	1.57	283	0.00352	0.00352	0.0379671	0.121254
GO:2000698	positive regulation of epithelial cell d...	21	6	1.57	284	0.00352	0.00352	0.0379671	0.121254
GO:0048015	phosphatidylinositol-mediated signaling	463	51	34.57	285	0.00357	0.00357	0.0384217	0.122545
GO:0030216	keratinocyte differentiation	249	31	18.59	286	0.00360	0.00360	0.038702	0.122872
GO:0051660	establishment of centrosome localization	35	8	2.61	287	0.00363	0.00363	0.0388537	0.122872
GO:0061549	sympathetic ganglion development	35	8	2.61	288	0.00363	0.00363	0.0388537	0.122872
GO:0045923	positive regulation of fatty acid metabo...	93	15	6.94	289	0.00365	0.00365	0.0389825	0.122872
GO:0006564	L-serine biosynthetic process	15	5	1.12	290	0.00368	0.00368	0.0390471	0.122872
GO:0032483	regulation of Rab protein signal transdu...	15	5	1.12	291	0.00368	0.00368	0.0390471	0.122872
GO:0033590	response to cobalamin	15	5	1.12	292	0.00368	0.00368	0.0390471	0.122872
GO:0040009	regulation of growth rate	15	5	1.12	293	0.00368	0.00368	0.0390471	0.122872
GO:0021510	spinal cord development	229	29	17.1	294	0.00373	0.00373	0.0394493	0.124118
GO:0007379	segment specification	28	7	2.09	295	0.00376	0.00376	0.039638	0.124182
GO:0030007	cellular potassium ion homeostasis	28	7	2.09	296	0.00376	0.00376	0.039638	0.124182
GO:0006814	sodium ion transport	542	58	40.47	297	0.00377	0.00377	0.0397007	0.124182
GO:0031532	actin cytoskeleton reorganization	292	35	21.81	298	0.00388	0.00388	0.0406839	0.127376
GO:0002223	stimulatory C-type lectin receptor signa...	59	11	4.41	299	0.00391	0.00391	0.040867	0.127932
GO:2000146	negative regulation of cell motility	778	107	58.1	300	6.7e-10	0.00396	5.95874e-08	0.129136
GO:0035019	somatic stem cell population maintenance	103	16	7.69	301	0.00402	0.00402	0.0417491	0.130657
GO:1903579	negative regulation of ATP metabolic pro...	68	12	5.08	302	0.00422	0.00422	0.0435029	0.136703
GO:0010838	positive regulation of keratinocyte prol...	36	8	2.69	303	0.00437	0.00437	0.0448131	0.138925
GO:0003177	pulmonary valve development	57	17	4.26	304	5.2e-07	0.00446	2.37718e-05	0.138925
GO:1900273	positive regulation of long-term synapti...	60	11	4.48	305	0.00447	0.00447	0.0452676	0.138925
GO:0021935	cerebellar granule cell precursor tangen...	10	4	0.75	306	0.00452	0.00452	0.0452676	0.138925
GO:0035799	ureter maturation	10	4	0.75	307	0.00452	0.00452	0.0452676	0.138925
GO:0048631	regulation of skeletal muscle tissue gro...	10	4	0.75	308	0.00452	0.00452	0.0452676	0.138925
GO:0060748	tertiary branching involved in mammary g...	10	4	0.75	309	0.00452	0.00452	0.0452676	0.138925
GO:0071205	protein localization to juxtaparanode re...	10	4	0.75	310	0.00452	0.00452	0.0452676	0.138925
GO:1902339	positive regulation of apoptotic process...	10	4	0.75	311	0.00452	0.00452	0.0452676	0.138925
GO:1905653	positive regulation of artery morphogene...	10	4	0.75	312	0.00452	0.00452	0.0452676	0.138925
GO:0010750	positive regulation of nitric oxide medi...	22	6	1.64	313	0.00453	0.00453	0.0452676	0.138925
GO:0010891	negative regulation of sequestering of t...	22	6	1.64	314	0.00453	0.00453	0.0452676	0.138925
GO:0015816	glycine transport	22	6	1.64	315	0.00453	0.00453	0.0452676	0.138925
GO:0021830	interneuron migration from the subpalliu...	22	6	1.64	316	0.00453	0.00453	0.0452676	0.138925
GO:0032769	negative regulation of monooxygenase act...	22	6	1.64	317	0.00453	0.00453	0.0452676	0.138925
GO:0034144	negative regulation of toll-like recepto...	22	6	1.64	318	0.00453	0.00453	0.0452676	0.138925
GO:0043129	surfactant homeostasis	22	6	1.64	319	0.00453	0.00453	0.0452676	0.138925
GO:0045725	positive regulation of glycogen biosynth...	44	9	3.29	320	0.00462	0.00462	0.0457592	0.139671
GO:0071679	commissural neuron axon guidance	44	9	3.29	321	0.00462	0.00462	0.0457592	0.139671
GO:0007440	foregut morphogenesis	29	7	2.17	322	0.00464	0.00464	0.0457592	0.139671
GO:0033540	fatty acid beta-oxidation using acyl-CoA...	29	7	2.17	323	0.00464	0.00464	0.0457592	0.139671
GO:0046598	positive regulation of viral entry into ...	29	7	2.17	324	0.00464	0.00464	0.0457592	0.139671
GO:0060368	regulation of Fc receptor mediated stimu...	29	7	2.17	325	0.00464	0.00464	0.0457592	0.139671
GO:1901655	cellular response to ketone	243	30	18.15	326	0.00467	0.00467	0.0460087	0.140143
GO:0034329	cell junction assembly	1078	143	80.5	327	1.3e-11	0.00489	1.67341e-09	0.146296
GO:0007163	establishment or maintenance of cell pol...	583	61	43.54	328	0.00497	0.00497	0.0487189	0.146745
GO:1904036	negative regulation of epithelial cell a...	127	22	9.48	329	0.00018	0.00501	0.00373081	0.146745
GO:0003129	heart induction	16	5	1.19	330	0.00503	0.00503	0.0487696	0.146745
GO:0007341	penetration of zona pellucida	16	5	1.19	331	0.00503	0.00503	0.0487696	0.146745
GO:0032510	endosome to lysosome transport via multi...	16	5	1.19	332	0.00503	0.00503	0.0487696	0.146745
GO:0051612	negative regulation of serotonin uptake	16	5	1.19	333	0.00503	0.00503	0.0487696	0.146745
GO:0060017	parathyroid gland development	16	5	1.19	334	0.00503	0.00503	0.0487696	0.146745
GO:0060054	positive regulation of epithelial cell p...	16	5	1.19	335	0.00503	0.00503	0.0487696	0.146745
GO:0045665	negative regulation of neuron differenti...	163	22	12.17	336	0.00504	0.00504	0.0487699	0.146745
GO:0048608	reproductive structure development	1026	128	76.62	337	7.3e-09	0.00519	5.06496e-07	0.150664
GO:1902548	negative regulation of cellular response...	37	8	2.76	338	0.00522	0.00522	0.0501643	0.151087
GO:0022407	regulation of cell-cell adhesion	1108	106	82.74	339	0.00525	0.00525	0.0503537	0.151507
GO:0060416	response to growth hormone	106	16	7.92	340	0.00534	0.00534	0.0510168	0.153651
GO:0072337	modified amino acid transport	79	13	5.9	341	0.00551	0.00551	0.0523852	0.158077
GO:0021536	diencephalon development	172	27	12.84	342	0.00019	0.00553	0.00388052	0.158187
GO:0098742	cell-cell adhesion via plasma-membrane a...	550	77	41.07	343	7.7e-08	0.00559	4.43112e-06	0.159437
GO:0072079	nephron tubule formation	40	12	2.99	344	2.3e-05	0.00562	0.000646578	0.159827
GO:0003376	sphingosine-1-phosphate receptor signali...	30	7	2.24	345	0.00567	0.00567	0.0537496	0.160085
GO:1902337	regulation of apoptotic process involved...	33	10	2.46	346	9.9e-05	0.00572	0.00222847	0.160085
GO:0001821	histamine secretion	23	6	1.72	347	0.00575	0.00575	0.0542452	0.160085
GO:0006182	cGMP biosynthetic process	23	6	1.72	348	0.00575	0.00575	0.0542452	0.160085
GO:0021889	olfactory bulb interneuron differentiati...	23	6	1.72	349	0.00575	0.00575	0.0542452	0.160085
GO:0060449	bud elongation involved in lung branchin...	23	6	1.72	350	0.00575	0.00575	0.0542452	0.160085
GO:0061551	trigeminal ganglion development	23	6	1.72	351	0.00575	0.00575	0.0542452	0.160085
GO:0007596	blood coagulation	532	70	39.73	352	2.9e-06	0.00576	0.000108285	0.160085
GO:0043524	negative regulation of neuron apoptotic ...	322	37	24.05	353	0.00609	0.00609	0.056904	0.168778
GO:0035999	tetrahydrofolate interconversion	38	8	2.84	354	0.00618	0.00618	0.0573837	0.170788
GO:0006029	proteoglycan metabolic process	186	24	13.89	355	0.00620	0.00620	0.0573837	0.170858
GO:0001946	lymphangiogenesis	46	9	3.44	356	0.00627	0.00627	0.0578128	0.172302
GO:0061326	renal tubule development	231	48	17.25	357	7.8e-11	0.00632	8.6713e-09	0.173189
GO:0008584	male gonad development	345	39	25.76	358	0.00650	0.00650	0.0597085	0.175465
GO:0043406	positive regulation of MAP kinase activi...	302	35	22.55	359	0.00656	0.00656	0.0599343	0.175465
GO:0050766	positive regulation of phagocytosis	147	20	10.98	360	0.00664	0.00664	0.0599343	0.175465
GO:0044848	biological phase	22	8	1.64	361	0.00012	0.00665	0.00261461	0.175465
GO:0009794	regulation of mitotic cell cycle, embryo...	11	4	0.82	362	0.00668	0.00668	0.0599343	0.175465
GO:0050923	regulation of negative chemotaxis	11	4	0.82	363	0.00668	0.00668	0.0599343	0.175465
GO:0051884	regulation of timing of anagen	11	4	0.82	364	0.00668	0.00668	0.0599343	0.175465
GO:0072660	maintenance of protein location in plasm...	11	4	0.82	365	0.00668	0.00668	0.0599343	0.175465
GO:1902747	negative regulation of lens fiber cell d...	11	4	0.82	366	0.00668	0.00668	0.0599343	0.175465
GO:0014824	artery smooth muscle contraction	17	5	1.27	367	0.00669	0.00669	0.0599343	0.175465
GO:0043622	cortical microtubule organization	17	5	1.27	368	0.00669	0.00669	0.0599343	0.175465
GO:0051255	spindle midzone assembly	17	5	1.27	369	0.00669	0.00669	0.0599343	0.175465
GO:0071543	diphosphoinositol polyphosphate metaboli...	17	5	1.27	370	0.00669	0.00669	0.0599343	0.175465
GO:1901907	diadenosine pentaphosphate catabolic pro...	17	5	1.27	371	0.00669	0.00669	0.0599343	0.175465
GO:1901909	diadenosine hexaphosphate catabolic proc...	17	5	1.27	372	0.00669	0.00669	0.0599343	0.175465
GO:1901911	adenosine 5'-(hexahydrogen pentaphosphat...	17	5	1.27	373	0.00669	0.00669	0.0599343	0.175465
GO:0008045	motor neuron axon guidance	72	12	5.38	374	0.00676	0.00676	0.0602854	0.176355
GO:0051930	regulation of sensory perception of pain	72	12	5.38	375	0.00676	0.00676	0.0602854	0.176355
GO:0140058	neuron projection arborization	81	13	6.05	376	0.00683	0.00683	0.0606884	0.177543
GO:0016045	detection of bacterium	31	7	2.31	377	0.00686	0.00686	0.0608444	0.177543
GO:0097104	postsynaptic membrane assembly	31	7	2.31	378	0.00686	0.00686	0.0608444	0.177543
GO:0048146	positive regulation of fibroblast prolif...	128	18	9.56	379	0.00692	0.00692	0.061321	0.178624
GO:0060391	positive regulation of SMAD protein sign...	55	10	4.11	380	0.00697	0.00697	0.0616524	0.179441
GO:0045906	negative regulation of vasoconstriction	24	6	1.79	381	0.00719	0.00719	0.0629157	0.182227
GO:0051584	regulation of dopamine uptake involved i...	24	6	1.79	382	0.00719	0.00719	0.0629157	0.182227
GO:0060768	regulation of epithelial cell proliferat...	24	6	1.79	383	0.00719	0.00719	0.0629157	0.182227
GO:0061626	pharyngeal arch artery morphogenesis	24	6	1.79	384	0.00719	0.00719	0.0629157	0.182227
GO:1903943	regulation of hepatocyte apoptotic proce...	24	6	1.79	385	0.00719	0.00719	0.0629157	0.182227
GO:0030193	regulation of blood coagulation	158	21	11.8	386	0.00719	0.00719	0.0629157	0.182227
GO:0048670	regulation of collateral sprouting	47	9	3.51	387	0.00726	0.00726	0.0631891	0.183053
GO:0060413	atrial septum morphogenesis	47	9	3.51	388	0.00726	0.00726	0.0631891	0.183053
GO:0009612	response to mechanical stimulus	537	56	40.1	389	0.00734	0.00734	0.063772	0.184594
GO:0050680	negative regulation of epithelial cell p...	359	40	26.81	390	0.00750	0.00750	0.0649314	0.188135
GO:0001942	hair follicle development	202	37	15.08	391	3.3e-07	0.00755	1.62231e-05	0.188904
GO:0001707	mesoderm formation	179	23	13.37	392	0.00763	0.00763	0.065882	0.190419
GO:0007601	visual perception	404	44	30.17	393	0.00781	0.00781	0.067199	0.194415
GO:0030032	lamellipodium assembly	200	25	14.93	394	0.00789	0.00789	0.0678277	0.195907
GO:0002052	positive regulation of neuroblast prolif...	56	10	4.18	395	0.00793	0.00793	0.0679923	0.195907
GO:0021854	hypothalamus development	56	10	4.18	396	0.00793	0.00793	0.0679923	0.195907
GO:0045661	regulation of myoblast differentiation	101	15	7.54	397	0.00796	0.00796	0.0681897	0.196153
GO:0050767	regulation of neurogenesis	927	125	69.22	398	9.0e-11	0.00802	9.67549e-09	0.196886
GO:0070527	platelet aggregation	190	24	14.19	399	0.00803	0.00803	0.0686691	0.196886
GO:0060571	morphogenesis of an epithelial fold	72	20	5.38	400	1.9e-07	0.00807	9.783e-06	0.197372
GO:0030857	negative regulation of epithelial cell d...	102	22	7.62	401	5.2e-06	0.00812	0.000178497	0.1981
GO:0030334	regulation of cell migration	2326	278	173.69	402	1.5e-15	0.00816	4.19271e-13	0.19858
GO:0048048	embryonic eye morphogenesis	92	14	6.87	403	0.00821	0.00821	0.0698301	0.1988
GO:0002070	epithelial cell maturation	32	7	2.39	404	0.00823	0.00823	0.0698301	0.1988
GO:0051496	positive regulation of stress fiber asse...	140	19	10.45	405	0.00823	0.00823	0.0698301	0.1988
GO:0090103	cochlea morphogenesis	48	9	3.58	406	0.00835	0.00835	0.0706644	0.201202
GO:0018108	peptidyl-tyrosine phosphorylation	948	91	70.79	407	0.00840	0.00840	0.0709499	0.201879
GO:0001569	branching involved in blood vessel morph...	74	12	5.53	408	0.00842	0.00842	0.0709499	0.201879
GO:0006469	negative regulation of protein kinase ac...	512	63	38.23	409	6.8e-05	0.00844	0.00164258	0.201879
GO:0016338	calcium-independent cell-cell adhesion v...	40	8	2.99	410	0.00852	0.00852	0.0717308	0.203039
GO:0051897	positive regulation of protein kinase B ...	275	32	20.54	411	0.00853	0.00853	0.0717532	0.203039
GO:0061053	somite development	191	24	14.26	412	0.00856	0.00856	0.071882	0.203258
GO:0010248	establishment or maintenance of transmem...	18	5	1.34	413	0.00870	0.00870	0.0727454	0.205089
GO:0019371	cyclooxygenase pathway	18	5	1.34	414	0.00870	0.00870	0.0727454	0.205089
GO:0032532	regulation of microvillus length	18	5	1.34	415	0.00870	0.00870	0.0727454	0.205089
GO:0061029	eyelid development in camera-type eye	25	6	1.87	416	0.00887	0.00887	0.0738293	0.208094
GO:1990253	cellular response to leucine starvation	25	6	1.87	417	0.00887	0.00887	0.0738293	0.208094
GO:0072001	renal system development	757	118	56.53	418	2.0e-14	0.00892	4.44682e-12	0.208468
GO:0007605	sensory perception of sound	374	41	27.93	419	0.00895	0.00895	0.0741387	0.208468
GO:2000738	positive regulation of stem cell differe...	57	10	4.26	420	0.00899	0.00899	0.0744071	0.208468
GO:0051146	striated muscle cell differentiation	710	79	53.02	421	0.00026	0.00913	0.00504679	0.208468
GO:0021602	cranial nerve morphogenesis	84	18	6.27	422	4.0e-05	0.00916	0.00104352	0.208468
GO:2000352	negative regulation of endothelial cell ...	66	11	4.93	423	0.00930	0.00930	0.0763236	0.208468
GO:0038096	Fc-gamma receptor signaling pathway invo...	75	12	5.6	424	0.00936	0.00936	0.0763236	0.208468
GO:0051336	regulation of hydrolase activity	2543	221	189.9	425	0.00938	0.00938	0.0763236	0.208468
GO:0051347	positive regulation of transferase activ...	1433	156	107.01	426	1.3e-06	0.00939	5.38894e-05	0.208468
GO:0006796	phosphate-containing compound metabolic ...	6539	602	488.3	427	5.1e-09	0.00940	3.72338e-07	0.208468
GO:0003310	pancreatic A cell differentiation	12	4	0.9	428	0.00944	0.00944	0.0763236	0.208468
GO:0009082	branched-chain amino acid biosynthetic p...	12	4	0.9	429	0.00944	0.00944	0.0763236	0.208468
GO:0032277	negative regulation of gonadotropin secr...	12	4	0.9	430	0.00944	0.00944	0.0763236	0.208468
GO:0046130	purine ribonucleoside catabolic process	12	4	0.9	431	0.00944	0.00944	0.0763236	0.208468
GO:0048050	post-embryonic eye morphogenesis	12	4	0.9	432	0.00944	0.00944	0.0763236	0.208468
GO:0048263	determination of dorsal identity	12	4	0.9	433	0.00944	0.00944	0.0763236	0.208468
GO:0051621	regulation of norepinephrine uptake	12	4	0.9	434	0.00944	0.00944	0.0763236	0.208468
GO:0061073	ciliary body morphogenesis	12	4	0.9	435	0.00944	0.00944	0.0763236	0.208468
GO:0061196	fungiform papilla development	12	4	0.9	436	0.00944	0.00944	0.0763236	0.208468
GO:0061740	protein targeting to lysosome involved i...	12	4	0.9	437	0.00944	0.00944	0.0763236	0.208468
GO:0071226	cellular response to molecule of fungal ...	12	4	0.9	438	0.00944	0.00944	0.0763236	0.208468
GO:0098971	anterograde dendritic transport of neuro...	12	4	0.9	439	0.00944	0.00944	0.0763236	0.208468
GO:0099548	trans-synaptic signaling by nitric oxide	12	4	0.9	440	0.00944	0.00944	0.0763236	0.208468
GO:2000391	positive regulation of neutrophil extrav...	12	4	0.9	441	0.00944	0.00944	0.0763236	0.208468
GO:2000439	positive regulation of monocyte extravas...	12	4	0.9	442	0.00944	0.00944	0.0763236	0.208468
GO:2000481	positive regulation of cAMP-dependent pr...	12	4	0.9	443	0.00944	0.00944	0.0763236	0.208468
GO:0050679	positive regulation of epithelial cell p...	484	59	36.14	444	0.00015	0.00969	0.00316944	0.213507
GO:0051384	response to glucocorticoid	376	41	28.08	445	0.00975	0.00975	0.078441	0.213566
GO:0014733	regulation of skeletal muscle adaptation	33	7	2.46	446	0.00978	0.00978	0.0785532	0.213566
GO:0034375	high-density lipoprotein particle remode...	33	7	2.46	447	0.00978	0.00978	0.0785532	0.213566
GO:0030336	negative regulation of cell migration	742	99	55.41	448	1.4e-08	0.00978	9.1308e-07	0.213566
GO:2000108	positive regulation of leukocyte apoptot...	52	13	3.88	449	8.7e-05	0.00982	0.00202167	0.213922
GO:1900015	regulation of cytokine production involv...	113	16	8.44	450	0.00984	0.00984	0.0788409	0.213922
GO:0044706	multi-multicellular organism process	550	63	41.07	451	0.00049	0.00994	0.00820834	0.215616
GO:0045600	positive regulation of fat cell differen...	173	22	12.92	452	0.01003	0.01003	0.0801008	0.216608
GO:1903078	positive regulation of protein localizat...	173	22	12.92	453	0.01003	0.01003	0.0801008	0.216608
GO:0042632	cholesterol homeostasis	194	24	14.49	454	0.01029	0.01029	0.0817103	0.221734
GO:0003382	epithelial cell morphogenesis	76	12	5.68	455	0.01038	0.01038	0.0822247	0.223181
GO:0030168	platelet activation	314	41	23.45	456	0.00035	0.01052	0.0063526	0.225696
GO:0007162	negative regulation of cell adhesion	768	75	57.35	457	0.01067	0.01067	0.0841921	0.228413
GO:0090090	negative regulation of canonical Wnt sig...	334	37	24.94	458	0.01070	0.01070	0.0842819	0.228555
GO:0043653	mitochondrial fragmentation involved in ...	26	6	1.94	459	0.01082	0.01082	0.0848174	0.229614
GO:0060397	growth hormone receptor signaling pathwa...	26	6	1.94	460	0.01082	0.01082	0.0848174	0.229614
GO:0061072	iris morphogenesis	26	6	1.94	461	0.01082	0.01082	0.0848174	0.229614
GO:0055092	sterol homeostasis	195	24	14.56	462	0.01092	0.01092	0.0853278	0.231235
GO:0048483	autonomic nervous system development	144	34	10.75	463	1.4e-09	0.01096	1.15094e-07	0.23158
GO:0009950	dorsal/ventral axis specification	31	10	2.31	464	5.5e-05	0.01103	0.00135533	0.23232
GO:0071604	transforming growth factor beta producti...	115	28	8.59	465	1.8e-08	0.01106	1.14347e-06	0.23232
GO:0070327	thyroid hormone transport	19	5	1.42	466	0.01109	0.01109	0.086449	0.23232
GO:2000465	regulation of glycogen (starch) synthase...	19	5	1.42	467	0.01109	0.01109	0.086449	0.23232
GO:0048643	positive regulation of skeletal muscle t...	42	8	3.14	468	0.01145	0.01145	0.0886899	0.239209
GO:0045112	integrin biosynthetic process	20	8	1.49	469	5.3e-05	0.01153	0.00131599	0.239209
GO:0009415	response to water	34	7	2.54	470	0.01154	0.01154	0.0889992	0.239209
GO:0036342	post-anal tail morphogenesis	34	7	2.54	471	0.01154	0.01154	0.0889992	0.239209
GO:0007202	activation of phospholipase C activity	68	11	5.08	472	0.01159	0.01159	0.0889992	0.239209
GO:0010737	protein kinase A signaling	68	11	5.08	473	0.01159	0.01159	0.0889992	0.239209
GO:0090330	regulation of platelet aggregation	68	11	5.08	474	0.01159	0.01159	0.0889992	0.239209
GO:0070555	response to interleukin-1	314	35	23.45	475	0.01168	0.01168	0.0894096	0.240053
GO:0015918	sterol transport	249	29	18.59	476	0.01168	0.01168	0.0894096	0.240053
GO:0032609	interferon-gamma production	228	27	17.03	477	0.01188	0.01188	0.0905862	0.243142
GO:0032649	regulation of interferon-gamma productio...	228	27	17.03	478	0.01188	0.01188	0.0905862	0.243142
GO:0045944	positive regulation of transcription by ...	2986	255	222.98	479	0.01208	0.01208	0.0918249	0.246719
GO:0043491	protein kinase B signaling	471	62	35.17	480	1.0e-05	0.01218	0.000312556	0.248244
GO:0048520	positive regulation of behavior	51	9	3.81	481	0.01240	0.01240	0.0938926	0.25136
GO:0099560	synaptic membrane adhesion	51	9	3.81	482	0.01240	0.01240	0.0938926	0.25136
GO:0045165	cell fate commitment	635	92	47.42	483	7.6e-10	0.01241	6.57972e-08	0.25136
GO:0007565	female pregnancy	494	54	36.89	484	0.00327	0.01246	0.0359443	0.251852
GO:0070228	regulation of lymphocyte apoptotic proce...	116	16	8.66	485	0.01251	0.01251	0.0946522	0.252341
GO:0061384	heart trabecula morphogenesis	78	12	5.82	486	0.01268	0.01268	0.0957903	0.253567
GO:0045428	regulation of nitric oxide biosynthetic ...	136	18	10.16	487	0.01269	0.01269	0.0957919	0.253567
GO:0035989	tendon development	13	4	0.97	488	0.01283	0.01283	0.0961071	0.253567
GO:0060298	positive regulation of sarcomere organiz...	13	4	0.97	489	0.01283	0.01283	0.0961071	0.253567
GO:0060374	mast cell differentiation	13	4	0.97	490	0.01283	0.01283	0.0961071	0.253567
GO:0061046	regulation of branching involved in lung...	13	4	0.97	491	0.01283	0.01283	0.0961071	0.253567
GO:0061343	cell adhesion involved in heart morphoge...	13	4	0.97	492	0.01283	0.01283	0.0961071	0.253567
GO:1901490	regulation of lymphangiogenesis	13	4	0.97	493	0.01283	0.01283	0.0961071	0.253567
GO:1902956	regulation of mitochondrial electron tra...	13	4	0.97	494	0.01283	0.01283	0.0961071	0.253567
GO:1903980	positive regulation of microglial cell a...	13	4	0.97	495	0.01283	0.01283	0.0961071	0.253567
GO:0051216	cartilage development	484	57	36.14	496	0.00045	0.01295	0.00761652	0.254827
GO:0030301	cholesterol transport	219	26	16.35	497	0.01296	0.01296	0.0968584	0.254827
GO:0009595	detection of biotic stimulus	74	15	5.53	498	0.00032	0.01305	0.00588451	0.254827
GO:0001765	membrane raft assembly	27	6	2.02	499	0.01305	0.01305	0.0971599	0.254827
GO:0048617	embryonic foregut morphogenesis	27	6	2.02	500	0.01305	0.01305	0.0971599	0.254827
GO:1902459	positive regulation of stem cell populat...	27	6	2.02	501	0.01305	0.01305	0.0971599	0.254827
GO:0043691	reverse cholesterol transport	43	8	3.21	502	0.01317	0.01317	0.0979043	0.256658
GO:0050714	positive regulation of protein secretion	328	36	24.49	503	0.01336	0.01336	0.0990909	0.259843
GO:0030166	proteoglycan biosynthetic process	127	17	9.48	504	0.01362	0.01362	0.100714	0.264374
GO:0014902	myotube differentiation	263	30	19.64	505	0.01375	0.01375	0.101598	0.266369
GO:0007626	locomotory behavior	475	49	35.47	506	0.01386	0.01386	0.102167	0.267018
GO:0003223	ventricular compact myocardium morphogen...	20	5	1.49	507	0.01390	0.01390	0.102167	0.267018
GO:0046884	follicle-stimulating hormone secretion	20	5	1.49	508	0.01390	0.01390	0.102167	0.267018
GO:0071440	regulation of histone H3-K14 acetylation	20	5	1.49	509	0.01390	0.01390	0.102167	0.267018
GO:0014031	mesenchymal cell development	215	43	16.06	510	2.5e-09	0.01392	1.97238e-07	0.267018
GO:0003215	cardiac right ventricle morphogenesis	52	9	3.88	511	0.01403	0.01403	0.102732	0.268268
GO:0038179	neurotrophin signaling pathway	98	14	7.32	512	0.01404	0.01404	0.102732	0.268268
GO:0031328	positive regulation of cellular biosynth...	4821	403	360.01	513	0.00682	0.01417	0.0606546	0.270079
GO:0003407	neural retina development	189	23	14.11	514	0.01419	0.01419	0.10352	0.270079
GO:0032102	negative regulation of response to exter...	864	110	64.52	515	2.9e-08	0.01426	1.77317e-06	0.270739
GO:0003180	aortic valve morphogenesis	70	11	5.23	516	0.01428	0.01428	0.103944	0.270739
GO:0050982	detection of mechanical stimulus	108	15	8.06	517	0.01440	0.01440	0.10473	0.271813
GO:0045926	negative regulation of growth	609	70	45.48	518	0.00022	0.01441	0.00440135	0.271813
GO:0022409	positive regulation of cell-cell adhesio...	708	69	52.87	519	0.01442	0.01442	0.10473	0.271813
GO:0060537	muscle tissue development	1021	121	76.24	520	3.1e-07	0.01452	1.53168e-05	0.273171
GO:0007159	leukocyte cell-cell adhesion	898	85	67.06	521	0.01464	0.01464	0.105856	0.2749
GO:1901137	carbohydrate derivative biosynthetic pro...	1367	133	102.08	522	0.00104	0.01468	0.0152083	0.275123
GO:0007568	aging	851	81	63.55	523	0.01488	0.01488	0.107512	0.278268
GO:0071248	cellular response to metal ion	443	46	33.08	524	0.01498	0.01498	0.108154	0.278268
GO:0030326	embryonic limb morphogenesis	320	39	23.9	525	0.00179	0.01498	0.0228611	0.278268
GO:0035113	embryonic appendage morphogenesis	320	39	23.9	526	0.00179	0.01498	0.0228611	0.278268
GO:0009887	animal organ morphogenesis	2440	306	182.21	527	4.8e-20	0.01499	2.9349e-17	0.278268
GO:0090190	positive regulation of branching involve...	44	8	3.29	528	0.01507	0.01507	0.108644	0.279223
GO:0052547	regulation of peptidase activity	1031	96	76.99	529	0.01510	0.01510	0.10878	0.27925
GO:0001954	positive regulation of cell-matrix adhes...	159	20	11.87	530	0.01521	0.01521	0.109492	0.280754
GO:0070509	calcium ion import	201	24	15.01	531	0.01544	0.01544	0.110659	0.284462
GO:0048340	paraxial mesoderm morphogenesis	28	6	2.09	532	0.01558	0.01558	0.111336	0.285429
GO:0048671	negative regulation of collateral sprout...	28	6	2.09	533	0.01558	0.01558	0.111336	0.285429
GO:0061026	cardiac muscle tissue regeneration	28	6	2.09	534	0.01558	0.01558	0.111336	0.285429
GO:1902287	semaphorin-plexin signaling pathway invo...	36	7	2.69	535	0.01573	0.01573	0.112162	0.286956
GO:1904030	negative regulation of cyclin-dependent ...	74	18	5.53	536	6.2e-06	0.01577	0.000208435	0.286956
GO:0045598	regulation of fat cell differentiation	343	37	25.61	537	0.01578	0.01578	0.112231	0.286956
GO:0062009	secondary palate development	71	11	5.3	538	0.01579	0.01579	0.112231	0.286956
GO:0006541	glutamine metabolic process	53	9	3.96	539	0.01581	0.01581	0.112231	0.286956
GO:0007088	regulation of mitotic nuclear division	277	31	20.68	540	0.01596	0.01596	0.113143	0.289142
GO:1902680	positive regulation of RNA biosynthetic ...	4036	336	301.39	541	0.01618	0.01618	0.114371	0.292227
GO:0042475	odontogenesis of dentin-containing tooth	229	36	17.1	542	1.8e-05	0.01619	0.000516405	0.292227
GO:0034113	heterotypic cell-cell adhesion	181	22	13.52	543	0.01640	0.01640	0.115842	0.295059
GO:0006940	regulation of smooth muscle contraction	155	25	11.57	544	0.00021	0.01641	0.00422722	0.295059
GO:0009581	detection of external stimulus	267	30	19.94	545	0.01667	0.01667	0.117579	0.295059
GO:0006654	phosphatidic acid biosynthetic process	81	12	6.05	546	0.01682	0.01682	0.117646	0.295059
GO:0046688	response to copper ion	81	12	6.05	547	0.01682	0.01682	0.117646	0.295059
GO:1901215	negative regulation of neuron death	473	56	35.32	548	0.00044	0.01682	0.00748612	0.295059
GO:0042698	ovulation cycle	171	21	12.77	549	0.01684	0.01684	0.117646	0.295059
GO:0032613	interleukin-10 production	130	17	9.71	550	0.01688	0.01688	0.117646	0.295059
GO:0032653	regulation of interleukin-10 production	130	17	9.71	551	0.01688	0.01688	0.117646	0.295059
GO:0008635	activation of cysteine-type endopeptidas...	14	4	1.05	552	0.01692	0.01692	0.117646	0.295059
GO:0009138	pyrimidine nucleoside diphosphate metabo...	14	4	1.05	553	0.01692	0.01692	0.117646	0.295059
GO:0014051	gamma-aminobutyric acid secretion	14	4	1.05	554	0.01692	0.01692	0.117646	0.295059
GO:0021603	cranial nerve formation	14	4	1.05	555	0.01692	0.01692	0.117646	0.295059
GO:0072177	mesonephric duct development	14	4	1.05	556	0.01692	0.01692	0.117646	0.295059
GO:0086073	bundle of His cell-Purkinje myocyte adhe...	14	4	1.05	557	0.01692	0.01692	0.117646	0.295059
GO:1903566	positive regulation of protein localizat...	14	4	1.05	558	0.01692	0.01692	0.117646	0.295059
GO:1990743	protein sialylation	14	4	1.05	559	0.01692	0.01692	0.117646	0.295059
GO:2000611	positive regulation of thyroid hormone g...	14	4	1.05	560	0.01692	0.01692	0.117646	0.295059
GO:0001937	negative regulation of endothelial cell ...	120	16	8.96	561	0.01692	0.01692	0.117646	0.295059
GO:0060828	regulation of canonical Wnt signaling pa...	667	65	49.81	562	0.01714	0.01714	0.118557	0.295557
GO:0045893	positive regulation of transcription, DN...	4028	335	300.79	563	0.01714	0.01714	0.118557	0.295557
GO:1903508	positive regulation of nucleic acid-temp...	4028	335	300.79	564	0.01714	0.01714	0.118557	0.295557
GO:0035524	proline transmembrane transport	21	5	1.57	565	0.01715	0.01715	0.118557	0.295557
GO:0071107	response to parathyroid hormone	21	5	1.57	566	0.01715	0.01715	0.118557	0.295557
GO:1905563	negative regulation of vascular endothel...	21	5	1.57	567	0.01715	0.01715	0.118557	0.295557
GO:0060117	auditory receptor cell development	45	8	3.36	568	0.01716	0.01716	0.118557	0.295557
GO:0044851	hair cycle phase	19	7	1.42	569	0.00029	0.01745	0.00553035	0.298953
GO:0048819	regulation of hair follicle maturation	19	7	1.42	570	0.00029	0.01745	0.00553035	0.298953
GO:0045807	positive regulation of endocytosis	279	31	20.83	571	0.01751	0.01751	0.120788	0.298953
GO:0050773	regulation of dendrite development	279	31	20.83	572	0.01751	0.01751	0.120788	0.298953
GO:0003002	regionalization	741	123	55.33	573	4.3e-17	0.01751	1.68268e-14	0.298953
GO:2001169	regulation of ATP biosynthetic process	54	9	4.03	574	0.01775	0.01775	0.122167	0.302127
GO:0006972	hyperosmotic response	63	10	4.7	575	0.01777	0.01777	0.122167	0.302127
GO:0080164	regulation of nitric oxide metabolic pro...	141	18	10.53	576	0.01789	0.01789	0.122906	0.302127
GO:0007520	myoblast fusion	101	14	7.54	577	0.01795	0.01795	0.123059	0.302127
GO:2001258	negative regulation of cation channel ac...	101	14	7.54	578	0.01795	0.01795	0.123059	0.302127
GO:0010952	positive regulation of peptidase activit...	517	52	38.61	579	0.01795	0.01795	0.123059	0.302127
GO:0032970	regulation of actin filament-based proce...	1013	101	75.65	580	0.00188	0.01797	0.0236706	0.302127
GO:0061383	trabecula morphogenesis	111	15	8.29	581	0.01816	0.01816	0.123475	0.302127
GO:0010745	negative regulation of macrophage derive...	37	7	2.76	582	0.01818	0.01818	0.123475	0.302127
GO:0033599	regulation of mammary gland epithelial c...	37	7	2.76	583	0.01818	0.01818	0.123475	0.302127
GO:0040037	negative regulation of fibroblast growth...	37	7	2.76	584	0.01818	0.01818	0.123475	0.302127
GO:0070986	left/right axis specification	37	7	2.76	585	0.01818	0.01818	0.123475	0.302127
GO:0071871	response to epinephrine	37	7	2.76	586	0.01818	0.01818	0.123475	0.302127
GO:0072075	metanephric mesenchyme development	37	7	2.76	587	0.01818	0.01818	0.123475	0.302127
GO:1905208	negative regulation of cardiocyte differ...	37	7	2.76	588	0.01818	0.01818	0.123475	0.302127
GO:0060412	ventricular septum morphogenesis	121	16	9.04	589	0.01819	0.01819	0.123475	0.302127
GO:0021979	hypothalamus cell differentiation	29	6	2.17	590	0.01844	0.01844	0.124757	0.304727
GO:0051315	attachment of mitotic spindle microtubul...	29	6	2.17	591	0.01844	0.01844	0.124757	0.304727
GO:0061052	negative regulation of cell growth invol...	29	6	2.17	592	0.01844	0.01844	0.124757	0.304727
GO:0010628	positive regulation of gene expression	2765	243	206.48	593	0.00395	0.01864	0.0411971	0.307513
GO:0050795	regulation of behavior	152	19	11.35	594	0.01875	0.01875	0.126504	0.308288
GO:0061061	muscle structure development	1549	173	115.67	595	6.2e-08	0.01875	3.65389e-06	0.308288
GO:0032924	activin receptor signaling pathway	92	13	6.87	596	0.01905	0.01905	0.128263	0.312171
GO:0034110	regulation of homotypic cell-cell adhesi...	92	13	6.87	597	0.01905	0.01905	0.128263	0.312171
GO:0006638	neutral lipid metabolic process	292	32	21.81	598	0.01914	0.01914	0.12878	0.313089
GO:0021915	neural tube development	359	38	26.81	599	0.01917	0.01917	0.128805	0.313089
GO:0071634	regulation of transforming growth factor...	111	27	8.29	600	3.3e-08	0.01928	1.99283e-06	0.314326
GO:0050900	leukocyte migration	744	77	55.56	601	0.00237	0.01931	0.0285338	0.314326
GO:0035633	maintenance of blood-brain barrier	102	14	7.62	602	0.01942	0.01942	0.130127	0.315591
GO:0033630	positive regulation of cell adhesion med...	46	8	3.44	603	0.01946	0.01946	0.130217	0.315717
GO:0051783	regulation of nuclear division	337	36	25.17	604	0.01953	0.01953	0.130574	0.316328
GO:0035313	wound healing, spreading of epidermal ce...	64	10	4.78	605	0.01969	0.01969	0.131106	0.317343
GO:0042104	positive regulation of activated T cell ...	64	10	4.78	606	0.01969	0.01969	0.131106	0.317343
GO:1904706	negative regulation of vascular associat...	64	10	4.78	607	0.01969	0.01969	0.131106	0.317343
GO:0061448	connective tissue development	623	68	46.52	608	0.00111	0.01973	0.0160401	0.317465
GO:0002902	regulation of B cell apoptotic process	55	9	4.11	609	0.01986	0.01986	0.131901	0.318509
GO:0048641	regulation of skeletal muscle tissue dev...	55	9	4.11	610	0.01986	0.01986	0.131901	0.318509
GO:1904377	positive regulation of protein localizat...	195	23	14.56	611	0.01990	0.01990	0.132077	0.318628
GO:1903076	regulation of protein localization to pl...	282	31	21.06	612	0.02005	0.02005	0.132982	0.320461
GO:0008406	gonad development	515	68	38.46	613	3.5e-06	0.02008	0.000123612	0.320461
GO:0007179	transforming growth factor beta receptor...	494	59	36.89	614	0.00025	0.02022	0.0048915	0.321964
GO:0048598	embryonic morphogenesis	1469	198	109.7	615	2.5e-16	0.02024	7.41136e-14	0.321964
GO:1903532	positive regulation of secretion by cell	673	65	50.26	616	0.02034	0.02034	0.134723	0.32303
GO:0035725	sodium ion transmembrane transport	406	42	30.32	617	0.02045	0.02045	0.13536	0.323878
GO:0048663	neuron fate commitment	139	26	10.38	618	1.2e-05	0.02053	0.00036917	0.323878
GO:0021983	pituitary gland development	93	13	6.94	619	0.02068	0.02068	0.136605	0.323878
GO:0040018	positive regulation of multicellular org...	93	13	6.94	620	0.02068	0.02068	0.136605	0.323878
GO:1903902	positive regulation of viral life cycle	67	14	5	621	0.00037	0.02071	0.00666613	0.323878
GO:0006703	estrogen biosynthetic process	22	5	1.64	622	0.02086	0.02086	0.1367	0.323878
GO:0046462	monoacylglycerol metabolic process	22	5	1.64	623	0.02086	0.02086	0.1367	0.323878
GO:0050774	negative regulation of dendrite morphoge...	22	5	1.64	624	0.02086	0.02086	0.1367	0.323878
GO:0051712	positive regulation of killing of cells ...	22	5	1.64	625	0.02086	0.02086	0.1367	0.323878
GO:0072102	glomerulus morphogenesis	22	5	1.64	626	0.02086	0.02086	0.1367	0.323878
GO:0097084	vascular associated smooth muscle cell d...	22	5	1.64	627	0.02086	0.02086	0.1367	0.323878
GO:2000726	negative regulation of cardiac muscle ce...	22	5	1.64	628	0.02086	0.02086	0.1367	0.323878
GO:0098877	neurotransmitter receptor transport to p...	38	7	2.84	629	0.02089	0.02089	0.1367	0.323878
GO:1905209	positive regulation of cardiocyte differ...	38	7	2.84	630	0.02089	0.02089	0.1367	0.323878
GO:2000271	positive regulation of fibroblast apopto...	38	7	2.84	631	0.02089	0.02089	0.1367	0.323878
GO:0043525	positive regulation of neuron apoptotic ...	154	19	11.5	632	0.02122	0.02122	0.138674	0.324509
GO:0010887	negative regulation of cholesterol stora...	30	6	2.24	633	0.02163	0.02163	0.139592	0.324509
GO:0035810	positive regulation of urine volume	30	6	2.24	634	0.02163	0.02163	0.139592	0.324509
GO:0072697	protein localization to cell cortex	30	6	2.24	635	0.02163	0.02163	0.139592	0.324509
GO:0099150	regulation of postsynaptic specializatio...	30	6	2.24	636	0.02163	0.02163	0.139592	0.324509
GO:0060688	regulation of morphogenesis of a branchi...	144	18	10.75	637	0.02171	0.02171	0.139592	0.324509
GO:0002158	osteoclast proliferation	15	4	1.12	638	0.02174	0.02174	0.139592	0.324509
GO:0006710	androgen catabolic process	15	4	1.12	639	0.02174	0.02174	0.139592	0.324509
GO:0009137	purine nucleoside diphosphate catabolic ...	15	4	1.12	640	0.02174	0.02174	0.139592	0.324509
GO:0009181	purine ribonucleoside diphosphate catabo...	15	4	1.12	641	0.02174	0.02174	0.139592	0.324509
GO:0009202	deoxyribonucleoside triphosphate biosynt...	15	4	1.12	642	0.02174	0.02174	0.139592	0.324509
GO:0021891	olfactory bulb interneuron development	15	4	1.12	643	0.02174	0.02174	0.139592	0.324509
GO:0023041	neuronal signal transduction	15	4	1.12	644	0.02174	0.02174	0.139592	0.324509
GO:0033034	positive regulation of myeloid cell apop...	15	4	1.12	645	0.02174	0.02174	0.139592	0.324509
GO:0036438	maintenance of lens transparency	15	4	1.12	646	0.02174	0.02174	0.139592	0.324509
GO:0052651	monoacylglycerol catabolic process	15	4	1.12	647	0.02174	0.02174	0.139592	0.324509
GO:0060666	dichotomous subdivision of terminal unit...	15	4	1.12	648	0.02174	0.02174	0.139592	0.324509
GO:0071926	endocannabinoid signaling pathway	15	4	1.12	649	0.02174	0.02174	0.139592	0.324509
GO:0090184	positive regulation of kidney developmen...	15	4	1.12	650	0.02174	0.02174	0.139592	0.324509
GO:1903224	regulation of endodermal cell differenti...	15	4	1.12	651	0.02174	0.02174	0.139592	0.324509
GO:1904669	ATP export	15	4	1.12	652	0.02174	0.02174	0.139592	0.324509
GO:2000727	positive regulation of cardiac muscle ce...	15	4	1.12	653	0.02174	0.02174	0.139592	0.324509
GO:0007340	acrosome reaction	65	10	4.85	654	0.02176	0.02176	0.139592	0.324509
GO:0040036	regulation of fibroblast growth factor r...	65	10	4.85	655	0.02176	0.02176	0.139592	0.324509
GO:0150077	regulation of neuroinflammatory response	65	10	4.85	656	0.02176	0.02176	0.139592	0.324509
GO:0010259	multicellular organism aging	84	12	6.27	657	0.02191	0.02191	0.14037	0.325952
GO:1900543	negative regulation of purine nucleotide...	47	8	3.51	658	0.02196	0.02196	0.140415	0.325952
GO:1902285	semaphorin-plexin signaling pathway invo...	47	8	3.51	659	0.02196	0.02196	0.140415	0.325952
GO:0061028	establishment of endothelial barrier	131	23	9.78	660	0.00010	0.02199	0.00222847	0.325952
GO:0048546	digestive tract morphogenesis	123	20	9.19	661	0.00078	0.02213	0.0121123	0.327531
GO:0010508	positive regulation of autophagy	329	35	24.57	662	0.02224	0.02224	0.141927	0.328662
GO:0000768	syncytium formation by plasma membrane f...	124	16	9.26	663	0.02244	0.02244	0.142894	0.330618
GO:0140253	cell-cell fusion	124	16	9.26	664	0.02244	0.02244	0.142894	0.330618
GO:0045785	positive regulation of cell adhesion	1138	108	84.98	665	0.00616	0.02280	0.057339	0.335417
GO:0009582	detection of abiotic stimulus	274	30	20.46	666	0.02295	0.02295	0.145603	0.337117
GO:0010842	retina layer formation	75	11	5.6	667	0.02304	0.02304	0.145985	0.337426
GO:0071711	basement membrane organization	75	11	5.6	668	0.02304	0.02304	0.145985	0.337426
GO:0042098	T cell proliferation	467	47	34.87	669	0.02321	0.02321	0.146967	0.339407
GO:0055078	sodium ion homeostasis	135	17	10.08	670	0.02362	0.02362	0.148984	0.344887
GO:0003008	system process	4352	429	324.99	671	4.5e-10	0.02367	4.11435e-08	0.345102
GO:0009914	hormone transport	739	73	55.18	672	0.00904	0.02380	0.0747577	0.345811
GO:0002478	antigen processing and presentation of e...	85	12	6.35	673	0.02384	0.02384	0.150014	0.345811
GO:0042474	middle ear morphogenesis	39	7	2.91	674	0.02386	0.02386	0.150014	0.345811
GO:1900016	negative regulation of cytokine producti...	39	7	2.91	675	0.02386	0.02386	0.150014	0.345811
GO:0032964	collagen biosynthetic process	95	13	7.09	676	0.02425	0.02425	0.152271	0.346326
GO:0051091	positive regulation of DNA-binding trans...	668	64	49.88	677	0.02457	0.02457	0.153849	0.346326
GO:0044321	response to leptin	57	9	4.26	678	0.02461	0.02461	0.153849	0.346326
GO:0046339	diacylglycerol metabolic process	57	9	4.26	679	0.02461	0.02461	0.153849	0.346326
GO:1900746	regulation of vascular endothelial growt...	57	9	4.26	680	0.02461	0.02461	0.153849	0.346326
GO:2000811	negative regulation of anoikis	57	9	4.26	681	0.02461	0.02461	0.153849	0.346326
GO:0002082	regulation of oxidative phosphorylation	48	8	3.58	682	0.02468	0.02468	0.153849	0.346326
GO:0045980	negative regulation of nucleotide metabo...	48	8	3.58	683	0.02468	0.02468	0.153849	0.346326
GO:0046321	positive regulation of fatty acid oxidat...	48	8	3.58	684	0.02468	0.02468	0.153849	0.346326
GO:2001224	positive regulation of neuron migration	48	8	3.58	685	0.02468	0.02468	0.153849	0.346326
GO:0071241	cellular response to inorganic substance	527	52	39.35	686	0.02469	0.02469	0.153849	0.346326
GO:0048880	sensory system development	918	127	68.55	687	1.1e-11	0.02485	1.45423e-09	0.346326
GO:0072189	ureter development	43	11	3.21	688	0.00024	0.02489	0.00472419	0.346326
GO:0010562	positive regulation of phosphorus metabo...	2235	224	166.9	689	3.3e-06	0.02501	0.000117824	0.346326
GO:0045937	positive regulation of phosphate metabol...	2235	224	166.9	690	3.3e-06	0.02501	0.000117824	0.346326
GO:0001553	luteinization	23	5	1.72	691	0.02505	0.02505	0.154478	0.346326
GO:0001973	G protein-coupled adenosine receptor sig...	23	5	1.72	692	0.02505	0.02505	0.154478	0.346326
GO:0035588	G protein-coupled purinergic receptor si...	23	5	1.72	693	0.02505	0.02505	0.154478	0.346326
GO:0035860	glial cell-derived neurotrophic factor r...	23	5	1.72	694	0.02505	0.02505	0.154478	0.346326
GO:0042415	norepinephrine metabolic process	23	5	1.72	695	0.02505	0.02505	0.154478	0.346326
GO:0071314	cellular response to cocaine	23	5	1.72	696	0.02505	0.02505	0.154478	0.346326
GO:0099640	axo-dendritic protein transport	23	5	1.72	697	0.02505	0.02505	0.154478	0.346326
GO:0099641	anterograde axonal protein transport	23	5	1.72	698	0.02505	0.02505	0.154478	0.346326
GO:2000553	positive regulation of T-helper 2 cell c...	23	5	1.72	699	0.02505	0.02505	0.154478	0.346326
GO:0008543	fibroblast growth factor receptor signal...	178	21	13.29	700	0.02516	0.02516	0.154478	0.346326
GO:0002093	auditory receptor cell morphogenesis	31	6	2.31	701	0.02517	0.02517	0.154478	0.346326
GO:0003174	mitral valve development	31	6	2.31	702	0.02517	0.02517	0.154478	0.346326
GO:0009263	deoxyribonucleotide biosynthetic process	31	6	2.31	703	0.02517	0.02517	0.154478	0.346326
GO:0010692	regulation of alkaline phosphatase activ...	31	6	2.31	704	0.02517	0.02517	0.154478	0.346326
GO:0031223	auditory behavior	31	6	2.31	705	0.02517	0.02517	0.154478	0.346326
GO:0032096	negative regulation of response to food	31	6	2.31	706	0.02517	0.02517	0.154478	0.346326
GO:0032099	negative regulation of appetite	31	6	2.31	707	0.02517	0.02517	0.154478	0.346326
GO:0032105	negative regulation of response to extra...	31	6	2.31	708	0.02517	0.02517	0.154478	0.346326
GO:0032108	negative regulation of response to nutri...	31	6	2.31	709	0.02517	0.02517	0.154478	0.346326
GO:0071872	cellular response to epinephrine stimulu...	31	6	2.31	710	0.02517	0.02517	0.154478	0.346326
GO:2000786	positive regulation of autophagosome ass...	31	6	2.31	711	0.02517	0.02517	0.154478	0.346326
GO:1903035	negative regulation of response to wound...	225	29	16.8	712	0.00288	0.02576	0.0329148	0.353947
GO:0046006	regulation of activated T cell prolifera...	96	13	7.17	713	0.02620	0.02620	0.159797	0.358984
GO:0060765	regulation of androgen receptor signalin...	96	13	7.17	714	0.02620	0.02620	0.159797	0.358984
GO:0014020	primary neural tube formation	222	25	16.58	715	0.02629	0.02629	0.160146	0.359437
GO:0003073	regulation of systemic arterial blood pr...	236	32	17.62	716	0.00078	0.02634	0.0121123	0.359437
GO:0035116	embryonic hindlimb morphogenesis	67	10	5	717	0.02637	0.02637	0.160534	0.359437
GO:0021987	cerebral cortex development	311	37	23.22	718	0.00346	0.02638	0.0376102	0.359437
GO:0051383	kinetochore organization	40	7	2.99	719	0.02712	0.02712	0.164617	0.364783
GO:0006600	creatine metabolic process	16	4	1.19	720	0.02731	0.02731	0.164617	0.364783
GO:0009222	pyrimidine ribonucleotide catabolic proc...	16	4	1.19	721	0.02731	0.02731	0.164617	0.364783
GO:0045617	negative regulation of keratinocyte diff...	16	4	1.19	722	0.02731	0.02731	0.164617	0.364783
GO:0045914	negative regulation of catecholamine met...	16	4	1.19	723	0.02731	0.02731	0.164617	0.364783
GO:0045963	negative regulation of dopamine metaboli...	16	4	1.19	724	0.02731	0.02731	0.164617	0.364783
GO:0060685	regulation of prostatic bud formation	16	4	1.19	725	0.02731	0.02731	0.164617	0.364783
GO:1900119	positive regulation of execution phase o...	16	4	1.19	726	0.02731	0.02731	0.164617	0.364783
GO:1903367	positive regulation of fear response	16	4	1.19	727	0.02731	0.02731	0.164617	0.364783
GO:1903691	positive regulation of wound healing, sp...	16	4	1.19	728	0.02731	0.02731	0.164617	0.364783
GO:2000137	negative regulation of cell proliferatio...	16	4	1.19	729	0.02731	0.02731	0.164617	0.364783
GO:2000741	positive regulation of mesenchymal stem ...	16	4	1.19	730	0.02731	0.02731	0.164617	0.364783
GO:2000987	positive regulation of behavioral fear r...	16	4	1.19	731	0.02731	0.02731	0.164617	0.364783
GO:0046622	positive regulation of organ growth	127	16	9.48	732	0.02740	0.02740	0.165058	0.364783
GO:0021543	pallium development	449	49	33.53	733	0.00504	0.02742	0.0487699	0.364783
GO:0002683	negative regulation of immune system pro...	963	97	71.91	734	0.00168	0.02753	0.0220906	0.364783
GO:0014065	phosphatidylinositol 3-kinase signaling	380	39	28.38	735	0.02757	0.02757	0.165425	0.364783
GO:0001562	response to protozoan	49	8	3.66	736	0.02763	0.02763	0.165425	0.364783
GO:0010715	regulation of extracellular matrix disas...	49	8	3.66	737	0.02763	0.02763	0.165425	0.364783
GO:0034629	cellular protein-containing complex loca...	49	8	3.66	738	0.02763	0.02763	0.165425	0.364783
GO:0061050	regulation of cell growth involved in ca...	49	8	3.66	739	0.02763	0.02763	0.165425	0.364783
GO:0071676	negative regulation of mononuclear cell ...	49	8	3.66	740	0.02763	0.02763	0.165425	0.364783
GO:2000774	positive regulation of cellular senescen...	49	8	3.66	741	0.02763	0.02763	0.165425	0.364783
GO:0001655	urogenital system development	866	136	64.67	742	1.0e-16	0.02774	3.37345e-14	0.365381
GO:0060964	regulation of gene silencing by miRNA	148	18	11.05	743	0.02775	0.02775	0.16594	0.365381
GO:0098662	inorganic cation transmembrane transport	1737	151	129.71	744	0.02787	0.02787	0.166556	0.366468
GO:0035282	segmentation	219	29	16.35	745	0.00192	0.02792	0.0240812	0.366633
GO:0046473	phosphatidic acid metabolic process	87	12	6.5	746	0.02806	0.02806	0.167589	0.367977
GO:0002448	mast cell mediated immunity	107	14	7.99	747	0.02817	0.02817	0.167836	0.368623
GO:0043537	negative regulation of blood vessel endo...	97	13	7.24	748	0.02826	0.02826	0.167963	0.368623
GO:0045601	regulation of endothelial cell different...	97	13	7.24	749	0.02826	0.02826	0.167963	0.368623
GO:1904707	positive regulation of vascular associat...	97	13	7.24	750	0.02826	0.02826	0.167963	0.368623
GO:0016358	dendrite development	709	67	52.94	751	0.02830	0.02830	0.168099	0.368654
GO:0016331	morphogenesis of embryonic epithelium	368	54	27.48	752	1.5e-06	0.02846	6.06384e-05	0.370245
GO:0014032	neural crest cell development	204	41	15.23	753	5.1e-09	0.02850	3.72338e-07	0.370273
GO:2000679	positive regulation of transcription reg...	43	11	3.21	754	0.00024	0.02889	0.00472419	0.374328
GO:0035023	regulation of Rho protein signal transdu...	235	26	17.55	755	0.02894	0.02894	0.171276	0.374328
GO:0001890	placenta development	363	45	27.11	756	0.00059	0.02899	0.00958799	0.374328
GO:0009113	purine nucleobase biosynthetic process	32	6	2.39	757	0.02908	0.02908	0.171483	0.374328
GO:0090309	positive regulation of DNA methylation-d...	32	6	2.39	758	0.02908	0.02908	0.171483	0.374328
GO:0090715	immunological memory formation process	32	6	2.39	759	0.02908	0.02908	0.171483	0.374328
GO:0097154	GABAergic neuron differentiation	32	6	2.39	760	0.02908	0.02908	0.171483	0.374328
GO:0010595	positive regulation of endothelial cell ...	302	32	22.55	761	0.02914	0.02914	0.17163	0.374608
GO:0006949	syncytium formation	128	16	9.56	762	0.02922	0.02922	0.171908	0.374908
GO:1904375	regulation of protein localization to ce...	336	35	25.09	763	0.02924	0.02924	0.171908	0.374908
GO:0009437	carnitine metabolic process	24	5	1.79	764	0.02975	0.02975	0.174174	0.379885
GO:0010886	positive regulation of cholesterol stora...	24	5	1.79	765	0.02975	0.02975	0.174174	0.379885
GO:1904714	regulation of chaperone-mediated autopha...	24	5	1.79	766	0.02975	0.02975	0.174174	0.379885
GO:0043268	positive regulation of potassium ion tra...	118	15	8.81	767	0.02980	0.02980	0.174258	0.379885
GO:0060055	angiogenesis involved in wound healing	73	14	5.45	768	0.00091	0.02987	0.0136124	0.379885
GO:0006040	amino sugar metabolic process	78	11	5.82	769	0.02990	0.02990	0.174634	0.379885
GO:0045920	negative regulation of exocytosis	78	11	5.82	770	0.02990	0.02990	0.174634	0.379885
GO:0009891	positive regulation of biosynthetic proc...	4904	419	366.21	771	0.00134	0.02999	0.0184637	0.380535
GO:0006931	substrate-dependent cell migration, cell...	18	8	1.34	772	2.1e-05	0.03011	0.000597218	0.381069
GO:0090382	phagosome maturation	59	9	4.41	773	0.03011	0.03011	0.175291	0.381069
GO:0001974	blood vessel remodeling	108	14	8.06	774	0.03023	0.03023	0.175513	0.382093
GO:0035137	hindlimb morphogenesis	88	12	6.57	775	0.03036	0.03036	0.176164	0.383241
GO:0071772	response to BMP	395	59	29.5	776	2.8e-07	0.03072	1.39757e-05	0.386429
GO:0071773	cellular response to BMP stimulus	395	59	29.5	777	2.8e-07	0.03072	1.39757e-05	0.386429
GO:0021885	forebrain cell migration	151	22	11.28	778	0.00195	0.03074	0.0244262	0.386429
GO:0006491	N-glycan processing	50	8	3.73	779	0.03081	0.03081	0.178352	0.386429
GO:0099515	actin filament-based transport	50	8	3.73	780	0.03081	0.03081	0.178352	0.386429
GO:0072175	epithelial tube formation	322	42	24.05	781	0.00031	0.03106	0.00577663	0.388693
GO:1903034	regulation of response to wounding	429	54	32.04	782	0.00012	0.03107	0.00261461	0.388693
GO:0050922	negative regulation of chemotaxis	141	26	10.53	783	1.6e-05	0.03172	0.000464475	0.390985
GO:0060968	regulation of gene silencing	215	24	16.06	784	0.03174	0.03174	0.183085	0.390985
GO:0002639	positive regulation of immunoglobulin pr...	119	15	8.89	785	0.03183	0.03183	0.183496	0.390985
GO:0071385	cellular response to glucocorticoid stim...	161	19	12.02	786	0.03190	0.03190	0.183791	0.390985
GO:0001756	somitogenesis	140	17	10.45	787	0.03220	0.03220	0.185302	0.390985
GO:0006816	calcium ion transport	980	89	73.18	788	0.03226	0.03226	0.185538	0.390985
GO:0032413	negative regulation of ion transmembrane...	172	20	12.84	789	0.03242	0.03242	0.186348	0.390985
GO:0150076	neuroinflammatory response	79	11	5.9	790	0.03248	0.03248	0.186584	0.390985
GO:0043271	negative regulation of ion transport	344	39	25.69	791	0.00620	0.03264	0.0573837	0.390985
GO:0001822	kidney development	735	110	54.89	792	2.2e-12	0.03297	3.36291e-10	0.390985
GO:0061041	regulation of wound healing	353	47	26.36	793	8.6e-05	0.03300	0.00201277	0.390985
GO:0035904	aorta development	151	18	11.28	794	0.03305	0.03305	0.187577	0.390985
GO:0060038	cardiac muscle cell proliferation	151	18	11.28	795	0.03305	0.03305	0.187577	0.390985
GO:0110110	positive regulation of animal organ morp...	69	22	5.15	796	2.8e-09	0.03310	2.15688e-07	0.390985
GO:0002320	lymphoid progenitor cell differentiation	60	9	4.48	797	0.03316	0.03316	0.187577	0.390985
GO:1905564	positive regulation of vascular endothel...	60	9	4.48	798	0.03316	0.03316	0.187577	0.390985
GO:0007096	regulation of exit from mitosis	33	6	2.46	799	0.03337	0.03337	0.187577	0.390985
GO:0010642	negative regulation of platelet-derived ...	33	6	2.46	800	0.03337	0.03337	0.187577	0.390985
GO:0045820	negative regulation of glycolytic proces...	33	6	2.46	801	0.03337	0.03337	0.187577	0.390985
GO:0072522	purine-containing compound biosynthetic ...	452	54	33.75	802	0.00045	0.03339	0.00761652	0.390985
GO:0048589	developmental growth	1623	186	121.2	803	2.8e-09	0.03352	2.15688e-07	0.390985
GO:0002159	desmosome assembly	10	3	0.75	804	0.03353	0.03353	0.187577	0.390985
GO:0003274	endocardial cushion fusion	10	3	0.75	805	0.03353	0.03353	0.187577	0.390985
GO:0006235	dTTP biosynthetic process	10	3	0.75	806	0.03353	0.03353	0.187577	0.390985
GO:0006663	platelet activating factor biosynthetic ...	10	3	0.75	807	0.03353	0.03353	0.187577	0.390985
GO:0007258	JUN phosphorylation	10	3	0.75	808	0.03353	0.03353	0.187577	0.390985
GO:0009212	pyrimidine deoxyribonucleoside triphosph...	10	3	0.75	809	0.03353	0.03353	0.187577	0.390985
GO:0009912	auditory receptor cell fate commitment	10	3	0.75	810	0.03353	0.03353	0.187577	0.390985
GO:0014016	neuroblast differentiation	10	3	0.75	811	0.03353	0.03353	0.187577	0.390985
GO:0032379	positive regulation of intracellular lip...	10	3	0.75	812	0.03353	0.03353	0.187577	0.390985
GO:0046075	dTTP metabolic process	10	3	0.75	813	0.03353	0.03353	0.187577	0.390985
GO:0046533	negative regulation of photoreceptor cel...	10	3	0.75	814	0.03353	0.03353	0.187577	0.390985
GO:0048807	female genitalia morphogenesis	10	3	0.75	815	0.03353	0.03353	0.187577	0.390985
GO:0048818	positive regulation of hair follicle mat...	10	3	0.75	816	0.03353	0.03353	0.187577	0.390985
GO:0060120	inner ear receptor cell fate commitment	10	3	0.75	817	0.03353	0.03353	0.187577	0.390985
GO:0060400	negative regulation of growth hormone re...	10	3	0.75	818	0.03353	0.03353	0.187577	0.390985
GO:0071461	cellular response to redox state	10	3	0.75	819	0.03353	0.03353	0.187577	0.390985
GO:0098907	regulation of SA node cell action potent...	10	3	0.75	820	0.03353	0.03353	0.187577	0.390985
GO:0098923	retrograde trans-synaptic signaling by s...	10	3	0.75	821	0.03353	0.03353	0.187577	0.390985
GO:0098924	retrograde trans-synaptic signaling by n...	10	3	0.75	822	0.03353	0.03353	0.187577	0.390985
GO:0150018	basal dendrite development	10	3	0.75	823	0.03353	0.03353	0.187577	0.390985
GO:0150019	basal dendrite morphogenesis	10	3	0.75	824	0.03353	0.03353	0.187577	0.390985
GO:0150020	basal dendrite arborization	10	3	0.75	825	0.03353	0.03353	0.187577	0.390985
GO:1902031	regulation of NADP metabolic process	10	3	0.75	826	0.03353	0.03353	0.187577	0.390985
GO:1902460	regulation of mesenchymal stem cell prol...	10	3	0.75	827	0.03353	0.03353	0.187577	0.390985
GO:1902462	positive regulation of mesenchymal stem ...	10	3	0.75	828	0.03353	0.03353	0.187577	0.390985
GO:1903215	negative regulation of protein targeting...	10	3	0.75	829	0.03353	0.03353	0.187577	0.390985
GO:1904381	Golgi apparatus mannose trimming	10	3	0.75	830	0.03353	0.03353	0.187577	0.390985
GO:1905600	regulation of receptor-mediated endocyto...	10	3	0.75	831	0.03353	0.03353	0.187577	0.390985
GO:1990086	lens fiber cell apoptotic process	10	3	0.75	832	0.03353	0.03353	0.187577	0.390985
GO:0000820	regulation of glutamine family amino aci...	17	4	1.27	833	0.03365	0.03365	0.187577	0.390985
GO:0003348	cardiac endothelial cell differentiation	17	4	1.27	834	0.03365	0.03365	0.187577	0.390985
GO:0048664	neuron fate determination	17	4	1.27	835	0.03365	0.03365	0.187577	0.390985
GO:0060956	endocardial cell differentiation	17	4	1.27	836	0.03365	0.03365	0.187577	0.390985
GO:0071321	cellular response to cGMP	17	4	1.27	837	0.03365	0.03365	0.187577	0.390985
GO:0072014	proximal tubule development	17	4	1.27	838	0.03365	0.03365	0.187577	0.390985
GO:2000609	regulation of thyroid hormone generation	17	4	1.27	839	0.03365	0.03365	0.187577	0.390985
GO:0071396	cellular response to lipid	1386	130	103.5	840	0.00426	0.03375	0.0438229	0.390985
GO:0006813	potassium ion transport	514	50	38.38	841	0.03383	0.03383	0.188473	0.390985
GO:0048846	axon extension involved in axon guidance	104	22	7.77	842	7.2e-06	0.03390	0.000234792	0.390985
GO:1902284	neuron projection extension involved in ...	104	22	7.77	843	7.2e-06	0.03390	0.000234792	0.390985
GO:0050670	regulation of lymphocyte proliferation	517	58	38.61	844	0.00131	0.03396	0.0181013	0.390985
GO:0010594	regulation of endothelial cell migration	489	57	36.52	845	0.00058	0.03405	0.00952037	0.390985
GO:0007517	muscle organ development	744	89	55.56	846	7.6e-06	0.03420	0.000245382	0.390985
GO:0006883	cellular sodium ion homeostasis	51	8	3.81	847	0.03423	0.03423	0.19016	0.390985
GO:0043011	myeloid dendritic cell differentiation	51	8	3.81	848	0.03423	0.03423	0.19016	0.390985
GO:0090189	regulation of branching involved in uret...	51	8	3.81	849	0.03423	0.03423	0.19016	0.390985
GO:0090336	positive regulation of brown fat cell di...	51	8	3.81	850	0.03423	0.03423	0.19016	0.390985
GO:0015849	organic acid transport	658	66	49.14	851	0.00913	0.03435	0.0753745	0.390985
GO:0001841	neural tube formation	250	27	18.67	852	0.03445	0.03445	0.190746	0.390985
GO:0051090	regulation of DNA-binding transcription ...	1032	93	77.06	853	0.03450	0.03450	0.190746	0.390985
GO:0016082	synaptic vesicle priming	42	7	3.14	854	0.03451	0.03451	0.190746	0.390985
GO:0051797	regulation of hair follicle development	42	7	3.14	855	0.03451	0.03451	0.190746	0.390985
GO:0072074	kidney mesenchyme development	42	7	3.14	856	0.03451	0.03451	0.190746	0.390985
GO:1901032	negative regulation of response to react...	42	7	3.14	857	0.03451	0.03451	0.190746	0.390985
GO:1902018	negative regulation of cilium assembly	42	7	3.14	858	0.03451	0.03451	0.190746	0.390985
GO:0001885	endothelial cell development	168	26	12.55	859	0.00032	0.03451	0.00588451	0.390985
GO:0009225	nucleotide-sugar metabolic process	70	10	5.23	860	0.03454	0.03454	0.190746	0.390985
GO:0017145	stem cell division	70	10	5.23	861	0.03454	0.03454	0.190746	0.390985
GO:2000209	regulation of anoikis	70	10	5.23	862	0.03454	0.03454	0.190746	0.390985
GO:0042129	regulation of T cell proliferation	398	40	29.72	863	0.03455	0.03455	0.190746	0.390985
GO:0045596	negative regulation of cell differentiat...	1605	191	119.85	864	8.1e-11	0.03472	8.90363e-09	0.390985
GO:0033627	cell adhesion mediated by integrin	195	22	14.56	865	0.03473	0.03473	0.191524	0.390985
GO:0055123	digestive system development	336	39	25.09	866	0.00420	0.03474	0.0433424	0.390985
GO:0060147	regulation of posttranscriptional gene s...	152	18	11.35	867	0.03497	0.03497	0.191874	0.390985
GO:0002934	desmosome organization	25	5	1.87	868	0.03497	0.03497	0.191874	0.390985
GO:0003162	atrioventricular node development	25	5	1.87	869	0.03497	0.03497	0.191874	0.390985
GO:0034635	glutathione transport	25	5	1.87	870	0.03497	0.03497	0.191874	0.390985
GO:0042074	cell migration involved in gastrulation	25	5	1.87	871	0.03497	0.03497	0.191874	0.390985
GO:0060046	regulation of acrosome reaction	25	5	1.87	872	0.03497	0.03497	0.191874	0.390985
GO:0061469	regulation of type B pancreatic cell pro...	25	5	1.87	873	0.03497	0.03497	0.191874	0.390985
GO:0090091	positive regulation of extracellular mat...	25	5	1.87	874	0.03497	0.03497	0.191874	0.390985
GO:1905383	protein localization to presynapse	25	5	1.87	875	0.03497	0.03497	0.191874	0.390985
GO:0046460	neutral lipid biosynthetic process	100	13	7.47	876	0.03515	0.03515	0.192538	0.392101
GO:0046463	acylglycerol biosynthetic process	100	13	7.47	877	0.03515	0.03515	0.192538	0.392101
GO:0098655	cation transmembrane transport	1976	178	147.56	878	0.00503	0.03549	0.0487696	0.395327
GO:0070588	calcium ion transmembrane transport	718	67	53.62	879	0.03552	0.03552	0.19413	0.395327
GO:0022603	regulation of anatomical structure morph...	2444	277	182.51	880	9.5e-13	0.03567	1.60239e-10	0.395979
GO:0019220	regulation of phosphate metabolic proces...	3435	337	256.51	881	7.5e-08	0.03570	4.34157e-06	0.395979
GO:0051174	regulation of phosphorus metabolic proce...	3435	337	256.51	882	7.5e-08	0.03570	4.34157e-06	0.395979
GO:0006809	nitric oxide biosynthetic process	174	20	12.99	883	0.03601	0.03601	0.196369	0.398965
GO:0030512	negative regulation of transforming grow...	185	21	13.81	884	0.03630	0.03630	0.19784	0.401723
GO:0009101	glycoprotein biosynthetic process	707	66	52.8	885	0.03641	0.03641	0.198329	0.402485
GO:0060966	regulation of gene silencing by RNA	153	18	11.43	886	0.03697	0.03697	0.201044	0.407754
GO:0071805	potassium ion transmembrane transport	470	46	35.1	887	0.03697	0.03697	0.201044	0.407754
GO:0050870	positive regulation of T cell activation	529	51	39.5	888	0.03714	0.03714	0.201632	0.409167
GO:0006865	amino acid transport	322	37	24.05	889	0.00609	0.03719	0.056904	0.409257
GO:0048705	skeletal system morphogenesis	541	52	40.4	890	0.03733	0.03733	0.202551	0.410336
GO:0001541	ovarian follicle development	132	16	9.86	891	0.03741	0.03741	0.202873	0.410754
GO:0032633	interleukin-4 production	71	10	5.3	892	0.03761	0.03761	0.203506	0.411564
GO:0032673	regulation of interleukin-4 production	71	10	5.3	893	0.03761	0.03761	0.203506	0.411564
GO:0060669	embryonic placenta morphogenesis	71	10	5.3	894	0.03761	0.03761	0.203506	0.411564
GO:0048661	positive regulation of smooth muscle cel...	241	26	18	895	0.03780	0.03780	0.204195	0.41254
GO:0071347	cellular response to interleukin-1	241	26	18	896	0.03780	0.03780	0.204195	0.41254
GO:1901214	regulation of neuron death	748	79	55.86	897	0.00121	0.03784	0.0169348	0.41254
GO:0006793	phosphorus metabolic process	6584	609	491.66	898	1.9e-09	0.03787	1.53617e-07	0.41254
GO:0010002	cardioblast differentiation	52	8	3.88	899	0.03791	0.03791	0.204676	0.41254
GO:0003198	epithelial to mesenchymal transition inv...	34	6	2.54	900	0.03805	0.03805	0.204911	0.412771
GO:0014003	oligodendrocyte development	91	12	6.8	901	0.03808	0.03808	0.204911	0.412771
GO:0021952	central nervous system projection neuron...	91	12	6.8	902	0.03808	0.03808	0.204911	0.412771
GO:0071549	cellular response to dexamethasone stimu...	81	11	6.05	903	0.03810	0.03810	0.204911	0.412771
GO:1904063	negative regulation of cation transmembr...	197	22	14.71	904	0.03827	0.03827	0.205653	0.413641
GO:0015718	monocarboxylic acid transport	208	23	15.53	905	0.03828	0.03828	0.205653	0.413641
GO:0034656	nucleobase-containing small molecule cat...	55	11	4.11	906	0.00220	0.03846	0.0268027	0.413641
GO:0061684	chaperone-mediated autophagy	55	11	4.11	907	0.00220	0.03846	0.0268027	0.413641
GO:0048538	thymus development	122	15	9.11	908	0.03853	0.03853	0.206655	0.413641
GO:0051056	regulation of small GTPase mediated sign...	860	95	64.22	909	8.6e-05	0.03862	0.00201277	0.413641
GO:0009653	anatomical structure morphogenesis	6533	732	487.85	910	1e-30	0.03864	9.783e-27	0.413641
GO:0030889	negative regulation of B cell proliferat...	43	7	3.21	911	0.03866	0.03866	0.206899	0.413641
GO:0035461	vitamin transmembrane transport	43	7	3.21	912	0.03866	0.03866	0.206899	0.413641
GO:0045662	negative regulation of myoblast differen...	43	7	3.21	913	0.03866	0.03866	0.206899	0.413641
GO:1904262	negative regulation of TORC1 signaling	43	7	3.21	914	0.03866	0.03866	0.206899	0.413641
GO:0034220	ion transmembrane transport	2472	220	184.6	915	0.00341	0.03869	0.0371493	0.413641
GO:0044344	cellular response to fibroblast growth f...	264	28	19.71	916	0.03873	0.03873	0.20716	0.413641
GO:0030048	actin filament-based movement	321	33	23.97	917	0.03910	0.03910	0.208903	0.416896
GO:1901216	positive regulation of neuron death	253	27	18.89	918	0.03912	0.03912	0.208903	0.416896
GO:0001838	embryonic epithelial tube formation	294	39	21.95	919	0.00035	0.03941	0.0063526	0.417537
GO:0014706	striated muscle tissue development	965	108	72.06	920	1.7e-05	0.03954	0.000490593	0.417537
GO:0055021	regulation of cardiac muscle tissue grow...	176	20	13.14	921	0.03989	0.03989	0.212667	0.417537
GO:0002062	chondrocyte differentiation	298	38	22.25	922	0.00089	0.03998	0.0134158	0.417537
GO:0042325	regulation of phosphorylation	3093	308	230.97	923	7.4e-08	0.04005	4.33498e-06	0.417537
GO:0051279	regulation of release of sequestered cal...	187	21	13.96	924	0.04007	0.04007	0.213229	0.417537
GO:0046777	protein autophosphorylation	627	59	46.82	925	0.04017	0.04017	0.213229	0.417537
GO:0003161	cardiac conduction system development	102	13	7.62	926	0.04036	0.04036	0.213229	0.417537
GO:0046621	negative regulation of organ growth	102	13	7.62	927	0.04036	0.04036	0.213229	0.417537
GO:0050798	activated T cell proliferation	102	13	7.62	928	0.04036	0.04036	0.213229	0.417537
GO:0007043	cell-cell junction assembly	360	44	26.88	929	0.00090	0.04062	0.0135249	0.417537
GO:0045664	regulation of neuron differentiation	487	57	36.37	930	0.00053	0.04071	0.00877325	0.417537
GO:0050777	negative regulation of immune response	438	43	32.71	931	0.04071	0.04071	0.213229	0.417537
GO:0003211	cardiac ventricle formation	26	5	1.94	932	0.04072	0.04072	0.213229	0.417537
GO:0060732	positive regulation of inositol phosphat...	26	5	1.94	933	0.04072	0.04072	0.213229	0.417537
GO:0099527	postsynapse to nucleus signaling pathway	26	5	1.94	934	0.04072	0.04072	0.213229	0.417537
GO:1905050	positive regulation of metallopeptidase ...	26	5	1.94	935	0.04072	0.04072	0.213229	0.417537
GO:0002524	hypersensitivity	18	4	1.34	936	0.04078	0.04078	0.213229	0.417537
GO:0010040	response to iron(II) ion	18	4	1.34	937	0.04078	0.04078	0.213229	0.417537
GO:0010616	negative regulation of cardiac muscle ad...	18	4	1.34	938	0.04078	0.04078	0.213229	0.417537
GO:0015015	heparan sulfate proteoglycan biosyntheti...	18	4	1.34	939	0.04078	0.04078	0.213229	0.417537
GO:0042590	antigen processing and presentation of e...	18	4	1.34	940	0.04078	0.04078	0.213229	0.417537
GO:0048103	somatic stem cell division	18	4	1.34	941	0.04078	0.04078	0.213229	0.417537
GO:0060242	contact inhibition	18	4	1.34	942	0.04078	0.04078	0.213229	0.417537
GO:0060245	detection of cell density	18	4	1.34	943	0.04078	0.04078	0.213229	0.417537
GO:0060398	regulation of growth hormone receptor si...	18	4	1.34	944	0.04078	0.04078	0.213229	0.417537
GO:0060529	squamous basal epithelial stem cell diff...	18	4	1.34	945	0.04078	0.04078	0.213229	0.417537
GO:0061438	renal system vasculature morphogenesis	18	4	1.34	946	0.04078	0.04078	0.213229	0.417537
GO:0061439	kidney vasculature morphogenesis	18	4	1.34	947	0.04078	0.04078	0.213229	0.417537
GO:0070305	response to cGMP	18	4	1.34	948	0.04078	0.04078	0.213229	0.417537
GO:0086042	cardiac muscle cell-cardiac muscle cell ...	18	4	1.34	949	0.04078	0.04078	0.213229	0.417537
GO:1901213	regulation of transcription from RNA pol...	18	4	1.34	950	0.04078	0.04078	0.213229	0.417537
GO:1902338	negative regulation of apoptotic process...	18	4	1.34	951	0.04078	0.04078	0.213229	0.417537
GO:1903243	negative regulation of cardiac muscle hy...	18	4	1.34	952	0.04078	0.04078	0.213229	0.417537
GO:1903375	facioacoustic ganglion development	18	4	1.34	953	0.04078	0.04078	0.213229	0.417537
GO:1904746	negative regulation of apoptotic process...	18	4	1.34	954	0.04078	0.04078	0.213229	0.417537
GO:2000370	positive regulation of clathrin-dependen...	18	4	1.34	955	0.04078	0.04078	0.213229	0.417537
GO:0043068	positive regulation of programmed cell d...	1352	128	100.96	956	0.00333	0.04084	0.03644	0.417537
GO:0043276	anoikis	92	12	6.87	957	0.04093	0.04093	0.213556	0.417537
GO:0055023	positive regulation of cardiac muscle ti...	92	12	6.87	958	0.04093	0.04093	0.213556	0.417537
GO:0071470	cellular response to osmotic stress	92	12	6.87	959	0.04093	0.04093	0.213556	0.417537
GO:0032944	regulation of mononuclear cell prolifera...	523	58	39.06	960	0.00171	0.04113	0.0223649	0.41914
GO:0050851	antigen receptor-mediated signaling path...	509	49	38.01	961	0.04121	0.04121	0.214654	0.419286
GO:0007044	cell-substrate junction assembly	311	32	23.22	962	0.04123	0.04123	0.214654	0.419286
GO:0060914	heart formation	69	13	5.15	963	0.00162	0.04155	0.0213304	0.422069
GO:0008285	negative regulation of cell population p...	1730	177	129.19	964	1.1e-05	0.04159	0.000342717	0.422069
GO:0032967	positive regulation of collagen biosynth...	53	8	3.96	965	0.04184	0.04184	0.217377	0.423289
GO:0045844	positive regulation of striated muscle t...	53	8	3.96	966	0.04184	0.04184	0.217377	0.423289
GO:0048636	positive regulation of muscle organ deve...	53	8	3.96	967	0.04184	0.04184	0.217377	0.423289
GO:1904029	regulation of cyclin-dependent protein k...	227	34	16.95	968	8.1e-05	0.04212	0.00192336	0.423962
GO:0022602	ovulation cycle process	113	14	8.44	969	0.04215	0.04215	0.218523	0.423962
GO:0051155	positive regulation of striated muscle c...	113	14	8.44	970	0.04215	0.04215	0.218523	0.423962
GO:0050954	sensory perception of mechanical stimulu...	418	48	31.21	971	0.00204	0.04218	0.0252305	0.423962
GO:0002761	regulation of myeloid leukocyte differen...	289	30	21.58	972	0.04251	0.04251	0.220156	0.423962
GO:0009410	response to xenobiotic stimulus	1067	95	79.68	973	0.04254	0.04254	0.220195	0.423962
GO:0045667	regulation of osteoblast differentiation	300	45	22.4	974	6.1e-06	0.04255	0.00020578	0.423962
GO:0002237	response to molecule of bacterial origin	774	71	57.8	975	0.04268	0.04268	0.220803	0.423962
GO:1900006	positive regulation of dendrite developm...	44	7	3.29	976	0.04312	0.04312	0.221874	0.423962
GO:0090713	immunological memory process	35	6	2.61	977	0.04313	0.04313	0.221874	0.423962
GO:2001171	positive regulation of ATP biosynthetic ...	35	6	2.61	978	0.04313	0.04313	0.221874	0.423962
GO:0043303	mast cell degranulation	103	13	7.69	979	0.04316	0.04316	0.221874	0.423962
GO:0140014	mitotic nuclear division	678	63	50.63	980	0.04331	0.04331	0.221874	0.423962
GO:0006898	receptor-mediated endocytosis	630	59	47.05	981	0.04337	0.04337	0.221874	0.423962
GO:0007015	actin filament organization	1162	110	86.77	982	0.00618	0.04337	0.0573837	0.423962
GO:0061043	regulation of vascular wound healing	25	8	1.87	983	0.00033	0.04344	0.00604567	0.423962
GO:0099612	protein localization to axon	21	7	1.57	984	0.00059	0.04346	0.00958799	0.423962
GO:0001783	B cell apoptotic process	63	9	4.7	985	0.04357	0.04357	0.221874	0.423962
GO:0060065	uterus development	63	9	4.7	986	0.04357	0.04357	0.221874	0.423962
GO:0006848	pyruvate transport	11	3	0.82	987	0.04359	0.04359	0.221874	0.423962
GO:0010481	epidermal cell division	11	3	0.82	988	0.04359	0.04359	0.221874	0.423962
GO:0010482	regulation of epidermal cell division	11	3	0.82	989	0.04359	0.04359	0.221874	0.423962
GO:0014807	regulation of somitogenesis	11	3	0.82	990	0.04359	0.04359	0.221874	0.423962
GO:0019388	galactose catabolic process	11	3	0.82	991	0.04359	0.04359	0.221874	0.423962
GO:0032625	interleukin-21 production	11	3	0.82	992	0.04359	0.04359	0.221874	0.423962
GO:0032665	regulation of interleukin-21 production	11	3	0.82	993	0.04359	0.04359	0.221874	0.423962
GO:0042421	norepinephrine biosynthetic process	11	3	0.82	994	0.04359	0.04359	0.221874	0.423962
GO:0046666	retinal cell programmed cell death	11	3	0.82	995	0.04359	0.04359	0.221874	0.423962
GO:0046753	non-lytic viral release	11	3	0.82	996	0.04359	0.04359	0.221874	0.423962
GO:0046880	regulation of follicle-stimulating hormo...	11	3	0.82	997	0.04359	0.04359	0.221874	0.423962
GO:0046881	positive regulation of follicle-stimulat...	11	3	0.82	998	0.04359	0.04359	0.221874	0.423962
GO:0046951	ketone body biosynthetic process	11	3	0.82	999	0.04359	0.04359	0.221874	0.423962
GO:0060137	maternal process involved in parturition	11	3	0.82	1000	0.04359	0.04359	0.221874	0.423962
GO:0060979	vasculogenesis involved in coronary vasc...	11	3	0.82	1001	0.04359	0.04359	0.221874	0.423962
GO:0061197	fungiform papilla morphogenesis	11	3	0.82	1002	0.04359	0.04359	0.221874	0.423962
GO:1900086	positive regulation of peptidyl-tyrosine...	11	3	0.82	1003	0.04359	0.04359	0.221874	0.423962
GO:1901475	pyruvate transmembrane transport	11	3	0.82	1004	0.04359	0.04359	0.221874	0.423962
GO:1990705	cholangiocyte proliferation	11	3	0.82	1005	0.04359	0.04359	0.221874	0.423962
GO:2001222	regulation of neuron migration	113	21	8.44	1006	8.7e-05	0.04362	0.00202167	0.423962
GO:0019935	cyclic-nucleotide-mediated signaling	222	24	16.58	1007	0.04364	0.04364	0.222013	0.423962
GO:0001893	maternal placenta development	93	12	6.94	1008	0.04393	0.04393	0.22314	0.425934
GO:0140353	lipid export from cell	93	12	6.94	1009	0.04393	0.04393	0.22314	0.425934
GO:0008344	adult locomotory behavior	189	21	14.11	1010	0.04412	0.04412	0.223989	0.427352
GO:0021884	forebrain neuron development	73	10	5.45	1011	0.04432	0.04432	0.224771	0.428405
GO:0060045	positive regulation of cardiac muscle ce...	73	10	5.45	1012	0.04432	0.04432	0.224771	0.428405
GO:0033674	positive regulation of kinase activity	1229	134	91.78	1013	6.6e-06	0.04436	0.000219618	0.428405
GO:0043408	regulation of MAPK cascade	1636	162	122.17	1014	0.00014	0.04490	0.00297743	0.433192
GO:0043009	chordate embryonic development	1470	164	109.77	1015	1.5e-07	0.04547	7.97527e-06	0.438213
GO:0031099	regeneration	477	46	35.62	1016	0.04551	0.04551	0.230447	0.438213
GO:0010959	regulation of metal ion transport	911	82	68.03	1017	0.04562	0.04562	0.230885	0.43884
GO:0002862	negative regulation of inflammatory resp...	54	8	4.03	1018	0.04603	0.04603	0.232183	0.439902
GO:0055003	cardiac myofibril assembly	54	8	4.03	1019	0.04603	0.04603	0.232183	0.439902
GO:0071280	cellular response to copper ion	54	8	4.03	1020	0.04603	0.04603	0.232183	0.439902
GO:0021954	central nervous system neuron developmen...	257	27	19.19	1021	0.04605	0.04605	0.232183	0.439902
GO:0002347	response to tumor cell	104	13	7.77	1022	0.04609	0.04609	0.232183	0.439902
GO:0009395	phospholipid catabolic process	104	13	7.77	1023	0.04609	0.04609	0.232183	0.439902
GO:0045668	negative regulation of osteoblast differ...	104	13	7.77	1024	0.04609	0.04609	0.232183	0.439902
GO:0071384	cellular response to corticosteroid stim...	168	19	12.55	1025	0.04612	0.04612	0.232214	0.439902
GO:0044818	mitotic G2/M transition checkpoint	125	15	9.33	1026	0.04618	0.04618	0.232277	0.439902
GO:0045773	positive regulation of axon extension	125	15	9.33	1027	0.04618	0.04618	0.232277	0.439902
GO:0071774	response to fibroblast growth factor	280	29	20.91	1028	0.04656	0.04656	0.233948	0.44221
GO:0030001	metal ion transport	1983	182	148.08	1029	0.00213	0.04668	0.0261781	0.44221
GO:0150115	cell-substrate junction organization	326	33	24.34	1030	0.04680	0.04680	0.234642	0.44221
GO:0006086	acetyl-CoA biosynthetic process from pyr...	27	5	2.02	1031	0.04701	0.04701	0.234642	0.44221
GO:0032906	transforming growth factor beta2 product...	27	5	2.02	1032	0.04701	0.04701	0.234642	0.44221
GO:0032909	regulation of transforming growth factor...	27	5	2.02	1033	0.04701	0.04701	0.234642	0.44221
GO:0042939	tripeptide transport	27	5	2.02	1034	0.04701	0.04701	0.234642	0.44221
GO:0048484	enteric nervous system development	27	5	2.02	1035	0.04701	0.04701	0.234642	0.44221
GO:0072683	T cell extravasation	27	5	2.02	1036	0.04701	0.04701	0.234642	0.44221
GO:0099151	regulation of postsynaptic density assem...	27	5	2.02	1037	0.04701	0.04701	0.234642	0.44221
GO:0140059	dendrite arborization	27	5	2.02	1038	0.04701	0.04701	0.234642	0.44221
GO:1904321	response to forskolin	27	5	2.02	1039	0.04701	0.04701	0.234642	0.44221
GO:1904322	cellular response to forskolin	27	5	2.02	1040	0.04701	0.04701	0.234642	0.44221
GO:0010389	regulation of G2/M transition of mitotic...	235	25	17.55	1041	0.04712	0.04712	0.234952	0.442781
GO:2000696	regulation of epithelial cell differenti...	45	19	3.36	1042	1.3e-10	0.04743	1.33873e-08	0.442781
GO:0019886	antigen processing and presentation of e...	64	9	4.78	1043	0.04748	0.04748	0.236385	0.442781
GO:1900120	regulation of receptor binding	64	9	4.78	1044	0.04748	0.04748	0.236385	0.442781
GO:0003231	cardiac ventricle development	338	44	25.24	1045	0.00023	0.04771	0.00456408	0.442781
GO:0072172	mesonephric tubule formation	15	7	1.12	1046	4.8e-05	0.04774	0.0012134	0.442781
GO:0001662	behavioral fear response	84	11	6.27	1047	0.04775	0.04775	0.237488	0.442781
GO:0071495	cellular response to endogenous stimulus	3330	334	248.67	1048	9.0e-09	0.04776	6.11437e-07	0.442781
GO:0060525	prostate glandular acinus development	45	7	3.36	1049	0.04790	0.04790	0.237992	0.442781
GO:1900117	regulation of execution phase of apoptos...	45	7	3.36	1050	0.04790	0.04790	0.237992	0.442781
GO:1902893	regulation of pri-miRNA transcription by...	169	19	12.62	1051	0.04848	0.04848	0.238574	0.442781
GO:0014048	regulation of glutamate secretion	36	6	2.69	1052	0.04861	0.04861	0.238574	0.442781
GO:0042118	endothelial cell activation	36	6	2.69	1053	0.04861	0.04861	0.238574	0.442781
GO:0048368	lateral mesoderm development	36	6	2.69	1054	0.04861	0.04861	0.238574	0.442781
GO:0043583	ear development	490	74	36.59	1055	5.7e-09	0.04863	4.1306e-07	0.442781
GO:0001554	luteolysis	19	4	1.42	1056	0.04870	0.04870	0.238574	0.442781
GO:0002634	regulation of germinal center formation	19	4	1.42	1057	0.04870	0.04870	0.238574	0.442781
GO:0006011	UDP-glucose metabolic process	19	4	1.42	1058	0.04870	0.04870	0.238574	0.442781
GO:0006975	DNA damage induced protein phosphorylati...	19	4	1.42	1059	0.04870	0.04870	0.238574	0.442781
GO:0009191	ribonucleoside diphosphate catabolic pro...	19	4	1.42	1060	0.04870	0.04870	0.238574	0.442781
GO:0021828	gonadotrophin-releasing hormone neuronal...	19	4	1.42	1061	0.04870	0.04870	0.238574	0.442781
GO:0021856	hypothalamic tangential migration using ...	19	4	1.42	1062	0.04870	0.04870	0.238574	0.442781
GO:0021902	commitment of neuronal cell to specific ...	19	4	1.42	1063	0.04870	0.04870	0.238574	0.442781
GO:0031055	chromatin remodeling at centromere	19	4	1.42	1064	0.04870	0.04870	0.238574	0.442781
GO:0032344	regulation of aldosterone metabolic proc...	19	4	1.42	1065	0.04870	0.04870	0.238574	0.442781
GO:0032347	regulation of aldosterone biosynthetic p...	19	4	1.42	1066	0.04870	0.04870	0.238574	0.442781
GO:0032353	negative regulation of hormone biosynthe...	19	4	1.42	1067	0.04870	0.04870	0.238574	0.442781
GO:0034775	glutathione transmembrane transport	19	4	1.42	1068	0.04870	0.04870	0.238574	0.442781
GO:0042048	olfactory behavior	19	4	1.42	1069	0.04870	0.04870	0.238574	0.442781
GO:0051597	response to methylmercury	19	4	1.42	1070	0.04870	0.04870	0.238574	0.442781
GO:0060947	cardiac vascular smooth muscle cell diff...	19	4	1.42	1071	0.04870	0.04870	0.238574	0.442781
GO:0071394	cellular response to testosterone stimul...	19	4	1.42	1072	0.04870	0.04870	0.238574	0.442781
GO:0090118	receptor-mediated endocytosis involved i...	19	4	1.42	1073	0.04870	0.04870	0.238574	0.442781
GO:1904936	interneuron migration	19	4	1.42	1074	0.04870	0.04870	0.238574	0.442781
GO:1905446	regulation of mitochondrial ATP synthesi...	19	4	1.42	1075	0.04870	0.04870	0.238574	0.442781
GO:2000018	regulation of male gonad development	19	4	1.42	1076	0.04870	0.04870	0.238574	0.442781
GO:0051785	positive regulation of nuclear division	126	15	9.41	1077	0.04896	0.04896	0.239488	0.444731
GO:0032956	regulation of actin cytoskeleton organiz...	923	90	68.93	1078	0.00584	0.04947	0.0549353	0.448947
GO:0050886	endocrine process	171	22	12.77	1079	0.00880	0.05032	0.0735187	0.456238
GO:0010996	response to auditory stimulus	55	8	4.11	1080	0.05048	0.05048	0.245206	0.456419
GO:0051905	establishment of pigment granule localiz...	55	8	4.11	1081	0.05048	0.05048	0.245206	0.456419
GO:1901863	positive regulation of muscle tissue dev...	55	8	4.11	1082	0.05048	0.05048	0.245206	0.456419
GO:0042127	regulation of cell population proliferat...	3903	412	291.46	1083	8.5e-14	0.05059	1.80773e-11	0.456992
GO:0050819	negative regulation of coagulation	116	14	8.66	1084	0.05071	0.05071	0.246201	0.457351
GO:0016239	positive regulation of macroautophagy	159	18	11.87	1085	0.05077	0.05077	0.246248	0.457351
GO:0070227	lymphocyte apoptotic process	159	18	11.87	1086	0.05077	0.05077	0.246248	0.457351
GO:0007507	heart development	1543	166	115.22	1087	1.2e-06	0.05082	5.03845e-05	0.45738
GO:0048871	multicellular organismal homeostasis	1211	116	90.43	1088	0.00349	0.05108	0.0378103	0.459297
GO:0016310	phosphorylation	4543	423	339.25	1089	5.4e-07	0.05125	2.44575e-05	0.459345
GO:0003171	atrioventricular valve development	85	11	6.35	1090	0.05130	0.05130	0.247836	0.459345
GO:0043949	regulation of cAMP-mediated signaling	85	11	6.35	1091	0.05130	0.05130	0.247836	0.459345
GO:0051894	positive regulation of focal adhesion as...	85	11	6.35	1092	0.05130	0.05130	0.247836	0.459345
GO:0033002	muscle cell proliferation	568	65	42.42	1093	0.00042	0.05132	0.00727232	0.459345
GO:0055074	calcium ion homeostasis	1040	92	77.66	1094	0.05150	0.05150	0.248679	0.460534
GO:0033622	integrin activation	65	9	4.85	1095	0.05162	0.05162	0.24889	0.460601
GO:0060965	negative regulation of gene silencing by...	65	9	4.85	1096	0.05162	0.05162	0.24889	0.460601
GO:0002028	regulation of sodium ion transport	226	24	16.88	1097	0.05176	0.05176	0.24907	0.460601
GO:0032094	response to food	75	10	5.6	1098	0.05179	0.05179	0.24907	0.460601
GO:0032373	positive regulation of sterol transport	75	10	5.6	1099	0.05179	0.05179	0.24907	0.460601
GO:0032376	positive regulation of cholesterol trans...	75	10	5.6	1100	0.05179	0.05179	0.24907	0.460601
GO:0030865	cortical cytoskeleton organization	160	21	11.95	1101	0.00828	0.05216	0.0701327	0.463471
GO:0002279	mast cell activation involved in immune ...	106	13	7.92	1102	0.05236	0.05236	0.25159	0.464126
GO:2000181	negative regulation of blood vessel morp...	252	30	18.82	1103	0.00779	0.05257	0.0670859	0.464126
GO:0140352	export from cell	1971	178	147.18	1104	0.00456	0.05279	0.0455209	0.464126
GO:0000165	MAPK cascade	1871	180	139.72	1105	0.00026	0.05281	0.00504679	0.464126
GO:0051047	positive regulation of secretion	735	67	54.89	1106	0.05297	0.05297	0.254262	0.464126
GO:0019896	axonal transport of mitochondrion	46	7	3.44	1107	0.05301	0.05301	0.254262	0.464126
GO:0044282	small molecule catabolic process	815	81	60.86	1108	0.00537	0.05329	0.0512034	0.464126
GO:0032870	cellular response to hormone stimulus	1538	144	114.85	1109	0.00291	0.05335	0.0331801	0.464126
GO:1902750	negative regulation of cell cycle G2/M p...	160	18	11.95	1110	0.05338	0.05338	0.255738	0.464126
GO:0061614	pri-miRNA transcription by RNA polymeras...	171	19	12.77	1111	0.05344	0.05344	0.255812	0.464126
GO:0031076	embryonic camera-type eye development	96	12	7.17	1112	0.05383	0.05383	0.255812	0.464126
GO:0098926	postsynaptic signal transduction	96	12	7.17	1113	0.05383	0.05383	0.255812	0.464126
GO:0006527	arginine catabolic process	28	5	2.09	1114	0.05384	0.05384	0.255812	0.464126
GO:0021562	vestibulocochlear nerve development	28	5	2.09	1115	0.05384	0.05384	0.255812	0.464126
GO:0032060	bleb assembly	28	5	2.09	1116	0.05384	0.05384	0.255812	0.464126
GO:0032275	luteinizing hormone secretion	28	5	2.09	1117	0.05384	0.05384	0.255812	0.464126
GO:0035376	sterol import	28	5	2.09	1118	0.05384	0.05384	0.255812	0.464126
GO:0052646	alditol phosphate metabolic process	28	5	2.09	1119	0.05384	0.05384	0.255812	0.464126
GO:0055062	phosphate ion homeostasis	28	5	2.09	1120	0.05384	0.05384	0.255812	0.464126
GO:0070316	regulation of G0 to G1 transition	28	5	2.09	1121	0.05384	0.05384	0.255812	0.464126
GO:0070508	cholesterol import	28	5	2.09	1122	0.05384	0.05384	0.255812	0.464126
GO:0072506	trivalent inorganic anion homeostasis	28	5	2.09	1123	0.05384	0.05384	0.255812	0.464126
GO:1904667	negative regulation of ubiquitin protein...	28	5	2.09	1124	0.05384	0.05384	0.255812	0.464126
GO:1903039	positive regulation of leukocyte cell-ce...	591	55	44.13	1125	0.05442	0.05442	0.256606	0.464126
GO:0010960	magnesium ion homeostasis	37	6	2.76	1126	0.05450	0.05450	0.256606	0.464126
GO:0031453	positive regulation of heterochromatin a...	37	6	2.76	1127	0.05450	0.05450	0.256606	0.464126
GO:0032000	positive regulation of fatty acid beta-o...	37	6	2.76	1128	0.05450	0.05450	0.256606	0.464126
GO:0035404	histone-serine phosphorylation	37	6	2.76	1129	0.05450	0.05450	0.256606	0.464126
GO:0042308	negative regulation of protein import in...	37	6	2.76	1130	0.05450	0.05450	0.256606	0.464126
GO:0090308	regulation of DNA methylation-dependent ...	37	6	2.76	1131	0.05450	0.05450	0.256606	0.464126
GO:0120263	positive regulation of heterochromatin o...	37	6	2.76	1132	0.05450	0.05450	0.256606	0.464126
GO:1904590	negative regulation of protein import	37	6	2.76	1133	0.05450	0.05450	0.256606	0.464126
GO:0071407	cellular response to organic cyclic comp...	1471	144	109.85	1134	0.00051	0.05454	0.00849971	0.464126
GO:1901343	negative regulation of vasculature devel...	253	30	18.89	1135	0.00822	0.05472	0.0698301	0.464126
GO:2000378	negative regulation of reactive oxygen s...	128	15	9.56	1136	0.05485	0.05485	0.256606	0.464126
GO:0002513	tolerance induction to self antigen	12	3	0.9	1137	0.05498	0.05498	0.256606	0.464126
GO:0002941	synoviocyte proliferation	12	3	0.9	1138	0.05498	0.05498	0.256606	0.464126
GO:0006565	L-serine catabolic process	12	3	0.9	1139	0.05498	0.05498	0.256606	0.464126
GO:0021800	cerebral cortex tangential migration	12	3	0.9	1140	0.05498	0.05498	0.256606	0.464126
GO:0022028	tangential migration from the subventric...	12	3	0.9	1141	0.05498	0.05498	0.256606	0.464126
GO:0032278	positive regulation of gonadotropin secr...	12	3	0.9	1142	0.05498	0.05498	0.256606	0.464126
GO:0032345	negative regulation of aldosterone metab...	12	3	0.9	1143	0.05498	0.05498	0.256606	0.464126
GO:0032348	negative regulation of aldosterone biosy...	12	3	0.9	1144	0.05498	0.05498	0.256606	0.464126
GO:0033684	regulation of luteinizing hormone secret...	12	3	0.9	1145	0.05498	0.05498	0.256606	0.464126
GO:0042758	long-chain fatty acid catabolic process	12	3	0.9	1146	0.05498	0.05498	0.256606	0.464126
GO:0048769	sarcomerogenesis	12	3	0.9	1147	0.05498	0.05498	0.256606	0.464126
GO:0060354	negative regulation of cell adhesion mol...	12	3	0.9	1148	0.05498	0.05498	0.256606	0.464126
GO:0060842	arterial endothelial cell differentiatio...	12	3	0.9	1149	0.05498	0.05498	0.256606	0.464126
GO:0070666	regulation of mast cell proliferation	12	3	0.9	1150	0.05498	0.05498	0.256606	0.464126
GO:0097168	mesenchymal stem cell proliferation	12	3	0.9	1151	0.05498	0.05498	0.256606	0.464126
GO:1901645	regulation of synoviocyte proliferation	12	3	0.9	1152	0.05498	0.05498	0.256606	0.464126
GO:1901647	positive regulation of synoviocyte proli...	12	3	0.9	1153	0.05498	0.05498	0.256606	0.464126
GO:2000065	negative regulation of cortisol biosynth...	12	3	0.9	1154	0.05498	0.05498	0.256606	0.464126
GO:2000381	negative regulation of mesoderm developm...	12	3	0.9	1155	0.05498	0.05498	0.256606	0.464126
GO:2000697	negative regulation of epithelial cell d...	12	3	0.9	1156	0.05498	0.05498	0.256606	0.464126
GO:0002209	behavioral defense response	86	11	6.42	1157	0.05503	0.05503	0.256606	0.464126
GO:0090279	regulation of calcium ion import	86	11	6.42	1158	0.05503	0.05503	0.256606	0.464126
GO:0001843	neural tube closure	205	22	15.31	1159	0.05509	0.05509	0.256664	0.464126
GO:0010458	exit from mitosis	56	8	4.18	1160	0.05520	0.05520	0.256664	0.464126
GO:0010714	positive regulation of collagen metaboli...	56	8	4.18	1161	0.05520	0.05520	0.256664	0.464126
GO:0034508	centromere complex assembly	56	8	4.18	1162	0.05520	0.05520	0.256664	0.464126
GO:0035336	long-chain fatty-acyl-CoA metabolic proc...	56	8	4.18	1163	0.05520	0.05520	0.256664	0.464126
GO:0048729	tissue morphogenesis	1544	192	115.3	1164	1.6e-12	0.05524	2.52465e-10	0.464126
GO:0002702	positive regulation of production of mol...	272	36	20.31	1165	0.00060	0.05527	0.00971821	0.464126
GO:1905954	positive regulation of lipid localizatio...	239	25	17.85	1166	0.05546	0.05546	0.257628	0.465322
GO:0006493	protein O-linked glycosylation	194	21	14.49	1167	0.05552	0.05552	0.257709	0.465426
GO:0045776	negative regulation of blood pressure	107	13	7.99	1168	0.05571	0.05571	0.258299	0.465691
GO:0010743	regulation of macrophage derived foam ce...	76	10	5.68	1169	0.05582	0.05582	0.258564	0.465691
GO:0060396	growth hormone receptor signaling pathwa...	76	10	5.68	1170	0.05582	0.05582	0.258564	0.465691
GO:0046209	nitric oxide metabolic process	183	20	13.67	1171	0.05585	0.05585	0.258571	0.465691
GO:0010972	negative regulation of G2/M transition o...	150	17	11.2	1172	0.05592	0.05592	0.258571	0.465691
GO:0048260	positive regulation of receptor-mediated...	150	17	11.2	1173	0.05592	0.05592	0.258571	0.465691
GO:0050860	negative regulation of T cell receptor s...	66	9	4.93	1174	0.05598	0.05598	0.258571	0.465691
GO:0060149	negative regulation of posttranscription...	66	9	4.93	1175	0.05598	0.05598	0.258571	0.465691
GO:0060967	negative regulation of gene silencing by...	66	9	4.93	1176	0.05598	0.05598	0.258571	0.465691
GO:0051094	positive regulation of developmental pro...	3214	367	240.01	1177	3.2e-17	0.05614	1.3044e-14	0.466625
GO:0043087	regulation of GTPase activity	909	81	67.88	1178	0.05620	0.05620	0.259143	0.466727
GO:0007423	sensory organ development	1316	174	98.27	1179	9.8e-14	0.05663	2.03812e-11	0.469126
GO:0055017	cardiac muscle tissue growth	251	26	18.74	1180	0.05684	0.05684	0.261925	0.469126
GO:2000615	regulation of histone H3-K9 acetylation	40	10	2.99	1181	0.00056	0.05711	0.00925419	0.469126
GO:0001840	neural plate development	20	4	1.49	1182	0.05740	0.05740	0.262036	0.469126
GO:0001842	neural fold formation	20	4	1.49	1183	0.05740	0.05740	0.262036	0.469126
GO:0006054	N-acetylneuraminate metabolic process	20	4	1.49	1184	0.05740	0.05740	0.262036	0.469126
GO:0006971	hypotonic response	20	4	1.49	1185	0.05740	0.05740	0.262036	0.469126
GO:0009414	response to water deprivation	20	4	1.49	1186	0.05740	0.05740	0.262036	0.469126
GO:0009820	alkaloid metabolic process	20	4	1.49	1187	0.05740	0.05740	0.262036	0.469126
GO:0014832	urinary bladder smooth muscle contractio...	20	4	1.49	1188	0.05740	0.05740	0.262036	0.469126
GO:0021855	hypothalamus cell migration	20	4	1.49	1189	0.05740	0.05740	0.262036	0.469126
GO:0031547	brain-derived neurotrophic factor recept...	20	4	1.49	1190	0.05740	0.05740	0.262036	0.469126
GO:0032799	low-density lipoprotein receptor particl...	20	4	1.49	1191	0.05740	0.05740	0.262036	0.469126
GO:0032802	low-density lipoprotein particle recepto...	20	4	1.49	1192	0.05740	0.05740	0.262036	0.469126
GO:0032803	regulation of low-density lipoprotein pa...	20	4	1.49	1193	0.05740	0.05740	0.262036	0.469126
GO:0060638	mesenchymal-epithelial cell signaling	20	4	1.49	1194	0.05740	0.05740	0.262036	0.469126
GO:0070099	regulation of chemokine-mediated signali...	20	4	1.49	1195	0.05740	0.05740	0.262036	0.469126
GO:0090324	negative regulation of oxidative phospho...	20	4	1.49	1196	0.05740	0.05740	0.262036	0.469126
GO:1901509	regulation of endothelial tube morphogen...	20	4	1.49	1197	0.05740	0.05740	0.262036	0.469126
GO:0060606	tube closure	206	22	15.38	1198	0.05751	0.05751	0.262416	0.469633
GO:0072080	nephron tubule development	226	45	16.88	1199	1.3e-09	0.05790	1.07779e-07	0.472423
GO:0061045	negative regulation of wound healing	187	24	13.96	1200	0.00662	0.05808	0.0599343	0.473497
GO:0009617	response to bacterium	1366	122	102.01	1201	0.02250	0.05819	0.143026	0.473999
GO:0050863	regulation of T cell activation	776	70	57.95	1202	0.05838	0.05838	0.265792	0.474455
GO:0022010	central nervous system myelination	47	7	3.51	1203	0.05844	0.05844	0.265792	0.474455
GO:0032291	axon ensheathment in central nervous sys...	47	7	3.51	1204	0.05844	0.05844	0.265792	0.474455
GO:0060231	mesenchymal to epithelial transition	47	7	3.51	1205	0.05844	0.05844	0.265792	0.474455
GO:0007585	respiratory gaseous exchange by respirat...	162	18	12.1	1206	0.05888	0.05888	0.26742	0.477235
GO:0042246	tissue regeneration	162	18	12.1	1207	0.05888	0.05888	0.26742	0.477235
GO:0045616	regulation of keratinocyte differentiati...	87	11	6.5	1208	0.05894	0.05894	0.267568	0.477326
GO:0070663	regulation of leukocyte proliferation	559	60	41.74	1209	0.00305	0.05910	0.0341007	0.478163
GO:0048565	digestive tract development	316	36	23.6	1210	0.00770	0.05917	0.0663693	0.478163
GO:0071548	response to dexamethasone	108	13	8.06	1211	0.05919	0.05919	0.268454	0.478163
GO:0050853	B cell receptor signaling pathway	218	23	16.28	1212	0.05930	0.05930	0.268704	0.478657
GO:1900371	regulation of purine nucleotide biosynth...	96	17	7.17	1213	0.00071	0.05939	0.0112394	0.478988
GO:0003230	cardiac atrium development	104	17	7.77	1214	0.00177	0.05963	0.0228611	0.480527
GO:0014855	striated muscle cell proliferation	207	22	15.46	1215	0.06000	0.06000	0.271725	0.482719
GO:0015695	organic cation transport	77	10	5.75	1216	0.06005	0.06005	0.271725	0.482719
GO:0071378	cellular response to growth hormone stim...	77	10	5.75	1217	0.06005	0.06005	0.271725	0.482719
GO:1901018	positive regulation of potassium ion tra...	57	8	4.26	1218	0.06020	0.06020	0.272278	0.483528
GO:0010557	positive regulation of macromolecule bio...	4595	378	343.13	1219	0.02060	0.06045	0.136261	0.484168
GO:0044331	cell-cell adhesion mediated by cadherin	67	9	5	1220	0.06057	0.06057	0.2736	0.484168
GO:0002830	positive regulation of type 2 immune res...	38	6	2.84	1221	0.06080	0.06080	0.2736	0.484168
GO:0023035	CD40 signaling pathway	38	6	2.84	1222	0.06080	0.06080	0.2736	0.484168
GO:0032352	positive regulation of hormone metabolic...	38	6	2.84	1223	0.06080	0.06080	0.2736	0.484168
GO:0043589	skin morphogenesis	38	6	2.84	1224	0.06080	0.06080	0.2736	0.484168
GO:0060174	limb bud formation	38	6	2.84	1225	0.06080	0.06080	0.2736	0.484168
GO:1901660	calcium ion export	38	6	2.84	1226	0.06080	0.06080	0.2736	0.484168
GO:1903978	regulation of microglial cell activation	38	6	2.84	1227	0.06080	0.06080	0.2736	0.484168
GO:0048704	embryonic skeletal system morphogenesis	230	24	17.18	1228	0.06092	0.06092	0.273852	0.484168
GO:2001057	reactive nitrogen species metabolic proc...	185	20	13.81	1229	0.06114	0.06114	0.273852	0.484168
GO:0048706	embryonic skeletal system development	299	30	22.33	1230	0.06115	0.06115	0.273852	0.484168
GO:0072678	T cell migration	130	15	9.71	1231	0.06121	0.06121	0.273852	0.484168
GO:1901381	positive regulation of potassium ion tra...	98	12	7.32	1232	0.06121	0.06121	0.273852	0.484168
GO:0003183	mitral valve morphogenesis	29	5	2.17	1233	0.06122	0.06122	0.273852	0.484168
GO:0034374	low-density lipoprotein particle remodel...	29	5	2.17	1234	0.06122	0.06122	0.273852	0.484168
GO:0038165	oncostatin-M-mediated signaling pathway	29	5	2.17	1235	0.06122	0.06122	0.273852	0.484168
GO:1990791	dorsal root ganglion development	29	5	2.17	1236	0.06122	0.06122	0.273852	0.484168
GO:2001204	regulation of osteoclast development	29	5	2.17	1237	0.06122	0.06122	0.273852	0.484168
GO:1902749	regulation of cell cycle G2/M phase tran...	253	26	18.89	1238	0.06135	0.06135	0.274309	0.484804
GO:0001894	tissue homeostasis	619	61	46.22	1239	0.01656	0.06161	0.116888	0.486465
GO:0022612	gland morphogenesis	346	46	25.84	1240	0.00010	0.06169	0.00222847	0.486704
GO:0048562	embryonic organ morphogenesis	669	85	49.96	1241	1.1e-06	0.06176	4.65857e-05	0.486864
GO:0140115	export across plasma membrane	152	17	11.35	1242	0.06183	0.06183	0.276202	0.487023
GO:0007612	learning	346	34	25.84	1243	0.06196	0.06196	0.276657	0.487655
GO:0030198	extracellular matrix organization	719	82	53.69	1244	9.0e-05	0.06217	0.00208642	0.488914
GO:0060249	anatomical structure homeostasis	729	70	54.44	1245	0.01867	0.06246	0.126226	0.4908
GO:0060986	endocrine hormone secretion	100	15	7.47	1246	0.00726	0.06261	0.0631891	0.491584
GO:0031345	negative regulation of cell projection o...	469	54	35.02	1247	0.00106	0.06312	0.0154776	0.493381
GO:0051098	regulation of binding	922	96	68.85	1248	0.00062	0.06330	0.010009	0.493381
GO:0051345	positive regulation of hydrolase activit...	1539	131	114.92	1249	0.06345	0.06345	0.282496	0.493381
GO:0019722	calcium-mediated signaling	489	46	36.52	1250	0.06347	0.06347	0.282496	0.493381
GO:0042327	positive regulation of phosphorylation	2039	204	152.26	1251	1.0e-05	0.06352	0.000312556	0.493381
GO:0031346	positive regulation of cell projection o...	946	97	70.64	1252	0.00096	0.06367	0.0142731	0.493381
GO:0043062	extracellular structure organization	720	82	53.77	1253	9.4e-05	0.06372	0.00216377	0.493381
GO:0030808	regulation of nucleotide biosynthetic pr...	97	17	7.24	1254	0.00080	0.06378	0.0122479	0.493381
GO:0000578	embryonic axis specification	90	15	6.72	1255	0.00264	0.06397	0.0310796	0.493381
GO:0002396	MHC protein complex assembly	48	7	3.58	1256	0.06420	0.06420	0.284709	0.493381
GO:0014047	glutamate secretion	48	7	3.58	1257	0.06420	0.06420	0.284709	0.493381
GO:0031115	negative regulation of microtubule polym...	48	7	3.58	1258	0.06420	0.06420	0.284709	0.493381
GO:0032793	positive regulation of CREB transcriptio...	48	7	3.58	1259	0.06420	0.06420	0.284709	0.493381
GO:0042832	defense response to protozoan	48	7	3.58	1260	0.06420	0.06420	0.284709	0.493381
GO:1905874	regulation of postsynaptic density organ...	48	7	3.58	1261	0.06420	0.06420	0.284709	0.493381
GO:0010817	regulation of hormone levels	1119	105	83.56	1262	0.00935	0.06423	0.0763236	0.493381
GO:0035337	fatty-acyl-CoA metabolic process	78	10	5.82	1263	0.06448	0.06448	0.285821	0.493381
GO:0006468	protein phosphorylation	3869	370	288.92	1264	2.3e-07	0.06451	1.17192e-05	0.493381
GO:0070839	metal ion export	131	15	9.78	1265	0.06456	0.06456	0.286046	0.493381
GO:0046503	glycerolipid catabolic process	142	16	10.6	1266	0.06489	0.06489	0.287378	0.493381
GO:0003205	cardiac chamber development	443	62	33.08	1267	1.4e-06	0.06490	5.73063e-05	0.493381
GO:0045137	development of primary sexual characteri...	532	69	39.73	1268	5.5e-06	0.06502	0.000187479	0.493381
GO:0050771	negative regulation of axonogenesis	172	28	12.84	1269	7.8e-05	0.06504	0.00186116	0.493381
GO:0003254	regulation of membrane depolarization	99	12	7.39	1270	0.06514	0.06514	0.287964	0.493381
GO:0010799	regulation of peptidyl-threonine phospho...	99	12	7.39	1271	0.06514	0.06514	0.287964	0.493381
GO:0045840	positive regulation of mitotic nuclear d...	99	12	7.39	1272	0.06514	0.06514	0.287964	0.493381
GO:0046320	regulation of fatty acid oxidation	99	12	7.39	1273	0.06514	0.06514	0.287964	0.493381
GO:0035148	tube formation	377	45	28.15	1274	0.00129	0.06525	0.0179008	0.493381
GO:0045229	external encapsulating structure organiz...	721	82	53.84	1275	9.9e-05	0.06530	0.00222847	0.493381
GO:0030325	adrenal gland development	68	9	5.08	1276	0.06540	0.06540	0.288771	0.493381
GO:0001502	cartilage condensation	58	8	4.33	1277	0.06547	0.06547	0.288771	0.493381
GO:0007274	neuromuscular synaptic transmission	58	8	4.33	1278	0.06547	0.06547	0.288771	0.493381
GO:0003281	ventricular septum development	232	24	17.32	1279	0.06590	0.06590	0.290144	0.493381
GO:0045666	positive regulation of neuron differenti...	232	24	17.32	1280	0.06590	0.06590	0.290144	0.493381
GO:0098660	inorganic ion transmembrane transport	1883	158	140.61	1281	0.06607	0.06607	0.290441	0.493381
GO:0031338	regulation of vesicle fusion	53	13	3.96	1282	0.00011	0.06639	0.00241285	0.493381
GO:0098581	detection of external biotic stimulus	52	11	3.88	1283	0.00136	0.06653	0.0186604	0.493381
GO:0003128	heart field specification	37	9	2.76	1284	0.00130	0.06659	0.0179885	0.493381
GO:0033077	T cell differentiation in thymus	187	20	13.96	1285	0.06676	0.06676	0.290441	0.493381
GO:0003266	regulation of secondary heart field card...	21	4	1.57	1286	0.06687	0.06687	0.290441	0.493381
GO:0006573	valine metabolic process	21	4	1.57	1287	0.06687	0.06687	0.290441	0.493381
GO:0006651	diacylglycerol biosynthetic process	21	4	1.57	1288	0.06687	0.06687	0.290441	0.493381
GO:0021877	forebrain neuron fate commitment	21	4	1.57	1289	0.06687	0.06687	0.290441	0.493381
GO:0032351	negative regulation of hormone metabolic...	21	4	1.57	1290	0.06687	0.06687	0.290441	0.493381
GO:0033292	T-tubule organization	21	4	1.57	1291	0.06687	0.06687	0.290441	0.493381
GO:0035290	trunk segmentation	21	4	1.57	1292	0.06687	0.06687	0.290441	0.493381
GO:0035443	tripeptide transmembrane transport	21	4	1.57	1293	0.06687	0.06687	0.290441	0.493381
GO:0036484	trunk neural crest cell migration	21	4	1.57	1294	0.06687	0.06687	0.290441	0.493381
GO:0036486	ventral trunk neural crest cell migratio...	21	4	1.57	1295	0.06687	0.06687	0.290441	0.493381
GO:0043587	tongue morphogenesis	21	4	1.57	1296	0.06687	0.06687	0.290441	0.493381
GO:0046348	amino sugar catabolic process	21	4	1.57	1297	0.06687	0.06687	0.290441	0.493381
GO:0097490	sympathetic neuron projection extension	21	4	1.57	1298	0.06687	0.06687	0.290441	0.493381
GO:0097491	sympathetic neuron projection guidance	21	4	1.57	1299	0.06687	0.06687	0.290441	0.493381
GO:1903564	regulation of protein localization to ci...	21	4	1.57	1300	0.06687	0.06687	0.290441	0.493381
GO:1905449	regulation of Fc-gamma receptor signalin...	21	4	1.57	1301	0.06687	0.06687	0.290441	0.493381
GO:2000064	regulation of cortisol biosynthetic proc...	21	4	1.57	1302	0.06687	0.06687	0.290441	0.493381
GO:0055001	muscle cell development	491	46	36.67	1303	0.06690	0.06690	0.290441	0.493381
GO:0030900	forebrain development	992	129	74.08	1304	4.8e-10	0.06702	4.30811e-08	0.493381
GO:0046879	hormone secretion	722	68	53.92	1305	0.02908	0.06715	0.171483	0.493381
GO:0061548	ganglion development	53	13	3.96	1306	0.00011	0.06721	0.00241285	0.493381
GO:0060836	lymphatic endothelial cell differentiati...	27	10	2.02	1307	1.4e-05	0.06727	0.000421422	0.493381
GO:0002011	morphogenesis of an epithelial sheet	173	23	12.92	1308	0.00507	0.06733	0.0489633	0.493381
GO:0006925	inflammatory cell apoptotic process	39	6	2.91	1309	0.06751	0.06751	0.290441	0.493381
GO:0007171	activation of transmembrane receptor pro...	39	6	2.91	1310	0.06751	0.06751	0.290441	0.493381
GO:0035743	CD4-positive, alpha-beta T cell cytokine...	39	6	2.91	1311	0.06751	0.06751	0.290441	0.493381
GO:0043951	negative regulation of cAMP-mediated sig...	39	6	2.91	1312	0.06751	0.06751	0.290441	0.493381
GO:0045722	positive regulation of gluconeogenesis	39	6	2.91	1313	0.06751	0.06751	0.290441	0.493381
GO:0016572	histone phosphorylation	121	14	9.04	1314	0.06753	0.06753	0.290441	0.493381
GO:1990573	potassium ion import across plasma membr...	121	14	9.04	1315	0.06753	0.06753	0.290441	0.493381
GO:0001692	histamine metabolic process	13	3	0.97	1316	0.06763	0.06763	0.290441	0.493381
GO:0008300	isoprenoid catabolic process	13	3	0.97	1317	0.06763	0.06763	0.290441	0.493381
GO:0010510	regulation of acetyl-CoA biosynthetic pr...	13	3	0.97	1318	0.06763	0.06763	0.290441	0.493381
GO:0019740	nitrogen utilization	13	3	0.97	1319	0.06763	0.06763	0.290441	0.493381
GO:0031017	exocrine pancreas development	13	3	0.97	1320	0.06763	0.06763	0.290441	0.493381
GO:0031944	negative regulation of glucocorticoid me...	13	3	0.97	1321	0.06763	0.06763	0.290441	0.493381
GO:0031947	negative regulation of glucocorticoid bi...	13	3	0.97	1322	0.06763	0.06763	0.290441	0.493381
GO:0034036	purine ribonucleoside bisphosphate biosy...	13	3	0.97	1323	0.06763	0.06763	0.290441	0.493381
GO:0048341	paraxial mesoderm formation	13	3	0.97	1324	0.06763	0.06763	0.290441	0.493381
GO:0050428	3'-phosphoadenosine 5'-phosphosulfate bi...	13	3	0.97	1325	0.06763	0.06763	0.290441	0.493381
GO:0051036	regulation of endosome size	13	3	0.97	1326	0.06763	0.06763	0.290441	0.493381
GO:0051599	response to hydrostatic pressure	13	3	0.97	1327	0.06763	0.06763	0.290441	0.493381
GO:0052803	imidazole-containing compound metabolic ...	13	3	0.97	1328	0.06763	0.06763	0.290441	0.493381
GO:0060385	axonogenesis involved in innervation	13	3	0.97	1329	0.06763	0.06763	0.290441	0.493381
GO:0060478	acrosomal vesicle exocytosis	13	3	0.97	1330	0.06763	0.06763	0.290441	0.493381
GO:0070662	mast cell proliferation	13	3	0.97	1331	0.06763	0.06763	0.290441	0.493381
GO:0072103	glomerulus vasculature morphogenesis	13	3	0.97	1332	0.06763	0.06763	0.290441	0.493381
GO:0072104	glomerular capillary formation	13	3	0.97	1333	0.06763	0.06763	0.290441	0.493381
GO:0090032	negative regulation of steroid hormone b...	13	3	0.97	1334	0.06763	0.06763	0.290441	0.493381
GO:1900084	regulation of peptidyl-tyrosine autophos...	13	3	0.97	1335	0.06763	0.06763	0.290441	0.493381
GO:1900145	regulation of nodal signaling pathway in...	13	3	0.97	1336	0.06763	0.06763	0.290441	0.493381
GO:1900175	regulation of nodal signaling pathway in...	13	3	0.97	1337	0.06763	0.06763	0.290441	0.493381
GO:1901072	glucosamine-containing compound cataboli...	13	3	0.97	1338	0.06763	0.06763	0.290441	0.493381
GO:1902988	neurofibrillary tangle assembly	13	3	0.97	1339	0.06763	0.06763	0.290441	0.493381
GO:2000405	negative regulation of T cell migration	13	3	0.97	1340	0.06763	0.06763	0.290441	0.493381
GO:2001013	epithelial cell proliferation involved i...	13	3	0.97	1341	0.06763	0.06763	0.290441	0.493381
GO:1902305	regulation of sodium ion transmembrane t...	165	18	12.32	1342	0.06785	0.06785	0.291258	0.494617
GO:0014820	tonic smooth muscle contraction	23	7	1.72	1343	0.00108	0.06815	0.0156296	0.496278
GO:1903037	regulation of leukocyte cell-cell adhesi...	808	72	60.34	1344	0.06819	0.06819	0.292589	0.496278
GO:0045670	regulation of osteoclast differentiation	143	16	10.68	1345	0.06823	0.06823	0.292632	0.496278
GO:1904893	negative regulation of receptor signalin...	79	10	5.9	1346	0.06912	0.06912	0.29434	0.49735
GO:0009071	serine family amino acid catabolic proce...	30	5	2.24	1347	0.06914	0.06914	0.29434	0.49735
GO:0010919	regulation of inositol phosphate biosynt...	30	5	2.24	1348	0.06914	0.06914	0.29434	0.49735
GO:0035745	T-helper 2 cell cytokine production	30	5	2.24	1349	0.06914	0.06914	0.29434	0.49735
GO:0038180	nerve growth factor signaling pathway	30	5	2.24	1350	0.06914	0.06914	0.29434	0.49735
GO:0048861	leukemia inhibitory factor signaling pat...	30	5	2.24	1351	0.06914	0.06914	0.29434	0.49735
GO:0050966	detection of mechanical stimulus involve...	30	5	2.24	1352	0.06914	0.06914	0.29434	0.49735
GO:0051382	kinetochore assembly	30	5	2.24	1353	0.06914	0.06914	0.29434	0.49735
GO:0060379	cardiac muscle cell myoblast differentia...	30	5	2.24	1354	0.06914	0.06914	0.29434	0.49735
GO:0071233	cellular response to leucine	30	5	2.24	1355	0.06914	0.06914	0.29434	0.49735
GO:0086069	bundle of His cell to Purkinje myocyte c...	30	5	2.24	1356	0.06914	0.06914	0.29434	0.49735
GO:1903753	negative regulation of p38MAPK cascade	30	5	2.24	1357	0.06914	0.06914	0.29434	0.49735
GO:1904672	regulation of somatic stem cell populati...	30	5	2.24	1358	0.06914	0.06914	0.29434	0.49735
GO:1904889	regulation of excitatory synapse assembl...	30	5	2.24	1359	0.06914	0.06914	0.29434	0.49735
GO:2000551	regulation of T-helper 2 cell cytokine p...	30	5	2.24	1360	0.06914	0.06914	0.29434	0.49735
GO:0046596	regulation of viral entry into host cell	98	16	7.32	1361	0.00241	0.06985	0.0288228	0.502047
GO:0072132	mesenchyme morphogenesis	125	20	9.33	1362	0.00097	0.07018	0.0143999	0.502047
GO:0003085	negative regulation of systemic arterial...	49	7	3.66	1363	0.07030	0.07030	0.297854	0.502047
GO:0006670	sphingosine metabolic process	49	7	3.66	1364	0.07030	0.07030	0.297854	0.502047
GO:0023019	signal transduction involved in regulati...	49	7	3.66	1365	0.07030	0.07030	0.297854	0.502047
GO:0031424	keratinization	49	7	3.66	1366	0.07030	0.07030	0.297854	0.502047
GO:0060972	left/right pattern formation	49	7	3.66	1367	0.07030	0.07030	0.297854	0.502047
GO:0090036	regulation of protein kinase C signaling	49	7	3.66	1368	0.07030	0.07030	0.297854	0.502047
GO:0019932	second-messenger-mediated signaling	759	72	56.68	1369	0.02206	0.07032	0.140962	0.502047
GO:0007399	nervous system development	5949	625	444.24	1370	7.0e-21	0.07041	4.5654e-18	0.502047
GO:0051145	smooth muscle cell differentiation	177	19	13.22	1371	0.07043	0.07043	0.298141	0.502047
GO:0033137	negative regulation of peptidyl-serine p...	69	9	5.15	1372	0.07046	0.07046	0.298141	0.502047
GO:0070229	negative regulation of lymphocyte apopto...	69	9	5.15	1373	0.07046	0.07046	0.298141	0.502047
GO:0097028	dendritic cell differentiation	111	13	8.29	1374	0.07052	0.07052	0.298141	0.502109
GO:0043542	endothelial cell migration	594	64	44.36	1375	0.00208	0.07071	0.0256603	0.502812
GO:0006869	lipid transport	810	72	60.49	1376	0.07098	0.07098	0.299262	0.502812
GO:0001964	startle response	59	8	4.41	1377	0.07101	0.07101	0.299262	0.502812
GO:0021783	preganglionic parasympathetic fiber deve...	59	8	4.41	1378	0.07101	0.07101	0.299262	0.502812
GO:0051953	negative regulation of amine transport	59	8	4.41	1379	0.07101	0.07101	0.299262	0.502812
GO:0090343	positive regulation of cell aging	59	8	4.41	1380	0.07101	0.07101	0.299262	0.502812
GO:2000369	regulation of clathrin-dependent endocyt...	59	8	4.41	1381	0.07101	0.07101	0.299262	0.502812
GO:0045824	negative regulation of innate immune res...	166	18	12.4	1382	0.07103	0.07103	0.299262	0.502812
GO:0031146	SCF-dependent proteasomal ubiquitin-depe...	122	14	9.11	1383	0.07129	0.07129	0.29997	0.503923
GO:0035329	hippo signaling	122	14	9.11	1384	0.07129	0.07129	0.29997	0.503923
GO:0045576	mast cell activation	133	15	9.93	1385	0.07165	0.07165	0.301226	0.506102
GO:0070633	transepithelial transport	90	11	6.72	1386	0.07172	0.07172	0.30139	0.506231
GO:0045637	regulation of myeloid cell differentiati...	506	47	37.79	1387	0.07223	0.07223	0.303403	0.509464
GO:0007264	small GTPase mediated signal transductio...	1375	134	102.68	1388	0.00094	0.07280	0.0140183	0.513114
GO:0016525	negative regulation of angiogenesis	249	29	18.59	1389	0.01168	0.07297	0.0894096	0.513942
GO:0006936	muscle contraction	834	83	62.28	1390	0.00472	0.07318	0.0464078	0.51505
GO:0050673	epithelial cell proliferation	1013	120	75.65	1391	3.6e-07	0.07358	1.7435e-05	0.517493
GO:0050770	regulation of axonogenesis	419	66	31.29	1392	7.0e-09	0.07385	4.8915e-07	0.519019
GO:0051963	regulation of synapse assembly	223	43	16.65	1393	8.1e-09	0.07405	5.58044e-07	0.520051
GO:0060135	maternal process involved in female preg...	166	21	12.4	1394	0.01235	0.07426	0.093659	0.520088
GO:0044091	membrane biogenesis	154	21	11.5	1395	0.00537	0.07437	0.0512034	0.520088
GO:0046395	carboxylic acid catabolic process	513	52	38.31	1396	0.01572	0.07453	0.112162	0.520088
GO:0009948	anterior/posterior axis specification	112	13	8.36	1397	0.07459	0.07459	0.31152	0.520088
GO:0030195	negative regulation of blood coagulation	112	13	8.36	1398	0.07459	0.07459	0.31152	0.520088
GO:0002399	MHC class II protein complex assembly	40	6	2.99	1399	0.07464	0.07464	0.31152	0.520088
GO:0002503	peptide antigen assembly with MHC class ...	40	6	2.99	1400	0.07464	0.07464	0.31152	0.520088
GO:0003056	regulation of vascular associated smooth...	40	6	2.99	1401	0.07464	0.07464	0.31152	0.520088
GO:0030953	astral microtubule organization	40	6	2.99	1402	0.07464	0.07464	0.31152	0.520088
GO:0048070	regulation of developmental pigmentation	40	6	2.99	1403	0.07464	0.07464	0.31152	0.520088
GO:0120305	regulation of pigmentation	40	6	2.99	1404	0.07464	0.07464	0.31152	0.520088
GO:0002437	inflammatory response to antigenic stimu...	156	17	11.65	1405	0.07489	0.07489	0.312297	0.521458
GO:0045595	regulation of cell differentiation	3755	420	280.4	1406	3.6e-18	0.07516	1.67709e-15	0.522052
GO:0060042	retina morphogenesis in camera-type eye	145	16	10.83	1407	0.07526	0.07526	0.313573	0.522052
GO:0045599	negative regulation of fat cell differen...	134	15	10.01	1408	0.07538	0.07538	0.313939	0.522052
GO:0043616	keratinocyte proliferation	127	19	9.48	1409	0.00282	0.07554	0.0323804	0.522052
GO:0035239	tube morphogenesis	2220	269	165.78	1410	8.8e-16	0.07564	2.53207e-13	0.522052
GO:0009065	glutamine family amino acid catabolic pr...	70	9	5.23	1411	0.07576	0.07576	0.314985	0.522052
GO:0034383	low-density lipoprotein particle clearan...	70	9	5.23	1412	0.07576	0.07576	0.314985	0.522052
GO:0048596	embryonic camera-type eye morphogenesis	70	9	5.23	1413	0.07576	0.07576	0.314985	0.522052
GO:0050974	detection of mechanical stimulus involve...	70	9	5.23	1414	0.07576	0.07576	0.314985	0.522052
GO:0002768	immune response-regulating cell surface ...	707	76	52.8	1415	0.00091	0.07585	0.0136124	0.522052
GO:0035909	aorta morphogenesis	91	11	6.8	1416	0.07635	0.07635	0.317012	0.522052
GO:2000637	positive regulation of gene silencing by...	91	11	6.8	1417	0.07635	0.07635	0.317012	0.522052
GO:0007167	enzyme linked receptor protein signaling...	2445	295	182.58	1418	5.3e-17	0.07639	1.92037e-14	0.522052
GO:0034308	primary alcohol metabolic process	213	22	15.91	1419	0.07657	0.07657	0.317012	0.522052
GO:0034766	negative regulation of ion transmembrane...	213	22	15.91	1420	0.07657	0.07657	0.317012	0.522052
GO:0009063	cellular amino acid catabolic process	236	24	17.62	1421	0.07669	0.07669	0.317012	0.522052
GO:0014013	regulation of gliogenesis	236	24	17.62	1422	0.07669	0.07669	0.317012	0.522052
GO:0042102	positive regulation of T cell proliferat...	236	24	17.62	1423	0.07669	0.07669	0.317012	0.522052
GO:0043970	histone H3-K9 acetylation	42	10	3.14	1424	0.00085	0.07673	0.0128923	0.522052
GO:0003299	muscle hypertrophy in response to stress	50	7	3.73	1425	0.07673	0.07673	0.317012	0.522052
GO:0014887	cardiac muscle adaptation	50	7	3.73	1426	0.07673	0.07673	0.317012	0.522052
GO:0014898	cardiac muscle hypertrophy in response t...	50	7	3.73	1427	0.07673	0.07673	0.317012	0.522052
GO:0031100	animal organ regeneration	179	19	13.37	1428	0.07683	0.07683	0.317012	0.522052
GO:0051875	pigment granule localization	60	8	4.48	1429	0.07684	0.07684	0.317012	0.522052
GO:1902894	negative regulation of pri-miRNA transcr...	60	8	4.48	1430	0.07684	0.07684	0.317012	0.522052
GO:0000079	regulation of cyclin-dependent protein s...	217	32	16.2	1431	0.00017	0.07687	0.00353853	0.522052
GO:0072170	metanephric tubule development	54	12	4.03	1432	0.00052	0.07709	0.00865163	0.522052
GO:0010694	positive regulation of alkaline phosphat...	22	4	1.64	1433	0.07709	0.07709	0.317012	0.522052
GO:0021886	hypothalamus gonadotrophin-releasing hor...	22	4	1.64	1434	0.07709	0.07709	0.317012	0.522052
GO:0021888	hypothalamus gonadotrophin-releasing hor...	22	4	1.64	1435	0.07709	0.07709	0.317012	0.522052
GO:0031946	regulation of glucocorticoid biosyntheti...	22	4	1.64	1436	0.07709	0.07709	0.317012	0.522052
GO:0038171	cannabinoid signaling pathway	22	4	1.64	1437	0.07709	0.07709	0.317012	0.522052
GO:0051386	regulation of neurotrophin TRK receptor ...	22	4	1.64	1438	0.07709	0.07709	0.317012	0.522052
GO:0062042	regulation of cardiac epithelial to mese...	22	4	1.64	1439	0.07709	0.07709	0.317012	0.522052
GO:0071349	cellular response to interleukin-12	22	4	1.64	1440	0.07709	0.07709	0.317012	0.522052
GO:0071670	smooth muscle cell chemotaxis	22	4	1.64	1441	0.07709	0.07709	0.317012	0.522052
GO:1901856	negative regulation of cellular respirat...	22	4	1.64	1442	0.07709	0.07709	0.317012	0.522052
GO:1903944	negative regulation of hepatocyte apopto...	22	4	1.64	1443	0.07709	0.07709	0.317012	0.522052
GO:1905939	regulation of gonad development	22	4	1.64	1444	0.07709	0.07709	0.317012	0.522052
GO:0035270	endocrine system development	323	38	24.12	1445	0.00373	0.07721	0.0394493	0.522052
GO:0033993	response to lipid	2151	197	160.63	1446	0.00157	0.07757	0.020897	0.522052
GO:0015732	prostaglandin transport	31	5	2.31	1447	0.07759	0.07759	0.317733	0.522052
GO:0042659	regulation of cell fate specification	31	5	2.31	1448	0.07759	0.07759	0.317733	0.522052
GO:0045023	G0 to G1 transition	31	5	2.31	1449	0.07759	0.07759	0.317733	0.522052
GO:0051791	medium-chain fatty acid metabolic proces...	31	5	2.31	1450	0.07759	0.07759	0.317733	0.522052
GO:0061085	regulation of histone H3-K27 methylation	31	5	2.31	1451	0.07759	0.07759	0.317733	0.522052
GO:0098969	neurotransmitter receptor transport to p...	31	5	2.31	1452	0.07759	0.07759	0.317733	0.522052
GO:1903800	positive regulation of production of miR...	31	5	2.31	1453	0.07759	0.07759	0.317733	0.522052
GO:2001214	positive regulation of vasculogenesis	31	5	2.31	1454	0.07759	0.07759	0.317733	0.522052
GO:0001774	microglial cell activation	102	12	7.62	1455	0.07790	0.07790	0.31807	0.522341
GO:0007157	heterophilic cell-cell adhesion via plas...	102	12	7.62	1456	0.07790	0.07790	0.31807	0.522341
GO:0010543	regulation of platelet activation	102	12	7.62	1457	0.07790	0.07790	0.31807	0.522341
GO:0070536	protein K63-linked deubiquitination	102	12	7.62	1458	0.07790	0.07790	0.31807	0.522341
GO:2000107	negative regulation of leukocyte apoptot...	102	12	7.62	1459	0.07790	0.07790	0.31807	0.522341
GO:0001754	eye photoreceptor cell differentiation	113	13	8.44	1460	0.07880	0.07880	0.321209	0.527653
GO:1900047	negative regulation of hemostasis	113	13	8.44	1461	0.07880	0.07880	0.321209	0.527653
GO:0003181	atrioventricular valve morphogenesis	81	10	6.05	1462	0.07901	0.07901	0.32193	0.528697
GO:0035335	peptidyl-tyrosine dephosphorylation	260	26	19.42	1463	0.07910	0.07910	0.322163	0.528937
GO:0097435	supramolecular fiber organization	1983	193	148.08	1464	8.5e-05	0.07961	0.00199893	0.531821
GO:0043065	positive regulation of apoptotic process	1317	122	98.35	1465	0.00805	0.07964	0.06878	0.531821
GO:0007519	skeletal muscle tissue development	350	43	26.14	1466	0.00092	0.08084	0.013741	0.532994
GO:0034103	regulation of tissue remodeling	203	21	15.16	1467	0.08100	0.08100	0.327373	0.532994
GO:1904666	regulation of ubiquitin protein ligase a...	71	9	5.3	1468	0.08130	0.08130	0.327373	0.532994
GO:0070665	positive regulation of leukocyte prolife...	345	41	25.76	1469	0.00222	0.08137	0.0270128	0.532994
GO:0003208	cardiac ventricle morphogenesis	174	28	12.99	1470	9.6e-05	0.08138	0.00218411	0.532994
GO:0070741	response to interleukin-6	99	17	7.39	1471	0.00101	0.08143	0.0149032	0.532994
GO:0000022	mitotic spindle elongation	14	3	1.05	1472	0.08145	0.08145	0.327373	0.532994
GO:0002349	histamine production involved in inflamm...	14	3	1.05	1473	0.08145	0.08145	0.327373	0.532994
GO:0002441	histamine secretion involved in inflamma...	14	3	1.05	1474	0.08145	0.08145	0.327373	0.532994
GO:0002553	histamine secretion by mast cell	14	3	1.05	1475	0.08145	0.08145	0.327373	0.532994
GO:0006048	UDP-N-acetylglucosamine biosynthetic pro...	14	3	1.05	1476	0.08145	0.08145	0.327373	0.532994
GO:0009211	pyrimidine deoxyribonucleoside triphosph...	14	3	1.05	1477	0.08145	0.08145	0.327373	0.532994
GO:0010994	free ubiquitin chain polymerization	14	3	1.05	1478	0.08145	0.08145	0.327373	0.532994
GO:0014916	regulation of lung blood pressure	14	3	1.05	1479	0.08145	0.08145	0.327373	0.532994
GO:0019227	neuronal action potential propagation	14	3	1.05	1480	0.08145	0.08145	0.327373	0.532994
GO:0021853	cerebral cortex GABAergic interneuron mi...	14	3	1.05	1481	0.08145	0.08145	0.327373	0.532994
GO:0034499	late endosome to Golgi transport	14	3	1.05	1482	0.08145	0.08145	0.327373	0.532994
GO:0035844	cloaca development	14	3	1.05	1483	0.08145	0.08145	0.327373	0.532994
GO:0042760	very long-chain fatty acid catabolic pro...	14	3	1.05	1484	0.08145	0.08145	0.327373	0.532994
GO:0044803	multi-organism membrane organization	14	3	1.05	1485	0.08145	0.08145	0.327373	0.532994
GO:0051231	spindle elongation	14	3	1.05	1486	0.08145	0.08145	0.327373	0.532994
GO:0061009	common bile duct development	14	3	1.05	1487	0.08145	0.08145	0.327373	0.532994
GO:0061092	positive regulation of phospholipid tran...	14	3	1.05	1488	0.08145	0.08145	0.327373	0.532994
GO:0072143	mesangial cell development	14	3	1.05	1489	0.08145	0.08145	0.327373	0.532994
GO:0072162	metanephric mesenchymal cell differentia...	14	3	1.05	1490	0.08145	0.08145	0.327373	0.532994
GO:0098870	action potential propagation	14	3	1.05	1491	0.08145	0.08145	0.327373	0.532994
GO:1901723	negative regulation of cell proliferatio...	14	3	1.05	1492	0.08145	0.08145	0.327373	0.532994
GO:1902730	positive regulation of proteoglycan bios...	14	3	1.05	1493	0.08145	0.08145	0.327373	0.532994
GO:1905005	regulation of epithelial to mesenchymal ...	14	3	1.05	1494	0.08145	0.08145	0.327373	0.532994
GO:2000977	regulation of forebrain neuron different...	14	3	1.05	1495	0.08145	0.08145	0.327373	0.532994
GO:0071383	cellular response to steroid hormone sti...	580	61	43.31	1496	0.00444	0.08159	0.0452676	0.533553
GO:0030010	establishment of cell polarity	367	35	27.41	1497	0.08194	0.08194	0.328955	0.534197
GO:0006857	oligopeptide transport	41	6	3.06	1498	0.08218	0.08218	0.328955	0.534197
GO:0021561	facial nerve development	41	6	3.06	1499	0.08218	0.08218	0.328955	0.534197
GO:0021610	facial nerve morphogenesis	41	6	3.06	1500	0.08218	0.08218	0.328955	0.534197
GO:0046655	folic acid metabolic process	41	6	3.06	1501	0.08218	0.08218	0.328955	0.534197
GO:0060004	reflex	41	6	3.06	1502	0.08218	0.08218	0.328955	0.534197
GO:0097202	activation of cysteine-type endopeptidas...	41	6	3.06	1503	0.08218	0.08218	0.328955	0.534197
GO:1905269	positive regulation of chromatin organiz...	41	6	3.06	1504	0.08218	0.08218	0.328955	0.534197
GO:2001212	regulation of vasculogenesis	41	6	3.06	1505	0.08218	0.08218	0.328955	0.534197
GO:0006730	one-carbon metabolic process	99	16	7.39	1506	0.00268	0.08224	0.0311383	0.534232
GO:0019884	antigen processing and presentation of e...	103	12	7.69	1507	0.08248	0.08248	0.329886	0.535081
GO:2000036	regulation of stem cell population maint...	103	12	7.69	1508	0.08248	0.08248	0.329886	0.535081
GO:0043410	positive regulation of MAPK cascade	1136	108	84.83	1509	0.00585	0.08271	0.0549765	0.535767
GO:0010965	regulation of mitotic sister chromatid s...	147	16	10.98	1510	0.08275	0.08275	0.330426	0.535767
GO:0030521	androgen receptor signaling pathway	147	16	10.98	1511	0.08275	0.08275	0.330426	0.535767
GO:0098743	cell aggregation	61	8	4.56	1512	0.08294	0.08294	0.330914	0.536642
GO:0006953	acute-phase response	125	14	9.33	1513	0.08338	0.08338	0.332534	0.539132
GO:0051899	membrane depolarization	204	21	15.23	1514	0.08424	0.08424	0.335537	0.544333
GO:0060538	skeletal muscle organ development	375	45	28	1515	0.00116	0.08463	0.0164692	0.546492
GO:0060191	regulation of lipase activity	239	24	17.85	1516	0.08553	0.08553	0.340138	0.551939
GO:0001892	embryonic placenta development	214	28	15.98	1517	0.00271	0.08560	0.0314122	0.552027
GO:0032890	regulation of organic acid transport	159	17	11.87	1518	0.08580	0.08580	0.340935	0.552588
GO:0071300	cellular response to retinoic acid	159	17	11.87	1519	0.08580	0.08580	0.340935	0.552588
GO:0042596	fear response	93	11	6.94	1520	0.08616	0.08616	0.342226	0.554542
GO:0006639	acylglycerol metabolic process	286	28	21.36	1521	0.08643	0.08643	0.343159	0.555418
GO:0039702	viral budding via host ESCRT complex	32	5	2.39	1522	0.08658	0.08658	0.343198	0.555418
GO:1900747	negative regulation of vascular endothel...	32	5	2.39	1523	0.08658	0.08658	0.343198	0.555418
GO:1903540	establishment of protein localization to...	32	5	2.39	1524	0.08658	0.08658	0.343198	0.555418
GO:1904683	regulation of metalloendopeptidase activ...	32	5	2.39	1525	0.08658	0.08658	0.343198	0.555418
GO:0003158	endothelium development	332	56	24.79	1526	8.3e-09	0.08670	5.67824e-07	0.555823
GO:0002573	myeloid leukocyte differentiation	484	51	36.14	1527	0.00837	0.08685	0.0707724	0.55642
GO:0051503	adenine nucleotide transport	72	9	5.38	1528	0.08708	0.08708	0.34424	0.556667
GO:0060074	synapse maturation	72	9	5.38	1529	0.08708	0.08708	0.34424	0.556667
GO:0043627	response to estrogen	182	19	13.59	1530	0.08713	0.08713	0.34424	0.556667
GO:0016266	O-glycan processing	104	12	7.77	1531	0.08723	0.08723	0.34424	0.556667
GO:0034381	plasma lipoprotein particle clearance	104	12	7.77	1532	0.08723	0.08723	0.34424	0.556667
GO:0043507	positive regulation of JUN kinase activi...	104	12	7.77	1533	0.08723	0.08723	0.34424	0.556667
GO:0120163	negative regulation of cold-induced ther...	115	13	8.59	1534	0.08769	0.08769	0.345802	0.557175
GO:0031644	regulation of nervous system process	324	37	24.19	1535	0.00672	0.08789	0.0600381	0.557175
GO:0003263	cardioblast proliferation	23	4	1.72	1536	0.08805	0.08805	0.345802	0.557175
GO:0003264	regulation of cardioblast proliferation	23	4	1.72	1537	0.08805	0.08805	0.345802	0.557175
GO:0005984	disaccharide metabolic process	23	4	1.72	1538	0.08805	0.08805	0.345802	0.557175
GO:0032525	somite rostral/caudal axis specification	23	4	1.72	1539	0.08805	0.08805	0.345802	0.557175
GO:0034139	regulation of toll-like receptor 3 signa...	23	4	1.72	1540	0.08805	0.08805	0.345802	0.557175
GO:0048842	positive regulation of axon extension in...	23	4	1.72	1541	0.08805	0.08805	0.345802	0.557175
GO:0060600	dichotomous subdivision of an epithelial...	23	4	1.72	1542	0.08805	0.08805	0.345802	0.557175
GO:1902884	positive regulation of response to oxida...	23	4	1.72	1543	0.08805	0.08805	0.345802	0.557175
GO:1903365	regulation of fear response	23	4	1.72	1544	0.08805	0.08805	0.345802	0.557175
GO:1904181	positive regulation of membrane depolari...	23	4	1.72	1545	0.08805	0.08805	0.345802	0.557175
GO:2000822	regulation of behavioral fear response	23	4	1.72	1546	0.08805	0.08805	0.345802	0.557175
GO:0016054	organic acid catabolic process	520	52	38.83	1547	0.01980	0.08876	0.131681	0.561305
GO:0000086	G2/M transition of mitotic cell cycle	346	33	25.84	1548	0.08883	0.08883	0.348725	0.561338
GO:0014812	muscle cell migration	262	40	19.56	1549	1.3e-05	0.08888	0.000396196	0.561338
GO:0043523	regulation of neuron apoptotic process	494	55	36.89	1550	0.00203	0.08918	0.0251386	0.56287
GO:0048486	parasympathetic nervous system developme...	62	8	4.63	1551	0.08932	0.08932	0.350508	0.56339
GO:0032350	regulation of hormone metabolic process	83	10	6.2	1552	0.08974	0.08974	0.352015	0.565373
GO:0098773	skin epidermis development	209	39	15.61	1553	9.7e-08	0.08975	5.44735e-06	0.565373
GO:0001829	trophectodermal cell differentiation	42	6	3.14	1554	0.09013	0.09013	0.352838	0.565945
GO:0007100	mitotic centrosome separation	42	6	3.14	1555	0.09013	0.09013	0.352838	0.565945
GO:0032095	regulation of response to food	42	6	3.14	1556	0.09013	0.09013	0.352838	0.565945
GO:0035067	negative regulation of histone acetylati...	42	6	3.14	1557	0.09013	0.09013	0.352838	0.565945
GO:0060977	coronary vasculature morphogenesis	42	6	3.14	1558	0.09013	0.09013	0.352838	0.565945
GO:0051262	protein tetramerization	229	23	17.1	1559	0.09058	0.09058	0.354316	0.568041
GO:1905048	regulation of metallopeptidase activity	52	7	3.88	1560	0.09058	0.09058	0.354316	0.568041
GO:0002431	Fc receptor mediated stimulatory signali...	87	14	6.5	1561	0.00499	0.09067	0.0487696	0.568077
GO:0070661	leukocyte proliferation	710	71	53.02	1562	0.00758	0.09075	0.0655081	0.568077
GO:0060562	epithelial tube morphogenesis	817	98	61.01	1563	2.4e-06	0.09076	9.28032e-05	0.568077
GO:0072089	stem cell proliferation	186	24	13.89	1564	0.00620	0.09107	0.0573837	0.569653
GO:0048333	mesodermal cell differentiation	94	11	7.02	1565	0.09133	0.09133	0.356964	0.57055
GO:0060148	positive regulation of posttranscription...	94	11	7.02	1566	0.09133	0.09133	0.356964	0.57055
GO:0031623	receptor internalization	276	27	20.61	1567	0.09147	0.09147	0.357369	0.57106
GO:0010863	positive regulation of phospholipase C a...	105	12	7.84	1568	0.09214	0.09214	0.359412	0.574876
GO:0051101	regulation of DNA binding	276	31	20.61	1569	0.01523	0.09250	0.109555	0.576754
GO:0060993	kidney morphogenesis	223	35	16.65	1570	2.4e-05	0.09289	0.000668923	0.578222
GO:0002495	antigen processing and presentation of p...	73	9	5.45	1571	0.09309	0.09309	0.361819	0.578222
GO:0003338	metanephros morphogenesis	73	9	5.45	1572	0.09309	0.09309	0.361819	0.578222
GO:0015868	purine ribonucleotide transport	73	9	5.45	1573	0.09309	0.09309	0.361819	0.578222
GO:0021846	cell proliferation in forebrain	73	9	5.45	1574	0.09309	0.09309	0.361819	0.578222
GO:0035024	negative regulation of Rho protein signa...	73	9	5.45	1575	0.09309	0.09309	0.361819	0.578222
GO:0010646	regulation of cell communication	7937	714	592.7	1576	5.8e-09	0.09322	4.17216e-07	0.578662
GO:0050671	positive regulation of lymphocyte prolif...	314	38	23.45	1577	0.00229	0.09355	0.0277954	0.580342
GO:0035850	epithelial cell differentiation involved...	116	31	8.66	1578	2.7e-10	0.09384	2.58962e-08	0.581714
GO:0046887	positive regulation of hormone secretion	336	32	25.09	1579	0.09389	0.09389	0.364784	0.581714
GO:0034109	homotypic cell-cell adhesion	253	32	18.89	1580	0.00245	0.09448	0.0291941	0.582149
GO:0007218	neuropeptide signaling pathway	150	16	11.2	1581	0.09485	0.09485	0.368221	0.582149
GO:0070252	actin-mediated cell contraction	242	24	18.07	1582	0.09503	0.09503	0.368679	0.582149
GO:0045445	myoblast differentiation	196	26	14.64	1583	0.00312	0.09532	0.0346458	0.582149
GO:0009566	fertilization	353	37	26.36	1584	0.02355	0.09537	0.148734	0.582149
GO:0002063	chondrocyte development	84	10	6.27	1585	0.09541	0.09541	0.368679	0.582149
GO:0039694	viral RNA genome replication	84	10	6.27	1586	0.09541	0.09541	0.368679	0.582149
GO:0030071	regulation of mitotic metaphase/anaphase...	139	15	10.38	1587	0.09590	0.09590	0.368679	0.582149
GO:0043304	regulation of mast cell degranulation	63	8	4.7	1588	0.09597	0.09597	0.368679	0.582149
GO:0072576	liver morphogenesis	63	8	4.7	1589	0.09597	0.09597	0.368679	0.582149
GO:0090335	regulation of brown fat cell differentia...	63	8	4.7	1590	0.09597	0.09597	0.368679	0.582149
GO:1903205	regulation of hydrogen peroxide-induced ...	63	8	4.7	1591	0.09597	0.09597	0.368679	0.582149
GO:1903715	regulation of aerobic respiration	63	8	4.7	1592	0.09597	0.09597	0.368679	0.582149
GO:0003207	cardiac chamber formation	33	5	2.46	1593	0.09608	0.09608	0.368679	0.582149
GO:0009226	nucleotide-sugar biosynthetic process	33	5	2.46	1594	0.09608	0.09608	0.368679	0.582149
GO:0033005	positive regulation of mast cell activat...	33	5	2.46	1595	0.09608	0.09608	0.368679	0.582149
GO:0042481	regulation of odontogenesis	33	5	2.46	1596	0.09608	0.09608	0.368679	0.582149
GO:0043950	positive regulation of cAMP-mediated sig...	33	5	2.46	1597	0.09608	0.09608	0.368679	0.582149
GO:0050884	neuromuscular process controlling postur...	33	5	2.46	1598	0.09608	0.09608	0.368679	0.582149
GO:0071474	cellular hyperosmotic response	33	5	2.46	1599	0.09608	0.09608	0.368679	0.582149
GO:0002774	Fc receptor mediated inhibitory signalin...	15	3	1.12	1600	0.09638	0.09638	0.368679	0.582149
GO:0010986	positive regulation of lipoprotein parti...	15	3	1.12	1601	0.09638	0.09638	0.368679	0.582149
GO:0019530	taurine metabolic process	15	3	1.12	1602	0.09638	0.09638	0.368679	0.582149
GO:0019694	alkanesulfonate metabolic process	15	3	1.12	1603	0.09638	0.09638	0.368679	0.582149
GO:0021894	cerebral cortex GABAergic interneuron de...	15	3	1.12	1604	0.09638	0.09638	0.368679	0.582149
GO:0030320	cellular monovalent inorganic anion home...	15	3	1.12	1605	0.09638	0.09638	0.368679	0.582149
GO:0030644	cellular chloride ion homeostasis	15	3	1.12	1606	0.09638	0.09638	0.368679	0.582149
GO:0033029	regulation of neutrophil apoptotic proce...	15	3	1.12	1607	0.09638	0.09638	0.368679	0.582149
GO:0035666	TRIF-dependent toll-like receptor signal...	15	3	1.12	1608	0.09638	0.09638	0.368679	0.582149
GO:0044340	canonical Wnt signaling pathway involved...	15	3	1.12	1609	0.09638	0.09638	0.368679	0.582149
GO:0046532	regulation of photoreceptor cell differe...	15	3	1.12	1610	0.09638	0.09638	0.368679	0.582149
GO:0061091	regulation of phospholipid translocation	15	3	1.12	1611	0.09638	0.09638	0.368679	0.582149
GO:0070940	dephosphorylation of RNA polymerase II C...	15	3	1.12	1612	0.09638	0.09638	0.368679	0.582149
GO:0072007	mesangial cell differentiation	15	3	1.12	1613	0.09638	0.09638	0.368679	0.582149
GO:0097350	neutrophil clearance	15	3	1.12	1614	0.09638	0.09638	0.368679	0.582149
GO:1902617	response to fluoride	15	3	1.12	1615	0.09638	0.09638	0.368679	0.582149
GO:1904685	positive regulation of metalloendopeptid...	15	3	1.12	1616	0.09638	0.09638	0.368679	0.582149
GO:1904694	negative regulation of vascular associat...	15	3	1.12	1617	0.09638	0.09638	0.368679	0.582149
GO:2000380	regulation of mesoderm development	15	3	1.12	1618	0.09638	0.09638	0.368679	0.582149
GO:2000436	positive regulation of protein neddylati...	15	3	1.12	1619	0.09638	0.09638	0.368679	0.582149
GO:0060420	regulation of heart growth	196	20	14.64	1620	0.09640	0.09640	0.368679	0.582149
GO:0030888	regulation of B cell proliferation	148	23	11.05	1621	0.00064	0.09673	0.010281	0.583781
GO:0042326	negative regulation of phosphorylation	937	102	69.97	1622	8.5e-05	0.09705	0.00199893	0.585294
GO:0021515	cell differentiation in spinal cord	117	13	8.74	1623	0.09717	0.09717	0.371044	0.585294
GO:0043277	apoptotic cell clearance	117	13	8.74	1624	0.09717	0.09717	0.371044	0.585294
GO:0060421	positive regulation of heart growth	106	12	7.92	1625	0.09722	0.09722	0.37109	0.585294
GO:0030859	polarized epithelial cell differentiatio...	53	7	3.96	1626	0.09800	0.09800	0.373048	0.58818
GO:0032958	inositol phosphate biosynthetic process	53	7	3.96	1627	0.09800	0.09800	0.373048	0.58818
GO:0045672	positive regulation of osteoclast differ...	53	7	3.96	1628	0.09800	0.09800	0.373048	0.58818
GO:0045947	negative regulation of translational ini...	53	7	3.96	1629	0.09800	0.09800	0.373048	0.58818
GO:0046782	regulation of viral transcription	53	7	3.96	1630	0.09800	0.09800	0.373048	0.58818
GO:0007611	learning or memory	629	56	46.97	1631	0.09817	0.09817	0.373405	0.588534
GO:0048812	neuron projection morphogenesis	1633	204	121.94	1632	1.9e-13	0.09844	3.57456e-11	0.588534
GO:0007638	mechanosensory behavior	43	6	3.21	1633	0.09847	0.09847	0.373819	0.588534
GO:0034104	negative regulation of tissue remodeling	43	6	3.21	1634	0.09847	0.09847	0.373819	0.588534
GO:0035809	regulation of urine volume	43	6	3.21	1635	0.09847	0.09847	0.373819	0.588534
GO:0051900	regulation of mitochondrial depolarizati...	43	6	3.21	1636	0.09847	0.09847	0.373819	0.588534
GO:1901861	regulation of muscle tissue development	99	16	7.39	1637	0.00268	0.09848	0.0311383	0.588534
GO:0051093	negative regulation of developmental pro...	2185	245	163.16	1638	6.4e-11	0.09891	7.28037e-09	0.590743
GO:0002009	morphogenesis of an epithelium	1274	153	95.14	1639	3.5e-09	0.09924	2.6543e-07	0.591548
GO:0050996	positive regulation of lipid catabolic p...	74	9	5.53	1640	0.09934	0.09934	0.376797	0.591548
GO:0010976	positive regulation of neuron projection...	410	38	30.62	1641	0.09937	0.09937	0.376797	0.591548
GO:0032342	aldosterone biosynthetic process	24	4	1.79	1642	0.09971	0.09971	0.376918	0.591548
GO:0042167	heme catabolic process	24	4	1.79	1643	0.09971	0.09971	0.376918	0.591548
GO:0046149	pigment catabolic process	24	4	1.79	1644	0.09971	0.09971	0.376918	0.591548
GO:0070601	centromeric sister chromatid cohesion	24	4	1.79	1645	0.09971	0.09971	0.376918	0.591548
GO:0070671	response to interleukin-12	24	4	1.79	1646	0.09971	0.09971	0.376918	0.591548
GO:0150078	positive regulation of neuroinflammatory...	24	4	1.79	1647	0.09971	0.09971	0.376918	0.591548
GO:1903288	positive regulation of potassium ion imp...	24	4	1.79	1648	0.09971	0.09971	0.376918	0.591548
GO:1903896	positive regulation of IRE1-mediated unf...	24	4	1.79	1649	0.09971	0.09971	0.376918	0.591548
GO:0048732	gland development	1161	121	86.7	1650	0.00013	0.10002	0.00279514	0.593028
GO:0048863	stem cell differentiation	568	85	42.42	1651	6.8e-10	0.10103	5.99319e-08	0.598653
GO:0003206	cardiac chamber morphogenesis	328	51	24.49	1652	5.1e-07	0.10122	2.36461e-05	0.598729
GO:0007616	long-term memory	85	10	6.35	1653	0.10129	0.10129	0.382447	0.598729
GO:0019432	triglyceride biosynthetic process	85	10	6.35	1654	0.10129	0.10129	0.382447	0.598729
GO:0060251	regulation of glial cell proliferation	85	10	6.35	1655	0.10129	0.10129	0.382447	0.598729
GO:0014911	positive regulation of smooth muscle cel...	127	22	9.48	1656	0.00018	0.10141	0.00373081	0.598729
GO:0048701	embryonic cranial skeleton morphogenesis	129	14	9.63	1657	0.10141	0.10141	0.382752	0.598729
GO:1903409	reactive oxygen species biosynthetic pro...	163	17	12.17	1658	0.10187	0.10187	0.384192	0.601082
GO:0048858	cell projection morphogenesis	1711	210	127.77	1659	4.7e-13	0.10202	8.21073e-11	0.601604
GO:0010517	regulation of phospholipase activity	186	19	13.89	1660	0.10220	0.10220	0.385288	0.601813
GO:0090183	regulation of kidney development	74	13	5.53	1661	0.00309	0.10222	0.0344299	0.601813
GO:0048634	regulation of muscle organ development	96	11	7.17	1662	0.10224	0.10224	0.38529	0.601813
GO:0048771	tissue remodeling	411	44	30.69	1663	0.01042	0.10263	0.0824748	0.603746
GO:0048738	cardiac muscle tissue development	618	71	46.15	1664	0.00021	0.10296	0.00422722	0.605323
GO:0031589	cell-substrate adhesion	1020	103	76.17	1665	0.00113	0.10342	0.016281	0.607662
GO:0022617	extracellular matrix disassembly	152	16	11.35	1666	0.10351	0.10351	0.389476	0.607826
GO:0055085	transmembrane transport	3271	275	244.26	1667	0.01874	0.10463	0.126504	0.613346
GO:0044242	cellular lipid catabolic process	466	47	34.8	1668	0.02245	0.10463	0.142894	0.613346
GO:0017157	regulation of exocytosis	485	44	36.22	1669	0.10492	0.10492	0.394175	0.613346
GO:0051148	negative regulation of muscle cell diffe...	169	25	12.62	1670	0.00080	0.10571	0.0122479	0.613346
GO:0010453	regulation of cell fate commitment	54	7	4.03	1671	0.10574	0.10574	0.394593	0.613346
GO:0030810	positive regulation of nucleotide biosyn...	54	7	4.03	1672	0.10574	0.10574	0.394593	0.613346
GO:0032753	positive regulation of interleukin-4 pro...	54	7	4.03	1673	0.10574	0.10574	0.394593	0.613346
GO:0035590	purinergic nucleotide receptor signaling...	54	7	4.03	1674	0.10574	0.10574	0.394593	0.613346
GO:0046519	sphingoid metabolic process	54	7	4.03	1675	0.10574	0.10574	0.394593	0.613346
GO:0048532	anatomical structure arrangement	54	7	4.03	1676	0.10574	0.10574	0.394593	0.613346
GO:0051904	pigment granule transport	54	7	4.03	1677	0.10574	0.10574	0.394593	0.613346
GO:1900373	positive regulation of purine nucleotide...	54	7	4.03	1678	0.10574	0.10574	0.394593	0.613346
GO:0015865	purine nucleotide transport	75	9	5.6	1679	0.10582	0.10582	0.394593	0.613346
GO:0030201	heparan sulfate proteoglycan metabolic p...	75	9	5.6	1680	0.10582	0.10582	0.394593	0.613346
GO:1905144	response to acetylcholine	75	9	5.6	1681	0.10582	0.10582	0.394593	0.613346
GO:1905145	cellular response to acetylcholine	75	9	5.6	1682	0.10582	0.10582	0.394593	0.613346
GO:0007635	chemosensory behavior	34	5	2.54	1683	0.10608	0.10608	0.394593	0.613346
GO:0045064	T-helper 2 cell differentiation	34	5	2.54	1684	0.10608	0.10608	0.394593	0.613346
GO:0046512	sphingosine biosynthetic process	34	5	2.54	1685	0.10608	0.10608	0.394593	0.613346
GO:0046520	sphingoid biosynthetic process	34	5	2.54	1686	0.10608	0.10608	0.394593	0.613346
GO:0051709	regulation of killing of cells of other ...	34	5	2.54	1687	0.10608	0.10608	0.394593	0.613346
GO:0060670	branching involved in labyrinthine layer...	34	5	2.54	1688	0.10608	0.10608	0.394593	0.613346
GO:0060841	venous blood vessel development	34	5	2.54	1689	0.10608	0.10608	0.394593	0.613346
GO:0072017	distal tubule development	34	5	2.54	1690	0.10608	0.10608	0.394593	0.613346
GO:1900122	positive regulation of receptor binding	34	5	2.54	1691	0.10608	0.10608	0.394593	0.613346
GO:1905245	regulation of aspartic-type peptidase ac...	34	5	2.54	1692	0.10608	0.10608	0.394593	0.613346
GO:0045646	regulation of erythrocyte differentiatio...	130	14	9.71	1693	0.10626	0.10626	0.395113	0.614023
GO:0055006	cardiac cell development	269	26	20.09	1694	0.10663	0.10663	0.396187	0.615798
GO:0007422	peripheral nervous system development	222	22	16.58	1695	0.10676	0.10676	0.396369	0.615804
GO:0014068	positive regulation of phosphatidylinosi...	222	22	16.58	1696	0.10676	0.10676	0.396369	0.615804
GO:0010676	positive regulation of cellular carbohyd...	141	20	10.53	1697	0.00416	0.10682	0.0430204	0.615804
GO:0048844	artery morphogenesis	189	30	14.11	1698	7.1e-05	0.10694	0.00170662	0.616128
GO:0009147	pyrimidine nucleoside triphosphate metab...	44	6	3.29	1699	0.10721	0.10721	0.397286	0.616128
GO:0030050	vesicle transport along actin filament	44	6	3.29	1700	0.10721	0.10721	0.397286	0.616128
GO:0045663	positive regulation of myoblast differen...	44	6	3.29	1701	0.10721	0.10721	0.397286	0.616128
GO:0060252	positive regulation of glial cell prolif...	44	6	3.29	1702	0.10721	0.10721	0.397286	0.616128
GO:0033628	regulation of cell adhesion mediated by ...	119	13	8.89	1703	0.10726	0.10726	0.397321	0.616128
GO:0051100	negative regulation of binding	402	47	30.02	1704	0.00157	0.10733	0.020897	0.616128
GO:0032733	positive regulation of interleukin-10 pr...	86	10	6.42	1705	0.10738	0.10738	0.397615	0.616128
GO:0032946	positive regulation of mononuclear cell ...	318	38	23.75	1706	0.00286	0.10782	0.0328011	0.617853
GO:0010762	regulation of fibroblast migration	108	12	8.06	1707	0.10787	0.10787	0.398976	0.617853
GO:1902116	negative regulation of organelle assembl...	108	12	8.06	1708	0.10787	0.10787	0.398976	0.617853
GO:0001101	response to acid chemical	341	32	25.46	1709	0.10823	0.10823	0.400005	0.619552
GO:0030855	epithelial cell differentiation	1455	191	108.65	1710	1.2e-14	0.10863	2.79514e-12	0.620619
GO:0072507	divalent inorganic cation homeostasis	1147	97	85.65	1711	0.10923	0.10923	0.403396	0.620619
GO:0042110	T cell activation	1160	98	86.62	1712	0.10984	0.10984	0.40519	0.620619
GO:1901890	positive regulation of cell junction ass...	232	33	17.32	1713	0.00027	0.10986	0.00522018	0.620619
GO:0000038	very long-chain fatty acid metabolic pro...	65	8	4.85	1714	0.11010	0.11010	0.405538	0.620619
GO:0010884	positive regulation of lipid storage	65	8	4.85	1715	0.11010	0.11010	0.405538	0.620619
GO:0044346	fibroblast apoptotic process	65	8	4.85	1716	0.11010	0.11010	0.405538	0.620619
GO:0021782	glial cell development	294	28	21.95	1717	0.11082	0.11082	0.40607	0.620619
GO:1905475	regulation of protein localization to me...	463	42	34.57	1718	0.11096	0.11096	0.40607	0.620619
GO:0009308	amine metabolic process	255	31	19.04	1719	0.00512	0.11121	0.0493487	0.620619
GO:0035567	non-canonical Wnt signaling pathway	176	23	13.14	1720	0.00624	0.11126	0.0576449	0.620619
GO:0090287	regulation of cellular response to growt...	708	92	52.87	1721	1.5e-07	0.11129	7.97527e-06	0.620619
GO:0030540	female genitalia development	51	12	3.81	1722	0.00030	0.11136	0.00564404	0.620619
GO:0030162	regulation of proteolysis	1797	148	134.19	1723	0.11139	0.11139	0.40607	0.620619
GO:0048813	dendrite morphogenesis	451	41	33.68	1724	0.11145	0.11145	0.40607	0.620619
GO:1902547	regulation of cellular response to vascu...	62	12	4.63	1725	0.00189	0.11146	0.0237354	0.620619
GO:0003139	secondary heart field specification	25	4	1.87	1726	0.11204	0.11204	0.40607	0.620619
GO:0006705	mineralocorticoid biosynthetic process	25	4	1.87	1727	0.11204	0.11204	0.40607	0.620619
GO:0006787	porphyrin-containing compound catabolic ...	25	4	1.87	1728	0.11204	0.11204	0.40607	0.620619
GO:0007614	short-term memory	25	4	1.87	1729	0.11204	0.11204	0.40607	0.620619
GO:0010612	regulation of cardiac muscle adaptation	25	4	1.87	1730	0.11204	0.11204	0.40607	0.620619
GO:0032310	prostaglandin secretion	25	4	1.87	1731	0.11204	0.11204	0.40607	0.620619
GO:0032341	aldosterone metabolic process	25	4	1.87	1732	0.11204	0.11204	0.40607	0.620619
GO:0032754	positive regulation of interleukin-5 pro...	25	4	1.87	1733	0.11204	0.11204	0.40607	0.620619
GO:0033015	tetrapyrrole catabolic process	25	4	1.87	1734	0.11204	0.11204	0.40607	0.620619
GO:0034587	piRNA metabolic process	25	4	1.87	1735	0.11204	0.11204	0.40607	0.620619
GO:0042182	ketone catabolic process	25	4	1.87	1736	0.11204	0.11204	0.40607	0.620619
GO:0045602	negative regulation of endothelial cell ...	25	4	1.87	1737	0.11204	0.11204	0.40607	0.620619
GO:0045793	positive regulation of cell size	25	4	1.87	1738	0.11204	0.11204	0.40607	0.620619
GO:0045945	positive regulation of transcription by ...	25	4	1.87	1739	0.11204	0.11204	0.40607	0.620619
GO:0048087	positive regulation of developmental pig...	25	4	1.87	1740	0.11204	0.11204	0.40607	0.620619
GO:0060297	regulation of sarcomere organization	25	4	1.87	1741	0.11204	0.11204	0.40607	0.620619
GO:0060982	coronary artery morphogenesis	25	4	1.87	1742	0.11204	0.11204	0.40607	0.620619
GO:0061314	Notch signaling involved in heart develo...	25	4	1.87	1743	0.11204	0.11204	0.40607	0.620619
GO:0070255	regulation of mucus secretion	25	4	1.87	1744	0.11204	0.11204	0.40607	0.620619
GO:1903242	regulation of cardiac muscle hypertrophy...	25	4	1.87	1745	0.11204	0.11204	0.40607	0.620619
GO:2000434	regulation of protein neddylation	25	4	1.87	1746	0.11204	0.11204	0.40607	0.620619
GO:2000739	regulation of mesenchymal stem cell diff...	25	4	1.87	1747	0.11204	0.11204	0.40607	0.620619
GO:0072009	nephron epithelium development	265	53	19.79	1748	3.8e-11	0.11221	4.70575e-09	0.620619
GO:0001781	neutrophil apoptotic process	16	3	1.19	1749	0.11232	0.11232	0.40607	0.620619
GO:0003186	tricuspid valve morphogenesis	16	3	1.19	1750	0.11232	0.11232	0.40607	0.620619
GO:0003256	regulation of transcription from RNA pol...	16	3	1.19	1751	0.11232	0.11232	0.40607	0.620619
GO:0009221	pyrimidine deoxyribonucleotide biosynthe...	16	3	1.19	1752	0.11232	0.11232	0.40607	0.620619
GO:0021903	rostrocaudal neural tube patterning	16	3	1.19	1753	0.11232	0.11232	0.40607	0.620619
GO:0031077	post-embryonic camera-type eye developme...	16	3	1.19	1754	0.11232	0.11232	0.40607	0.620619
GO:0035878	nail development	16	3	1.19	1755	0.11232	0.11232	0.40607	0.620619
GO:0035910	ascending aorta morphogenesis	16	3	1.19	1756	0.11232	0.11232	0.40607	0.620619
GO:0042986	positive regulation of amyloid precursor...	16	3	1.19	1757	0.11232	0.11232	0.40607	0.620619
GO:0046349	amino sugar biosynthetic process	16	3	1.19	1758	0.11232	0.11232	0.40607	0.620619
GO:0048014	Tie signaling pathway	16	3	1.19	1759	0.11232	0.11232	0.40607	0.620619
GO:0048318	axial mesoderm development	16	3	1.19	1760	0.11232	0.11232	0.40607	0.620619
GO:0060331	negative regulation of response to inter...	16	3	1.19	1761	0.11232	0.11232	0.40607	0.620619
GO:0060336	negative regulation of interferon-gamma-...	16	3	1.19	1762	0.11232	0.11232	0.40607	0.620619
GO:0086046	membrane depolarization during SA node c...	16	3	1.19	1763	0.11232	0.11232	0.40607	0.620619
GO:1901895	negative regulation of ATPase-coupled ca...	16	3	1.19	1764	0.11232	0.11232	0.40607	0.620619
GO:1901993	regulation of meiotic cell cycle phase t...	16	3	1.19	1765	0.11232	0.11232	0.40607	0.620619
GO:2000020	positive regulation of male gonad develo...	16	3	1.19	1766	0.11232	0.11232	0.40607	0.620619
GO:2000253	positive regulation of feeding behavior	16	3	1.19	1767	0.11232	0.11232	0.40607	0.620619
GO:2001016	positive regulation of skeletal muscle c...	16	3	1.19	1768	0.11232	0.11232	0.40607	0.620619
GO:0099565	chemical synaptic transmission, postsyna...	247	24	18.44	1769	0.11232	0.11232	0.40607	0.620619
GO:0007292	female gamete generation	294	32	21.95	1770	0.02088	0.11242	0.1367	0.620619
GO:0038084	vascular endothelial growth factor signa...	120	13	8.96	1771	0.11252	0.11252	0.406115	0.620619
GO:0045830	positive regulation of isotype switching	76	9	5.68	1772	0.11254	0.11254	0.406115	0.620619
GO:0060969	negative regulation of gene silencing	76	9	5.68	1773	0.11254	0.11254	0.406115	0.620619
GO:2000737	negative regulation of stem cell differe...	76	9	5.68	1774	0.11254	0.11254	0.406115	0.620619
GO:0035418	protein localization to synapse	154	16	11.5	1775	0.11264	0.11264	0.406326	0.620821
GO:0023061	signal release	1125	98	84.01	1776	0.06250	0.11360	0.278686	0.623844
GO:0033003	regulation of mast cell activation	87	10	6.5	1777	0.11367	0.11367	0.409003	0.623844
GO:0086005	ventricular cardiac muscle cell action p...	87	10	6.5	1778	0.11367	0.11367	0.409003	0.623844
GO:0043010	camera-type eye development	778	102	58.1	1779	2.1e-08	0.11370	1.31694e-06	0.623844
GO:0045780	positive regulation of bone resorption	55	7	4.11	1780	0.11380	0.11380	0.409003	0.623844
GO:0050855	regulation of B cell receptor signaling ...	55	7	4.11	1781	0.11380	0.11380	0.409003	0.623844
GO:0071624	positive regulation of granulocyte chemo...	55	7	4.11	1782	0.11380	0.11380	0.409003	0.623844
GO:0097503	sialylation	55	7	4.11	1783	0.11380	0.11380	0.409003	0.623844
GO:1900017	positive regulation of cytokine producti...	55	7	4.11	1784	0.11380	0.11380	0.409003	0.623844
GO:0007613	memory	283	27	21.13	1785	0.11387	0.11387	0.409026	0.623844
GO:0031295	T cell costimulation	98	11	7.32	1786	0.11389	0.11389	0.409026	0.623844
GO:0072160	nephron tubule epithelial cell different...	46	19	3.44	1787	2.1e-10	0.11451	2.05443e-08	0.626626
GO:0014015	positive regulation of gliogenesis	143	15	10.68	1788	0.11459	0.11459	0.411238	0.626626
GO:0046850	regulation of bone remodeling	143	15	10.68	1789	0.11459	0.11459	0.411238	0.626626
GO:0009267	cellular response to starvation	405	41	30.24	1790	0.02961	0.11506	0.173979	0.628603
GO:0032418	lysosome localization	166	17	12.4	1791	0.11508	0.11508	0.412845	0.628603
GO:0010522	regulation of calcium ion transport into...	236	23	17.62	1792	0.11527	0.11527	0.413223	0.629289
GO:0051048	negative regulation of secretion	368	37	27.48	1793	0.04049	0.11606	0.213229	0.633249
GO:0023051	regulation of signaling	7986	725	596.35	1794	8.0e-10	0.11620	6.80557e-08	0.633364
GO:0002501	peptide antigen assembly with MHC protei...	45	6	3.36	1795	0.11634	0.11634	0.416449	0.633364
GO:0045618	positive regulation of keratinocyte diff...	45	6	3.36	1796	0.11634	0.11634	0.416449	0.633364
GO:0051444	negative regulation of ubiquitin-protein...	45	6	3.36	1797	0.11634	0.11634	0.416449	0.633364
GO:0035672	oligopeptide transmembrane transport	35	5	2.61	1798	0.11658	0.11658	0.41685	0.633941
GO:0072497	mesenchymal stem cell differentiation	35	5	2.61	1799	0.11658	0.11658	0.41685	0.633941
GO:0009725	response to hormone	2142	206	159.95	1800	9.7e-05	0.11673	0.00220174	0.633941
GO:0042491	inner ear auditory receptor cell differe...	86	14	6.42	1801	0.00449	0.11676	0.0452676	0.633941
GO:0051254	positive regulation of RNA metabolic pro...	4379	347	327	1802	0.11677	0.11677	0.417377	0.633941
GO:0046651	lymphocyte proliferation	648	65	48.39	1803	0.00960	0.11708	0.0773614	0.635271
GO:0002700	regulation of production of molecular me...	388	44	28.97	1804	0.00383	0.11739	0.0402459	0.636463
GO:0002418	immune response to tumor cell	66	8	4.93	1805	0.11756	0.11756	0.418824	0.636463
GO:0033006	regulation of mast cell activation invol...	66	8	4.93	1806	0.11756	0.11756	0.418824	0.636463
GO:0060766	negative regulation of androgen receptor...	66	8	4.93	1807	0.11756	0.11756	0.418824	0.636463
GO:0002274	myeloid leukocyte activation	490	44	36.59	1808	0.11764	0.11764	0.418956	0.636544
GO:0050730	regulation of peptidyl-tyrosine phosphor...	638	56	47.64	1809	0.11776	0.11776	0.419231	0.636841
GO:0001913	T cell mediated cytotoxicity	121	13	9.04	1810	0.11794	0.11794	0.419566	0.63711
GO:1902895	positive regulation of pri-miRNA transcr...	121	13	9.04	1811	0.11794	0.11794	0.419566	0.63711
GO:0070372	regulation of ERK1 and ERK2 cascade	721	73	53.84	1812	0.00514	0.11829	0.0494927	0.638648
GO:0050678	regulation of epithelial cell proliferat...	862	100	64.37	1813	8.0e-06	0.11910	0.000255765	0.642667
GO:0035886	vascular associated smooth muscle cell d...	77	9	5.75	1814	0.11949	0.11949	0.424155	0.643367
GO:0045737	positive regulation of cyclin-dependent ...	77	9	5.75	1815	0.11949	0.11949	0.424155	0.643367
GO:1905039	carboxylic acid transmembrane transport	336	35	25.09	1816	0.02924	0.11949	0.171908	0.643367
GO:0007091	metaphase/anaphase transition of mitotic...	144	15	10.75	1817	0.11958	0.11958	0.42432	0.643367
GO:1903530	regulation of secretion by cell	1320	117	98.57	1818	0.03021	0.11960	0.175501	0.643367
GO:0072073	kidney epithelium development	352	68	26.29	1819	3.9e-13	0.11966	6.93704e-11	0.643367
GO:0046847	filopodium assembly	167	17	12.47	1820	0.11969	0.11969	0.424557	0.643367
GO:0007095	mitotic G2 DNA damage checkpoint signali...	99	11	7.39	1821	0.11998	0.11998	0.425123	0.643864
GO:0150117	positive regulation of cell-substrate ju...	99	11	7.39	1822	0.11998	0.11998	0.425123	0.643864
GO:2000785	regulation of autophagosome assembly	99	11	7.39	1823	0.11998	0.11998	0.425123	0.643864
GO:0045123	cellular extravasation	157	22	11.72	1824	0.00319	0.12007	0.0353429	0.643994
GO:0072210	metanephric nephron development	88	10	6.57	1825	0.12017	0.12017	0.425642	0.644177
GO:0048477	oogenesis	190	23	14.19	1826	0.01504	0.12040	0.108508	0.645057
GO:0014009	glial cell proliferation	133	14	9.93	1827	0.12164	0.12164	0.430537	0.651343
GO:0007271	synaptic transmission, cholinergic	56	7	4.18	1828	0.12217	0.12217	0.431944	0.653073
GO:0098698	postsynaptic specialization assembly	56	7	4.18	1829	0.12217	0.12217	0.431944	0.653073
GO:1902883	negative regulation of response to oxida...	56	7	4.18	1830	0.12217	0.12217	0.431944	0.653073
GO:0051306	mitotic sister chromatid separation	156	16	11.65	1831	0.12223	0.12223	0.432	0.653073
GO:0060079	excitatory postsynaptic potential	238	23	17.77	1832	0.12303	0.12303	0.434619	0.656314
GO:0033059	cellular pigmentation	122	13	9.11	1833	0.12350	0.12350	0.435859	0.656314
GO:0045124	regulation of bone resorption	122	13	9.11	1834	0.12350	0.12350	0.435859	0.656314
GO:0022900	electron transport chain	346	32	25.84	1835	0.12392	0.12392	0.436554	0.656314
GO:0010092	specification of animal organ identity	93	21	6.94	1836	3.9e-06	0.12402	0.000135297	0.656314
GO:0051642	centrosome localization	102	16	7.62	1837	0.00364	0.12428	0.0389182	0.656314
GO:0060419	heart growth	274	26	20.46	1838	0.12428	0.12428	0.437612	0.656314
GO:0045986	negative regulation of smooth muscle con...	41	11	3.06	1839	0.00015	0.12429	0.00316944	0.656314
GO:1902692	regulation of neuroblast proliferation	82	14	6.12	1840	0.00287	0.12430	0.0328388	0.656314
GO:0072234	metanephric nephron tubule development	49	11	3.66	1841	0.00081	0.12436	0.0123623	0.656314
GO:0030856	regulation of epithelial cell differenti...	346	57	25.84	1842	1.5e-08	0.12469	9.65428e-07	0.656314
GO:0061077	chaperone-mediated protein folding	145	15	10.83	1843	0.12469	0.12469	0.437871	0.656314
GO:1902099	regulation of metaphase/anaphase transit...	145	15	10.83	1844	0.12469	0.12469	0.437871	0.656314
GO:0008212	mineralocorticoid metabolic process	26	4	1.94	1845	0.12501	0.12501	0.437871	0.656314
GO:0009265	2'-deoxyribonucleotide biosynthetic proc...	26	4	1.94	1846	0.12501	0.12501	0.437871	0.656314
GO:0010832	negative regulation of myotube different...	26	4	1.94	1847	0.12501	0.12501	0.437871	0.656314
GO:0021892	cerebral cortex GABAergic interneuron di...	26	4	1.94	1848	0.12501	0.12501	0.437871	0.656314
GO:0032736	positive regulation of interleukin-13 pr...	26	4	1.94	1849	0.12501	0.12501	0.437871	0.656314
GO:0034651	cortisol biosynthetic process	26	4	1.94	1850	0.12501	0.12501	0.437871	0.656314
GO:0046385	deoxyribose phosphate biosynthetic proce...	26	4	1.94	1851	0.12501	0.12501	0.437871	0.656314
GO:0046602	regulation of mitotic centrosome separat...	26	4	1.94	1852	0.12501	0.12501	0.437871	0.656314
GO:0060088	auditory receptor cell stereocilium orga...	26	4	1.94	1853	0.12501	0.12501	0.437871	0.656314
GO:0070278	extracellular matrix constituent secreti...	26	4	1.94	1854	0.12501	0.12501	0.437871	0.656314
GO:1902645	tertiary alcohol biosynthetic process	26	4	1.94	1855	0.12501	0.12501	0.437871	0.656314
GO:2000048	negative regulation of cell-cell adhesio...	26	4	1.94	1856	0.12501	0.12501	0.437871	0.656314
GO:0099068	postsynapse assembly	77	13	5.75	1857	0.00441	0.12509	0.0451287	0.656314
GO:0015833	peptide transport	666	58	49.73	1858	0.12515	0.12515	0.438204	0.656314
GO:0051590	positive regulation of neurotransmitter ...	67	8	5	1859	0.12529	0.12529	0.438537	0.656314
GO:0035315	hair cell differentiation	98	15	7.32	1860	0.00602	0.12575	0.0564656	0.656314
GO:0001574	ganglioside biosynthetic process	46	6	3.44	1861	0.12584	0.12584	0.43858	0.656314
GO:0006525	arginine metabolic process	46	6	3.44	1862	0.12584	0.12584	0.43858	0.656314
GO:0035929	steroid hormone secretion	46	6	3.44	1863	0.12584	0.12584	0.43858	0.656314
GO:0048755	branching morphogenesis of a nerve	46	6	3.44	1864	0.12584	0.12584	0.43858	0.656314
GO:0051299	centrosome separation	46	6	3.44	1865	0.12584	0.12584	0.43858	0.656314
GO:0060192	negative regulation of lipase activity	46	6	3.44	1866	0.12584	0.12584	0.43858	0.656314
GO:0072087	renal vesicle development	46	6	3.44	1867	0.12584	0.12584	0.43858	0.656314
GO:0086014	atrial cardiac muscle cell action potent...	46	6	3.44	1868	0.12584	0.12584	0.43858	0.656314
GO:0086026	atrial cardiac muscle cell to AV node ce...	46	6	3.44	1869	0.12584	0.12584	0.43858	0.656314
GO:0086066	atrial cardiac muscle cell to AV node ce...	46	6	3.44	1870	0.12584	0.12584	0.43858	0.656314
GO:1903825	organic acid transmembrane transport	338	35	25.24	1871	0.03152	0.12624	0.182138	0.656314
GO:0048489	synaptic vesicle transport	100	11	7.47	1872	0.12625	0.12625	0.439226	0.656314
GO:0055081	anion homeostasis	100	11	7.47	1873	0.12625	0.12625	0.439226	0.656314
GO:1903115	regulation of actin filament-based movem...	100	11	7.47	1874	0.12625	0.12625	0.439226	0.656314
GO:0034260	negative regulation of GTPase activity	78	9	5.82	1875	0.12666	0.12666	0.440183	0.656314
GO:0061437	renal system vasculature development	78	9	5.82	1876	0.12666	0.12666	0.440183	0.656314
GO:0061440	kidney vasculature development	78	9	5.82	1877	0.12666	0.12666	0.440183	0.656314
GO:0002696	positive regulation of leukocyte activat...	864	82	64.52	1878	0.01531	0.12673	0.109888	0.656314
GO:0035556	intracellular signal transduction	6441	564	480.98	1879	1.2e-05	0.12678	0.00036917	0.656314
GO:0072207	metanephric epithelium development	59	12	4.41	1880	0.00121	0.12678	0.0169348	0.656314
GO:0030511	positive regulation of transforming grow...	89	10	6.65	1881	0.12686	0.12686	0.440409	0.656314
GO:1903846	positive regulation of cellular response...	89	10	6.65	1882	0.12686	0.12686	0.440409	0.656314
GO:2000249	regulation of actin cytoskeleton reorgan...	89	10	6.65	1883	0.12686	0.12686	0.440409	0.656314
GO:1902414	protein localization to cell junction	239	23	17.85	1884	0.12702	0.12702	0.440721	0.656314
GO:0043030	regulation of macrophage activation	134	14	10.01	1885	0.12704	0.12704	0.440721	0.656314
GO:0055013	cardiac muscle cell development	251	24	18.74	1886	0.12749	0.12749	0.441829	0.656314
GO:0003157	endocardium development	36	5	2.69	1887	0.12754	0.12754	0.441829	0.656314
GO:0070365	hepatocyte differentiation	36	5	2.69	1888	0.12754	0.12754	0.441829	0.656314
GO:1905153	regulation of membrane invagination	36	5	2.69	1889	0.12754	0.12754	0.441829	0.656314
GO:0001676	long-chain fatty acid metabolic process	222	25	16.58	1890	0.02629	0.12770	0.160146	0.656314
GO:0006164	purine nucleotide biosynthetic process	427	48	31.89	1891	0.00311	0.12793	0.034574	0.656314
GO:0030307	positive regulation of cell growth	408	37	30.47	1892	0.12793	0.12793	0.443023	0.656314
GO:0045786	negative regulation of cell cycle	904	87	67.51	1893	0.00919	0.12804	0.0758059	0.656314
GO:0009966	regulation of signal transduction	7024	642	524.52	1894	4.1e-09	0.12808	3.06185e-07	0.656314
GO:0051017	actin filament bundle assembly	452	48	33.75	1895	0.00895	0.12810	0.0741387	0.656314
GO:0034762	regulation of transmembrane transport	1289	113	96.26	1896	0.04226	0.12811	0.218978	0.656314
GO:0050769	positive regulation of neurogenesis	584	76	43.61	1897	1.7e-06	0.12825	6.73324e-05	0.656314
GO:0050905	neuromuscular process	331	38	24.72	1898	0.00558	0.12850	0.0529992	0.656314
GO:0009713	catechol-containing compound biosyntheti...	43	10	3.21	1899	0.00103	0.12865	0.0151072	0.656314
GO:0042423	catecholamine biosynthetic process	43	10	3.21	1900	0.00103	0.12865	0.0151072	0.656314
GO:0032530	regulation of microvillus organization	35	8	2.61	1901	0.00363	0.12880	0.0388537	0.656314
GO:0048820	hair follicle maturation	28	7	2.09	1902	0.00376	0.12885	0.039638	0.656314
GO:0000052	citrulline metabolic process	17	3	1.27	1903	0.12918	0.12918	0.44353	0.656314
GO:0002002	regulation of angiotensin levels in bloo...	17	3	1.27	1904	0.12918	0.12918	0.44353	0.656314
GO:0002003	angiotensin maturation	17	3	1.27	1905	0.12918	0.12918	0.44353	0.656314
GO:0003175	tricuspid valve development	17	3	1.27	1906	0.12918	0.12918	0.44353	0.656314
GO:0006545	glycine biosynthetic process	17	3	1.27	1907	0.12918	0.12918	0.44353	0.656314
GO:0006686	sphingomyelin biosynthetic process	17	3	1.27	1908	0.12918	0.12918	0.44353	0.656314
GO:0016102	diterpenoid biosynthetic process	17	3	1.27	1909	0.12918	0.12918	0.44353	0.656314
GO:0032534	regulation of microvillus assembly	17	3	1.27	1910	0.12918	0.12918	0.44353	0.656314
GO:0045578	negative regulation of B cell differenti...	17	3	1.27	1911	0.12918	0.12918	0.44353	0.656314
GO:0046950	cellular ketone body metabolic process	17	3	1.27	1912	0.12918	0.12918	0.44353	0.656314
GO:0051901	positive regulation of mitochondrial dep...	17	3	1.27	1913	0.12918	0.12918	0.44353	0.656314
GO:0060013	righting reflex	17	3	1.27	1914	0.12918	0.12918	0.44353	0.656314
GO:0060369	positive regulation of Fc receptor media...	17	3	1.27	1915	0.12918	0.12918	0.44353	0.656314
GO:0061156	pulmonary artery morphogenesis	17	3	1.27	1916	0.12918	0.12918	0.44353	0.656314
GO:0070317	negative regulation of G0 to G1 transiti...	17	3	1.27	1917	0.12918	0.12918	0.44353	0.656314
GO:0071374	cellular response to parathyroid hormone...	17	3	1.27	1918	0.12918	0.12918	0.44353	0.656314
GO:0071476	cellular hypotonic response	17	3	1.27	1919	0.12918	0.12918	0.44353	0.656314
GO:0072174	metanephric tubule formation	17	3	1.27	1920	0.12918	0.12918	0.44353	0.656314
GO:1902416	positive regulation of mRNA binding	17	3	1.27	1921	0.12918	0.12918	0.44353	0.656314
GO:1902510	regulation of apoptotic DNA fragmentatio...	17	3	1.27	1922	0.12918	0.12918	0.44353	0.656314
GO:1904238	pericyte cell differentiation	17	3	1.27	1923	0.12918	0.12918	0.44353	0.656314
GO:1905522	negative regulation of macrophage migrat...	17	3	1.27	1924	0.12918	0.12918	0.44353	0.656314
GO:1905941	positive regulation of gonad development	17	3	1.27	1925	0.12918	0.12918	0.44353	0.656314
GO:0046173	polyol biosynthetic process	123	13	9.19	1926	0.12921	0.12921	0.44353	0.656314
GO:0009611	response to wounding	1444	180	107.83	1927	6.5e-12	0.12932	9.08421e-10	0.656532
GO:0034765	regulation of ion transmembrane transpor...	1061	95	79.23	1928	0.03780	0.12956	0.204195	0.657409
GO:0046530	photoreceptor cell differentiation	146	15	10.9	1929	0.12993	0.12993	0.445377	0.658908
GO:0071709	membrane assembly	143	19	10.68	1930	0.01025	0.12999	0.0814588	0.658908
GO:0045935	positive regulation of nucleobase-contai...	4773	376	356.42	1931	0.13047	0.13047	0.447071	0.66082
GO:0035264	multicellular organism growth	348	32	25.99	1932	0.13057	0.13057	0.447257	0.66082
GO:0045655	regulation of monocyte differentiation	57	7	4.26	1933	0.13084	0.13084	0.447399	0.66082
GO:0048011	neurotrophin TRK receptor signaling path...	57	7	4.26	1934	0.13084	0.13084	0.447399	0.66082
GO:0061311	cell surface receptor signaling pathway ...	57	7	4.26	1935	0.13084	0.13084	0.447399	0.66082
GO:0099637	neurotransmitter receptor transport	57	7	4.26	1936	0.13084	0.13084	0.447399	0.66082
GO:1903427	negative regulation of reactive oxygen s...	57	7	4.26	1937	0.13084	0.13084	0.447399	0.66082
GO:0009064	glutamine family amino acid metabolic pr...	181	18	13.52	1938	0.13093	0.13093	0.44755	0.660933
GO:0050873	brown fat cell differentiation	112	12	8.36	1939	0.13114	0.13114	0.447955	0.661311
GO:1900274	regulation of phospholipase C activity	112	12	8.36	1940	0.13114	0.13114	0.447955	0.661311
GO:0050865	regulation of cell activation	1407	134	105.07	1941	0.00220	0.13185	0.0268027	0.664548
GO:0009719	response to endogenous stimulus	3884	382	290.04	1942	6.5e-09	0.13213	4.64157e-07	0.665495
GO:0032615	interleukin-12 production	158	16	11.8	1943	0.13229	0.13229	0.451096	0.665495
GO:0032655	regulation of interleukin-12 production	158	16	11.8	1944	0.13229	0.13229	0.451096	0.665495
GO:0009792	embryo development ending in birth or eg...	1528	165	114.1	1945	1.0e-06	0.13231	4.27205e-05	0.665495
GO:0031294	lymphocyte costimulation	101	11	7.54	1946	0.13270	0.13270	0.452021	0.666771
GO:0099084	postsynaptic specialization organization	101	11	7.54	1947	0.13270	0.13270	0.452021	0.666771
GO:0010800	positive regulation of peptidyl-threonin...	68	8	5.08	1948	0.13327	0.13327	0.453331	0.668455
GO:0036474	cell death in response to hydrogen perox...	68	8	5.08	1949	0.13327	0.13327	0.453331	0.668455
GO:0046628	positive regulation of insulin receptor ...	68	8	5.08	1950	0.13327	0.13327	0.453331	0.668455
GO:0021545	cranial nerve development	136	26	10.16	1951	7.9e-06	0.13346	0.000254229	0.668455
GO:0045930	negative regulation of mitotic cell cycl...	570	50	42.56	1952	0.13360	0.13360	0.454174	0.668455
GO:0035924	cellular response to vascular endothelia...	161	21	12.02	1953	0.00887	0.13369	0.0738293	0.668455
GO:0002686	negative regulation of leukocyte migrati...	90	10	6.72	1954	0.13375	0.13375	0.454174	0.668455
GO:0032689	negative regulation of interferon-gamma ...	90	10	6.72	1955	0.13375	0.13375	0.454174	0.668455
GO:0046461	neutral lipid catabolic process	90	10	6.72	1956	0.13375	0.13375	0.454174	0.668455
GO:0046464	acylglycerol catabolic process	90	10	6.72	1957	0.13375	0.13375	0.454174	0.668455
GO:0022029	telencephalon cell migration	146	19	10.9	1958	0.01264	0.13392	0.0955619	0.668455
GO:0002861	regulation of inflammatory response to a...	79	9	5.9	1959	0.13406	0.13406	0.454596	0.668455
GO:0032941	secretion by tissue	79	9	5.9	1960	0.13406	0.13406	0.454596	0.668455
GO:0042092	type 2 immune response	79	9	5.9	1961	0.13406	0.13406	0.454596	0.668455
GO:0042304	regulation of fatty acid biosynthetic pr...	79	9	5.9	1962	0.13406	0.13406	0.454596	0.668455
GO:0002694	regulation of leukocyte activation	1306	126	97.53	1963	0.00188	0.13426	0.0236706	0.669111
GO:0006486	protein glycosylation	521	46	38.91	1964	0.13504	0.13504	0.457545	0.672314
GO:0043413	macromolecule glycosylation	521	46	38.91	1965	0.13504	0.13504	0.457545	0.672314
GO:0009913	epidermal cell differentiation	371	47	27.7	1966	0.00028	0.13543	0.0053922	0.672519
GO:0001956	positive regulation of neurotransmitter ...	47	6	3.51	1967	0.13570	0.13570	0.457754	0.672519
GO:0003091	renal water homeostasis	47	6	3.51	1968	0.13570	0.13570	0.457754	0.672519
GO:0006359	regulation of transcription by RNA polym...	47	6	3.51	1969	0.13570	0.13570	0.457754	0.672519
GO:0016486	peptide hormone processing	47	6	3.51	1970	0.13570	0.13570	0.457754	0.672519
GO:0031445	regulation of heterochromatin assembly	47	6	3.51	1971	0.13570	0.13570	0.457754	0.672519
GO:0043217	myelin maintenance	47	6	3.51	1972	0.13570	0.13570	0.457754	0.672519
GO:0120261	regulation of heterochromatin organizati...	47	6	3.51	1973	0.13570	0.13570	0.457754	0.672519
GO:1901071	glucosamine-containing compound metaboli...	47	6	3.51	1974	0.13570	0.13570	0.457754	0.672519
GO:0044839	cell cycle G2/M phase transition	374	34	27.93	1975	0.13624	0.13624	0.459124	0.674854
GO:0071496	cellular response to external stimulus	797	72	59.52	1976	0.05425	0.13655	0.256606	0.676047
GO:0032943	mononuclear cell proliferation	656	65	48.99	1977	0.01234	0.13792	0.0936557	0.681377
GO:0033135	regulation of peptidyl-serine phosphoryl...	338	31	25.24	1978	0.13796	0.13796	0.46444	0.681377
GO:2000310	regulation of NMDA receptor activity	51	12	3.81	1979	0.00030	0.13804	0.00564404	0.681377
GO:0045814	negative regulation of gene expression, ...	136	14	10.16	1980	0.13824	0.13824	0.464734	0.681377
GO:0006521	regulation of cellular amino acid metabo...	27	4	2.02	1981	0.13857	0.13857	0.464734	0.681377
GO:0015812	gamma-aminobutyric acid transport	27	4	2.02	1982	0.13857	0.13857	0.464734	0.681377
GO:0031943	regulation of glucocorticoid metabolic p...	27	4	2.02	1983	0.13857	0.13857	0.464734	0.681377
GO:0034370	triglyceride-rich lipoprotein particle r...	27	4	2.02	1984	0.13857	0.13857	0.464734	0.681377
GO:0034372	very-low-density lipoprotein particle re...	27	4	2.02	1985	0.13857	0.13857	0.464734	0.681377
GO:0034650	cortisol metabolic process	27	4	2.02	1986	0.13857	0.13857	0.464734	0.681377
GO:0050861	positive regulation of B cell receptor s...	27	4	2.02	1987	0.13857	0.13857	0.464734	0.681377
GO:0090030	regulation of steroid hormone biosynthet...	27	4	2.02	1988	0.13857	0.13857	0.464734	0.681377
GO:0001932	regulation of protein phosphorylation	2682	269	200.28	1989	3.0e-07	0.13870	1.4898e-05	0.681377
GO:0046578	regulation of Ras protein signal transdu...	523	63	39.06	1990	0.00013	0.13890	0.00279514	0.681377
GO:0006577	amino-acid betaine metabolic process	37	5	2.76	1991	0.13895	0.13895	0.465052	0.681377
GO:0021604	cranial nerve structural organization	37	5	2.76	1992	0.13895	0.13895	0.465052	0.681377
GO:0045869	negative regulation of single stranded v...	37	5	2.76	1993	0.13895	0.13895	0.465052	0.681377
GO:0051984	positive regulation of chromosome segreg...	37	5	2.76	1994	0.13895	0.13895	0.465052	0.681377
GO:0055091	phospholipid homeostasis	37	5	2.76	1995	0.13895	0.13895	0.465052	0.681377
GO:0070231	T cell apoptotic process	102	11	7.62	1996	0.13933	0.13933	0.466165	0.682856
GO:0042116	macrophage activation	242	23	18.07	1997	0.13946	0.13946	0.46644	0.682856
GO:0018230	peptidyl-L-cysteine S-palmitoylation	58	7	4.33	1998	0.13981	0.13981	0.466653	0.682856
GO:0018231	peptidyl-S-diacylglycerol-L-cysteine bio...	58	7	4.33	1999	0.13981	0.13981	0.466653	0.682856
[truncated: 7,784 more rows]

## Sheet: 1×_All PS_UKK2
GO.ID	Term	Annotated	Significant	Expected	Rank in p.value.elim	p.value.classic	p.value.elim	Adj.P.Classic	Adj.P.Elim
GO:0006357	regulation of transcription by RNA polym...	5842	853	616.95	1	3.9e-26	5.6e-10	2.11107e-23	5.47848e-06
GO:0045944	positive regulation of transcription by ...	2986	426	315.34	2	2.5e-11	2.0e-09	4.70337e-09	9.783e-06
GO:1990830	cellular response to leukemia inhibitory...	246	56	25.98	3	2.3e-08	2.3e-08	3.21441e-06	7.5003e-05
GO:0015825	L-serine transport	23	13	2.43	4	8.2e-08	8.2e-08	1.08406e-05	0.000200551
GO:0071294	cellular response to zinc ion	35	16	3.7	5	1.3e-07	1.3e-07	1.69572e-05	0.000254358
GO:0000122	negative regulation of transcription by ...	2311	323	244.06	6	6.5e-08	3.8e-07	8.71089e-06	0.00061959
GO:0048625	myoblast fate commitment	15	9	1.58	7	4.5e-06	4.5e-06	0.000463405	0.00628907
GO:0046654	tetrahydrofolate biosynthetic process	23	11	2.43	8	7.2e-06	7.2e-06	0.000697402	0.0088047
GO:0090090	negative regulation of canonical Wnt sig...	334	61	35.27	9	1.5e-05	1.5e-05	0.00131022	0.016305
GO:0080182	histone H3-K4 trimethylation	53	17	5.6	10	1.9e-05	1.9e-05	0.00160239	0.0168979
GO:0017148	negative regulation of translation	498	83	52.59	11	1.9e-05	1.9e-05	0.00160239	0.0168979
GO:0051344	negative regulation of cyclic-nucleotide...	14	8	1.48	12	2.6e-05	2.6e-05	0.00203486	0.0211965
GO:0035735	intraciliary transport involved in ciliu...	26	11	2.75	13	3.1e-05	3.1e-05	0.00231506	0.0215226
GO:0044648	histone H3-K4 dimethylation	26	11	2.75	14	3.1e-05	3.1e-05	0.00231506	0.0215226
GO:0032916	positive regulation of transforming grow...	11	7	1.16	15	3.3e-05	3.3e-05	0.00240925	0.0215226
GO:1901223	negative regulation of NIK/NF-kappaB sig...	61	18	6.44	16	3.8e-05	3.8e-05	0.00273349	0.0232346
GO:0006695	cholesterol biosynthetic process	120	28	12.67	17	4.3e-05	4.3e-05	0.00296246	0.0247452
GO:0046854	phosphatidylinositol phosphate biosynthe...	173	36	18.27	18	5.4e-05	5.4e-05	0.00359376	0.029349
GO:0055024	regulation of cardiac muscle tissue deve...	12	7	1.27	19	7.1e-05	7.1e-05	0.00459995	0.0347297
GO:0070814	hydrogen sulfide biosynthetic process	12	7	1.27	20	7.1e-05	7.1e-05	0.00459995	0.0347297
GO:0071300	cellular response to retinoic acid	159	33	16.79	21	0.00011	0.00011	0.00668404	0.0512443
GO:0006868	glutamine transport	21	9	2.22	22	0.00015	0.00015	0.00863206	0.0611437
GO:0010273	detoxification of copper ion	17	8	1.8	23	0.00015	0.00015	0.00863206	0.0611437
GO:0043570	maintenance of DNA repeat elements	17	8	1.8	24	0.00015	0.00015	0.00863206	0.0611437
GO:2000035	regulation of stem cell division	26	10	2.75	25	0.00018	0.00018	0.0100053	0.0704376
GO:0006406	mRNA export from nucleus	150	31	15.84	26	0.00019	0.00019	0.0103265	0.070655
GO:0044334	canonical Wnt signaling pathway involved...	10	6	1.06	27	0.00020	0.00020	0.0107505	0.070655
GO:0009070	serine family amino acid biosynthetic pr...	52	15	5.49	28	0.00022	0.00022	0.0115094	0.070655
GO:0030512	negative regulation of transforming grow...	185	36	19.54	29	0.00022	0.00022	0.0115094	0.070655
GO:0006335	DNA replication-dependent nucleosome ass...	47	14	4.96	30	0.00024	0.00024	0.0122288	0.070655
GO:0045893	positive regulation of transcription, DN...	4028	568	425.38	31	5.3e-14	0.00025	1.10319e-11	0.070655
GO:0061038	uterus morphogenesis	18	8	1.9	32	0.00025	0.00025	0.0124685	0.070655
GO:0110024	positive regulation of cardiac muscle my...	14	7	1.48	33	0.00026	0.00026	0.0124685	0.070655
GO:0030214	hyaluronan catabolic process	27	10	2.85	34	0.00026	0.00026	0.0124685	0.070655
GO:0060430	lung saccule development	27	10	2.85	35	0.00026	0.00026	0.0124685	0.070655
GO:1901673	regulation of mitotic spindle assembly	42	13	4.44	36	0.00026	0.00026	0.0124685	0.070655
GO:0061179	negative regulation of insulin secretion...	23	9	2.43	37	0.00033	0.00033	0.0154468	0.0872538
GO:0035729	cellular response to hepatocyte growth f...	49	14	5.17	38	0.00039	0.00039	0.0178288	0.09783
GO:0048865	stem cell fate commitment	11	6	1.16	39	0.00040	0.00040	0.0181167	0.09783
GO:1904016	response to Thyroglobulin triiodothyroni...	11	6	1.16	40	0.00040	0.00040	0.0181167	0.09783
GO:0046827	positive regulation of protein export fr...	55	15	5.81	41	0.00043	0.00043	0.0192967	0.102602
GO:0035116	embryonic hindlimb morphogenesis	67	17	7.08	42	0.00046	0.00046	0.0203628	0.107147
GO:0046337	phosphatidylethanolamine metabolic proce...	55	19	5.81	43	1.8e-06	0.00050	0.00019351	0.113394
GO:0097692	histone H3-K4 monomethylation	34	11	3.59	44	0.00051	0.00051	0.0219274	0.113394
GO:0045472	response to ether	45	13	4.75	45	0.00056	0.00056	0.0234123	0.118645
GO:0048511	rhythmic process	801	122	84.59	46	2.3e-05	0.00057	0.00187507	0.118645
GO:0045600	positive regulation of fat cell differen...	173	33	18.27	47	0.00057	0.00057	0.0236284	0.118645
GO:0048845	venous blood vessel morphogenesis	20	8	2.11	48	0.00060	0.00060	0.0247671	0.121309
GO:0043923	positive regulation by host of viral tra...	51	14	5.39	49	0.00062	0.00062	0.0248584	0.121309
GO:0032897	negative regulation of viral transcripti...	40	12	4.22	50	0.00062	0.00062	0.0248584	0.121309
GO:1990314	cellular response to insulin-like growth...	35	11	3.7	51	0.00067	0.00067	0.0261907	0.122287
GO:0043433	negative regulation of DNA-binding trans...	366	59	38.65	52	0.00068	0.00068	0.0261907	0.122287
GO:0000727	double-strand break repair via break-ind...	25	9	2.64	53	0.00068	0.00068	0.0261907	0.122287
GO:0060179	male mating behavior	25	9	2.64	54	0.00068	0.00068	0.0261907	0.122287
GO:0051574	positive regulation of histone H3-K9 met...	30	10	3.17	55	0.00070	0.00070	0.0266463	0.122287
GO:0003281	ventricular septum development	232	41	24.5	56	0.00070	0.00070	0.0266463	0.122287
GO:0010909	positive regulation of heparan sulfate p...	12	6	1.27	57	0.00073	0.00073	0.0271543	0.123131
GO:0061113	pancreas morphogenesis	12	6	1.27	58	0.00073	0.00073	0.0271543	0.123131
GO:0033363	secretory granule organization	89	20	9.4	59	0.00084	0.00084	0.030778	0.138855
GO:0006275	regulation of DNA replication	264	45	27.88	60	0.00087	0.00087	0.0317582	0.138855
GO:0043247	telomere maintenance in response to DNA ...	36	11	3.8	61	0.00088	0.00088	0.0317677	0.138855
GO:0070292	N-acylphosphatidylethanolamine metabolic...	21	8	2.22	62	0.00088	0.00088	0.0317677	0.138855
GO:0045672	positive regulation of osteoclast differ...	53	14	5.6	63	0.00094	0.00094	0.0331986	0.145969
GO:0033120	positive regulation of RNA splicing	110	23	11.62	64	0.00104	0.00104	0.0360791	0.158974
GO:0043518	negative regulation of DNA damage respon...	48	13	5.07	65	0.00109	0.00109	0.0371549	0.161568
GO:0071243	cellular response to arsenic-containing ...	48	13	5.07	66	0.00109	0.00109	0.0371549	0.161568
GO:0061418	regulation of transcription from RNA pol...	37	11	3.91	67	0.00113	0.00113	0.0383847	0.161796
GO:0035162	embryonic hemopoiesis	66	16	6.97	68	0.00115	0.00115	0.0389289	0.161796
GO:0046084	adenine biosynthetic process	13	6	1.37	69	0.00123	0.00123	0.0401103	0.161796
[truncated: 9,714 more rows]

## Sheet: 1×_Up_Overlap
GO.ID	Term	Annotated	Significant	Expected	Rank in p.value.elim	p.value.classic	p.value.elim	Adj.P.Classic	Adj.P.Elim
[truncated: 9,783 more rows]

[truncated: 14 more sheets: 1×_Up_UKN1, 1×_Up_UKK2, 1×_Down_Overlap, 1×_Down_UKN1, 1×_Down_UKK2, 20×_All PS_Overlap, 20×_All PS_UKN1, 20×_All PS_UKK2, 20×_Up_Overlap, 20×_Up_UKN1, 20×_Up_UKK2, 20×_Down_Overlap, 20×_Down_UKN1, 20×_Down_UKK2]
