# Supplementary material for: High Accuracy Classification of Developmental Toxicants by In Vitro Tests of Human Neuroepithelial and Cardiomyoblast Differentiation
Source: Cells. 2022 Oct 27;11(21):3404. doi: 10.3390/cells11213404 (PMC9653768; doi:10.3390/cells11213404)
Supplement: Supplementary file 1 [file cells-11-03404-s001.zip › Supp. excel-file 6_UKN1 vs. UKK2_Top genes_220822.xlsx]

## Sheet: 1x_UKN1.All
ID	Symbol	HowOftenSPS	MeanLogFC	ResponsibleCompounds
206140_at	LHX2	7	4.12166114759247	aci, iso, lfl, 9ra, ter, thd, vpa
204112_s_at	HNMT	7	2.83950053656464	aci, iso, lfl, mtx, 9ra, ter, vpa
227168_at	MIAT	7	2.74046224678251	aci, iso, lfl, mtx, 9ra, ter, vpa
209604_s_at	GATA3	7	2.44823472143619	aci, iso, lfl, mtx, 9ra, ter, vpa
1552520_at	TMEM74	7	2.17787248233283	aci, iso, lfl, mtx, 9ra, ter, vpa
228772_at	HNMT	7	2.08482889114868	aci, iso, lfl, mtx, 9ra, ter, vpa
211219_s_at	LHX2	7	2.05710230999034	aci, iso, lfl, mtx, 9ra, ter, vpa
208242_at	RAX	7	2.04081241309229	aci, iso, lfl, 9ra, ter, thd, vpa
201590_x_at	ANXA2	7	2.03325853432719	aci, iso, lfl, mtx, 9ra, ter, vpa
210427_x_at	ANXA2	7	2.00476051559866	aci, iso, lfl, mtx, 9ra, ter, vpa
213503_x_at	ANXA2	7	1.9931859991315	aci, iso, lfl, mtx, 9ra, ter, vpa
219763_at	DENND1A	7	1.79447380286296	aci, ent, iso, lfl, 9ra, ter, vpa
208816_x_at	ANXA2P2	7	1.7647217280083	aci, iso, lfl, mtx, 9ra, ter, vpa
213904_at	FRRS1L	7	1.58098335221996	aci, iso, lfl, mtx, 9ra, ter, vpa
203293_s_at	LMAN1	7	1.56230796875943	aci, iso, lfl, mtx, 9ra, ter, vpa
238762_at	MTHFD2L	7	1.48878410951797	aci, iso, lfl, mtx, 9ra, ter, vpa
229411_at	PNCK	7	1.23989725729472	aci, iso, lfl, mtx, 9ra, ter, vpa
242054_s_at	SIX3	6	5.32722975653348	aci, iso, 9ra, ter, thd, vpa
206634_at	SIX3	6	3.71996916512866	aci, iso, 9ra, ter, thd, vpa
204463_s_at	ED9ra	6	2.97252972796469	aci, iso, lfl, 9ra, ter, vpa
204464_s_at	ED9ra	6	2.90318958169591	aci, iso, lfl, 9ra, ter, vpa
205523_at	HAPLN1	6	2.89221624531795	aci, iso, lfl, 9ra, ter, vpa
218870_at	ARHGAP15	6	2.73087302669297	aci, iso, lfl, 9ra, ter, vpa
230204_at	HAPLN1	6	2.6051854046199	aci, iso, lfl, 9ra, ter, vpa
1553613_s_at	FOXC1	6	2.5016560374661	aci, iso, lfl, mtx, 9ra, ter
202219_at	SLC6A8	6	2.45689755623194	aci, iso, lfl, 9ra, ter, vpa
233327_at	UBE3D	6	2.35985987240888	aci, iso, lfl, 9ra, ter, vpa
212724_at	RND3	6	2.28902719063245	aci, iso, mtx, 9ra, ter, vpa
232424_at	PRDM16	6	2.17901533134895	aci, iso, lfl, mtx, 9ra, ter
210665_at	TFPI	6	2.13162133774666	aci, iso, mtx, ter, thd, vpa
210854_x_at	SLC6A8	6	2.03691218612384	aci, iso, lfl, 9ra, ter, vpa
201865_x_at	NR3C1	6	2.02847231820247	aci, iso, lfl, mtx, 9ra, ter
213843_x_at	SLC6A8	6	2.01475320464964	aci, iso, lfl, 9ra, ter, vpa
208345_s_at	POU3F1	6	1.98891381812226	aci, iso, lfl, 9ra, ter, vpa
215812_s_at	215812_s_at	6	1.94869760784605	aci, iso, lfl, 9ra, ter, vpa
222900_at	NRIP3	6	1.91173809121505	aci, iso, lfl, mtx, 9ra, ter
200872_at	S100A10	6	1.90169809092285	aci, iso, lfl, 9ra, ter, vpa
213273_at	TENM4	6	1.89209481968214	aci, iso, lfl, 9ra, ter, vpa
232989_s_at	CCDC136	6	1.88135509852734	aci, iso, lfl, 9ra, ter, vpa
204951_at	RHOH	6	1.8289381956555	aci, iso, lfl, 9ra, ter, vpa
210302_s_at	MAB21L2	6	1.81021853275363	aci, iso, lfl, 9ra, ter, vpa
232606_at	ANK2	6	1.70046651471692	aci, iso, lfl, mtx, 9ra, ter
1561895_at	1561895_at	6	1.69920778526101	aci, iso, lfl, mtx, 9ra, ter
226210_s_at	MEG3	6	1.68480797178148	aci, iso, lfl, 9ra, ter, vpa
230445_at	BTBD17	6	1.6456388007522	aci, iso, lfl, 9ra, ter, vpa
224999_at	EGFR	6	1.621438556702	aci, iso, lfl, mtx, 9ra, ter
207437_at	NOVA1	6	1.57362857242851	aci, iso, lfl, mtx, 9ra, ter
241681_at	241681_at	6	1.5086631656354	aci, iso, lfl, 9ra, ter, vpa
1570335_at	1570335_at	6	1.50541476059947	aci, iso, lfl, mtx, 9ra, ter
210074_at	CTSV	6	1.491019050856	aci, iso, lfl, mtx, 9ra, ter
1562848_at	IST1	6	1.48674519135776	aci, iso, lfl, mtx, 9ra, ter
223854_at	PCDHB10	6	1.45772070327201	aci, ent, iso, mtx, 9ra, ter
213703_at	LINC00342	6	1.40700821454091	aci, lfl, mtx, 9ra, ter, vpa
234284_at	GNG8	6	1.36517110859282	aci, iso, mtx, 9ra, ter, vpa
239358_at	239358_at	6	1.3295426148351	aci, lfl, mtx, 9ra, ter, vpa
226377_at	NFIC	6	1.31857679505522	aci, iso, lfl, 9ra, ter, vpa
205109_s_at	ARHGEF4	6	1.28070882814728	aci, iso, lfl, 9ra, ter, vpa
1553394_a_at	TFAP2B	5	3.94630583570278	aci, lfl, 9ra, ter, vpa
234563_at	234563_at	5	3.75511676497135	aci, iso, lfl, 9ra, ter
206710_s_at	EPB41L3	5	3.51006604391504	aci, lfl, 9ra, ter, vpa
212681_at	EPB41L3	5	3.39337702168088	aci, lfl, 9ra, ter, vpa
230895_at	HAPLN1	5	2.93659063717195	aci, lfl, 9ra, ter, vpa
1566163_at	1566163_at	5	2.79302207854204	aci, iso, lfl, 9ra, ter
206189_at	UNC5C	5	2.72779286982068	aci, iso, 9ra, ter, vpa
230258_at	GLIS3	5	2.65245405309484	aci, iso, lfl, 9ra, ter
229435_at	GLIS3	5	2.51643551551948	aci, iso, lfl, 9ra, ter
209220_at	GPC3	5	2.50283940312973	aci, iso, 9ra, ter, vpa
207250_at	SIX6	5	2.46886970459059	aci, ent, lfl, 9ra, ter
244419_at	FRZB	5	2.46369235722735	aci, iso, lfl, 9ra, ter
1563467_at	1563467_at	5	2.3841494317951	aci, iso, lfl, 9ra, ter
209197_at	209197_at	5	2.3579377058509	aci, iso, lfl, 9ra, ter
201506_at	TGFBI	5	2.34649543885342	aci, iso, 9ra, ter, vpa
227752_at	SPTLC3	5	2.3384135913068	aci, iso, lfl, 9ra, ter
243193_at	243193_at	5	2.28916790448946	aci, iso, 9ra, ter, vpa
1553171_x_at	LRRN4	5	2.23912834460575	aci, iso, lfl, 9ra, ter
244414_at	244414_at	5	2.23407205882408	aci, lfl, 9ra, ter, vpa
226492_at	SEMA6D	5	2.20629445859306	aci, iso, lfl, 9ra, ter
205619_s_at	MEOX1	5	2.18076385739162	aci, iso, lfl, 9ra, vpa
209676_at	TFPI	5	2.17652554476715	iso, mtx, ter, thd, vpa
219250_s_at	FLRT3	5	2.09492875840096	aci, iso, 9ra, ter, vpa
1556638_at	PAX7	5	2.08574645264784	aci, iso, lfl, ter, vpa
233882_s_at	SEMA6D	5	2.06538187693869	aci, iso, lfl, 9ra, ter
231800_s_at	DMRT3	5	2.05507540547062	aci, iso, lfl, 9ra, ter
211719_x_at	FN1	5	2.05380593600796	aci, lfl, 9ra, ter, vpa
212464_s_at	FN1	5	2.04769765968311	aci, lfl, 9ra, ter, vpa
231466_at	FAM71F1	5	2.04058153836106	aci, lfl, 9ra, ter, vpa
220898_at	220898_at	5	2.03711186042983	aci, iso, lfl, 9ra, ter
216442_x_at	FN1	5	2.03086082265338	aci, lfl, 9ra, ter, vpa
210495_x_at	FN1	5	2.01935702817322	aci, lfl, 9ra, ter, vpa
212976_at	LRRC8B	5	2.00130965873151	aci, iso, lfl, 9ra, ter
232935_at	232935_at	5	1.97564244498013	iso, lfl, mtx, 9ra, ter
236214_at	FAM71F1	5	1.94936906992707	aci, iso, lfl, 9ra, ter
205524_s_at	HAPLN1	5	1.93372623365973	aci, lfl, 9ra, ter, vpa
206136_at	FZD5	5	1.92640188206025	aci, iso, 9ra, ter, vpa
1554629_at	EPHA7	5	1.91478898739688	aci, iso, 9ra, ter, vpa
226817_at	DSC2	5	1.87017846864851	aci, iso, lfl, 9ra, ter
242051_at	242051_at	5	1.85759760434753	aci, iso, lfl, 9ra, ter
204239_s_at	NNAT	5	1.83901838791381	aci, iso, 9ra, ter, vpa
215448_at	215448_at	5	1.83600753482858	aci, iso, lfl, 9ra, ter
213201_s_at	TNNT1	5	1.82514991390911	aci, iso, 9ra, ter, vpa
204776_at	THBS4	5	1.81611143024436	aci, iso, lfl, 9ra, ter
210085_s_at	ANXA9	5	1.79976424073649	aci, iso, lfl, 9ra, ter
244744_at	244744_at	5	1.78369647358824	aci, iso, 9ra, ter, vpa
227998_at	S100A16	5	1.76473325115195	aci, iso, lfl, 9ra, ter
203829_at	ELP4	5	1.7363865449634	aci, iso, lfl, 9ra, ter
228347_at	SIX1	5	1.72900906327409	aci, lfl, mtx, 9ra, vpa
231136_at	231136_at	5	1.71117259538018	iso, lfl, 9ra, ter, vpa
203413_at	NELL2	5	1.70854810004741	iso, lfl, 9ra, ter, vpa
206852_at	EPHA7	5	1.70440297203856	aci, 9ra, ter, thd, vpa
205350_at	CRABP1	5	1.70413816493462	aci, iso, lfl, ter, vpa
222271_at	LOC105371267	5	1.69830419667089	aci, iso, mtx, 9ra, ter
206167_s_at	ARHGAP6	5	1.68467148039955	aci, iso, 9ra, ter, vpa
1569262_x_at	UBE3D	5	1.65373998385601	aci, iso, lfl, 9ra, ter
207084_at	POU3F2	5	1.64080308182909	aci, lfl, 9ra, ter, thd
1554300_a_at	SVOPL	5	1.60270771106693	aci, iso, lfl, 9ra, ter
231778_at	DLX3	5	1.5961216832348	aci, iso, lfl, 9ra, ter
243243_at	GPC3	5	1.59550921756345	aci, iso, 9ra, ter, vpa
240184_at	SYNPR-AS1	5	1.56083638494752	iso, lfl, mtx, ter, vpa
229930_at	LINC01315	5	1.5540160489964	aci, iso, lfl, 9ra, ter
219388_at	GRHL2	5	1.54536134726786	aci, iso, lfl, 9ra, ter
222783_s_at	SMOC1	5	1.53395510026643	aci, iso, lfl, 9ra, vpa
205121_at	SGCB	5	1.51409542977423	aci, iso, lfl, 9ra, ter
227062_at	NEAT1	5	1.50537067859241	iso, mtx, ter, thd, vpa
201839_s_at	EPCAM	5	1.50378069636906	aci, iso, mtx, ter, vpa
205111_s_at	PLCE1	5	1.50219217921242	aci, iso, lfl, 9ra, ter
222670_s_at	MAFB	5	1.49813725592571	aci, iso, lfl, 9ra, vpa
235634_at	PURG	5	1.49620617980945	aci, iso, lfl, 9ra, ter
1561985_at	C14orf39	5	1.49484771075185	aci, iso, 9ra, ter, thd
210286_s_at	SLC4A7	5	1.48829766083601	aci, lfl, 9ra, ter, vpa
215768_at	215768_at	5	1.48779649184263	aci, iso, lfl, 9ra, vpa
211075_s_at	CD47	5	1.47944004887296	aci, iso, lfl, 9ra, ter
206137_at	RIMS2	5	1.47857212632586	aci, iso, lfl, 9ra, ter
238558_at	238558_at	5	1.46686654469248	aci, iso, lfl, 9ra, ter
1569372_at	LINC02525	5	1.46376586050014	aci, lfl, mtx, 9ra, ter
228956_at	UGT8	5	1.45557953395301	aci, iso, lfl, 9ra, vpa
209792_s_at	KLK10	5	1.44797574184782	aci, iso, mtx, 9ra, ter
238625_at	FYB2	5	1.44142556469182	aci, lfl, 9ra, ter, vpa
229016_s_at	TRERF1	5	1.43202824856926	aci, iso, lfl, 9ra, ter
234985_at	LDLRAD3	5	1.42978431862562	aci, iso, 9ra, ter, vpa
201983_s_at	EGFR	5	1.42340732122268	iso, mtx, 9ra, ter, vpa
234650_at	234650_at	5	1.41557191774279	aci, iso, 9ra, ter, vpa
225627_s_at	CACHD1	5	1.41302148466606	aci, ent, 9ra, thd, vpa
225081_s_at	CDCA7L	5	1.40907669899511	aci, iso, 9ra, ter, vpa
215686_x_at	TFAP2B	5	1.39806561262865	aci, lfl, 9ra, ter, vpa
203041_s_at	LAMP2	5	1.39759109589596	aci, iso, lfl, 9ra, ter
226971_at	CCDC136	5	1.39163884328763	aci, iso, lfl, 9ra, ter
229815_at	TMEM161B-DT	5	1.37823672712837	aci, ent, lfl, 9ra, ter
214129_at	PDE4DIP	5	1.3753682347028	iso, lfl, 9ra, ter, vpa
214667_s_at	TP53I11	5	1.36834325595675	aci, iso, 9ra, ter, vpa
221973_at	221973_at	5	1.35429238784082	aci, mtx, 9ra, ter, vpa
218705_s_at	SNX24	5	1.34796137214035	aci, iso, lfl, ter, vpa
222716_s_at	SNX24	5	1.34516271378841	aci, iso, lfl, 9ra, ter
1558111_at	MBNL1	5	1.34488136060271	aci, iso, lfl, 9ra, ter
219017_at	ETNK1	5	1.32125779308585	aci, iso, lfl, 9ra, ter
1553096_s_at	BCL2L11	5	1.29140938378533	aci, mtx, 9ra, ter, vpa
213283_s_at	SALL2	5	1.28004962113275	aci, iso, 9ra, ter, vpa
241705_at	ABCA5	5	1.26639591560709	aci, iso, mtx, 9ra, vpa
226211_at	MEG3	5	1.25771305664838	iso, lfl, 9ra, ter, vpa
236617_at	236617_at	5	1.24976453204245	aci, lfl, mtx, 9ra, ter
223599_at	TRIM6	5	1.22415628507522	aci, iso, lfl, 9ra, ter
217519_at	217519_at	5	1.21557769888199	aci, lfl, 9ra, ter, vpa
204982_at	GIT2	5	1.13626164832976	aci, iso, lfl, 9ra, ter
233753_at	SCAF4	5	1.10978101235573	aci, iso, lfl, 9ra, ter
228185_at	ZNF25	5	1.08728977138863	iso, lfl, mtx, ter, vpa
224462_s_at	CHCHD6	5	1.08594719768593	aci, iso, 9ra, ter, vpa
204311_at	ATP1B2	5	1.07957337208081	aci, iso, mtx, 9ra, ter
224646_x_at	224646_x_at	4	5.01477602144427	aci, iso, 9ra, ter
202409_at	202409_at	4	4.75992477819557	aci, iso, 9ra, ter
224997_x_at	224997_x_at	4	4.69934451083024	aci, iso, 9ra, ter
235795_at	PAX6	4	4.10257981349269	aci, mtx, 9ra, ter
209505_at	NR2F1	4	3.92552195109112	aci, iso, 9ra, vpa
1552487_a_at	BNC1	4	3.7500237612975	aci, iso, 9ra, ter
204393_s_at	ACP3	4	3.65712683616029	aci, lfl, 9ra, ter
210002_at	GATA6	4	3.42970642562119	aci, iso, 9ra, ter
1560652_at	IRS4	4	3.35780147506479	aci, iso, 9ra, ter
204844_at	ENPEP	4	3.13275560586077	aci, lfl, 9ra, ter
234190_at	234190_at	4	3.09507850931667	aci, iso, 9ra, ter
242172_at	242172_at	4	3.08034477631683	aci, iso, 9ra, ter
202410_x_at	202410_x_at	4	3.07724879126331	aci, iso, 9ra, ter
205646_s_at	PAX6	4	3.07443038789174	aci, mtx, 9ra, ter
242396_at	NR2F2	4	3.06478400229158	aci, lfl, 9ra, ter
226535_at	226535_at	4	3.04919958116322	aci, lfl, 9ra, ter
232176_at	SLITRK6	4	3.0467562799227	aci, iso, lfl, 9ra
210881_s_at	210881_s_at	4	3.00887807929992	aci, iso, 9ra, ter
218692_at	SYBU	4	2.95816878153549	aci, lfl, 9ra, ter
235976_at	SLITRK6	4	2.87666796891862	aci, iso, lfl, 9ra
201324_at	EMP1	4	2.86751897590591	iso, mtx, thd, vpa
208333_at	LHX5	4	2.8598989611499	aci, iso, 9ra, ter
1560101_at	SYDE2	4	2.80187931578995	aci, iso, 9ra, ter
220625_s_at	ELF5	4	2.79515476741663	aci, iso, lfl, 9ra
209863_s_at	TP63	4	2.77552496835111	aci, lfl, 9ra, ter
213929_at	EXPH5	4	2.741834118198	aci, iso, 9ra, ter
212764_at	ZEB1	4	2.69484051773067	aci, lfl, 9ra, ter
239606_at	239606_at	4	2.60537990479823	aci, lfl, 9ra, ter
213317_at	CLIC5	4	2.56572225665325	aci, lfl, 9ra, ter
244802_at	244802_at	4	2.55421787191309	aci, lfl, 9ra, ter
227838_at	UNC5C	4	2.50486427396477	aci, 9ra, ter, vpa
233386_at	233386_at	4	2.50027999917115	aci, iso, 9ra, ter
206718_at	LMO1	4	2.49848002414178	aci, iso, 9ra, ter
213030_s_at	PLXNA2	4	2.48273752414224	aci, iso, 9ra, ter
203130_s_at	KIF5C	4	2.4802421311707	aci, iso, 9ra, ter
214734_at	EXPH5	4	2.44884142336788	aci, iso, 9ra, ter
210447_at	GLUD2	4	2.44830139831203	aci, lfl, 9ra, ter
209602_s_at	GATA3	4	2.44182571482359	aci, lfl, 9ra, ter
1555310_a_at	PAK6	4	2.4375796912943	aci, lfl, 9ra, ter
216235_s_at	ED9ra	4	2.41884357466731	aci, 9ra, ter, vpa
215729_s_at	VGLL1	4	2.41279440417441	aci, 9ra, ter, vpa
219935_at	ADAMTS5	4	2.37307054520018	aci, iso, 9ra, ter
225202_at	RHOBTB3	4	2.3473064829659	aci, 9ra, ter, vpa
205430_at	BMP5	4	2.28787139228074	lfl, 9ra, ter, vpa
227963_at	227963_at	4	2.28679790803052	aci, lfl, 9ra, ter
239723_at	239723_at	4	2.28634717369524	aci, lfl, 9ra, ter
219461_at	PAK6	4	2.28031901307063	aci, lfl, 9ra, ter
1553169_at	LRRN4	4	2.25621429154039	aci, lfl, 9ra, ter
205473_at	ATP6V1B1	4	2.23941925832935	aci, iso, 9ra, ter
242405_at	242405_at	4	2.21660275622662	aci, lfl, 9ra, ter
237030_at	ACP3	4	2.21506243984688	aci, lfl, 9ra, ter
228504_at	SCN7A	4	2.19567042343756	aci, lfl, 9ra, ter
206349_at	LGI1	4	2.18896573908908	aci, mtx, thd, vpa
204364_s_at	REEP1	4	2.18793420178396	aci, iso, 9ra, ter
236610_at	236610_at	4	2.14789196039528	aci, lfl, 9ra, ter
211712_s_at	ANXA9	4	2.1392275069519	aci, lfl, 9ra, ter
209506_s_at	NR2F1	4	2.11434951188981	aci, iso, 9ra, vpa
209603_at	GATA3	4	2.10635238313461	aci, lfl, 9ra, ter
1559732_at	NUB1	4	2.10367630324883	aci, iso, 9ra, ter
202112_at	VWF	4	2.09650596776919	aci, iso, 9ra, ter
224348_s_at	224348_s_at	4	2.09096501334957	aci, iso, 9ra, ter
213913_s_at	TBC1D30	4	2.08967505846632	iso, mtx, ter, vpa
214844_s_at	DOK5	4	2.08490642529064	aci, 9ra, ter, vpa
208792_s_at	CLU	4	2.07905784457314	aci, 9ra, ter, vpa
207717_s_at	PKP2	4	2.07874905510925	aci, iso, 9ra, ter
227241_at	MUC15	4	2.06113879783533	aci, lfl, 9ra, ter
212538_at	DOCK9	4	2.05073341611911	aci, lfl, 9ra, ter
218980_at	FHOD3	4	2.0450019741095	aci, lfl, 9ra, ter
203129_s_at	KIF5C	4	2.03336574703779	aci, iso, 9ra, ter
232874_at	DOCK9	4	2.02732713425338	aci, lfl, 9ra, ter
1554012_at	RSPO2	4	2.01331576483556	iso, mtx, ter, vpa
208791_at	CLU	4	2.01190703560426	aci, 9ra, ter, vpa
243880_at	GOSR2	4	1.98078988866888	aci, lfl, 9ra, ter
244425_at	244425_at	4	1.97554012017916	aci, iso, 9ra, ter
205153_s_at	CD40	4	1.96489186532543	aci, iso, 9ra, ter
1556331_a_at	1556331_a_at	4	1.95658912621021	aci, lfl, 9ra, ter
1560512_at	1560512_at	4	1.94639914951608	aci, lfl, 9ra, ter
1558569_at	1558569_at	4	1.94597191420379	aci, lfl, 9ra, ter
230896_at	BEND4	4	1.94378402092436	aci, lfl, 9ra, ter
227238_at	MUC15	4	1.94011994322361	aci, lfl, 9ra, ter
214858_at	LOC100130449	4	1.93393084720848	aci, lfl, 9ra, ter
1555997_s_at	IGFBP5	4	1.91709854388866	aci, mtx, 9ra, ter
218796_at	FERMT1	4	1.89222752733715	aci, lfl, 9ra, ter
205742_at	TNNI3	4	1.8852076406007	aci, iso, 9ra, ter
1563841_at	1563841_at	4	1.88274626559838	aci, iso, 9ra, ter
213601_at	SLIT1	4	1.87579933854243	aci, iso, 9ra, vpa
229975_at	BMPR1B	4	1.86544047404377	aci, iso, mtx, 9ra
242452_at	242452_at	4	1.86465015204982	aci, iso, 9ra, ter
225033_at	ST3GAL1	4	1.86431891978693	aci, 9ra, ter, vpa
229831_at	CNTN3	4	1.86036576665291	aci, iso, 9ra, vpa
201438_at	COL6A3	4	1.85586094370105	mtx, 9ra, ter, vpa
1556378_a_at	1556378_a_at	4	1.85136180514429	aci, lfl, 9ra, ter
227032_at	PLXNA2	4	1.82604640360236	aci, iso, 9ra, ter
220624_s_at	ELF5	4	1.82551013031933	aci, iso, lfl, 9ra
243974_at	243974_at	4	1.79215206175942	iso, lfl, ter, vpa
240165_at	240165_at	4	1.78427941880121	aci, lfl, 9ra, ter
202786_at	STK39	4	1.77621467765135	aci, iso, 9ra, ter
228854_at	228854_at	4	1.75878517269352	aci, lfl, 9ra, ter
1556421_at	C8orf34-AS1	4	1.75450295390606	iso, lfl, ter, vpa
229929_at	SPSB4	4	1.74963265264234	aci, iso, 9ra, ter
215346_at	CD40	4	1.74491865189425	aci, iso, 9ra, ter
234194_at	234194_at	4	1.7444284163511	aci, iso, 9ra, vpa
216598_s_at	CCL2	4	1.7381538967647	aci, iso, 9ra, ter
208606_s_at	WNT4	4	1.73567933353354	iso, lfl, ter, vpa
229545_at	FERMT1	4	1.72506334296144	aci, lfl, 9ra, ter
211958_at	IGFBP5	4	1.71736272664397	aci, mtx, 9ra, ter
205691_at	SYNGR3	4	1.7165185801962	aci, lfl, 9ra, ter
232541_at	232541_at	4	1.71312086401124	iso, lfl, 9ra, ter
242579_at	BMPR1B	4	1.71008287294439	aci, iso, 9ra, ter
204365_s_at	REEP1	4	1.70782159167915	aci, iso, 9ra, ter
238805_at	238805_at	4	1.70665737196768	aci, lfl, 9ra, ter
214505_s_at	FHL1	4	1.70293659911696	aci, lfl, 9ra, ter
213260_at	FOXC1	4	1.70197511247924	aci, lfl, 9ra, ter
1554314_at	C6orf141	4	1.70085407828691	aci, iso, 9ra, vpa
232061_at	SDK2	4	1.69899768747853	aci, lfl, 9ra, ter
1559425_at	1559425_at	4	1.69409493124008	aci, lfl, 9ra, ter
217518_at	MYOF	4	1.69377397877934	aci, iso, 9ra, ter
223366_at	ZNF704	4	1.69345037989457	aci, iso, 9ra, ter
1559096_x_at	FBXO9	4	1.69227407665777	aci, lfl, 9ra, ter
1562235_s_at	1562235_s_at	4	1.69113152170354	aci, iso, 9ra, ter
224823_at	MYLK	4	1.68403237780543	aci, lfl, 9ra, ter
235247_at	235247_at	4	1.6786548638989	aci, lfl, 9ra, ter
208189_s_at	MYO7A	4	1.67670107200737	aci, lfl, 9ra, ter
235905_at	ZNF704	4	1.67632316696501	aci, iso, 9ra, ter
210239_at	IRX5	4	1.670946621196	lfl, mtx, 9ra, ter
239162_at	239162_at	4	1.67087653784876	aci, lfl, 9ra, ter
231470_at	LINC00664	4	1.66742647902927	aci, iso, 9ra, ter
202766_s_at	FBN1	4	1.66328998271599	aci, iso, 9ra, ter
205268_s_at	ADD2	4	1.66299253658794	aci, iso, 9ra, ter
216568_x_at	216568_x_at	4	1.66189529795336	aci, iso, 9ra, ter
239173_at	PATJ	4	1.66160295188107	aci, lfl, 9ra, ter
225502_at	DOCK8	4	1.66158721012831	mtx, ter, thd, vpa
208146_s_at	CPVL	4	1.65770338593065	aci, iso, 9ra, ter
229927_at	LEMD1	4	1.65727326199986	aci, iso, 9ra, ter
216005_at	TNC	4	1.6536236459972	lfl, mtx, 9ra, ter
239567_at	239567_at	4	1.65318927829066	aci, 9ra, ter, vpa
230302_at	230302_at	4	1.65037632604565	aci, lfl, 9ra, ter
202260_s_at	STXBP1	4	1.64956326223435	aci, lfl, 9ra, ter
205431_s_at	BMP5	4	1.64401039437758	lfl, 9ra, ter, vpa
236396_at	LOC101927263	4	1.64285312621245	aci, lfl, 9ra, ter
213456_at	SOSTDC1	4	1.63467348153044	iso, lfl, 9ra, ter
225060_at	LRP11	4	1.63288503860618	iso, lfl, mtx, 9ra
208322_s_at	ST3GAL1	4	1.62831501740056	aci, 9ra, ter, vpa
235600_at	DLK1	4	1.62448870369384	iso, 9ra, ter, vpa
242846_at	242846_at	4	1.6207725579824	aci, lfl, 9ra, ter
232138_at	MBNL2	4	1.61634458676768	aci, iso, 9ra, ter
232978_at	232978_at	4	1.61276799491918	aci, iso, 9ra, ter
243586_at	243586_at	4	1.60143497387461	aci, lfl, 9ra, ter
238803_at	HECTD2	4	1.59766379131938	aci, lfl, 9ra, ter
207871_s_at	207871_s_at	4	1.59201497285217	aci, iso, 9ra, ter
225834_at	225834_at	4	1.5875074257008	aci, lfl, 9ra, ter
214111_at	OPCML	4	1.58120263739721	aci, lfl, 9ra, ter
206028_s_at	MERTK	4	1.58077531558326	aci, iso, 9ra, ter
244605_at	244605_at	4	1.57942616052795	aci, iso, 9ra, ter
220927_s_at	HPSE2	4	1.57724865582591	aci, iso, 9ra, ter
219858_s_at	MFSD6	4	1.57682583226908	aci, lfl, 9ra, ter
33197_at	MYO7A	4	1.57654996152147	aci, lfl, 9ra, ter
214807_at	PLXDC2	4	1.57509907825083	aci, lfl, 9ra, ter
232947_at	232947_at	4	1.56658585920649	aci, lfl, 9ra, ter
242245_at	242245_at	4	1.56630379620267	aci, iso, 9ra, ter
217617_at	217617_at	4	1.56442328970736	aci, iso, 9ra, ter
228584_at	SGCB	4	1.56280421545402	aci, lfl, 9ra, ter
235074_at	SPRED1	4	1.56270589083831	aci, lfl, 9ra, ter
226145_s_at	FRAS1	4	1.56262458464971	aci, iso, 9ra, ter
225380_at	PKDCC	4	1.56157952112108	iso, lfl, ter, vpa
214967_at	214967_at	4	1.54802261721321	iso, mtx, ter, vpa
237336_at	ADD2	4	1.54669007302093	aci, iso, 9ra, ter
220663_at	IL1RAPL1	4	1.53473240523443	iso, mtx, ter, vpa
203042_at	LAMP2	4	1.53059706205305	aci, iso, 9ra, ter
244512_at	HOXB-AS1	4	1.53026460640653	aci, iso, 9ra, ter
232144_at	232144_at	4	1.52578345515133	aci, iso, 9ra, ter
223437_at	PPARA	4	1.52520297875169	aci, iso, 9ra, ter
220549_at	220549_at	4	1.52275052558784	aci, iso, 9ra, ter
1563933_a_at	PLD5	4	1.5208945543336	aci, mtx, 9ra, ter
213342_at	YAP1	4	1.52031761494112	aci, iso, 9ra, ter
202800_at	SLC1A3	4	1.51173441077779	iso, mtx, ter, vpa
226112_at	SGCB	4	1.50757229192759	aci, lfl, 9ra, ter
229275_at	IGFN1	4	1.50624087141132	aci, iso, 9ra, vpa
227365_at	ATCAY	4	1.49806861569004	aci, iso, 9ra, ter
204389_at	MAOA	4	1.4962736130814	aci, iso, 9ra, ter
225144_at	BMPR2	4	1.49523500298554	aci, lfl, 9ra, ter
1558217_at	SLFN13	4	1.49393610779898	iso, lfl, mtx, ter
205814_at	GRM3	4	1.49003016308092	aci, iso, 9ra, ter
232037_at	IGDCC3	4	1.48395022403604	aci, 9ra, ter, vpa
230179_at	230179_at	4	1.47943373709222	aci, mtx, 9ra, vpa
235538_at	235538_at	4	1.47639014616417	aci, iso, 9ra, ter
208621_s_at	EZR	4	1.47584584805626	aci, iso, 9ra, ter
1559020_a_at	1559020_a_at	4	1.47062941729428	aci, 9ra, ter, vpa
237035_at	237035_at	4	1.46985037212901	aci, lfl, 9ra, ter
241835_at	241835_at	4	1.45827171793159	aci, mtx, 9ra, ter
219580_s_at	TMC5	4	1.45662547268607	aci, 9ra, ter, vpa
243016_at	243016_at	4	1.44613517979341	aci, lfl, 9ra, ter
228624_at	TMEM144	4	1.44474027728397	aci, iso, 9ra, ter
230988_at	ADD2	4	1.4356096732199	aci, iso, 9ra, ter
217234_s_at	EZR	4	1.434819387486	aci, iso, 9ra, ter
233614_at	233614_at	4	1.43012809975906	aci, 9ra, ter, vpa
1566115_at	1566115_at	4	1.42390126297868	aci, lfl, 9ra, ter
1566491_at	1566491_at	4	1.42021288290053	aci, lfl, 9ra, ter
239169_at	RDM1	4	1.41430080086279	aci, lfl, 9ra, ter
241893_at	241893_at	4	1.40968862825143	aci, lfl, 9ra, ter
37512_at	HSD17B6	4	1.4091062125245	aci, lfl, 9ra, ter
240242_at	ATP13A4	4	1.40552657963605	aci, iso, lfl, 9ra
222292_at	CD40	4	1.4022933431885	aci, iso, 9ra, ter
217525_at	OLFML1	4	1.4012119868259	aci, iso, 9ra, ter
205728_at	TENM1	4	1.39599387757341	aci, iso, 9ra, thd
230831_at	FRMD5	4	1.3942509252954	aci, iso, 9ra, ter
242022_at	242022_at	4	1.38869266554625	aci, iso, 9ra, ter
232369_at	232369_at	4	1.38338568131518	aci, iso, 9ra, ter
212345_s_at	CREB3L2	4	1.3827276717174	iso, 9ra, ter, vpa
219750_at	TMEM144	4	1.38271551194097	aci, iso, 9ra, ter
236312_at	MAD2L1	4	1.37748847851225	aci, lfl, 9ra, ter
210612_s_at	SYNJ2	4	1.3603960256485	aci, mtx, 9ra, ter
221679_s_at	ABHD6	4	1.35672970533633	aci, iso, 9ra, ter
229866_at	STK32A	4	1.35654306267953	iso, mtx, ter, vpa
243198_at	TEX9	4	1.35568819095369	aci, lfl, 9ra, ter
208370_s_at	RCAN1	4	1.35514663608695	iso, mtx, ter, vpa
242801_at	242801_at	4	1.33808175034015	aci, lfl, 9ra, ter
230534_at	ZNF678	4	1.32952462292199	aci, lfl, 9ra, ter
227524_at	FZD3	4	1.32511518988668	aci, iso, 9ra, ter
209982_s_at	NRXN2	4	1.32335536074849	aci, iso, 9ra, ter
202921_s_at	ANK2	4	1.32283431102977	aci, iso, 9ra, ter
1564154_at	1564154_at	4	1.32275184303614	lfl, mtx, 9ra, ter
209447_at	SYNE1	4	1.32124119415551	aci, lfl, 9ra, ter
233280_at	233280_at	4	1.32114082382154	aci, 9ra, ter, vpa
208623_s_at	EZR	4	1.32096036950794	aci, iso, 9ra, ter
210702_s_at	PTGIS	4	1.31995280566348	aci, iso, lfl, ter
222963_s_at	IL1RAPL1	4	1.31731272285053	iso, lfl, mtx, vpa
205112_at	PLCE1	4	1.31611556803592	aci, iso, lfl, ter
242346_x_at	242346_x_at	4	1.31232976826889	aci, lfl, mtx, ter
220643_s_at	FAIM	4	1.31057359091934	aci, iso, 9ra, ter
1555058_a_at	LPGAT1	4	1.30989532274432	aci, lfl, 9ra, ter
232846_s_at	CDH23	4	1.3097437667604	aci, iso, 9ra, ter
220761_s_at	TAOK3	4	1.30098619769585	aci, iso, 9ra, ter
219683_at	FZD3	4	1.30053838222728	aci, iso, 9ra, ter
213853_at	DNAJC24	4	1.30000623636444	aci, iso, 9ra, ter
212736_at	BMERB1	4	1.29980891051829	aci, iso, 9ra, ter
212828_at	SYNJ2	4	1.29805208977092	aci, mtx, 9ra, ter
202626_s_at	LYN	4	1.29384708111167	iso, mtx, ter, vpa
1555131_a_at	PER3	4	1.28842021326007	aci, lfl, 9ra, ter
207467_x_at	CAST	4	1.28598885950364	aci, iso, lfl, 9ra
224488_s_at	SPON1	4	1.27963331936635	aci, iso, 9ra, ter
242455_at	POU3F2	4	1.27802619894567	aci, 9ra, ter, thd
243890_at	243890_at	4	1.27632207379321	aci, iso, 9ra, ter
205347_s_at	TMSB15A	4	1.26967840713858	aci, iso, 9ra, ter
205700_at	HSD17B6	4	1.26692522509806	aci, lfl, 9ra, ter
242559_at	242559_at	4	1.26685699640581	aci, lfl, 9ra, ter
240458_at	240458_at	4	1.2642554644595	aci, lfl, 9ra, ter
225442_at	DDR2	4	1.26239077766368	aci, mtx, 9ra, ter
239384_at	SRSF1	4	1.26031258523018	aci, lfl, 9ra, ter
222278_at	MYMX	4	1.25680735848128	aci, iso, 9ra, vpa
219400_at	CNTNAP1	4	1.2558765132976	aci, iso, 9ra, ter
208622_s_at	EZR	4	1.25484118684534	aci, iso, 9ra, ter
211107_s_at	AURKC	4	1.25206619062316	aci, iso, 9ra, ter
235811_at	235811_at	4	1.25070316318345	aci, lfl, 9ra, ter
229441_at	PRSS23	4	1.24691265608631	aci, iso, ter, vpa
228427_at	FBXO16	4	1.24667844136537	aci, iso, 9ra, ter
210875_s_at	ZEB1	4	1.2464911999865	lfl, mtx, ter, vpa
206237_s_at	NRG1	4	1.24594196938706	aci, lfl, 9ra, ter
227476_at	LPGAT1	4	1.23681921579906	aci, lfl, 9ra, ter
218231_at	NAGK	4	1.22918168349056	aci, lfl, 9ra, ter
236427_at	236427_at	4	1.22680004888656	aci, lfl, 9ra, ter
1559072_a_at	ELFN2	4	1.21954321285533	iso, mtx, 9ra, vpa
243806_at	243806_at	4	1.21237393885642	aci, iso, ter, vpa
1553088_a_at	BCL2L11	4	1.19444851559675	aci, 9ra, ter, vpa
237472_at	SOX1	4	1.19374805941426	aci, mtx, 9ra, ter
241459_at	241459_at	4	1.19324328953399	aci, iso, mtx, 9ra
209156_s_at	COL6A2	4	1.17887303690652	aci, iso, 9ra, ter
204894_s_at	AOC3	4	1.15831049588728	aci, lfl, 9ra, ter
209842_at	SOX10	4	1.15740894084937	aci, mtx, 9ra, vpa
244840_x_at	DOCK4	4	1.14695262791742	aci, 9ra, ter, vpa
217865_at	RNF130	4	1.14455100672637	aci, iso, 9ra, ter
228620_at	CHROMR	4	1.1377670154655	aci, lfl, 9ra, ter
203148_s_at	TRIM14	4	1.13489950538418	ent, iso, 9ra, ter
226568_at	FAM102B	4	1.10761447614605	aci, iso, 9ra, ter
218242_s_at	KMT5B	4	1.10670220575445	aci, lfl, 9ra, ter
219817_at	MAPKAPK5-AS1	4	1.08975127054398	aci, lfl, 9ra, ter
244033_at	CEP128	4	1.08558680417594	iso, lfl, ter, vpa
219768_at	VTCN1	3	4.730925337263	aci, 9ra, ter
231513_at	231513_at	3	4.36273054545407	aci, 9ra, ter
201744_s_at	LUM	3	3.88498949219697	iso, 9ra, ter
215076_s_at	COL3A1	3	3.74437353102424	aci, 9ra, ter
219564_at	KCNJ16	3	3.50289062930214	aci, 9ra, ter
228004_at	LINC00261	3	3.44809951951123	aci, iso, 9ra
204845_s_at	ENPEP	3	3.43086251465224	aci, 9ra, ter
220138_at	HAND1	3	3.27391826057723	aci, 9ra, ter
221950_at	EMX2	3	3.24029015583968	iso, mtx, ter
238914_at	DCC	3	3.2155472014716	aci, lfl, vpa
202976_s_at	RHOBTB3	3	3.04277624114099	aci, 9ra, ter
207819_s_at	ABCB4	3	2.94303174517816	aci, 9ra, ter
226766_at	ROBO2	3	2.92361801084798	aci, iso, 9ra
238815_at	LRRTM1	3	2.92048067415371	aci, lfl, 9ra
243440_at	SIX3-AS1	3	2.85122664035668	aci, 9ra, ter
228367_at	ALPK2	3	2.83622493631392	aci, 9ra, ter
209840_s_at	LRRN3	3	2.81248686313844	mtx, ter, vpa
239262_at	239262_at	3	2.80884256083441	aci, iso, 9ra
223204_at	GASK1B	3	2.78303357302913	aci, 9ra, ter
206389_s_at	PDE3A	3	2.74454279356995	aci, 9ra, ter
232584_at	232584_at	3	2.70805598126669	aci, iso, 9ra
243940_at	TSHZ2	3	2.69352770444465	aci, iso, 9ra
217437_s_at	TACC1	3	2.68473848777406	aci, 9ra, ter
240186_at	240186_at	3	2.64478026226927	aci, 9ra, ter
1554690_a_at	TACC1	3	2.62241813015769	aci, 9ra, ter
242868_at	242868_at	3	2.60982092629831	aci, 9ra, ter
202966_at	CAPN6	3	2.57486806141375	iso, mtx, vpa
200911_s_at	TACC1	3	2.53729188524851	aci, 9ra, ter
214803_at	CDH6	3	2.52356617974516	iso, mtx, vpa
58780_s_at	ARHGEF40	3	2.50837676673847	aci, 9ra, ter
235616_at	TSHZ2	3	2.50474637626147	aci, iso, 9ra
220196_at	MUC16	3	2.48620218348944	aci, iso, 9ra
213802_at	PRSS12	3	2.48044625064544	lfl, 9ra, ter
1558388_a_at	1558388_a_at	3	2.47945164741504	aci, 9ra, ter
229580_at	CLSTN2	3	2.4760932871812	iso, ter, vpa
243555_at	243555_at	3	2.45598779975274	aci, 9ra, ter
223316_at	CCDC3	3	2.45580556039466	aci, 9ra, ter
222288_at	222288_at	3	2.4541420486476	aci, iso, 9ra
240245_at	240245_at	3	2.44622426475325	aci, 9ra, ter
229530_at	GUCY1A1	3	2.43507031866472	aci, 9ra, ter
231711_at	ACP3	3	2.42394168976808	aci, 9ra, ter
233887_at	ADGRG6	3	2.42228983240306	aci, 9ra, ter
231798_at	NOG	3	2.41801611199913	iso, ter, vpa
215324_at	SEMA3D	3	2.40542899704788	aci, 9ra, ter
230195_at	LINC01405	3	2.37493188415661	aci, 9ra, ter
236302_at	PPM1E	3	2.36851516978052	aci, 9ra, ter
226709_at	ROBO2	3	2.3613015575904	aci, iso, 9ra
221942_s_at	GUCY1A1	3	2.35103156736704	aci, 9ra, ter
228010_at	PPP2R2C	3	2.34735525451597	aci, 9ra, ter
225664_at	COL12A1	3	2.31453997785223	iso, mtx, ter
210265_x_at	POU5F1P3	3	2.28839196934449	aci, ent, 9ra
204560_at	FKBP5	3	2.26147533444785	aci, 9ra, ter
238297_at	238297_at	3	2.25542990950028	aci, lfl, 9ra
233972_s_at	FEZF2	3	2.22975553931775	iso, ter, vpa
204352_at	TRAF5	3	2.22311641284367	aci, 9ra, ter
230867_at	COL6A6	3	2.21626894220584	aci, 9ra, ter
206345_s_at	PON1	3	2.19984087763111	iso, mtx, vpa
244521_at	TSHZ2	3	2.18755068701714	aci, iso, 9ra
205923_at	RELN	3	2.18575700133935	iso, lfl, ter
233139_at	233139_at	3	2.17883176224414	iso, thd, vpa
1565598_at	1565598_at	3	2.17314589453366	aci, 9ra, ter
232054_at	PCDH20	3	2.17282186320056	aci, lfl, 9ra
224840_at	FKBP5	3	2.16491770370031	aci, 9ra, ter
215643_at	SEMA3D	3	2.15992299809993	aci, 9ra, ter
229459_at	TAFA5	3	2.15902686163935	aci, 9ra, ter
242290_at	TACC1	3	2.15350865795732	aci, 9ra, ter
211732_x_at	HNMT	3	2.13827619100241	aci, 9ra, ter
210221_at	CHRNA3	3	2.12823034421674	aci, 9ra, ter
239230_at	HES5	3	2.12236934834428	lfl, ter, vpa
218899_s_at	BAALC	3	2.12233202923072	aci, iso, lfl
230480_at	PIWIL4	3	2.1186760734771	aci, 9ra, ter
209121_x_at	NR2F2	3	2.10998477933214	aci, 9ra, ter
205515_at	PRSS12	3	2.09744579428478	lfl, 9ra, ter
226068_at	SYK	3	2.08883443761982	aci, 9ra, ter
211341_at	POU4F1	3	2.08371462781376	lfl, ter, vpa
224048_at	USP44	3	2.07831510498743	aci, 9ra, ter
229774_at	CXXC4	3	2.06588876808348	aci, 9ra, ter
232370_at	GATA2-AS1	3	2.0647286016483	aci, 9ra, ter
213912_at	TBC1D30	3	2.06065155680535	iso, mtx, vpa
224856_at	FKBP5	3	2.05602620323453	aci, 9ra, ter
206837_at	ALX1	3	2.05600272889347	aci, 9ra, ter
234976_x_at	MTHFD2	3	2.05437847498948	aci, mtx, 9ra
205100_at	GFPT2	3	2.05298847078248	aci, 9ra, ter
1562969_at	DNMBP	3	2.05059357454441	aci, lfl, 9ra
236465_at	RNF175	3	2.0495715459928	aci, 9ra, ter
205311_at	DDC	3	2.04484287608656	aci, iso, 9ra
221086_s_at	FEZF2	3	2.02981192643883	iso, ter, vpa
220887_at	CCDC177	3	2.02008195462235	aci, iso, 9ra
200923_at	LGALS3BP	3	2.01648416948768	aci, 9ra, ter
204975_at	EMP2	3	2.01482762394113	aci, 9ra, ter
233442_at	233442_at	3	2.01144728616603	aci, 9ra, ter
205081_at	CRIP1	3	2.00945618241749	aci, 9ra, vpa
203424_s_at	IGFBP5	3	2.00799707989641	aci, mtx, 9ra
235281_x_at	AHNAK	3	2.000688280008	aci, 9ra, ter
219995_s_at	ZNF750	3	1.98577832637431	aci, lfl, 9ra
209504_s_at	PLEKHB1	3	1.98538435807059	aci, 9ra, vpa
1554736_at	ARHGAP29	3	1.97799418346385	aci, 9ra, ter
210905_x_at	POU5F1P4	3	1.97565944385377	aci, ent, 9ra
1556764_s_at	1556764_s_at	3	1.9607291334826	aci, lfl, 9ra
221051_s_at	NMRK2	3	1.96038793418355	aci, iso, 9ra
235368_at	ADAMTS5	3	1.95675346416393	aci, 9ra, ter
204019_s_at	SH3YL1	3	1.94155011299819	aci, iso, 9ra
239519_at	239519_at	3	1.93791480081549	lfl, 9ra, ter
1559265_at	SKIDA1	3	1.9349494551356	aci, 9ra, ter
235613_at	235613_at	3	1.92960389440735	aci, 9ra, ter
215073_s_at	NR2F2	3	1.92027965549865	aci, 9ra, ter
228051_at	ARFGEF3	3	1.91027880483333	aci, 9ra, ter
209168_at	GPM6B	3	1.89900571990382	aci, 9ra, ter
205280_at	GLRB	3	1.8960142379686	aci, iso, 9ra
201576_s_at	GLB1	3	1.888639328881	aci, 9ra, ter
242769_at	CTTNBP2	3	1.87781809676519	aci, 9ra, ter
236404_at	236404_at	3	1.8773024847692	aci, 9ra, ter
1555392_at	1555392_at	3	1.87660346030549	aci, 9ra, ter
241344_at	241344_at	3	1.87470676928617	aci, 9ra, ter
222784_at	SMOC1	3	1.87055316821089	iso, lfl, vpa
205234_at	SLC16A4	3	1.86819284593313	aci, 9ra, vpa
1561615_s_at	SLC8A1	3	1.86427229657791	lfl, 9ra, ter
210377_at	ACSM3	3	1.86320798220291	iso, lfl, ter
238608_at	238608_at	3	1.85188364606384	aci, 9ra, ter
213624_at	SMPDL3A	3	1.84499186777665	lfl, 9ra, ter
1553808_a_at	NKX2-3	3	1.84401561698661	aci, 9ra, ter
221217_s_at	RBFOX1	3	1.83690175067366	iso, thd, vpa
229357_at	ADAMTS5	3	1.83193302547968	aci, 9ra, ter
222008_at	COL9A1	3	1.83156556140822	aci, 9ra, ter
226725_at	SLFN5	3	1.82751870296227	aci, 9ra, ter
221609_s_at	WNT6	3	1.82614059946669	aci, 9ra, ter
203435_s_at	MME	3	1.82540392297134	aci, 9ra, ter
226978_at	PPARA	3	1.81764057153135	aci, iso, 9ra
205257_s_at	AMPH	3	1.81720114812712	aci, 9ra, ter
224219_s_at	TRPC4	3	1.80079226115588	iso, mtx, vpa
203567_s_at	TRIM38	3	1.79924250362551	iso, mtx, vpa
236963_at	236963_at	3	1.78663609130006	aci, 9ra, ter
209893_s_at	FUT4	3	1.78469277249598	aci, 9ra, ter
208286_x_at	208286_x_at	3	1.77866207518682	aci, ent, 9ra
239218_at	PDE1C	3	1.77699885787753	aci, 9ra, vpa
219230_at	TMEM100	3	1.77626355282256	aci, 9ra, ter
1553447_at	AGBL1	3	1.77324157405951	iso, mtx, thd
202007_at	NID1	3	1.76884545820349	aci, 9ra, ter
213894_at	THSD7A	3	1.76231795628451	iso, mtx, ter
212758_s_at	ZEB1	3	1.76028807115783	aci, lfl, ter
1559763_at	ZC3H12C	3	1.7594293173935	iso, mtx, vpa
244597_at	244597_at	3	1.75074407447474	aci, 9ra, ter
212314_at	SEL1L3	3	1.75070504883126	aci, 9ra, ter
229004_at	ADAMTS15	3	1.74918663228533	iso, mtx, vpa
244725_at	DMRTA1	3	1.74725829186805	iso, ter, vpa
201621_at	NBL1	3	1.74695680510696	iso, lfl, ter
223253_at	EPDR1	3	1.74607527547329	aci, iso, 9ra
214532_x_at	POU5F1B	3	1.73888081125785	aci, ent, 9ra
227038_at	SGMS2	3	1.73882902312096	iso, mtx, vpa
1552727_s_at	ADAMTS17	3	1.73867706816838	lfl, 9ra, ter
226192_at	AR	3	1.73615702614553	aci, 9ra, ter
238577_s_at	TSHZ2	3	1.73321374019263	aci, iso, 9ra
1554717_a_at	PDE4D	3	1.73212174823547	aci, 9ra, ter
201601_x_at	201601_x_at	3	1.73188559151365	aci, 9ra, ter
215783_s_at	ALPL	3	1.73137766019069	aci, 9ra, ter
212190_at	SERPINE2	3	1.72243726868015	aci, iso, 9ra
236592_at	236592_at	3	1.72062026413647	aci, 9ra, ter
1570505_at	ABCB4	3	1.71899999200227	aci, 9ra, ter
243170_at	243170_at	3	1.7161328412457	aci, 9ra, ter
227938_s_at	DLL1	3	1.71277062529432	iso, mtx, vpa
1552685_a_at	GRHL1	3	1.7092012341806	aci, 9ra, ter
215559_at	ABCC6	3	1.70764086459265	aci, lfl, 9ra
215828_at	215828_at	3	1.70077094533857	aci, 9ra, ter
229651_at	SEZ6	3	1.69568431329668	aci, 9ra, vpa
233664_at	233664_at	3	1.69334826655991	aci, 9ra, ter
203476_at	TPBG	3	1.69102326338257	aci, iso, ter
241970_at	241970_at	3	1.68898459800428	aci, 9ra, ter
238909_at	S100A10	3	1.6866220305416	aci, iso, ter
207147_at	DLX2	3	1.68496323845225	aci, 9ra, ter
203426_s_at	IGFBP5	3	1.68291431957069	aci, 9ra, ter
218087_s_at	SORBS1	3	1.68068683026772	aci, 9ra, ter
231873_at	BMPR2	3	1.68036871928165	aci, 9ra, ter
1559094_at	FBXO9	3	1.67898127393509	aci, 9ra, ter
211559_s_at	CCNG2	3	1.67886569562277	iso, mtx, vpa
231146_at	FAM24B	3	1.67883504413165	aci, 9ra, ter
215716_s_at	ATP2B1	3	1.67704445298822	aci, 9ra, ter
210896_s_at	ASPH	3	1.67702080534956	aci, 9ra, ter
218541_s_at	TCIM	3	1.67600142666701	iso, ter, vpa
244340_x_at	244340_x_at	3	1.67464716642299	aci, lfl, ter
223059_s_at	FAM107B	3	1.67413817430003	aci, 9ra, ter
225045_at	CCDC88A	3	1.67405954607478	aci, 9ra, ter
214746_s_at	ZNF467	3	1.6669752744144	aci, mtx, 9ra
241365_at	SATB1	3	1.66532073753908	aci, 9ra, ter
209135_at	ASPH	3	1.66271208513466	aci, 9ra, ter
1568736_s_at	DLGAP1	3	1.65890657328644	aci, 9ra, ter
239847_at	239847_at	3	1.6563329365237	aci, iso, 9ra
229879_at	ASPH	3	1.65529961209205	aci, 9ra, ter
232333_at	232333_at	3	1.65468089755107	aci, 9ra, ter
214157_at	GNAS	3	1.65345614247565	lfl, 9ra, ter
204542_at	ST6GALNAC2	3	1.64989756713116	aci, 9ra, ter
205883_at	ZBTB16	3	1.64890261155426	aci, 9ra, ter
225301_s_at	MYO5B	3	1.64787369917525	aci, 9ra, ter
212311_at	SEL1L3	3	1.63885179785176	aci, 9ra, ter
212473_s_at	MICAL2	3	1.63600793984687	lfl, mtx, ter
233273_at	233273_at	3	1.63341545257632	aci, iso, 9ra
1556325_at	FILIP1	3	1.63230625736908	aci, iso, 9ra
236699_at	236699_at	3	1.63060448894872	aci, 9ra, ter
242887_at	KCMF1	3	1.63018639637146	aci, 9ra, ter
202643_s_at	TNFAIP3	3	1.62928374780613	iso, ter, vpa
243526_at	WDR86	3	1.62918213475497	aci, 9ra, vpa
202644_s_at	TNFAIP3	3	1.62795079473988	iso, 9ra, ter
237946_at	237946_at	3	1.62537605755254	lfl, mtx, ter
236167_at	236167_at	3	1.62251576506212	aci, 9ra, ter
201534_s_at	UBL3	3	1.61960478385209	iso, 9ra, ter
234196_at	234196_at	3	1.61941617422414	aci, 9ra, ter
1558280_s_at	ARHGAP29	3	1.61858597930323	aci, 9ra, ter
204466_s_at	SNCA	3	1.61800428164412	aci, iso, 9ra
206805_at	SEMA3A	3	1.61494529778551	aci, iso, 9ra
1569477_at	1569477_at	3	1.61309107013069	aci, 9ra, ter
228720_at	SORCS2	3	1.6110523235377	iso, ter, vpa
207307_at	HTR2C	3	1.60860583682634	iso, 9ra, vpa
205942_s_at	ACSM3	3	1.6031910908646	iso, lfl, ter
223438_s_at	PPARA	3	1.59765442236187	aci, iso, 9ra
234645_at	234645_at	3	1.59209259311239	aci, 9ra, ter
241812_at	SPATS2L	3	1.59163485016489	aci, 9ra, ter
233036_at	233036_at	3	1.58943149736186	aci, 9ra, ter
206581_at	BNC1	3	1.58837506641759	iso, 9ra, ter
202708_s_at	H2BC21	3	1.58773129275471	iso, mtx, vpa
232878_at	NR2F2-AS1	3	1.58766425295021	aci, 9ra, ter
214180_at	MAN1C1	3	1.5871929331712	aci, iso, 9ra
227176_at	SLC2A13	3	1.58503992674587	aci, iso, 9ra
238204_at	238204_at	3	1.58281491340701	aci, 9ra, ter
222471_s_at	KCMF1	3	1.58040945521487	aci, 9ra, ter
215731_s_at	MPHOSPH9	3	1.57933149768362	aci, 9ra, ter
1563900_at	FAM83B	3	1.57626017776267	aci, lfl, 9ra
202718_at	IGFBP2	3	1.57264425075097	aci, iso, 9ra
233417_at	233417_at	3	1.56561399782863	aci, 9ra, ter
205487_s_at	VGLL1	3	1.56197238274405	aci, 9ra, ter
232744_x_at	232744_x_at	3	1.56054226964396	aci, 9ra, ter
236724_at	CFC1	3	1.55982694630392	aci, 9ra, ter
232843_s_at	DOCK8	3	1.55821391632294	mtx, thd, vpa
243805_at	CCBE1	3	1.5561169070951	iso, 9ra, ter
206533_at	CHRNA5	3	1.55609881233437	aci, 9ra, ter
214890_s_at	FAM149A	3	1.5537782928667	aci, 9ra, ter
235694_at	TCFL5	3	1.55368086786905	aci, 9ra, ter
204790_at	SMAD7	3	1.55277778519532	aci, 9ra, ter
219654_at	HACD1	3	1.55224582317735	iso, mtx, vpa
241741_at	CRLS1	3	1.54910263269535	aci, 9ra, ter
232776_at	PDZRN3	3	1.54323452865905	aci, 9ra, ter
238919_at	PCDH9	3	1.53867819516147	aci, lfl, 9ra
228608_at	NALCN	3	1.53790867673967	iso, mtx, vpa
237727_at	237727_at	3	1.53760928262158	lfl, 9ra, ter
201578_at	PODXL	3	1.53460945685187	aci, 9ra, ter
215270_at	LFNG	3	1.53377112850663	aci, 9ra, ter
203610_s_at	TRIM38	3	1.53332669354399	iso, mtx, vpa
213467_at	RND2	3	1.53180973795002	aci, 9ra, ter
219257_s_at	SPHK1	3	1.52843850762006	iso, ter, vpa
222167_at	222167_at	3	1.52585926017464	aci, 9ra, ter
230519_at	FAM124A	3	1.52485729816189	aci, 9ra, ter
209692_at	EYA2	3	1.51497721413621	lfl, 9ra, ter
236067_at	236067_at	3	1.51331871698725	aci, 9ra, ter
37005_at	37005_at	3	1.51076108627222	iso, lfl, ter
244288_s_at	SIX3	3	1.50774207224359	aci, 9ra, ter
211913_s_at	MERTK	3	1.50487318725554	aci, iso, 9ra
1563386_at	1563386_at	3	1.50263363397963	aci, 9ra, ter
235815_at	TSHZ2	3	1.50229039923404	aci, iso, 9ra
238426_at	TMEM130	3	1.4993530518387	aci, iso, 9ra
232531_at	EMX2OS	3	1.49697205315933	iso, mtx, ter
244358_at	244358_at	3	1.49607633557379	aci, 9ra, ter
227525_at	GLCCI1	3	1.49577242351206	iso, mtx, vpa
221701_s_at	STRA6	3	1.49337405827572	aci, 9ra, ter
230503_at	230503_at	3	1.49245040740893	iso, mtx, vpa
211555_s_at	GUCY1B1	3	1.48510604108917	aci, 9ra, ter
220326_s_at	ARHGEF40	3	1.47956208041105	aci, 9ra, ter
208447_s_at	PRPS1	3	1.47931396350638	aci, 9ra, ter
224770_s_at	NAV1	3	1.47898052715527	aci, iso, 9ra
227379_at	MBOAT1	3	1.47752832380397	iso, mtx, ter
229734_at	229734_at	3	1.47597124278336	aci, 9ra, ter
201280_s_at	DAB2	3	1.47487564637663	aci, 9ra, ter
213857_s_at	CD47	3	1.47437874443601	aci, iso, 9ra
201200_at	CREG1	3	1.47231954096752	aci, 9ra, ter
227210_at	SFMBT2	3	1.47047735485988	iso, 9ra, vpa
203566_s_at	AGL	3	1.46958044100225	aci, 9ra, ter
244832_at	244832_at	3	1.46494949563031	aci, 9ra, ter
229406_at	RBFOX3	3	1.46226648534133	aci, iso, 9ra
225700_at	GLCCI1	3	1.45923766818789	iso, mtx, vpa
231380_at	C8orf34	3	1.45923753024345	iso, lfl, vpa
235771_at	LINC00472	3	1.45656897440821	iso, ter, vpa
220239_at	KLHL7	3	1.45487796644883	aci, 9ra, ter
1560906_at	1560906_at	3	1.45340164055171	iso, ter, vpa
227235_at	GUCY1A1	3	1.45223856623555	aci, 9ra, ter
220116_at	KCNN2	3	1.45048389608513	aci, 9ra, ter
203498_at	RCAN2	3	1.44992173583129	aci, 9ra, ter
1564776_at	1564776_at	3	1.4488754090911	aci, 9ra, ter
1558199_at	FN1	3	1.44697157122133	aci, 9ra, ter
230348_at	LATS2	3	1.44682805348954	aci, lfl, 9ra
238669_at	PTGS1	3	1.44662972165941	aci, 9ra, ter
222456_s_at	LIMA1	3	1.44405597980163	aci, 9ra, ter
217908_s_at	DCAF6	3	1.43983292311631	aci, 9ra, ter
231938_at	SGO1	3	1.43832987578092	aci, 9ra, ter
1554592_a_at	SLC1A6	3	1.43832376223645	aci, lfl, ter
1558170_at	1558170_at	3	1.43689020316777	aci, ent, ter
213455_at	FAM114A1	3	1.4348807801674	iso, ter, vpa
202150_s_at	NEDD9	3	1.43220347274464	iso, mtx, vpa
214094_at	FUBP1	3	1.43109374099453	lfl, 9ra, ter
212775_at	OBSL1	3	1.43060885233372	aci, 9ra, ter
230301_at	230301_at	3	1.42916215324385	aci, mtx, 9ra
203568_s_at	TRIM38	3	1.42888662704062	iso, mtx, vpa
201028_s_at	CD99	3	1.42862931308117	aci, iso, 9ra
220324_at	LINC00472	3	1.42624625157525	iso, ter, vpa
203231_s_at	ATXN1	3	1.42545700914329	aci, 9ra, ter
236297_at	PLXDC2	3	1.42427100196344	aci, 9ra, ter
222058_at	RNF130	3	1.42068005581834	lfl, 9ra, ter
231205_at	231205_at	3	1.41770882726866	aci, 9ra, ter
230212_at	SPRY1	3	1.41699644935551	iso, 9ra, vpa
204646_at	DPYD	3	1.41646010938691	aci, iso, vpa
222312_s_at	222312_s_at	3	1.41502783425022	aci, iso, 9ra
212093_s_at	MTUS1	3	1.41424518074538	aci, 9ra, ter
238884_at	238884_at	3	1.41165036387074	aci, 9ra, ter
220213_at	TSHZ2	3	1.40909842964248	aci, iso, 9ra
1553720_a_at	AMER2	3	1.4053597996745	aci, 9ra, ter
210657_s_at	SEPTIN4	3	1.40382044518929	aci, iso, 9ra
241627_x_at	ARHGEF40	3	1.40349957104056	aci, 9ra, ter
244159_at	244159_at	3	1.40259270844414	iso, lfl, vpa
202506_at	ITPRID2	3	1.40153607431368	lfl, 9ra, ter
206773_at	LY6H	3	1.40077407913731	9ra, ter, vpa
239285_at	239285_at	3	1.40006881446612	aci, lfl, 9ra
227092_at	CLN8-AS1	3	1.3990380169416	aci, 9ra, vpa
232746_at	ACKR3	3	1.39889150307098	aci, 9ra, ter
241382_at	PCP4L1	3	1.3975013065021	lfl, 9ra, ter
242056_at	TRIM45	3	1.39598717387334	aci, iso, 9ra
219622_at	RAB20	3	1.39570195546546	iso, mtx, vpa
227995_at	PLXDC2	3	1.3939310825473	aci, 9ra, ter
226837_at	SPRED1	3	1.39311805295199	aci, 9ra, ter
203857_s_at	PDIA5	3	1.39234818694178	aci, iso, 9ra
230314_at	230314_at	3	1.39138419282931	aci, 9ra, ter
219194_at	SEMA4G	3	1.39025071238674	aci, iso, 9ra
233223_at	233223_at	3	1.38701870336849	iso, mtx, ter
229549_at	CALU	3	1.38679059671484	aci, 9ra, ter
220238_s_at	KLHL7	3	1.38604855542656	aci, 9ra, ter
209846_s_at	BTN3A2	3	1.38453953488801	aci, 9ra, ter
231953_at	BPTF	3	1.38405286917283	aci, 9ra, ter
208683_at	CAPN2	3	1.38388206694957	aci, 9ra, ter
210154_at	ME2	3	1.38288402251539	aci, 9ra, ter
232805_at	232805_at	3	1.38238286854236	aci, lfl, 9ra
237094_at	TAFA5	3	1.38218286956398	aci, 9ra, ter
212415_at	SEPTIN6	3	1.38093275309171	aci, 9ra, ter
1552388_at	SCUBE1	3	1.38001057085222	iso, 9ra, ter
1569701_at	PER3	3	1.37943962825778	aci, 9ra, ter
236346_at	236346_at	3	1.37585590322218	aci, 9ra, ter
203332_s_at	INPP5D	3	1.37495625011492	aci, mtx, 9ra
1564248_at	1564248_at	3	1.37285367109636	aci, 9ra, ter
203186_s_at	S100A4	3	1.37259156557622	aci, iso, 9ra
205279_s_at	GLRB	3	1.37171010070677	aci, iso, 9ra
1558208_at	1558208_at	3	1.37055690317043	aci, 9ra, ter
226071_at	ADAMTSL4	3	1.36891314741924	aci, 9ra, ter
243430_at	SEZ6	3	1.36843572330597	aci, 9ra, vpa
227762_at	227762_at	3	1.36800792588499	aci, 9ra, ter
216195_at	ANK2	3	1.36348866704302	iso, mtx, ter
202625_at	LYN	3	1.35333090441669	iso, mtx, vpa
221610_s_at	STAP2	3	1.35196298039716	aci, iso, 9ra
224895_at	YAP1	3	1.35109290967071	aci, iso, 9ra
205226_at	PDGFRL	3	1.34702516288621	aci, 9ra, ter
1554593_s_at	SLC1A6	3	1.34579209994582	aci, lfl, ter
224773_at	NAV1	3	1.34527212086292	aci, iso, 9ra
226913_s_at	SOX8	3	1.34258016801806	aci, 9ra, ter
209583_s_at	CD200	3	1.33987893291641	iso, 9ra, ter
226016_at	CD47	3	1.33872513175564	aci, iso, 9ra
235199_at	RNF125	3	1.33792699937698	lfl, 9ra, ter
229029_at	CAMK4	3	1.33791010845063	aci, 9ra, ter
208216_at	DLX4	3	1.33745618197971	aci, lfl, 9ra
210475_at	POU3F1	3	1.33634619262659	aci, iso, 9ra
206928_at	ZNF124	3	1.33607202645432	aci, 9ra, ter
233799_at	233799_at	3	1.33507019843556	aci, 9ra, ter
1556420_s_at	YPEL2	3	1.33496319329229	aci, 9ra, ter
1569108_a_at	ZNF589	3	1.33459704497864	aci, 9ra, ter
204208_at	RNGTT	3	1.33458591020574	aci, 9ra, ter
215595_x_at	215595_x_at	3	1.33287502956692	aci, 9ra, ter
1558692_at	GLMP	3	1.33110650636504	aci, lfl, ter
229201_at	PAK3	3	1.3245628985358	aci, iso, 9ra
222437_s_at	222437_s_at	3	1.32402108046805	aci, 9ra, ter
216000_at	216000_at	3	1.32055996579446	aci, 9ra, ter
1552436_a_at	CDH23	3	1.31931994186324	aci, 9ra, ter
213742_at	SRSF11	3	1.31784261577076	aci, 9ra, ter
231779_at	IRAK2	3	1.31765713680334	aci, 9ra, ter
235626_at	CAMK1D	3	1.31652060679913	aci, 9ra, ter
234039_at	TANC1	3	1.31613140810235	aci, 9ra, ter
1556595_at	1556595_at	3	1.31601820301496	aci, 9ra, ter
221965_at	MPHOSPH9	3	1.31568087549883	aci, 9ra, ter
206388_at	PDE3A	3	1.31416433668948	aci, 9ra, ter
209440_at	PRPS1	3	1.31336003483924	aci, 9ra, ter
233931_at	233931_at	3	1.31272996224139	aci, 9ra, ter
211126_s_at	CSRP2	3	1.31207040995596	aci, 9ra, ter
205168_at	DDR2	3	1.31135816533353	aci, mtx, 9ra
207695_s_at	IGSF1	3	1.31060846997963	aci, 9ra, ter
229147_at	RASSF6	3	1.30945015649085	aci, 9ra, ter
238430_x_at	SLFN5	3	1.30583797186228	aci, 9ra, ter
241155_at	241155_at	3	1.30369436674739	aci, 9ra, ter
1566551_at	1566551_at	3	1.30129335474406	aci, 9ra, ter
224629_at	LMAN1	3	1.30087741306961	aci, 9ra, ter
224894_at	YAP1	3	1.2974968019857	aci, iso, 9ra
221539_at	EIF4EBP1	3	1.2972812414903	aci, mtx, 9ra
238134_at	238134_at	3	1.29621787637325	aci, iso, ter
242287_at	CLIP1	3	1.29591088886283	aci, iso, 9ra
227014_at	ASPHD2	3	1.29556065359454	iso, 9ra, ter
209582_s_at	CD200	3	1.29549957491429	iso, 9ra, ter
209312_x_at	209312_x_at	3	1.29421210264553	aci, lfl, 9ra
237245_at	BUB3	3	1.29366174189771	aci, 9ra, ter
202454_s_at	ERBB3	3	1.29089462816639	aci, lfl, 9ra
224794_s_at	CERCAM	3	1.28763804367166	iso, 9ra, ter
227429_at	CRACR2B	3	1.28665206664478	aci, 9ra, vpa
229245_at	PLEKHA6	3	1.2854484372314	aci, iso, 9ra
1557305_at	TACC1	3	1.28508731294703	aci, 9ra, ter
228708_at	RAB27B	3	1.28477827079465	aci, lfl, 9ra
212647_at	RRAS	3	1.28385868077786	aci, lfl, ter
222273_at	PAPOLG	3	1.27601297916084	lfl, 9ra, ter
229616_s_at	GRAMD2A	3	1.27479452632703	aci, 9ra, ter
1554256_a_at	PCNX2	3	1.27044955120705	aci, iso, 9ra
235581_at	235581_at	3	1.2687817180221	aci, 9ra, ter
202345_s_at	FABP5	3	1.26689508057109	aci, iso, mtx
235756_at	235756_at	3	1.26610737122436	iso, mtx, vpa
204743_at	TAGLN3	3	1.26079687610714	iso, lfl, ter
236632_at	HHIP-AS1	3	1.26053651835668	aci, 9ra, ter
204521_at	FAM216A	3	1.25982183786098	lfl, 9ra, ter
232522_at	232522_at	3	1.25978553590619	aci, 9ra, ter
221935_s_at	EOGT	3	1.25812585782448	lfl, mtx, ter
240111_at	RHOBTB3	3	1.25803985523541	aci, 9ra, ter
1552543_a_at	STON2	3	1.25621357658649	aci, lfl, 9ra
238761_at	ELK4	3	1.25609494395765	aci, 9ra, ter
1554287_at	TRIM4	3	1.25505067961659	aci, 9ra, ter
233674_at	233674_at	3	1.25424707510909	aci, 9ra, ter
207290_at	PLXNA2	3	1.25245284759668	aci, iso, 9ra
239923_at	239923_at	3	1.25208863426013	aci, 9ra, ter
208908_s_at	CAST	3	1.25193384028422	aci, lfl, 9ra
217837_s_at	217837_s_at	3	1.25064646197974	aci, iso, 9ra
214524_at	GHRH	3	1.25042824022939	iso, mtx, vpa
228007_at	CEP85L	3	1.2483292652737	iso, ter, vpa
230688_at	230688_at	3	1.24553519318743	aci, 9ra, ter
205902_at	KCNN3	3	1.24396133237859	aci, 9ra, ter
222795_s_at	PLCXD1	3	1.24258673566312	aci, 9ra, ter
225924_at	FNIP2	3	1.242211148854	iso, lfl, ter
218638_s_at	SPON2	3	1.24180371785447	aci, mtx, ter
219506_at	C1orf54	3	1.24171260979495	aci, 9ra, ter
202234_s_at	SLC16A1	3	1.24154761131925	aci, 9ra, ter
214787_at	DENND4A	3	1.2410434086495	aci, iso, 9ra
1556493_a_at	KDM4C	3	1.24071962328707	aci, lfl, 9ra
201029_s_at	CD99	3	1.23856722137661	aci, iso, 9ra
217904_s_at	BACE1	3	1.23617630891803	aci, 9ra, ter
235390_at	SREK1IP1	3	1.23447340670594	iso, ter, vpa
227584_at	NAV1	3	1.23397341585613	iso, 9ra, ter
205736_at	PGAM2	3	1.23285999164362	aci, 9ra, ter
225578_at	MZT1	3	1.23198905584437	aci, 9ra, ter
214811_at	RIMBP2	3	1.23184693685536	lfl, 9ra, vpa
232269_x_at	METRN	3	1.23158666425653	aci, iso, ter
215739_s_at	TUBGCP3	3	1.23137953031955	aci, 9ra, ter
1568732_at	1568732_at	3	1.23011854546814	aci, 9ra, ter
239576_at	MTUS1	3	1.22918443005579	aci, 9ra, ter
1564907_s_at	1564907_s_at	3	1.22846254036744	aci, 9ra, ter
227401_at	IL17D	3	1.22806633961697	aci, 9ra, ter
222802_at	EDN1	3	1.22785544917642	iso, lfl, ter
219742_at	PRR7	3	1.22784856935635	aci, 9ra, ter
201279_s_at	DAB2	3	1.22721933378858	aci, 9ra, ter
243846_x_at	243846_x_at	3	1.22598290311109	aci, 9ra, ter
45288_at	ABHD6	3	1.22553120176405	iso, 9ra, ter
218677_at	S100A14	3	1.22387466049555	aci, 9ra, ter
213280_at	RAP1GAP2	3	1.22375040277907	aci, 9ra, vpa
232349_x_at	DCAF6	3	1.2200360272445	aci, 9ra, ter
212998_x_at	HLA-DQB1	3	1.21994076347938	aci, iso, lfl
36612_at	FAM168A	3	1.21897571675541	aci, 9ra, ter
201153_s_at	MBNL1	3	1.21721949621767	aci, iso, vpa
244424_at	244424_at	3	1.21479862963718	lfl, mtx, ter
220994_s_at	STXBP6	3	1.21432490979763	mtx, ter, vpa
207030_s_at	CSRP2	3	1.21426744069687	aci, 9ra, ter
218904_s_at	C9orf40	3	1.20936514529442	aci, 9ra, ter
55081_at	MICALL1	3	1.20807366469333	lfl, mtx, ter
233599_at	233599_at	3	1.20762256909599	aci, 9ra, ter
223349_s_at	BOK	3	1.20722417408536	iso, mtx, vpa
1555318_at	HIF3A	3	1.2048605092838	iso, lfl, ter
209663_s_at	ITGA7	3	1.20482562188737	aci, 9ra, ter
205018_s_at	MBNL2	3	1.20379920123835	aci, ent, 9ra
244579_at	244579_at	3	1.20350422331361	aci, lfl, 9ra
227108_at	STARD9	3	1.20081578119029	aci, 9ra, ter
233608_at	233608_at	3	1.20041127841147	aci, 9ra, ter
238114_at	PCMTD1	3	1.19740783714986	iso, mtx, ter
232465_at	232465_at	3	1.19588252875213	aci, 9ra, ter
226064_s_at	DGAT2	3	1.1939803916759	aci, 9ra, ter
236168_at	236168_at	3	1.19308631236258	lfl, 9ra, ter
210770_s_at	CACNA1A	3	1.1912673337217	aci, iso, 9ra
1565597_at	1565597_at	3	1.18928636537058	aci, 9ra, ter
219933_at	GLRX2	3	1.18865705639753	iso, ter, vpa
223582_at	ADGRV1	3	1.18856248394343	aci, 9ra, ter
244156_at	244156_at	3	1.18544368646172	iso, mtx, thd
206326_at	GRP	3	1.18510855094132	aci, lfl, ter
227020_at	YPEL2	3	1.18317214519421	aci, mtx, 9ra
244689_at	PPARA	3	1.18265827979823	aci, iso, 9ra
212136_at	ATP2B4	3	1.18077379424404	aci, 9ra, ter
210273_at	PCDH7	3	1.18067546863771	aci, 9ra, vpa
205613_at	SYT17	3	1.17601272176771	iso, ter, vpa
232280_at	SLC25A29	3	1.17559182305126	aci, 9ra, ter
235005_at	DIS3L	3	1.17547016886851	aci, iso, ter
219464_at	CA14	3	1.17442348050174	aci, 9ra, ter
229060_at	YPEL2	3	1.17134535206046	aci, mtx, 9ra
223435_s_at	223435_s_at	3	1.16651678682364	aci, 9ra, ter
238605_at	NOL4	3	1.16595344230423	iso, mtx, vpa
240180_at	240180_at	3	1.16529909626494	aci, iso, 9ra
228206_at	HS3ST4	3	1.16262511568049	aci, iso, 9ra
211953_s_at	IPO5	3	1.16226355435045	aci, 9ra, ter
218502_s_at	TRPS1	3	1.16025236476337	aci, lfl, 9ra
233543_s_at	ABRAXAS1	3	1.15736529626501	lfl, 9ra, ter
202598_at	S100A13	3	1.1542159931194	aci, 9ra, ter
215528_at	215528_at	3	1.1537902139143	lfl, 9ra, ter
224516_s_at	CXXC5	3	1.15357003638917	aci, iso, 9ra
203264_s_at	ARHGEF9	3	1.15302192730737	aci, 9ra, ter
242073_at	242073_at	3	1.15254818858865	aci, 9ra, ter
214703_s_at	MAN2B2	3	1.15185856807479	aci, 9ra, ter
209521_s_at	AMOT	3	1.1493700362919	aci, 9ra, ter
207101_at	VAMP1	3	1.14882864730454	aci, iso, 9ra
236910_at	MRPL39	3	1.14724917631955	lfl, 9ra, ter
209873_s_at	PKP3	3	1.1451549707644	aci, 9ra, ter
230433_at	CNN3-DT	3	1.14452117918575	aci, 9ra, ter
235684_s_at	SESN3	3	1.14349355780319	9ra, ter, vpa
220147_s_at	SINHCAF	3	1.14249580715163	aci, 9ra, ter
232879_at	CRTC3	3	1.13982230004489	aci, 9ra, ter
222757_s_at	MAP3K20	3	1.13730831416708	aci, 9ra, ter
214393_at	RND2	3	1.13627470034508	iso, mtx, vpa
212780_at	SOS1	3	1.13416539062794	aci, 9ra, ter
226521_s_at	ABRAXAS1	3	1.13303958005315	lfl, 9ra, ter
218816_at	LRRC1	3	1.13231935037155	aci, 9ra, ter
220694_at	ASAP1-IT1	3	1.13155777886913	aci, 9ra, ter
225279_s_at	NEPRO	3	1.13004895826511	aci, 9ra, ter
213100_at	UNC5B	3	1.12700106523453	aci, iso, 9ra
226936_at	CENPW	3	1.12678485822394	aci, mtx, 9ra
233689_at	233689_at	3	1.12549980289173	aci, 9ra, ter
201764_at	TMEM106C	3	1.12541861198042	aci, 9ra, ter
202393_s_at	KLF10	3	1.12518314055955	aci, 9ra, ter
1568593_a_at	NUDT16L2P	3	1.12319862792751	aci, 9ra, ter
222566_at	KMT5B	3	1.12306457363949	aci, 9ra, ter
219288_at	C3orf14	3	1.12221118756868	mtx, ter, vpa
201152_s_at	MBNL1	3	1.12216981948537	aci, iso, 9ra
238917_s_at	DENND5B	3	1.12197601497564	aci, 9ra, ter
211833_s_at	BAX	3	1.1202063684325	aci, mtx, 9ra
214853_s_at	SHC1	3	1.11553222827036	aci, mtx, 9ra
214831_at	ELK4	3	1.11386932765991	aci, 9ra, ter
206396_at	SLC1A1	3	1.11334370656693	aci, iso, 9ra
221810_at	RAB15	3	1.11242626526951	aci, iso, ter
1554371_at	PKD1L2	3	1.10944977403887	aci, 9ra, ter
229139_at	JPH1	3	1.10735789223115	aci, mtx, 9ra
212414_s_at	212414_s_at	3	1.10519203075266	aci, iso, 9ra
236094_at	TCF7L2	3	1.1045850615596	aci, 9ra, ter
233222_at	233222_at	3	1.1039957956753	aci, 9ra, ter
204152_s_at	MFNG	3	1.1017480982179	iso, ter, vpa
207768_at	EGR4	3	1.10144135665946	aci, mtx, vpa
206082_at	HCP5	3	1.09542757726813	aci, iso, 9ra
210638_s_at	FBXO9	3	1.09316952853557	aci, 9ra, ter
230942_at	CMTM5	3	1.09264608352093	aci, 9ra, ter
223258_s_at	G2E3	3	1.08817962459255	aci, 9ra, ter
210115_at	RPL39L	3	1.08623457061225	aci, 9ra, ter
218877_s_at	TRMT11	3	1.08449492194095	aci, 9ra, ter
229559_at	PPM1N	3	1.08273256387333	aci, 9ra, ter
208991_at	STAT3	3	1.08097810641095	aci, iso, 9ra
203987_at	FZD6	3	1.08024907598817	iso, 9ra, ter
224448_s_at	UQCC2	3	1.07820592474406	aci, 9ra, ter
223257_at	G2E3	3	1.07062315631902	aci, 9ra, ter
208358_s_at	UGT8	3	1.06674352879474	aci, iso, 9ra
222387_s_at	VPS35	3	1.06469436518043	aci, 9ra, ter
208478_s_at	BAX	3	1.0631350921207	aci, mtx, 9ra
209872_s_at	PKP3	3	1.0574413646058	aci, 9ra, ter
216331_at	ITGA7	3	1.05376740218508	aci, 9ra, ter
211772_x_at	CHRNA3	3	1.05276053440558	aci, 9ra, ter
218513_at	TMA16	3	1.02656671048608	aci, 9ra, ter
225645_at	EHF	2	4.53193907894129	aci, 9ra
238439_at	ANKRD22	2	4.49144359601732	aci, 9ra
222967_at	SLC5A7	2	4.48580347891959	aci, 9ra
201852_x_at	COL3A1	2	3.73326896394722	9ra, ter
243584_at	243584_at	2	3.55767462041328	aci, 9ra
1552673_at	RFX6	2	3.44656017945469	aci, 9ra
201131_s_at	CDH1	2	3.40993446137617	iso, mtx
232275_s_at	HS6ST3	2	3.35635263819689	aci, 9ra
220722_s_at	SLC5A7	2	3.35175908086316	aci, 9ra
228399_at	OSR1	2	3.3254901417225	aci, 9ra
225207_at	PDK4	2	3.30318047805485	aci, 9ra
203757_s_at	CEACAM6	2	3.21569760438107	aci, 9ra
204983_s_at	GPC4	2	3.12655212431796	aci, 9ra
211657_at	CEACAM6	2	3.12612102998498	aci, 9ra
237086_at	FOXA1	2	3.02513254617706	aci, 9ra
1554755_a_at	MTUS2	2	2.97350931060895	9ra, ter
205533_s_at	CDH6	2	2.94720031326155	iso, vpa
226856_at	226856_at	2	2.92876196579482	iso, vpa
1554528_at	CFAP91	2	2.88876858472192	aci, 9ra
244780_at	SGPP2	2	2.83527296897338	iso, lfl
214238_at	GDF7	2	2.82737653103879	iso, vpa
239196_at	ANKRD22	2	2.80374691580813	aci, 9ra
237552_at	LINC02582	2	2.79671993489506	aci, 9ra
232276_at	HS6ST3	2	2.77684595285594	aci, 9ra
229584_at	LRRK2	2	2.71298859441107	aci, 9ra
218960_at	TMPRSS4	2	2.69203931054302	aci, 9ra
230711_at	230711_at	2	2.68348604947051	9ra, ter
1555719_a_at	CFAP91	2	2.65139095191564	aci, 9ra
239984_at	239984_at	2	2.61504231954636	aci, 9ra
201325_s_at	EMP1	2	2.59882033193502	iso, vpa
230961_at	230961_at	2	2.59635433889443	aci, 9ra
239885_at	239885_at	2	2.57321209907243	aci, 9ra
218963_s_at	KRT23	2	2.52699366410757	9ra, ter
214235_at	CYP3A5	2	2.514393168244	aci, 9ra
237732_at	PRR9	2	2.5120851247895	9ra, ter
236222_at	CFAP91	2	2.48293053584054	aci, 9ra
233438_at	233438_at	2	2.48070268463333	aci, 9ra
214265_at	ITGA8	2	2.47398412757239	iso, vpa
236118_at	GATA6-AS1	2	2.47335131463571	aci, 9ra
239220_at	239220_at	2	2.40083040918338	aci, 9ra
238839_at	OTX1	2	2.38416281572969	iso, ter
218678_at	NES	2	2.35611610475068	aci, 9ra
211959_at	IGFBP5	2	2.32560264618951	aci, 9ra
232656_at	NAALADL2	2	2.31924742939687	aci, 9ra
203425_s_at	IGFBP5	2	2.28690822267788	aci, 9ra
1554147_s_at	CFAP91	2	2.28055764454411	aci, 9ra
202948_at	IL1R1	2	2.27735466721579	ter, vpa
220574_at	SEMA6D	2	2.27303857972483	aci, 9ra
235666_at	ITGA8	2	2.27230790840454	iso, vpa
202489_s_at	FXYD3	2	2.26929370555553	aci, 9ra
216518_at	216518_at	2	2.25844102575249	aci, 9ra
238663_x_at	GRIA4	2	2.23574170340658	aci, 9ra
1553243_at	ITIH5	2	2.23164216461955	aci, iso
1553500_at	FBXL21P	2	2.2279904975105	aci, 9ra
1553746_a_at	OTOGL	2	2.21344502234444	lfl, ter
238197_at	GATA5	2	2.21006140838824	aci, 9ra
204141_at	TUBB2A	2	2.20171030651838	aci, 9ra
207679_at	PAX3	2	2.17363615447575	iso, vpa
209958_s_at	BBS9	2	2.16264169426098	aci, 9ra
215811_at	SNCA	2	2.16171405500623	aci, 9ra
225846_at	ESRP1	2	2.16024116412805	thd, vpa
1566867_at	1566867_at	2	2.15681232886268	iso, vpa
237077_at	237077_at	2	2.13893434149932	aci, 9ra
218665_at	FZD4	2	2.13671953963379	aci, 9ra
1558290_a_at	PVT1	2	2.13027328113901	aci, 9ra
214212_x_at	FERMT2	2	2.12968175752751	aci, 9ra
222780_s_at	BAALC	2	2.12763322018787	aci, iso
206653_at	POLR3G	2	2.12144132744064	aci, 9ra
205630_at	CRH	2	2.12132199256913	9ra, ter
233615_at	CGA	2	2.11359603126669	9ra, ter
233498_at	ERBB4	2	2.11237124311335	aci, 9ra
207144_s_at	CITED1	2	2.10661344617389	iso, mtx
205483_s_at	ISG15	2	2.10514357503956	aci, 9ra
219667_s_at	BANK1	2	2.10382733010083	lfl, ter
204860_s_at	NAIP	2	2.09560857792681	aci, 9ra
205328_at	CLDN10	2	2.08218909219357	aci, 9ra
1560132_a_at	LOC101927432	2	2.07189935770523	aci, 9ra
215527_at	KHDRBS2	2	2.06251972114882	aci, 9ra
232118_at	232118_at	2	2.06131097291736	9ra, ter
1559965_at	ZFHX4-AS1	2	2.05563714833074	lfl, vpa
231856_at	ARFGEF3	2	2.05415600446805	aci, 9ra
240992_at	240992_at	2	2.05307833494148	aci, 9ra
209395_at	CHI3L1	2	2.05256701160533	thd, vpa
225990_at	BOC	2	2.05112116597442	9ra, vpa
222901_s_at	KCNJ16	2	2.046593128336	aci, 9ra
236308_at	VSTM2A	2	2.03632498334643	aci, 9ra
200879_s_at	EPAS1	2	2.03475456522418	9ra, ter
227181_at	LNP1	2	2.03433529647876	aci, 9ra
1559450_at	1559450_at	2	2.03369567785009	aci, 9ra
228810_at	CCNYL1	2	2.0322056856054	aci, 9ra
231145_at	PAX9	2	2.02116608717484	aci, 9ra
223062_s_at	PSAT1	2	2.02109949916133	aci, 9ra
37549_g_at	BBS9	2	2.01097277547876	aci, 9ra
208664_s_at	TTC3	2	2.00991427926122	aci, 9ra
231269_at	ASCC3	2	1.99699328773755	aci, 9ra
236276_at	236276_at	2	1.99294374025042	aci, 9ra
201893_x_at	DCN	2	1.99259817686735	9ra, ter
238755_at	RASSF10	2	1.99073483461672	iso, vpa
203813_s_at	SLIT3	2	1.98289510668776	ter, vpa
202790_at	CLDN7	2	1.97348058174091	iso, mtx
243858_at	243858_at	2	1.97314628838295	aci, ter
225763_at	RCSD1	2	1.97097862442972	aci, 9ra
209660_at	TTR	2	1.9706984144817	aci, 9ra
211896_s_at	DCN	2	1.96840610657212	9ra, ter
220621_at	FOXE3	2	1.95667543287377	9ra, ter
229049_at	LCMT1-AS2	2	1.95435438178853	9ra, ter
227763_at	LYPD6	2	1.9526840842982	lfl, ter
212489_at	COL5A1	2	1.94862504674898	9ra, ter
203325_s_at	COL5A1	2	1.93038966376392	9ra, ter
227880_s_at	TMEM185A	2	1.92701372183044	aci, 9ra
208662_s_at	TTC3	2	1.92557676825855	aci, 9ra
239781_at	LINC00545	2	1.92422721386007	aci, 9ra
220817_at	TRPC4	2	1.90743578861439	iso, vpa
236175_at	TRIM55	2	1.8979030991842	9ra, ter
240385_at	240385_at	2	1.89614363511719	aci, 9ra
236769_at	236769_at	2	1.89424251493176	aci, 9ra
201761_at	MTHFD2	2	1.89244371772006	aci, 9ra
204879_at	PDPN	2	1.89054036293247	iso, mtx
1561430_s_at	CFAP91	2	1.88567015375085	aci, 9ra
224605_at	C4orf3	2	1.8843710581825	aci, 9ra
209120_at	NR2F2	2	1.88301089684509	aci, 9ra
240331_at	240331_at	2	1.87656997412253	aci, 9ra
224604_at	C4orf3	2	1.87641715610729	aci, 9ra
209496_at	RARRES2	2	1.86587946178938	aci, 9ra
219850_s_at	EHF	2	1.8617019550924	aci, 9ra
209645_s_at	ALDH1B1	2	1.85910556773363	aci, 9ra
1554863_s_at	DOK5	2	1.85550122713578	ter, vpa
214920_at	THSD7A	2	1.8533174783583	iso, ter
222487_s_at	RPS27L	2	1.84779583211157	aci, 9ra
235733_at	GXYLT2	2	1.84691073111974	aci, iso
209642_at	BUB1	2	1.84660453528697	aci, 9ra
240004_at	240004_at	2	1.84297704777617	aci, 9ra
223184_s_at	AGPAT3	2	1.84219331004676	aci, 9ra
203421_at	TP53I11	2	1.83354010222145	iso, vpa
209589_s_at	EPHB2	2	1.83270939591128	iso, vpa
229092_at	NR2F2	2	1.82866708289599	aci, 9ra
209119_x_at	NR2F2	2	1.82858565364233	aci, 9ra
232361_s_at	EHF	2	1.82857664429059	aci, 9ra
1554530_at	VSTM2A	2	1.82804627786831	aci, 9ra
1561429_a_at	CFAP91	2	1.82160315639046	aci, 9ra
204637_at	CGA	2	1.82096305986401	9ra, ter
220974_x_at	SFXN3	2	1.82029209587889	9ra, ter
1553743_at	METTL21A	2	1.81551891485018	lfl, ter
230117_at	VSTM2A	2	1.80584935600395	aci, 9ra
243381_at	243381_at	2	1.79576170440973	aci, 9ra
208663_s_at	TTC3	2	1.7956798630469	aci, 9ra
223213_s_at	ZHX1	2	1.78882435623372	aci, 9ra
211165_x_at	EPHB2	2	1.78357649259668	iso, vpa
233249_at	LINC01798	2	1.77998910743539	aci, 9ra
226248_s_at	ELAPOR1	2	1.7788849232781	aci, 9ra
241981_at	FAM20A	2	1.77799266833072	ent, ter
1560411_at	1560411_at	2	1.77536514237286	iso, vpa
232701_at	232701_at	2	1.77092942211165	lfl, ter
232439_at	232439_at	2	1.76995358263823	aci, 9ra
238567_at	SGPP2	2	1.76795381904159	iso, lfl
233667_at	233667_at	2	1.76626908110791	aci, 9ra
209199_s_at	MEF2C	2	1.76436779899883	iso, vpa
240069_at	LOC102724880	2	1.76138959594628	aci, 9ra
226804_at	FAM20A	2	1.7595650485841	ent, ter
214401_at	PAX1	2	1.75675268626963	lfl, ter
208338_at	P2RX3	2	1.75307577318214	aci, 9ra
1558371_a_at	1558371_a_at	2	1.75290857725056	aci, 9ra
229274_at	GNAS	2	1.75074547385335	9ra, ter
220448_at	KCNK12	2	1.74921525074207	aci, 9ra
229290_at	DAPL1	2	1.7489733271928	aci, 9ra
219196_at	SCG3	2	1.74060420557617	lfl, ter
202422_s_at	ACSL4	2	1.73986510619896	aci, 9ra
223696_at	ARSD	2	1.73790672761092	aci, 9ra
229730_at	SMTNL2	2	1.73704922750245	aci, 9ra
1561396_at	EPHA6	2	1.73044592302992	iso, 9ra
227703_s_at	SYTL4	2	1.72985263350508	aci, 9ra
236293_at	RHOH	2	1.72667254951132	aci, 9ra
1556160_a_at	1556160_a_at	2	1.7261337843318	iso, vpa
230788_at	GCNT2	2	1.72432686293639	iso, vpa
208661_s_at	TTC3	2	1.72222304241045	aci, 9ra
201426_s_at	VIM	2	1.72137066225216	9ra, ter
217763_s_at	RAB31	2	1.72134392337094	lfl, ter
213791_at	PENK	2	1.71803737401333	iso, ter
217762_s_at	RAB31	2	1.71717436661373	lfl, ter
1568620_at	CSAD	2	1.71500171015975	aci, 9ra
219466_s_at	APOA2	2	1.71357081553484	aci, ter
232883_at	232883_at	2	1.71242450353792	aci, 9ra
1552714_at	CREG2	2	1.7121751314488	aci, 9ra
203780_at	MPZL2	2	1.71108466451216	iso, lfl
233035_at	233035_at	2	1.71103882389649	9ra, ter
208464_at	GRIA4	2	1.69835377626876	aci, 9ra
227001_at	NIPAL2	2	1.69645406273276	aci, 9ra
216231_s_at	B2M	2	1.69584707870406	aci, 9ra
230578_at	ZNF471	2	1.69272457387711	aci, 9ra
207336_at	SOX5	2	1.69052046878583	iso, ter
214078_at	PAK3	2	1.69013570108396	aci, 9ra
228565_at	MAP3K21	2	1.69006795422938	aci, 9ra
203475_at	CYP19A1	2	1.68975333270179	9ra, ter
1558662_s_at	BANK1	2	1.68567069995823	lfl, ter
219361_s_at	AEN	2	1.68253127935672	aci, 9ra
244163_at	SEMA3A	2	1.67211265649827	iso, mtx
202555_s_at	MYLK	2	1.6698447972544	aci, 9ra
225853_at	GNPNAT1	2	1.66639749696562	aci, 9ra
207469_s_at	PIR	2	1.66266521032792	aci, 9ra
204179_at	MB	2	1.66206283315808	aci, 9ra
208334_at	NDST4	2	1.66103235737219	mtx, vpa
220277_at	CXXC4	2	1.65878138076686	aci, 9ra
241255_at	CTNNA3	2	1.65762951697968	aci, 9ra
243510_at	243510_at	2	1.65721088997081	aci, 9ra
227059_at	GPC6	2	1.6545975615913	aci, 9ra
1559067_a_at	1559067_a_at	2	1.65227796739133	aci, 9ra
235564_at	ZNF117	2	1.64962844940476	9ra, ter
205287_s_at	TFAP2C	2	1.64851473468655	9ra, vpa
207453_s_at	DNAJB5	2	1.64535234426879	aci, 9ra
204043_at	TCN2	2	1.64327866322279	aci, 9ra
235246_at	WDR86	2	1.64098423123764	aci, 9ra
208083_s_at	208083_s_at	2	1.63925337803755	9ra, ter
1561166_a_at	1561166_a_at	2	1.63648535368015	aci, 9ra
237413_at	MAPK10	2	1.63427987968056	iso, ter
206043_s_at	ATP2C2	2	1.63206976550285	mtx, vpa
233835_at	LOC90246	2	1.6310338781411	aci, 9ra
210645_s_at	TTC3	2	1.62908997523173	aci, 9ra
208073_x_at	TTC3	2	1.62570446043696	aci, 9ra
233257_at	233257_at	2	1.62375141974097	iso, ter
233908_x_at	233908_x_at	2	1.6227046324757	aci, 9ra
223567_at	SEMA6B	2	1.62196593756796	iso, ter
201891_s_at	B2M	2	1.62011021284996	aci, 9ra
219121_s_at	ESRP1	2	1.61605094301528	thd, vpa
200930_s_at	VCL	2	1.61491881229407	aci, 9ra
236253_at	236253_at	2	1.61460892694302	lfl, ter
228412_at	BAZ2B-AS1	2	1.61248351287103	iso, mtx
210933_s_at	FSCN1	2	1.61053190389484	aci, 9ra
204588_s_at	SLC7A7	2	1.60898273687085	9ra, ter
239798_at	PDK1	2	1.60863056423872	aci, 9ra
243561_at	243561_at	2	1.60639622008003	aci, 9ra
229670_at	RCSD1	2	1.60638170562823	aci, 9ra
1560316_s_at	GLCCI1	2	1.60549597847584	iso, vpa
228731_at	GUCY1A2	2	1.60532490520964	aci, 9ra
229261_at	229261_at	2	1.60358571206435	aci, 9ra
211479_s_at	HTR2C	2	1.60306232705506	iso, vpa
1556329_a_at	PCDH10	2	1.60285243168686	aci, 9ra
224763_at	RPL37	2	1.60195511685165	lfl, ter
208570_at	WNT1	2	1.59953395124727	iso, vpa
222915_s_at	BANK1	2	1.59942474274747	lfl, ter
1553422_s_at	RBFOX1	2	1.59929470111205	iso, vpa
242722_at	LMO7	2	1.59789553113637	mtx, ter
217764_s_at	RAB31	2	1.59684761384414	lfl, ter
205612_at	MMRN1	2	1.59618901663812	iso, vpa
233801_s_at	SEMA6D	2	1.59181116172457	aci, 9ra
1553614_a_at	1553614_a_at	2	1.59128669153831	9ra, ter
1555348_at	TFAP2E	2	1.58655387134108	aci, 9ra
208002_s_at	ACOT7	2	1.58630351387855	aci, 9ra
224184_s_at	BOC	2	1.58570582343187	9ra, vpa
227498_at	SOX6	2	1.58525078307871	lfl, ter
236202_at	236202_at	2	1.58479885764593	lfl, ter
238712_at	238712_at	2	1.58184173916626	aci, 9ra
204748_at	PTGS2	2	1.58167259435374	lfl, ter
241102_at	PBX1	2	1.58038461323755	aci, 9ra
1552634_a_at	ZNF101	2	1.58035550836558	aci, 9ra
219882_at	TTLL7	2	1.57977274167595	aci, 9ra
226231_at	PAWR	2	1.5779952061447	aci, 9ra
229714_at	HS6ST3	2	1.57372790251837	aci, 9ra
1558541_at	TRMT9B	2	1.57365199173636	aci, 9ra
235444_at	FOXP1	2	1.57310165241465	aci, 9ra
1555299_s_at	ERVW-1	2	1.57157319402239	9ra, ter
233034_at	233034_at	2	1.5709113858713	9ra, ter
219271_at	GALNT14	2	1.57046509081425	lfl, ter
205871_at	205871_at	2	1.56678555616122	aci, 9ra
205905_s_at	205905_s_at	2	1.56573374397531	aci, 9ra
223214_s_at	ZHX1	2	1.56565736257201	aci, 9ra
1560525_at	1560525_at	2	1.5656007891193	9ra, ter
240666_at	240666_at	2	1.55796143408951	aci, 9ra
230131_x_at	ARSD	2	1.55465298925005	aci, 9ra
214749_s_at	ARMCX6	2	1.55421906593954	aci, 9ra
229744_at	ITPRID2	2	1.55362726372575	lfl, ter
219127_at	PRR15L	2	1.55295163780284	aci, 9ra
219923_at	TRIM45	2	1.55278097303511	aci, 9ra
242142_at	242142_at	2	1.55078031437354	aci, 9ra
230597_at	SLC7A3	2	1.55047384300656	aci, 9ra
226197_at	AR	2	1.55027210484438	aci, 9ra
225706_at	GLCCI1	2	1.54784812771246	iso, vpa
244042_x_at	244042_x_at	2	1.54603325552593	aci, 9ra
1561574_at	1561574_at	2	1.54067747752503	ter, vpa
236987_at	236987_at	2	1.53982005029665	9ra, ter
244267_at	SATB1	2	1.5393130110286	aci, 9ra
210669_at	TFAP2A	2	1.53883557465396	aci, 9ra
223695_s_at	ARSD	2	1.53603664606318	aci, 9ra
238954_at	238954_at	2	1.535914647968	aci, 9ra
236576_at	CTNNA3	2	1.53568794064196	aci, 9ra
203139_at	DAPK1	2	1.53517928807803	aci, 9ra
238281_at	238281_at	2	1.5337399346954	9ra, ter
212510_at	GPD1L	2	1.53281132125528	iso, ter
243341_at	243341_at	2	1.52783449579922	aci, 9ra
219474_at	C3orf52	2	1.52695935747748	ter, vpa
243252_at	243252_at	2	1.52473085118816	aci, 9ra
204039_at	CEBPA	2	1.52458752727338	lfl, ter
209200_at	MEF2C	2	1.52177759186188	iso, vpa
214234_s_at	CYP3A5	2	1.5214430866492	aci, 9ra
208092_s_at	CYRIA	2	1.52078230099203	iso, ter
224242_at	GALP	2	1.52038591489189	iso, mtx
1570266_x_at	ERVH-1	2	1.52022603783004	ent, 9ra
239260_at	CORIN	2	1.52014084245245	iso, 9ra
1562447_a_at	PPP1R26-AS1	2	1.51851231314395	aci, 9ra
232882_at	232882_at	2	1.51624058799384	iso, ter
218801_at	UGGT2	2	1.51520135260295	aci, 9ra
228570_at	BTBD11	2	1.5147826946435	aci, 9ra
239634_at	LINC00391	2	1.51442705670108	iso, vpa
224606_at	KLF6	2	1.51058007188332	9ra, ter
204811_s_at	CACNA2D2	2	1.50974346777996	aci, 9ra
212488_at	COL5A1	2	1.50851281678482	9ra, ter
215728_s_at	ACOT7	2	1.50510779418549	aci, 9ra
230008_at	THSD7A	2	1.50492397924663	iso, ter
1563721_at	1563721_at	2	1.50363608749654	aci, 9ra
243282_at	CCDC93	2	1.50310197096165	aci, 9ra
205355_at	ACADSB	2	1.50284933501151	aci, 9ra
223183_at	AGPAT3	2	1.49683755107397	aci, 9ra
220087_at	BCO1	2	1.49294756717404	mtx, ter
225128_at	POGLUT3	2	1.49210567180657	aci, 9ra
239320_at	LRRC4B	2	1.49138515493105	iso, ter
241853_at	241853_at	2	1.48983350597372	iso, ter
218510_x_at	RETREG1	2	1.48752087225907	aci, 9ra
243963_at	243963_at	2	1.48683600756427	aci, 9ra
212048_s_at	YARS1	2	1.48496805381197	aci, 9ra
227415_at	DGKH	2	1.48399404558442	aci, 9ra
229014_at	NR2F1-AS1	2	1.48296299072304	aci, 9ra
207332_s_at	TFRC	2	1.48159166863618	aci, 9ra
229170_s_at	CFAP70	2	1.4814636839616	aci, 9ra
201787_at	FBLN1	2	1.48088362616981	aci, 9ra
239556_at	SEPTIN7P14	2	1.47677547445012	lfl, ter
210445_at	FABP6	2	1.47515048869511	aci, 9ra
1556046_a_at	MIR124-1HG	2	1.47383588383778	aci, 9ra
214452_at	BCAT1	2	1.47309067743117	aci, 9ra
238446_at	NAIP	2	1.47295160765533	aci, 9ra
215634_at	215634_at	2	1.47209628955771	mtx, vpa
222908_at	PIEZO2	2	1.4714857010154	iso, lfl
218902_at	NOTCH1	2	1.47074392396693	aci, 9ra
201422_at	IFI30	2	1.46747049218836	aci, 9ra
227370_at	FAM171B	2	1.46742649843656	aci, 9ra
202779_s_at	UBE2S	2	1.4648155553895	aci, 9ra
210823_s_at	PTPRS	2	1.46368381410223	iso, ter
223530_at	TDRKH	2	1.46305087980696	aci, 9ra
227657_at	RNF150	2	1.46301513493892	9ra, vpa
230700_at	RTN4RL1	2	1.46089183313726	iso, ter
239619_at	239619_at	2	1.46012858812208	aci, 9ra
232530_at	PLD1	2	1.45916391410282	9ra, ter
215161_at	CAMK1G	2	1.45849549882637	9ra, ter
204589_at	NUAK1	2	1.45779490490738	aci, 9ra
220432_s_at	CYP39A1	2	1.45704671152219	aci, 9ra
209765_at	ADAM19	2	1.45660979801605	aci, 9ra
226397_s_at	PHACTR1	2	1.45592777844453	aci, 9ra
224428_s_at	CDCA7	2	1.45569186416325	iso, mtx
205904_at	MICA	2	1.45502427616169	aci, 9ra
214183_s_at	TKTL1	2	1.45478218796248	iso, vpa
212686_at	PPM1H	2	1.45433567644375	iso, lfl
231270_at	CA13	2	1.45374227762272	aci, 9ra
218614_at	RESF1	2	1.4531969716997	aci, 9ra
234105_at	234105_at	2	1.45298285505322	aci, 9ra
203408_s_at	SATB1	2	1.45179686659679	aci, 9ra
205352_at	SERPINI1	2	1.45157721468455	aci, 9ra
210793_s_at	NUP98	2	1.45088615219815	lfl, ter
235683_at	SESN3	2	1.45022247243001	ter, vpa
227579_at	FER	2	1.44919595766341	aci, 9ra
209464_at	AURKB	2	1.44877171124448	aci, 9ra
239862_at	239862_at	2	1.44864473079752	aci, 9ra
204766_s_at	NUDT1	2	1.44839394698802	aci, 9ra
241883_x_at	241883_x_at	2	1.44768202456181	9ra, vpa
223708_at	C1QTNF4	2	1.44623090796077	lfl, ter
212116_at	TRIM27	2	1.44607681997773	aci, 9ra
219563_at	SYNE3	2	1.44514361310941	aci, ter
1556763_at	1556763_at	2	1.44368821467092	aci, 9ra
1552578_a_at	MYO3B	2	1.44232581279738	aci, ter
202990_at	PYGL	2	1.43873575399752	aci, 9ra
236711_at	ZIC4	2	1.4387019796466	iso, vpa
227669_at	MPC2	2	1.43699940194826	aci, 9ra
244045_at	244045_at	2	1.43683979733183	lfl, ter
236901_at	236901_at	2	1.43654638012254	iso, mtx
219471_at	RUBCNL	2	1.43637951743627	aci, ter
230290_at	SCUBE3	2	1.43637425067864	aci, 9ra
1558877_at	1558877_at	2	1.43539405602965	aci, 9ra
213238_at	ATP10D	2	1.43427466324843	lfl, ter
214415_at	214415_at	2	1.43355607664597	aci, 9ra
215177_s_at	ITGA6	2	1.4319044671086	aci, 9ra
239261_s_at	CORIN	2	1.43137798834194	iso, 9ra
203758_at	CTSO	2	1.42955448028692	aci, 9ra
202191_s_at	GAS7	2	1.42932845388197	9ra, ter
205148_s_at	CLCN4	2	1.42818717203847	aci, 9ra
219465_at	APOA2	2	1.42674211514588	aci, ter
237301_at	237301_at	2	1.42206877418933	lfl, ter
204718_at	EPHB6	2	1.42160748665956	9ra, ter
220818_s_at	TRPC4	2	1.4199949979399	iso, vpa
1558996_at	FOXP1	2	1.41971225905647	aci, 9ra
205500_at	C5	2	1.41686825105695	aci, ter
243756_at	243756_at	2	1.41546964168372	iso, ter
216565_x_at	216565_x_at	2	1.41497387898367	aci, 9ra
1566825_at	ARHGAP24	2	1.41433895838937	aci, ter
242986_at	NAV1	2	1.41422404791619	aci, iso
1553400_a_at	LINC02210	2	1.4139558433978	lfl, ter
210541_s_at	TRIM27	2	1.41384227512042	aci, 9ra
200635_s_at	PTPRF	2	1.41217620477658	aci, 9ra
224579_at	SLC38A1	2	1.41200848665341	9ra, ter
230892_at	230892_at	2	1.41048585957469	aci, 9ra
244444_at	PKD1L2	2	1.40996690248026	aci, 9ra
1557260_a_at	ZNF382	2	1.40842920575997	lfl, ter
203256_at	CDH3	2	1.40817565923425	ter, vpa
225286_at	ARSD	2	1.40723585563541	aci, 9ra
1553102_a_at	CCDC69	2	1.40489299657064	aci, ter
226213_at	ERBB3	2	1.40416404987344	aci, 9ra
206213_at	WNT10B	2	1.40364506236451	iso, vpa
212294_at	GNG12	2	1.40346710001789	aci, 9ra
225280_x_at	ARSD	2	1.40184560151449	aci, 9ra
209966_x_at	ESRRG	2	1.40180711673243	aci, 9ra
231325_at	UNC5D	2	1.40012914132169	aci, 9ra
211778_s_at	OVOL2	2	1.39684999820533	aci, 9ra
1555758_a_at	CDKN3	2	1.39648420337416	aci, 9ra
237786_at	MAGI2	2	1.39596463790609	aci, 9ra
227419_x_at	PLAC9	2	1.39428188278001	iso, ter
232850_at	232850_at	2	1.39414903362193	aci, 9ra
218602_s_at	HAUS6	2	1.39350896694653	aci, 9ra
225726_s_at	PLEKHH1	2	1.39343263304971	aci, 9ra
228035_at	STK33	2	1.39322591239471	aci, 9ra
224863_at	GNAQ	2	1.39298164610588	aci, 9ra
214023_x_at	TUBB2B	2	1.39249411269751	9ra, ter
242542_at	242542_at	2	1.39213841361628	aci, 9ra
214964_at	214964_at	2	1.39203338823939	aci, 9ra
217226_s_at	SFXN3	2	1.39199418213623	9ra, ter
210650_s_at	PCLO	2	1.39154206074825	aci, 9ra
201656_at	ITGA6	2	1.39079154638445	aci, 9ra
210567_s_at	SKP2	2	1.39064505795443	aci, 9ra
217538_at	SGSM2	2	1.38977271783197	aci, 9ra
237329_at	RBMS3-AS3	2	1.38919209346546	aci, 9ra
225034_at	ST3GAL1	2	1.3879581420373	9ra, ter
211103_at	MYO7A	2	1.38689186960303	lfl, ter
219789_at	NPR3	2	1.38626575597765	aci, 9ra
230383_x_at	SLFN5	2	1.38457293028836	aci, 9ra
225646_at	CTSC	2	1.38348187968912	aci, 9ra
203855_at	WDR47	2	1.38307273509621	aci, 9ra
231323_at	PSMB2	2	1.38200884370831	aci, 9ra
212413_at	SEPTIN6	2	1.38143673922153	aci, 9ra
227450_at	ERP27	2	1.38108681179798	lfl, 9ra
228422_at	LHFPL4	2	1.38044727858742	aci, 9ra
206042_x_at	206042_x_at	2	1.3802734333547	aci, 9ra
202517_at	CRMP1	2	1.37861637681075	aci, iso
1555912_at	ST7-AS1	2	1.3783723309527	aci, 9ra
227646_at	EBF1	2	1.37824621460383	lfl, vpa
238512_at	WNT2B	2	1.37748806340424	thd, vpa
1570021_at	1570021_at	2	1.37256164229479	9ra, ter
219537_x_at	DLL3	2	1.37112208830998	aci, 9ra
235243_at	CLIP3	2	1.37014902662057	iso, mtx
208829_at	TAPBP	2	1.36989392346035	aci, 9ra
217858_s_at	ARMCX3	2	1.36661652693592	aci, 9ra
1568777_at	EML5	2	1.36620408566244	aci, 9ra
215221_at	215221_at	2	1.36467779040199	aci, 9ra
217128_s_at	CAMK1G	2	1.36382895216757	9ra, ter
213446_s_at	IQGAP1	2	1.36323748960422	iso, ter
236922_at	NCK1	2	1.36282781905379	lfl, ter
209714_s_at	CDKN3	2	1.36255072365465	aci, 9ra
228205_at	TKT	2	1.36218496956752	aci, 9ra
218454_at	PLBD1	2	1.36023552555452	aci, iso
1554507_at	NAALAD2	2	1.35980045008899	lfl, ter
218543_s_at	PARP12	2	1.35958534310523	aci, 9ra
232659_at	232659_at	2	1.35841413822852	aci, 9ra
214437_s_at	SHMT2	2	1.35795274686874	aci, 9ra
227757_at	CUL4A	2	1.35679018936898	aci, 9ra
236571_at	236571_at	2	1.35649814485299	mtx, 9ra
1563975_at	RNF130	2	1.35558095419324	iso, ter
231887_s_at	PALD1	2	1.35520590916251	aci, 9ra
217057_s_at	GNAS	2	1.35470303416878	aci, 9ra
228151_at	ARL15	2	1.35460155935569	aci, 9ra
235183_at	FILIP1	2	1.35450972904995	aci, 9ra
235494_at	LSAMP	2	1.35348868886985	iso, ter
201387_s_at	UCHL1	2	1.35289182280509	aci, 9ra
206866_at	CDH4	2	1.3528742133554	aci, 9ra
230064_at	230064_at	2	1.35141223595598	aci, 9ra
218237_s_at	SLC38A1	2	1.35124413664894	9ra, ter
202427_s_at	MPC2	2	1.34842098383031	aci, 9ra
242692_at	GLYCTK-AS1	2	1.34818030244981	mtx, vpa
224767_at	RPL37	2	1.34739027120155	lfl, ter
222451_s_at	ZDHHC9	2	1.34697930374331	iso, vpa
237145_at	EIF2AK4	2	1.34673016471347	aci, 9ra
226571_s_at	PTPRS	2	1.34577974755049	iso, ter
236344_at	PDE1C	2	1.34569270603624	aci, 9ra
210416_s_at	CHEK2	2	1.34557015639243	aci, 9ra
209568_s_at	RGL1	2	1.34293421798714	aci, 9ra
226223_at	PAWR	2	1.34174752724282	aci, 9ra
209826_at	209826_at	2	1.33943017196254	aci, 9ra
208033_s_at	ZFHX3	2	1.33925716941476	aci, 9ra
206397_x_at	206397_x_at	2	1.33922456343783	aci, 9ra
242878_at	242878_at	2	1.33918190032408	aci, 9ra
215513_at	HYMAI	2	1.3380384948682	iso, thd
201000_at	AARS1	2	1.33741368773565	aci, 9ra
227627_at	227627_at	2	1.33674823687646	iso, ter
220889_s_at	CA10	2	1.33663629338395	ter, vpa
61734_at	RCN3	2	1.33633651755438	aci, 9ra
213106_at	ATP8A1	2	1.33425206762962	ter, vpa
213486_at	COPG2IT1	2	1.33390335656546	ent, ter
214850_at	GUSBP14	2	1.33363021157382	aci, 9ra
239231_at	ZNF101	2	1.33169324110607	aci, 9ra
204004_at	PAWR	2	1.33123632951012	aci, 9ra
204579_at	FGFR4	2	1.33095480004998	9ra, ter
243348_at	243348_at	2	1.33015498471288	mtx, vpa
205997_at	ADAM28	2	1.33007440136172	lfl, vpa
202637_s_at	ICAM1	2	1.32896320942931	aci, 9ra
206299_at	NALF2	2	1.3274172741675	aci, 9ra
212886_at	CCDC69	2	1.32649715604565	aci, ter
237409_at	237409_at	2	1.32505984071686	aci, 9ra
1565677_at	PRSS23	2	1.32497337017194	aci, 9ra
220692_at	RASA4	2	1.32493284519977	lfl, ter
227561_at	DDR2	2	1.32428708254972	aci, 9ra
1554113_a_at	SLC4A8	2	1.32423701596185	aci, 9ra
1559882_at	SAMHD1	2	1.32407274631018	aci, 9ra
244023_at	SYK	2	1.32340096853984	aci, 9ra
224212_s_at	224212_s_at	2	1.32305741839524	aci, 9ra
209682_at	CBLB	2	1.32124515493076	aci, 9ra
219628_at	ZMAT3	2	1.32067199655063	aci, 9ra
231772_x_at	CENPH	2	1.31912422332991	9ra, ter
225835_at	SLC12A2	2	1.31889964825877	ter, vpa
222332_at	222332_at	2	1.31832294285789	9ra, ter
208079_s_at	AURKA	2	1.31818357552555	aci, 9ra
205709_s_at	CDS1	2	1.31803400097184	iso, 9ra
210078_s_at	KCNAB1	2	1.31200760866779	iso, vpa
239979_at	239979_at	2	1.31168401360164	lfl, ter
223464_at	OSBPL5	2	1.31114913830702	aci, 9ra
204092_s_at	AURKA	2	1.31041201454467	aci, 9ra
1557706_at	ZHX2	2	1.31007296982332	9ra, ter
212319_at	SGSM2	2	1.30983909487552	aci, 9ra
232553_at	PCYT1B	2	1.30839036018659	aci, 9ra
204202_at	IQCE	2	1.30686689253573	aci, 9ra
244568_at	244568_at	2	1.30569738772274	9ra, ter
219866_at	CLIC5	2	1.30537741633452	aci, 9ra
36129_at	SGSM2	2	1.3047949229642	aci, 9ra
1552299_at	AK9	2	1.30412490752107	aci, 9ra
1565804_at	1565804_at	2	1.30371702923924	9ra, ter
225727_at	PLEKHH1	2	1.3037117403405	aci, 9ra
241873_at	UNC5C-AS1	2	1.30308564798652	aci, 9ra
201360_at	CST3	2	1.30164344129044	iso, ter
227847_at	227847_at	2	1.30081450717258	aci, 9ra
219051_x_at	METRN	2	1.30039011630052	aci, iso
214095_at	SHMT2	2	1.29924162325212	aci, 9ra
1565595_at	1565595_at	2	1.29868542479278	lfl, ter
229849_at	WIPF3	2	1.29782270508314	9ra, ter
218876_at	TPPP3	2	1.29769218544831	aci, mtx
239830_at	239830_at	2	1.29714176023214	aci, 9ra
228498_at	228498_at	2	1.29707543549272	aci, 9ra
208054_at	HERC4	2	1.2964331407064	aci, 9ra
202890_at	MAP7	2	1.2959920528742	iso, vpa
224861_at	GNAQ	2	1.29516770997135	aci, 9ra
211998_at	H3-3B	2	1.29466687396812	9ra, ter
223717_s_at	ACRBP	2	1.29339470661863	iso, mtx
243606_at	NXPE3	2	1.29312034724967	aci, 9ra
232431_at	NR3C1	2	1.29078746533913	9ra, ter
240143_at	240143_at	2	1.29038968174181	aci, 9ra
206046_at	ADAM23	2	1.29011156499275	aci, 9ra
1559249_at	ATXN1	2	1.28986708652953	9ra, ter
202375_at	SEC24D	2	1.28945525917675	aci, 9ra
241946_at	ZDHHC21	2	1.28904672462211	aci, 9ra
1554001_at	TRIM37	2	1.28833074584342	aci, 9ra
222087_at	PVT1	2	1.28831700885862	aci, 9ra
239893_at	239893_at	2	1.28818868988888	9ra, ter
1559270_at	ZFHX4	2	1.28581102848846	ter, vpa
203766_s_at	LMOD1	2	1.28545650452798	aci, 9ra
227259_at	CD47	2	1.28465223107075	aci, 9ra
235359_at	NRROS	2	1.28456276787511	iso, ter
238918_at	238918_at	2	1.28309051374418	aci, 9ra
220686_s_at	PIWIL2	2	1.28091134806128	aci, 9ra
227497_at	SOX6	2	1.2802412739724	lfl, ter
219749_at	SH2D4A	2	1.27981689743438	9ra, ter
204497_at	ADCY9	2	1.27894789859066	iso, 9ra
211597_s_at	HOPX	2	1.27875520569502	lfl, ter
237064_x_at	237064_x_at	2	1.27824481977832	aci, 9ra
1569190_at	SCLT1	2	1.27723290804711	aci, 9ra
221078_s_at	CCDC88A	2	1.27649936374113	aci, 9ra
225725_at	ZMAT3	2	1.27631889708027	aci, 9ra
1569240_at	ZNF93	2	1.27585290231676	iso, vpa
1559584_a_at	C16orf54	2	1.27480733869608	aci, 9ra
235430_at	MIDEAS	2	1.27440474031095	iso, vpa
239086_at	IDNK	2	1.2740731421213	aci, 9ra
206794_at	ERBB4	2	1.2739116953544	aci, 9ra
243147_x_at	243147_x_at	2	1.27329272493564	aci, 9ra
241473_at	241473_at	2	1.27311209312878	lfl, ter
202378_s_at	LEPROT	2	1.27287020291502	9ra, ter
236926_at	TBX1	2	1.27242202970237	aci, 9ra
217938_s_at	KCMF1	2	1.27086623073542	aci, 9ra
1569225_a_at	SCML4	2	1.26946061268654	aci, ter
236270_at	NFATC4	2	1.26829988597474	iso, ter
1562966_at	KIAA1217	2	1.26725868897048	9ra, ter
240332_at	240332_at	2	1.26636359592535	iso, mtx
238317_x_at	238317_x_at	2	1.26577763202102	9ra, ter
209646_x_at	ALDH1B1	2	1.26576678468442	aci, 9ra
231986_at	RIMS1	2	1.26530785009067	lfl, vpa
202145_at	LY6E	2	1.26511338968947	9ra, ter
226720_at	PWWP2A	2	1.26443455340629	aci, 9ra
230556_at	IMMP1L	2	1.26431605476194	aci, 9ra
225245_x_at	H2AJ	2	1.26403090248974	lfl, ter
202909_at	202909_at	2	1.26389881903637	aci, 9ra
1556126_s_at	GPATCH2	2	1.26340301934536	aci, 9ra
242320_at	242320_at	2	1.26280457448431	aci, 9ra
206706_at	NTF3	2	1.26241821360654	iso, vpa
202459_s_at	LPIN2	2	1.2617706328168	aci, 9ra
234095_at	234095_at	2	1.26109351451108	aci, 9ra
218007_s_at	RPS27L	2	1.2606807827232	aci, 9ra
213131_at	OLFM1	2	1.25998479278143	9ra, ter
223103_at	STARD10	2	1.25840251054639	aci, iso
224650_at	MAL2	2	1.25839119037633	iso, mtx
227283_at	EFR3B	2	1.25831021934789	aci, 9ra
224800_at	WDFY1	2	1.25777286318226	iso, ter
222444_at	ARMCX3	2	1.25724619649441	aci, 9ra
225285_at	BCAT1	2	1.25715923129281	aci, 9ra
222291_at	FAM149A	2	1.25673876534491	9ra, ter
227025_at	PPHLN1	2	1.25664456208871	aci, 9ra
205478_at	PPP1R1A	2	1.25630731348603	iso, ter
215199_at	CALD1	2	1.25627911776738	mtx, ter
219820_at	SLC6A16	2	1.2546500603885	iso, ter
212358_at	CLIP3	2	1.25443398234227	iso, ter
204607_at	HMGCS2	2	1.25428672694069	aci, 9ra
218924_s_at	CTBS	2	1.25360868969424	ent, mtx
208691_at	TFRC	2	1.25349413001628	aci, 9ra
202741_at	PRKACB	2	1.25243671563793	aci, 9ra
225165_at	PPP1R1B	2	1.25147500034704	aci, 9ra
202712_s_at	202712_s_at	2	1.25072108257948	aci, 9ra
215318_at	MICOS10P1	2	1.25058497042516	aci, 9ra
220519_s_at	LIM2	2	1.25017997837028	aci, iso
227192_at	PRRT2	2	1.25016863427993	lfl, ter
1557642_at	IQCA1	2	1.24997368923872	aci, 9ra
215526_at	215526_at	2	1.24954484313761	aci, 9ra
214178_s_at	SOX2	2	1.24844159093903	9ra, ter
232833_at	232833_at	2	1.24838090702584	aci, 9ra
227334_at	USP54	2	1.24788256032265	iso, vpa
243878_at	243878_at	2	1.2477681931961	aci, 9ra
1552381_at	SRSF12	2	1.24742095175999	9ra, ter
209832_s_at	CDT1	2	1.24641889794174	aci, 9ra
243808_at	243808_at	2	1.245778315194	aci, iso
214390_s_at	BCAT1	2	1.24538187804242	aci, 9ra
209891_at	SPC25	2	1.24517636305266	aci, 9ra
225687_at	FAM83D	2	1.24438940671804	aci, 9ra
228411_at	PARD3B	2	1.24424271542401	iso, 9ra
237248_at	PDE11A	2	1.2440438235621	aci, 9ra
213155_at	213155_at	2	1.24398355927954	iso, ter
206099_at	PRKCH	2	1.24371848274153	9ra, ter
225734_at	FBXO22	2	1.24338982970917	aci, 9ra
224337_s_at	FZD4	2	1.24304395292142	aci, 9ra
220294_at	KCNV1	2	1.24190543781553	9ra, ter
240601_at	240601_at	2	1.24033648353797	aci, 9ra
234262_at	234262_at	2	1.24000827439474	aci, 9ra
201418_s_at	SOX4	2	1.23970483596443	iso, vpa
232179_at	232179_at	2	1.23950879140552	aci, 9ra
244147_at	244147_at	2	1.23947839875122	9ra, ter
1560853_x_at	ZNF826P	2	1.23790034754546	lfl, ter
220988_s_at	C1QTNF3	2	1.2378942088872	aci, 9ra
214839_at	MIR124-1HG	2	1.23788617604955	aci, 9ra
221823_at	MACIR	2	1.23785725184778	9ra, ter
207937_x_at	FGFR1	2	1.23780729848283	aci, 9ra
205194_at	PSPH	2	1.23691623133596	aci, 9ra
241403_at	CLK4	2	1.23615850130988	aci, 9ra
202148_s_at	PYCR1	2	1.23547271029363	aci, 9ra
229321_s_at	229321_s_at	2	1.23517152201534	lfl, ter
224282_s_at	AGPAT3	2	1.23437142269336	aci, 9ra
240176_at	240176_at	2	1.23365599400878	mtx, ter
228290_at	KIZ	2	1.23255081370343	lfl, ter
222654_at	BPNT2	2	1.23222492660812	iso, ter
211519_s_at	KIF2C	2	1.23185341580901	aci, 9ra
219617_at	CAMKMT	2	1.23178517033899	aci, 9ra
215313_x_at	HLA-A	2	1.2302257204381	aci, 9ra
1556629_a_at	SNAP25	2	1.23016378938063	mtx, vpa
227434_at	GALNT17	2	1.23011237078101	aci, 9ra
242171_at	242171_at	2	1.2296104597361	aci, 9ra
218824_at	PNMA8A	2	1.22865570207713	iso, ter
204465_s_at	INA	2	1.22772681522442	aci, 9ra
200637_s_at	PTPRF	2	1.2273386440687	aci, 9ra
235111_at	LSAMP	2	1.22713907244888	iso, ter
232921_at	KIAA1549	2	1.2260766165137	aci, 9ra
206831_s_at	ARSD	2	1.22589993080761	aci, 9ra
1564155_x_at	1564155_x_at	2	1.22488367552134	mtx, ter
230809_at	230809_at	2	1.22453421879568	iso, mtx
213880_at	LGR5	2	1.22405655396871	9ra, ter
233944_at	233944_at	2	1.22403542569386	aci, 9ra
218373_at	AKTIP	2	1.22341140486097	aci, 9ra
241595_at	241595_at	2	1.22274867064174	aci, 9ra
223631_s_at	C19orf33	2	1.2226895593097	9ra, ter
1552481_s_at	MAN1A2	2	1.22266738039721	lfl, ter
1564220_a_at	LINC01234	2	1.22255632889421	aci, 9ra
205120_s_at	SGCB	2	1.22247894951248	aci, 9ra
225482_at	KIF1A	2	1.22239048765031	aci, 9ra
243011_at	NXPE3	2	1.22110378738143	aci, 9ra
234015_at	234015_at	2	1.2210856734244	aci, 9ra
234394_at	ZNF124	2	1.22102847613605	aci, 9ra
220150_s_at	FAM184A	2	1.22059877616656	aci, 9ra
221901_at	SHISAL1	2	1.22054399904348	aci, 9ra
200884_at	CKB	2	1.22016926481819	9ra, ter
238521_at	FGF12	2	1.21959627715078	lfl, vpa
236916_at	236916_at	2	1.21918235440038	9ra, ter
210037_s_at	NOS2	2	1.21763627734422	thd, vpa
214814_at	YTHDC1	2	1.21730173245355	aci, 9ra
233039_at	233039_at	2	1.21646838255664	aci, ter
1569512_at	SVIL	2	1.21606467175701	9ra, ter
218017_s_at	HGSNAT	2	1.21524059439837	aci, 9ra
213820_s_at	STARD5	2	1.21513167948376	aci, 9ra
228233_at	FREM1	2	1.21433939754871	lfl, 9ra
223700_at	MND1	2	1.21409532173123	aci, 9ra
235720_at	CRIP3	2	1.21368551882545	aci, 9ra
235360_at	PLEKHM3	2	1.2135300659803	9ra, ter
230687_at	SLC13A3	2	1.21351242189392	aci, 9ra
226039_at	MGAT4A	2	1.2134883049073	aci, 9ra
202615_at	GNAQ	2	1.21293627775739	aci, 9ra
201372_s_at	CUL3	2	1.21283733697688	lfl, ter
1555074_a_at	KCNH5	2	1.21248639933584	iso, vpa
218440_at	MCCC1	2	1.21198304705688	aci, 9ra
236236_at	WNK3	2	1.21186275649324	9ra, ter
219650_at	ERCC6L	2	1.21103367889982	aci, 9ra
209409_at	GRB10	2	1.21097492580465	aci, 9ra
205375_at	MDFI	2	1.21082686081106	aci, 9ra
220603_s_at	MCTP2	2	1.21079013674414	9ra, ter
227564_at	HGSNAT	2	1.21007384212413	aci, 9ra
219000_s_at	DSCC1	2	1.20862552571215	aci, 9ra
232416_at	CELF5	2	1.20844293928287	iso, ter
221748_s_at	TNS1	2	1.20832557576144	aci, ter
233079_at	233079_at	2	1.20817422683275	aci, 9ra
47560_at	ADGRL1	2	1.20776417961717	aci, ter
230508_at	DKK3	2	1.207593491165	lfl, ter
213472_at	HNRNPH1	2	1.20754150173912	aci, 9ra
231990_at	USP15	2	1.20719205551498	aci, 9ra
243309_at	C15orf65	2	1.20710746389607	aci, 9ra
214460_at	LSAMP	2	1.20691487368984	iso, ter
243542_at	PREPL	2	1.20637530555035	mtx, vpa
203518_at	LYST	2	1.20631016216693	aci, iso
234636_at	234636_at	2	1.2060276535916	aci, 9ra
230241_at	TOR1AIP2	2	1.20602612326078	lfl, ter
242934_at	LOC101928409	2	1.20569394398349	aci, 9ra
211651_s_at	LAMB1	2	1.20490004233292	aci, 9ra
223272_s_at	NTPCR	2	1.204682847865	aci, 9ra
204861_s_at	NAIP	2	1.20466497699588	aci, 9ra
218157_x_at	CDC42SE1	2	1.2045909043874	aci, 9ra
228796_at	CPNE4	2	1.20445391191461	lfl, mtx
244849_at	SEMA3A	2	1.20401538953956	aci, iso
1555342_a_at	UNC5C	2	1.20375212252947	aci, 9ra
208268_at	ADAM28	2	1.20355708497477	lfl, vpa
225710_at	GNB4	2	1.20299390324077	aci, 9ra
236165_at	MSL3	2	1.20195790105981	lfl, ter
223333_s_at	ANGPTL4	2	1.20186063530575	aci, 9ra
211031_s_at	CLIP2	2	1.20111146966078	aci, 9ra
215789_s_at	AJAP1	2	1.20060212953206	iso, ter
202350_s_at	MATN2	2	1.20045631369339	aci, 9ra
215894_at	PTGDR	2	1.20029875524597	aci, 9ra
229655_at	TAFA5	2	1.20000178438009	aci, 9ra
218149_s_at	ZNF395	2	1.19985789576115	aci, 9ra
222651_s_at	TRPS1	2	1.19941427420675	aci, iso
232810_at	AIG1	2	1.19933259391576	aci, ter
236975_at	236975_at	2	1.19895008040695	9ra, ter
227101_at	ZNF800	2	1.19795833010978	aci, 9ra
220254_at	LRP12	2	1.19781112947407	9ra, ter
221009_s_at	ANGPTL4	2	1.19750076954429	aci, 9ra
232158_x_at	NIPAL1	2	1.19680082164382	iso, ter
232476_at	232476_at	2	1.19639756304572	aci, 9ra
230849_at	KCNA1	2	1.19597244656826	thd, vpa
236292_at	RNF130	2	1.195393483964	iso, ter
1556069_s_at	HIF3A	2	1.19529201217732	iso, ter
226912_at	ZDHHC23	2	1.1951757336622	aci, iso
1556212_x_at	AIG1	2	1.19514336153522	aci, ter
244265_at	244265_at	2	1.19463299455466	aci, 9ra
214096_s_at	SHMT2	2	1.19462016531935	aci, 9ra
1553099_at	TIGD1	2	1.19330888754002	iso, ter
224252_s_at	FXYD5	2	1.19300573096438	aci, 9ra
212987_at	FBXO9	2	1.19293449068547	aci, 9ra
1570272_at	1570272_at	2	1.1921321972019	iso, 9ra
226980_at	DEPDC1B	2	1.19187231365697	aci, 9ra
244490_at	LINC01355	2	1.19158699763125	aci, 9ra
205108_s_at	APOB	2	1.19095095488268	ter, vpa
244503_at	244503_at	2	1.19083505344809	aci, mtx
222685_at	HAUS6	2	1.19044359266512	aci, 9ra
203554_x_at	PTTG1	2	1.1891804655677	aci, 9ra
204061_at	PRKX	2	1.18904508157856	aci, 9ra
244008_at	PARP8	2	1.18854487207146	iso, 9ra
210754_s_at	LYN	2	1.1883315926161	mtx, ter
205129_at	NPM3	2	1.18801466709889	aci, 9ra
226584_s_at	FAM110A	2	1.18795185920432	aci, 9ra
201522_x_at	201522_x_at	2	1.18767388682137	aci, 9ra
206731_at	CNKSR2	2	1.18672504247605	iso, vpa
227367_at	SLCO3A1	2	1.18626667360383	aci, 9ra
244463_at	ADAM23	2	1.18609927880322	aci, 9ra
220673_s_at	PPP4R4	2	1.18559154033645	aci, 9ra
219054_at	NPR3	2	1.18482502203513	9ra, vpa
233793_at	233793_at	2	1.1846186041084	iso, mtx
227468_at	CPT1C	2	1.18368684550934	iso, ter
237778_at	237778_at	2	1.18366997431194	iso, vpa
204358_s_at	FLRT2	2	1.18308906108277	aci, 9ra
233655_s_at	HAUS6	2	1.18286653139888	aci, 9ra
215264_at	EMX1	2	1.18253055486114	iso, vpa
208241_at	NRG1	2	1.1821726828813	aci, 9ra
229120_s_at	CDC42SE1	2	1.1817898044006	aci, 9ra
223229_at	UBE2T	2	1.18175171837727	aci, 9ra
228252_at	PIF1	2	1.18165803649812	aci, 9ra
239236_at	239236_at	2	1.18163604265323	aci, 9ra
221795_at	NTRK2	2	1.18163173670575	9ra, ter
223610_at	SEMA5B	2	1.18118401780479	aci, 9ra
212855_at	DCUN1D4	2	1.18114137162891	9ra, ter
232653_at	232653_at	2	1.18106457472185	aci, 9ra
203723_at	ITPKB	2	1.18041287932904	mtx, vpa
225300_at	KNSTRN	2	1.18013151018301	aci, 9ra
230793_at	CARMIL1	2	1.18010313866958	lfl, ter
235965_at	BHLHA15	2	1.18002933382391	iso, vpa
1553430_a_at	EDARADD	2	1.17994759692556	aci, 9ra
236908_at	236908_at	2	1.17949445868532	9ra, ter
1561689_at	1561689_at	2	1.17807951266503	9ra, ter
1563963_at	1563963_at	2	1.17734630339689	aci, 9ra
225339_at	SPAG9	2	1.17669411382947	lfl, ter
1556055_at	1556055_at	2	1.17553107119698	aci, 9ra
219521_at	B3GAT1	2	1.1754118872829	aci, 9ra
223960_s_at	CDIP1	2	1.17496410411004	aci, 9ra
236201_at	SPTLC3	2	1.17440534371709	aci, iso
205288_at	CDC14A	2	1.17425625888076	iso, ter
203710_at	ITPR1	2	1.17286453636349	aci, 9ra
204038_s_at	LPAR1	2	1.17274208279105	aci, 9ra
242476_at	242476_at	2	1.17258512446569	aci, 9ra
1562440_at	MAP3K13	2	1.17213698620742	aci, 9ra
220779_at	PADI3	2	1.17191983353274	aci, 9ra
1561597_x_at	1561597_x_at	2	1.17188734284887	aci, 9ra
228097_at	MYLIP	2	1.17132757070556	lfl, ter
232794_at	232794_at	2	1.17081581655318	lfl, ter
223786_at	CHST6	2	1.17066455073944	aci, 9ra
232898_at	DAB2	2	1.17059801164537	aci, ter
215473_at	215473_at	2	1.17048926591952	aci, 9ra
215259_s_at	CADM4	2	1.16807990686722	aci, 9ra
233730_at	FAM135A	2	1.16801380501786	9ra, ter
235117_at	CHAC2	2	1.16610185779034	mtx, 9ra
222262_s_at	ETNK1	2	1.16532376590254	iso, ter
214912_at	214912_at	2	1.16508250722991	9ra, ter
239398_at	KLHL31	2	1.16495330604899	iso, 9ra
212978_at	LRRC8B	2	1.16375121084753	iso, 9ra
209959_at	NR4A3	2	1.16343263123824	iso, ter
200986_at	SERPING1	2	1.16302897663947	aci, 9ra
204030_s_at	204030_s_at	2	1.16279986132752	aci, 9ra
231978_at	TPCN2	2	1.16247492798569	lfl, ter
230875_s_at	ATP11A	2	1.16239354301377	aci, 9ra
222350_at	222350_at	2	1.16189620040294	mtx, ter
226895_at	NFIC	2	1.16144665447535	iso, ter
202008_s_at	NID1	2	1.16126287769183	aci, 9ra
1563601_at	1563601_at	2	1.16051879673897	aci, 9ra
207553_at	OPRK1	2	1.16029621572377	iso, vpa
202512_s_at	ATG5	2	1.16026016682057	9ra, ter
230069_at	SFXN1	2	1.15939714330904	lfl, ter
203385_at	DGKA	2	1.1590203120318	aci, 9ra
213326_at	VAMP1	2	1.15890958771507	aci, 9ra
236229_at	236229_at	2	1.15880215903793	aci, 9ra
244383_at	244383_at	2	1.15874940530641	lfl, ter
212848_s_at	AOPEP	2	1.15874011491394	9ra, ter
217599_s_at	MDFIC	2	1.15858879894966	iso, ter
239754_at	SNHG29	2	1.15852973018847	lfl, ter
241837_at	241837_at	2	1.15831234643483	lfl, 9ra
219118_at	FKBP11	2	1.1583025881425	aci, 9ra
229691_at	ZBTB42	2	1.15807467354769	aci, 9ra
212242_at	TUBA4A	2	1.15800507923283	aci, 9ra
225895_at	SYNPO2	2	1.15793398838681	9ra, ter
219661_at	RANBP17	2	1.15774871143817	aci, 9ra
206595_at	CST6	2	1.15702407634797	iso, ter
202095_s_at	BIRC5	2	1.15658490828289	aci, 9ra
243648_at	ZBED6	2	1.15633394894984	aci, 9ra
221139_s_at	CSAD	2	1.15575791453567	aci, 9ra
212118_at	TRIM27	2	1.15547991236223	aci, 9ra
1552811_at	WFIKKN1	2	1.15539235600092	aci, 9ra
210334_x_at	BIRC5	2	1.15326690203831	aci, 9ra
239726_at	ANK3	2	1.15312736415137	aci, 9ra
215992_s_at	RAPGEF2	2	1.15256759468715	aci, 9ra
241907_at	241907_at	2	1.15195407861396	aci, 9ra
238893_at	ATP2B1-AS1	2	1.15162605537991	aci, 9ra
205074_at	SLC22A5	2	1.15103173899944	aci, 9ra
203407_at	PPL	2	1.15102677351264	lfl, 9ra
235672_at	MAP6	2	1.15090132423732	aci, 9ra
229789_at	TIGD3	2	1.1508282014176	iso, vpa
202611_s_at	MED14	2	1.15070165665054	aci, 9ra
225836_s_at	RHNO1	2	1.15045488187585	aci, 9ra
1570388_a_at	1570388_a_at	2	1.14979588477758	lfl, ter
202787_s_at	MAPKAPK3	2	1.14886899889825	aci, 9ra
243383_at	243383_at	2	1.14856500300185	aci, 9ra
243874_at	243874_at	2	1.14659092779436	9ra, ter
215447_at	215447_at	2	1.14568166165214	ter, vpa
235638_at	RASSF6	2	1.14537843237855	aci, ter
212851_at	DCUN1D4	2	1.14493442138719	9ra, ter
213158_at	ZBTB20	2	1.14374104297451	mtx, 9ra
240140_s_at	LRIG1	2	1.14368561951543	aci, 9ra
239422_at	GPC2	2	1.14330178600259	9ra, ter
220227_at	CDH4	2	1.14279202133013	aci, 9ra
201469_s_at	SHC1	2	1.14274464377723	aci, 9ra
216286_at	216286_at	2	1.14165073776193	aci, ter
209462_at	APLP1	2	1.14139012070501	aci, 9ra
222406_s_at	PNRC2	2	1.14123414596844	aci, 9ra
232322_x_at	STARD10	2	1.14092884466719	aci, iso
209782_s_at	DBP	2	1.14055660355831	lfl, ter
1554696_s_at	TYMS	2	1.13919158984291	mtx, 9ra
226363_at	ABCC5	2	1.13912923625736	aci, 9ra
225008_at	ASPH	2	1.13884096689615	9ra, ter
211160_x_at	ACTN1	2	1.13850441589976	aci, mtx
212347_x_at	MXD4	2	1.13738731420016	aci, 9ra
233241_at	KIZ	2	1.13686196468879	lfl, ter
211685_s_at	NCALD	2	1.13670588243369	lfl, ter
235006_at	CDKN2AIPNL	2	1.13574746260977	aci, 9ra
226588_at	CWC22	2	1.13522334438461	aci, 9ra
209397_at	ME2	2	1.13416902784991	9ra, ter
234759_at	SEPTIN7P13	2	1.13357520543185	lfl, ter
230599_at	230599_at	2	1.13350810182286	9ra, ter
240479_at	HS3ST5	2	1.13344469812966	aci, 9ra
203689_s_at	FMR1	2	1.13195588879882	9ra, ter
228933_at	NHS	2	1.13069604202523	aci, 9ra
228060_at	SLC35F1	2	1.13055082663422	9ra, ter
210840_s_at	IQGAP1	2	1.1302254087064	iso, ter
229593_at	MACROH2A1	2	1.13001139042563	aci, 9ra
213267_at	DOP1A	2	1.12998605456906	iso, ter
242335_at	SLC25A37	2	1.12992323433922	lfl, ter
213189_at	RIOX2	2	1.12957710366183	iso, ter
231741_at	S1PR3	2	1.12922389297115	aci, 9ra
1557176_a_at	ARMH4	2	1.12900058109161	aci, 9ra
210757_x_at	DAB2	2	1.12889705154182	aci, ter
226033_at	USP31	2	1.12554636787395	aci, 9ra
203588_s_at	TFDP2	2	1.12528789874303	iso, vpa
202460_s_at	LPIN2	2	1.12504740138563	aci, 9ra
214298_x_at	SEPTIN6	2	1.12504454393989	aci, 9ra
236456_at	PTPN5	2	1.12463205867584	ter, vpa
218669_at	RAP2C	2	1.12461148129035	lfl, 9ra
209417_s_at	IFI35	2	1.12345135201521	aci, 9ra
222455_s_at	PARVA	2	1.12335048382966	ter, vpa
212890_at	SLC38A10	2	1.12322623789333	lfl, ter
209321_s_at	ADCY3	2	1.12223440535048	aci, 9ra
220727_at	KCNK10	2	1.12031899001356	lfl, ter
202998_s_at	LOXL2	2	1.12019020985	aci, iso
1569238_a_at	1569238_a_at	2	1.11974219707233	aci, 9ra
213247_at	SVEP1	2	1.11972062910249	9ra, ter
224484_s_at	BRMS1L	2	1.1193056456053	aci, 9ra
225270_at	NEO1	2	1.11930530625848	aci, 9ra
205961_s_at	PSIP1	2	1.11920203650201	9ra, ter
242509_at	242509_at	2	1.1191849964669	9ra, ter
223256_at	G2E3	2	1.11840707483558	9ra, ter
228540_at	QKI	2	1.11759421246759	iso, 9ra
241342_at	TMEM65	2	1.1175005204336	iso, vpa
222999_s_at	CCNL2	2	1.11726160474651	aci, 9ra
221552_at	ABHD6	2	1.11552320901276	iso, 9ra
240038_at	240038_at	2	1.11495965584483	aci, 9ra
1558540_s_at	SLC2A11	2	1.11477720472584	aci, 9ra
220467_at	220467_at	2	1.11474931140958	9ra, vpa
228253_at	LOXL3	2	1.1144125273626	9ra, ter
236518_at	CCDC183	2	1.11400251570174	aci, 9ra
238987_at	B4GALT1	2	1.11377205342681	aci, ter
230771_at	NKAIN4	2	1.11358866516744	iso, vpa
203223_at	RABEP1	2	1.11247456704417	aci, 9ra
230735_at	230735_at	2	1.11247181403227	aci, 9ra
213587_s_at	ATP6V0E2	2	1.11235952107689	aci, 9ra
206490_at	DLGAP1	2	1.11222284077166	aci, 9ra
1564241_at	ATP1A4	2	1.11214346412236	9ra, ter
226849_at	DENND1A	2	1.11167126261336	9ra, ter
207431_s_at	DEGS1	2	1.11101530155964	aci, 9ra
230406_at	230406_at	2	1.11101043504397	aci, 9ra
208015_at	208015_at	2	1.11074004173595	aci, 9ra
236414_at	236414_at	2	1.11066096599924	aci, 9ra
225089_at	USP40	2	1.1104168263863	aci, 9ra
203488_at	ADGRL1	2	1.1100140084014	aci, ter
203814_s_at	NQO2	2	1.10958327754067	9ra, vpa
223895_s_at	EPN3	2	1.1093388771329	lfl, 9ra
1552256_a_at	SCARB1	2	1.10901394994037	aci, 9ra
216683_at	216683_at	2	1.10849337076781	aci, 9ra
202192_s_at	GAS7	2	1.10823314872362	9ra, ter
244868_at	244868_at	2	1.1077987007124	9ra, ter
235020_at	TAF4B	2	1.10755182655259	aci, 9ra
1553639_a_at	PPARGC1B	2	1.10736477388082	aci, 9ra
220456_at	SPTLC3	2	1.10728158333677	aci, 9ra
202294_at	STAG1	2	1.10710932730186	aci, 9ra
1557089_at	KIF5C	2	1.10693256023157	aci, 9ra
240296_at	240296_at	2	1.10653919344255	aci, 9ra
227082_at	ZBTB20	2	1.10634557824414	aci, 9ra
227645_at	PIK3R5	2	1.10600118255726	aci, 9ra
201454_s_at	NPEPPS	2	1.10569319163172	aci, 9ra
236474_at	236474_at	2	1.10470280140439	aci, 9ra
235763_at	SLC44A5	2	1.10441933622267	aci, 9ra
202201_at	BLVRB	2	1.1040695035692	aci, 9ra
230047_at	ARHGAP42	2	1.10395606095369	aci, 9ra
241370_at	TMEM65	2	1.10370565963698	iso, ter
218084_x_at	FXYD5	2	1.10251876588622	aci, 9ra
208836_at	ATP1B3	2	1.1022168582181	aci, 9ra
203771_s_at	BLVRA	2	1.10203801259783	aci, 9ra
222558_at	RPRD1A	2	1.10087067454311	9ra, ter
209434_s_at	PPAT	2	1.10070482044172	aci, 9ra
201649_at	UBE2L6	2	1.10045773717947	iso, ter
1553581_s_at	SREK1IP1	2	1.10008843620734	iso, vpa
235271_s_at	ZNF397	2	1.09969023175313	iso, ter
205637_s_at	SH3GL3	2	1.09956349530169	mtx, ter
1557059_at	NIFK-AS1	2	1.09815051147846	lfl, ter
239831_at	TMEM106C	2	1.0975474275252	aci, 9ra
233937_at	GGNBP2	2	1.09749970137146	9ra, ter
215626_at	215626_at	2	1.09739611352063	aci, ter
204170_s_at	CKS2	2	1.09693919005395	aci, 9ra
223038_s_at	SINHCAF	2	1.09583329174902	9ra, ter
208215_x_at	DRD4	2	1.09547815090196	ter, thd
228667_at	AGPAT4	2	1.09390055887501	aci, 9ra
235781_at	CACNA1B	2	1.09267926480241	aci, 9ra
204612_at	PKIA	2	1.09165725653721	lfl, ter
236353_at	236353_at	2	1.09090716284603	aci, 9ra
230363_s_at	INPP5F	2	1.08968659948458	lfl, ter
233606_at	233606_at	2	1.08946215146624	lfl, ter
202421_at	IGSF3	2	1.08731963802725	iso, 9ra
222158_s_at	DESI2	2	1.08699584773875	aci, 9ra
202237_at	NNMT	2	1.08659737274511	iso, ter
230276_at	CYRIA	2	1.08653098091532	9ra, ter
239303_at	PIWIL2	2	1.0863266287028	aci, 9ra
1558048_x_at	1558048_x_at	2	1.08442942405985	lfl, ter
244026_at	244026_at	2	1.08421671057122	aci, 9ra
[truncated: 105 more rows]

## Sheet: 1x_UKK2.All
ID	Symbol	HowOftenSPS	MeanLogFC	ResponsibleCompounds
202856_s_at	SLC16A3	15	1.76654271929618	aci, ent, fpv, iso, lfl, lth, mem, mtx, 9ra, pax, ter, thd, tsa, vpa, thd.r3
228656_at	PROX1	14	2.05498712787966	aci, cmz, ent, iso, lth, mem, mtx, 9ra, pax, thd, tsa, vpa, thd.r3, iso.r4
207401_at	PROX1	14	1.40686807929326	aci, ent, iso, lfl, lth, mem, mtx, 9ra, pax, thd, tsa, vpa, thd.r3, iso.r4
243610_at	CFAP95	13	2.55932666535598	ent, iso, lfl, lth, mem, mtx, pax, ter, thd, tsa, vpa, thd.r3, iso.r4
202855_s_at	SLC16A3	12	1.7181789854556	aci, ent, fpv, iso, lth, mem, mtx, 9ra, pax, thd, tsa, vpa
206524_at	TBXT	12	1.69653950164944	aci, cmz, iso, lfl, lth, mem, 9ra, pax, ter, thd, vpa, iso.r4
206619_at	DKK4	11	2.17690480850618	cmz, iso, lfl, lth, mem, pax, thd, tsa, vpa, thd.r3, iso.r4
240624_x_at	240624_x_at	11	2.0321324409409	aci, cmz, iso, lfl, lth, mem, 9ra, pax, ter, thd, iso.r4
206783_at	FGF4	11	1.98814871663471	aci, cmz, ent, iso, mem, 9ra, pax, thd, tsa, vpa, iso.r4
229376_at	PROX1	11	1.89556196896066	aci, ent, iso, mem, mtx, 9ra, pax, thd, tsa, vpa, iso.r4
220493_at	DMRT1	11	1.6933105969627	aci, cmz, iso, lfl, lth, mtx, 9ra, pax, thd, vpa, iso.r4
203083_at	THBS2	11	1.59457058696202	aci, ent, iso, lth, mem, 9ra, thd, tsa, vpa, thd.r3, iso.r4
226435_at	PAPLN	11	1.55246327683281	aci, lfl, lth, mem, mtx, pax, ter, thd, tsa, vpa, iso.r4
1556054_at	1556054_at	11	1.43821643590907	aci, cmz, fpv, iso, lth, mem, mtx, 9ra, tsa, vis, iso.r4
206268_at	LEFTY1	10	2.09018284673261	aci, ent, fpv, iso, pax, thd, tsa, vpa, thd.r3, iso.r4
230137_at	SMIM43	10	1.8099660134253	aci, ent, iso, lfl, lth, mem, 9ra, tsa, vpa, iso.r4
213142_x_at	GSAP	10	1.75228523014581	ent, iso, lth, mem, mtx, pax, thd, tsa, vpa, thd.r3
231452_at	PLAAT5	10	1.4659370234106	aci, cmz, ent, iso, lth, mem, mtx, ter, tsa, thd.r3
219949_at	LRRC2	10	1.42121448290059	ent, iso, lfl, lth, mtx, 9ra, pax, thd, vpa, iso.r4
207368_at	HTR1D	10	1.38454959571816	aci, iso, lfl, mtx, 9ra, pax, ter, thd, vpa, iso.r4
238687_x_at	ZNF770	10	1.32633236057551	aci, cmz, fpv, iso, lfl, lth, mem, thd, tsa, vis
231746_at	MIXL1	9	2.57814285373277	aci, iso, lfl, 9ra, pax, ter, thd, vpa, iso.r4
220281_at	SLC12A1	9	2.07901885662683	aci, lth, mem, ter, thd, tsa, vpa, thd.r3, iso.r4
235147_at	235147_at	9	1.93327075624308	ent, iso, lfl, lth, mem, mtx, tsa, thd.r3, iso.r4
222150_s_at	GSAP	9	1.88465122402281	ent, iso, lth, mem, mtx, thd, tsa, vpa, thd.r3
220317_at	LRAT	9	1.74889088359888	aci, lfl, mtx, 9ra, pax, ter, thd, vis, iso.r4
244852_at	DSEL	9	1.74226921463589	cmz, fpv, iso, lfl, mtx, 9ra, pax, ter, vpa
231500_s_at	BOLA2	9	1.70787161005952	aci, cmz, fpv, lth, mem, 9ra, tsa, vis, iso.r4
207466_at	GAL	9	1.70663678613892	aci, cmz, iso, 9ra, pax, ter, thd, vpa, iso.r4
231050_at	PLAAT5	9	1.64425586626725	ent, iso, lth, mem, mtx, pax, ter, tsa, thd.r3
213435_at	SATB2	9	1.64421425356118	ent, lfl, lth, mem, mtx, 9ra, tsa, thd.r3, iso.r4
239520_at	239520_at	9	1.6313908882675	ato, ent, iso, 9ra, pax, ter, tsa, thd.r3, iso.r4
207659_s_at	MOBP	9	1.54445267507476	iso, lth, mem, mtx, pax, thd, tsa, vpa, thd.r3
242814_at	SERPINB9	9	1.50974364366738	ent, lfl, lth, mem, ter, thd, tsa, vpa, thd.r3
220053_at	GDF3	9	1.43563770533415	ent, iso, lth, mem, 9ra, ter, tsa, vpa, thd.r3
236915_at	C4orf47	9	1.41199355369663	ent, iso, lth, mem, mtx, 9ra, thd, tsa, vpa
220065_at	TNMD	9	1.38217373480915	aci, ent, mtx, pax, ter, tsa, vpa, thd.r3, iso.r4
231776_at	EOMES	8	2.90990226349008	aci, iso, lfl, 9ra, pax, thd, vpa, iso.r4
205975_s_at	HOXD1	8	2.43485201803215	aci, iso, lth, mem, mtx, 9ra, thd.r3, iso.r4
213524_s_at	G0S2	8	2.17205337624774	fpv, iso, mtx, pax, ter, thd, vpa, iso.r4
237974_at	ABHD12B	8	2.07302224393388	ent, iso, mtx, 9ra, pax, thd, vpa, iso.r4
206026_s_at	TNFAIP6	8	2.06826381133736	ent, lth, mem, mtx, thd, tsa, vpa, thd.r3
1553798_a_at	FBXL13	8	1.99913749029084	cmz, lfl, 9ra, pax, ter, thd, vpa, iso.r4
229103_at	229103_at	8	1.9650420792832	aci, iso, lfl, 9ra, pax, thd, vpa, thd.r3
239812_s_at	IQCH	8	1.90987971047973	aci, iso, lfl, 9ra, thd, tsa, vpa, thd.r3
238592_at	238592_at	8	1.84934452009523	lfl, lth, mem, ter, thd, tsa, vpa, iso.r4
206025_s_at	TNFAIP6	8	1.81842462166474	ent, lth, mem, pax, thd, tsa, vpa, thd.r3
206012_at	LEFTY2	8	1.69149177833968	aci, lfl, mtx, 9ra, pax, thd, vpa, iso.r4
236517_at	MEGF10	8	1.68874164138336	lfl, lth, mem, pax, thd, tsa, vpa, thd.r3
204933_s_at	TNFRSF11B	8	1.66571734162625	cmz, lfl, lth, mem, thd, tsa, vpa, iso.r4
235567_at	RORA	8	1.55581810747117	aci, iso, lth, mem, 9ra, thd, tsa, vpa
241472_at	DMXL1	8	1.54224053966416	aci, lfl, lth, mem, 9ra, tsa, vpa, iso.r4
220048_at	EDAR	8	1.43267891507336	iso, lfl, lth, mem, 9ra, pax, ter, thd
212940_at	COL6A1	8	1.36160444285075	aci, cmz, fpv, iso, mtx, pax, thd, vpa
229684_s_at	229684_s_at	8	1.28883894186222	aci, cmz, fpv, lth, mem, tsa, vis, iso.r4
1557122_s_at	GABRB2	8	1.24608015264389	aci, iso, lth, mem, 9ra, tsa, thd.r3, iso.r4
244867_at	244867_at	7	3.60531920631829	aci, iso, 9ra, thd, tsa, thd.r3, iso.r4
203504_s_at	ABCA1	7	2.21980600439018	aci, ato, iso, 9ra, thd, vis, iso.r4
239468_at	MKX	7	2.07417890709293	iso, lth, mtx, pax, ter, thd, vpa
204932_at	TNFRSF11B	7	1.87745227010745	cmz, lfl, lth, mem, thd, vpa, iso.r4
206698_at	XK	7	1.83323643184575	ent, mtx, pax, thd, tsa, vpa, thd.r3
213659_at	ZNF75D	7	1.80131244613009	aci, iso, 9ra, pax, ter, thd, iso.r4
214537_at	H1-3	7	1.74561831575799	aci, cmz, fpv, mem, mtx, 9ra, vpa
215342_s_at	RABGAP1L	7	1.69489537552076	iso, lfl, lth, mem, pax, thd, tsa
1556348_at	HEATR1	7	1.6734116314075	aci, cmz, fpv, lfl, mem, ter, iso.r4
221210_s_at	NPL	7	1.64964656175219	ent, iso, lfl, 9ra, ter, vpa, iso.r4
241652_x_at	LIN7A	7	1.63930051447006	aci, cmz, iso, lth, mem, 9ra, tsa
242450_at	RGMB	7	1.62650044826734	aci, iso, mtx, 9ra, pax, thd, vpa
226614_s_at	FAM167A	7	1.61902117113313	iso, lfl, 9ra, pax, ter, thd, vpa
206091_at	MATN3	7	1.5779348657917	ent, lth, mem, mtx, tsa, vpa, thd.r3
237896_at	NODAL	7	1.52931658130835	ent, iso, lfl, thd, tsa, vpa, thd.r3
1555788_a_at	TRIB3	7	1.52015237063496	iso, mtx, pax, ter, thd, vpa, iso.r4
209398_at	H1-2	7	1.51410006045117	aci, cmz, fpv, lfl, mtx, thd, thd.r3
207455_at	P2RY1	7	1.51058146855673	fpv, iso, mtx, 9ra, pax, thd, vpa
210479_s_at	RORA	7	1.50827660766423	aci, iso, lfl, mem, 9ra, thd, tsa
214640_at	UNC93A	7	1.43273662427874	ent, lfl, mtx, pax, ter, thd, vpa
1555935_s_at	HUNK	7	1.38875489002196	aci, iso, lfl, 9ra, thd, vpa, iso.r4
223940_x_at	MALAT1	7	1.32044334189766	aci, cmz, fpv, lth, mem, mtx, iso.r4
1553328_a_at	SLC18A2	7	1.31824620659671	aci, ent, lfl, lth, mem, ter, tsa
1557029_at	HMMR-AS1	7	1.30758032335348	aci, cmz, iso, lfl, lth, mem, tsa
1554029_a_at	TTC37	7	1.30225234920604	cmz, iso, lth, mem, mtx, tsa, thd.r3
224568_x_at	MALAT1	7	1.2820448387899	aci, cmz, fpv, lth, mem, mtx, iso.r4
1255_g_at	GUCA1A	7	1.26374048944078	ent, lfl, lth, mem, tsa, vpa, thd.r3
202935_s_at	SOX9	7	1.25928195855787	aci, iso, lfl, mtx, 9ra, pax, thd
219370_at	RPRM	7	1.2525212790529	aci, iso, lth, 9ra, pax, thd, tsa
1558404_at	LINC00622	7	1.22158477038862	iso, lfl, mtx, 9ra, pax, thd, vpa
210029_at	IDO1	7	1.21058359614903	ent, lfl, lth, pax, thd, tsa, vpa
209292_at	ID4	6	2.59980381753657	aci, iso, 9ra, ter, tsa, iso.r4
209291_at	ID4	6	2.26823074567069	aci, iso, lfl, 9ra, ter, iso.r4
203505_at	ABCA1	6	2.14525391860263	aci, ato, iso, 9ra, thd, iso.r4
229073_at	PRTG	6	2.10602724713197	aci, ent, iso, lfl, 9ra, iso.r4
208553_at	H1-4	6	2.08027644221902	aci, cmz, fpv, mtx, vpa, iso.r4
206430_at	CDX1	6	1.92907449836822	aci, iso, lfl, 9ra, ter, iso.r4
216171_at	216171_at	6	1.90645929636165	ent, lth, mem, tsa, vpa, thd.r3
1556267_at	MYRFL	6	1.84007384805566	ent, lth, mem, thd, tsa, vpa
229667_s_at	HOXB8	6	1.8399163462187	ent, lth, mem, 9ra, tsa, thd.r3
230916_at	NODAL	6	1.79737830579147	iso, lfl, pax, thd, vpa, thd.r3
209610_s_at	SLC1A4	6	1.76367100952977	mtx, pax, ter, thd, vpa, iso.r4
223710_at	CCL26	6	1.67775137778778	aci, ent, lfl, 9ra, tsa, iso.r4
212843_at	NCAM1	6	1.64519864097451	aci, ent, iso, 9ra, tsa, vpa
238623_at	238623_at	6	1.63686068491967	lfl, lth, mem, ter, vpa, thd.r3
231202_at	ALDH1L2	6	1.61787027149618	lfl, lth, mtx, pax, thd, thd.r3
202887_s_at	DDIT4	6	1.59194056148657	iso, lth, mem, ter, tsa, thd.r3
210426_x_at	RORA	6	1.59142692080243	aci, iso, lfl, 9ra, ter, thd
207457_s_at	LY6G6D	6	1.58049601472527	iso, lfl, lth, mtx, 9ra, ter
222303_at	222303_at	6	1.57770825434398	aci, iso, lfl, 9ra, thd.r3, iso.r4
241060_x_at	241060_x_at	6	1.52614397870782	fpv, iso, lth, mem, vpa, iso.r4
210038_at	PRKCQ	6	1.51048263836943	iso, mtx, 9ra, pax, thd, vpa
242348_at	TAFA4	6	1.49925626378117	aci, ent, lfl, ter, vpa, thd.r3
227510_x_at	227510_x_at	6	1.49575307932667	aci, cmz, fpv, lth, mem, iso.r4
210039_s_at	PRKCQ	6	1.49066785012579	iso, mtx, 9ra, pax, thd, vpa
225972_at	TMEM64	6	1.48861927384042	ent, lth, mem, ter, tsa, vpa
223761_at	FGF19	6	1.48441110238831	iso, lfl, ter, thd, tsa, vpa
204446_s_at	ALOX5	6	1.4734190456351	ent, lth, mem, mtx, tsa, vpa
228321_s_at	NAA30	6	1.45161761340281	aci, cmz, iso, lfl, 9ra, iso.r4
208343_s_at	NR5A2	6	1.44382834810115	aci, iso, mtx, 9ra, vpa, iso.r4
236519_at	CFAP95	6	1.4430398103655	ent, lfl, tsa, vpa, thd.r3, iso.r4
1570153_at	CCDC169	6	1.44064860570925	ent, lth, mem, ter, tsa, thd.r3
209357_at	CITED2	6	1.44011022761517	lfl, mtx, pax, thd, vpa, iso.r4
244396_at	G3BP1	6	1.4303395864092	ent, lth, mem, mtx, tsa, vpa
212810_s_at	SLC1A4	6	1.41532215986609	mtx, pax, ter, thd, vpa, iso.r4
210643_at	TNFSF11	6	1.40762880266277	ent, lth, mtx, tsa, vpa, iso.r4
1559470_at	D21S2088E	6	1.40236276366171	aci, iso, pax, thd, vpa, iso.r4
212501_at	CEBPB	6	1.40200674126536	lfl, pax, ter, thd, tsa, vpa
206984_s_at	RIT2	6	1.38892075501502	ato, iso, lfl, mem, tsa, thd.r3
231606_at	CDX2	6	1.36723758869767	iso, lfl, lth, mem, 9ra, ter
224259_at	WNT8A	6	1.35890215753627	iso, lfl, mtx, pax, ter, thd
203634_s_at	CPT1A	6	1.35103933443382	ent, iso, pax, thd, vpa, iso.r4
211708_s_at	SCD	6	1.34860611631439	aci, ato, cmz, fpv, vpa, iso.r4
228582_x_at	MALAT1	6	1.33552376476918	aci, cmz, lth, mem, mtx, thd.r3
236420_s_at	ANO4	6	1.3276673491437	ent, iso, mtx, pax, thd, tsa
227985_at	MACC1-DT	6	1.32079195224034	aci, ent, iso, mtx, 9ra, vpa
207980_s_at	CITED2	6	1.29752575088856	lfl, mtx, pax, ter, thd, vpa
230236_at	TDRG1	6	1.29466100361271	iso, mtx, 9ra, pax, thd, vpa
228999_at	CHD2	6	1.28696916087655	iso, lfl, lth, mem, tsa, iso.r4
1555434_a_at	SLC39A14	6	1.28516439000555	aci, cmz, fpv, pax, vpa, iso.r4
207008_at	CXCR2	6	1.23509625116753	iso, pax, ter, thd, vpa, iso.r4
202936_s_at	SOX9	6	1.22729736796019	aci, iso, lfl, 9ra, ter, thd
206762_at	KCNA5	6	1.21118982627411	aci, iso, lfl, 9ra, pax, ter
231069_at	231069_at	6	1.20172203864676	ent, lth, mem, ter, tsa, iso.r4
217620_s_at	PIK3CB	6	1.16701521531443	cmz, ent, fpv, lfl, mem, tsa
232000_at	TTC39B	6	1.16512495319321	aci, 9ra, pax, vpa, thd.r3, iso.r4
226803_at	CHMP4C	6	1.1433232496007	iso, lfl, pax, ter, vpa, thd.r3
225121_at	TBC1D23	6	1.12832656218456	lth, mem, tsa, vpa, thd.r3, iso.r4
207818_s_at	HTR7	5	2.46674413326087	iso, mtx, pax, thd, vpa
225136_at	PLEKHA2	5	2.22292700293344	aci, ent, iso, 9ra, iso.r4
216098_s_at	216098_s_at	5	2.09213667435085	iso, mtx, pax, thd, vpa
1553225_s_at	ZNF75D	5	2.00287775016284	aci, iso, 9ra, pax, iso.r4
242765_at	MOBP	5	1.95274902070539	pax, thd, tsa, vpa, thd.r3
210073_at	ST8SIA1	5	1.83875839996572	aci, ent, iso, 9ra, vpa
207886_s_at	CALCR	5	1.80859629784292	iso, 9ra, pax, thd, vpa
230269_at	B3GALT5	5	1.7473969517337	aci, iso, 9ra, ter, thd
205992_s_at	IL15	5	1.7273729601124	ent, iso, mtx, pax, thd
239813_at	IQCH	5	1.70364586701989	iso, 9ra, thd, tsa, vpa
236962_at	236962_at	5	1.70266080677012	iso, lth, mem, 9ra, iso.r4
228473_at	MSX1	5	1.69906485064089	aci, iso, mtx, 9ra, thd
236281_x_at	HTR7	5	1.67595953661407	iso, mtx, thd, vpa, iso.r4
1558775_s_at	NSMAF	5	1.65852059001472	aci, iso, 9ra, thd, iso.r4
219454_at	EGFL6	5	1.63541609800985	ent, lfl, ter, tsa, vpa
223654_s_at	CELF4	5	1.61745449714709	aci, iso, 9ra, ter, iso.r4
209160_at	AKR1C3	5	1.60577902984795	ent, iso, lfl, tsa, vpa
221433_at	FGF21	5	1.60011016075721	mtx, pax, ter, thd, vpa
203140_at	BCL6	5	1.59760970908738	iso, lfl, lth, mem, thd
239994_at	B3GALT5	5	1.59588088327479	aci, iso, 9ra, ter, thd
232151_at	MACC1	5	1.57394080360827	aci, iso, mtx, 9ra, vpa
223734_at	MGARP	5	1.56837896478746	ent, lth, mem, tsa, vpa
217426_at	217426_at	5	1.56479178802092	aci, iso, lth, 9ra, tsa
241925_x_at	SLC16A7	5	1.56393810542332	iso, lth, tsa, vpa, thd.r3
AFFX-BioC-5_at	AFFX-BioC-5_at	5	1.56106744829872	iso, mtx, pax, thd, vpa
AFFX-BioB-3_at	AFFX-BioB-3_at	5	1.55892427732935	iso, mtx, pax, thd, vpa
229121_at	CMKLR1	5	1.5366534855559	ent, iso, mtx, pax, thd
226436_at	RASSF4	5	1.5288794863923	aci, iso, 9ra, ter, iso.r4
1556527_a_at	1556527_a_at	5	1.51966653981377	aci, iso, lfl, 9ra, ter
205789_at	CD1D	5	1.50312835364769	ent, iso, lfl, ter, thd
236439_at	236439_at	5	1.49635144322892	iso, lfl, lth, mem, thd
202147_s_at	IFRD1	5	1.49151392544522	lfl, pax, ter, thd, vpa
204779_s_at	HOXB7	5	1.48911357399078	ent, lth, mem, tsa, thd.r3
239597_at	239597_at	5	1.47255019363329	iso, lfl, lth, mem, tsa
231544_s_at	POLR3G	5	1.46854885706607	aci, cmz, fpv, lfl, lth
209383_at	DDIT3	5	1.46747625627474	mtx, pax, ter, thd, vpa
AFFX-BioB-5_at	AFFX-BioB-5_at	5	1.45077966616377	iso, mtx, pax, thd, vpa
216997_x_at	TLE4	5	1.44927524327059	aci, cmz, iso, lfl, iso.r4
220054_at	IL23A	5	1.44158155395783	iso, lfl, pax, thd, vpa
AFFX-BioB-M_at	AFFX-BioB-M_at	5	1.44002690428869	iso, mtx, pax, thd, vpa
243233_at	243233_at	5	1.42464740661014	iso, lth, mem, tsa, iso.r4
230208_at	HCN4	5	1.41697960839368	iso, mtx, ter, thd, vpa
227789_at	MRS2	5	1.41616661999987	aci, cmz, iso, 9ra, iso.r4
209990_s_at	GABBR2	5	1.40871847119359	iso, lfl, pax, thd, iso.r4
217300_at	217300_at	5	1.39851282719235	aci, cmz, fpv, mem, tsa
242471_at	242471_at	5	1.39813394334038	aci, cmz, lfl, 9ra, iso.r4
215945_s_at	TRIM2	5	1.39681016429872	aci, iso, 9ra, vpa, iso.r4
226464_at	DIPK2A	5	1.39195785034979	iso, lfl, pax, thd, vpa
232180_at	UGP2	5	1.38855325632912	lfl, lth, mem, tsa, iso.r4
223374_s_at	B3GALNT1	5	1.38484244377011	lfl, lth, mem, ter, tsa
AFFX-BioC-3_at	AFFX-BioC-3_at	5	1.3846795826289	iso, mtx, pax, thd, vpa
AFFX-BioDn-5_at	AFFX-BioDn-5_at	5	1.38380116310207	iso, mtx, pax, thd, vpa
203633_at	CPT1A	5	1.3727614214178	iso, lfl, pax, thd, vpa
1557014_a_at	FAM201A	5	1.37214007232619	lfl, mtx, pax, thd, vpa
203020_at	RABGAP1L	5	1.3707295687686	lfl, lth, mtx, pax, thd
231735_s_at	231735_s_at	5	1.36781098884881	aci, lth, mem, mtx, vpa
1553873_at	KLHL34	5	1.35854900674217	ent, lth, tsa, thd.r3, iso.r4
1562713_a_at	NETO1	5	1.35385104703336	iso, pax, ter, thd, iso.r4
227791_at	SLC9A9	5	1.35200513033189	iso, mtx, pax, thd, vpa
214041_x_at	RPL37A	5	1.34430249500777	aci, cmz, 9ra, phe, vis
1566901_at	1566901_at	5	1.33953201893124	aci, iso, lfl, 9ra, vpa
209535_s_at	209535_s_at	5	1.3391222116937	iso, mtx, pax, thd, vpa
1561886_a_at	1561886_a_at	5	1.33749042295714	lfl, 9ra, pax, thd, vpa
207652_s_at	CMKLR1	5	1.3365031502003	iso, mtx, pax, thd, vpa
209685_s_at	PRKCB	5	1.33107537639859	ent, lfl, mtx, tsa, vpa
205439_at	205439_at	5	1.32629809132748	ent, iso, pax, thd, tsa
226576_at	ARHGAP26	5	1.32458566609912	aci, iso, mtx, 9ra, thd
AFFX-r2-Ec-bioB-M_at	AFFX-r2-Ec-bioB-M_at	5	1.31096180617404	iso, mtx, pax, thd, vpa
1553565_s_at	DDAH1	5	1.30933612089792	aci, cmz, fpv, iso, iso.r4
216884_at	PTPN12	5	1.3076682652018	aci, cmz, fpv, mem, tsa
227697_at	SOCS3	5	1.30299352735097	aci, iso, lfl, 9ra, iso.r4
242024_at	242024_at	5	1.30251000498851	iso, lfl, lth, mem, tsa
AFFX-r2-Ec-bioC-5_at	AFFX-r2-Ec-bioC-5_at	5	1.30081767795716	iso, mtx, pax, thd, vpa
222863_at	ZBTB10	5	1.29766838641615	iso, lfl, lth, thd, vpa
226407_at	TPT1-AS1	5	1.29495982533171	aci, cmz, fpv, iso, thd
AFFX-r2-Ec-bioB-5_at	AFFX-r2-Ec-bioB-5_at	5	1.27429102676346	iso, mtx, pax, thd, vpa
226939_at	CPEB2	5	1.26915988854682	lth, mem, ter, tsa, thd.r3
242993_at	242993_at	5	1.26768634670308	mtx, pax, thd, tsa, vpa
218280_x_at	218280_x_at	5	1.26744048950634	aci, cmz, fpv, mtx, ter
239078_at	BROX	5	1.25491260894661	aci, cmz, fpv, iso, iso.r4
AFFX-r2-Ec-bioC-3_at	AFFX-r2-Ec-bioC-3_at	5	1.25233261296683	iso, mtx, pax, thd, vpa
236105_at	ZBTB10	5	1.25109061790786	iso, lth, mem, vpa, iso.r4
221376_at	FGF17	5	1.22900421094403	ent, lth, mem, mtx, tsa
AFFX-BioDn-3_at	AFFX-BioDn-3_at	5	1.22872266177923	iso, mtx, pax, thd, vpa
1554478_a_at	HEATR3	5	1.21710200236437	aci, cmz, fpv, iso, pax
213672_at	MARS1	5	1.2155245439947	lfl, mtx, pax, thd, vpa
AFFX-r2-Ec-bioD-5_at	AFFX-r2-Ec-bioD-5_at	5	1.21471078147776	iso, mtx, pax, thd, vpa
204118_at	CD48	5	1.21446945896779	iso, mtx, pax, thd, vpa
216973_s_at	HOXB7	5	1.21034127957148	ent, lth, mem, tsa, thd.r3
241866_at	SLC16A7	5	1.20753835891034	iso, lth, mem, ter, tsa
224476_s_at	MESP1	5	1.20485028527548	iso, mtx, pax, thd, vpa
237804_at	DNAH11	5	1.20415751472259	aci, lth, mem, 9ra, tsa
210656_at	EED	5	1.19639073825732	aci, cmz, fpv, lfl, vis
206109_at	FUT1	5	1.19314681315279	lfl, pax, ter, thd, vpa
217208_s_at	DLG1	5	1.18880861948957	aci, cmz, mtx, vpa, thd.r3
229775_s_at	AFDN	5	1.18702868321141	aci, iso, lth, mem, tsa
1560017_at	TMTC3	5	1.16730718535635	aci, cmz, mem, mtx, iso.r4
231123_at	TRIM36	5	1.15349908768547	iso, lfl, pax, thd, iso.r4
226829_at	AFAP1L2	5	1.14377578982413	ent, iso, 9ra, vpa, iso.r4
219730_at	MED18	5	1.13751393902132	aci, cmz, fpv, mtx, iso.r4
210688_s_at	CPT1A	5	1.13717153795904	iso, pax, thd, vpa, iso.r4
219273_at	CCNK	5	1.11445864308528	aci, cmz, fpv, vpa, iso.r4
AFFX-r2-Ec-bioD-3_at	AFFX-r2-Ec-bioD-3_at	5	1.11272561392827	iso, mtx, pax, thd, vpa
227448_at	ARGLU1	5	1.10387561870582	lth, mem, tsa, vpa, iso.r4
229485_x_at	SHISA3	4	2.91915278360828	lfl, ter, thd, vpa
207716_at	KRT38	4	2.68594473067274	aci, iso, 9ra, iso.r4
220197_at	ATP6V0A4	4	2.64136324572395	aci, iso, 9ra, iso.r4
238013_at	PLEKHA2	4	2.45801377016132	aci, iso, 9ra, iso.r4
228181_at	SLC30A1	4	2.43036031764581	lfl, mtx, ter, iso.r4
225667_s_at	LRATD1	4	2.39311221181629	aci, iso, 9ra, iso.r4
212907_at	SLC30A1	4	2.36542435082743	lfl, mtx, ter, iso.r4
1552982_a_at	FGF4	4	2.35082721830229	iso, pax, thd, vpa
206336_at	CXCL6	4	2.22626968573682	ent, lfl, tsa, vpa
230272_at	LINC00461	4	2.12347024979537	aci, iso, 9ra, iso.r4
205506_at	VIL1	4	2.10144255397118	aci, iso, 9ra, iso.r4
205777_at	DUSP9	4	2.07824465999528	aci, iso, 9ra, iso.r4
242918_at	NASP	4	2.04359815329215	lfl, mtx, vpa, thd.r3
238850_at	LINC00461	4	2.00000390240641	aci, iso, 9ra, iso.r4
238852_at	PRRX1	4	1.92705246857106	ato, lth, mem, mtx
228912_at	VIL1	4	1.92632622395272	aci, iso, 9ra, iso.r4
225767_at	RNA45SN5	4	1.91383759343915	aci, cmz, fpv, iso.r4
206907_at	TNFSF9	4	1.87395486464694	ent, mtx, vpa, iso.r4
230180_at	DDX17	4	1.85382753472829	lfl, mtx, vpa, thd.r3
209483_s_at	NSL1	4	1.8309880128824	aci, ent, 9ra, ter
211485_s_at	FGF18	4	1.80265234323952	iso, lfl, 9ra, vpa
1555958_at	CRTAC1	4	1.78206103339671	aci, iso, 9ra, iso.r4
206470_at	PLXNC1	4	1.75475298775033	aci, iso, 9ra, iso.r4
242474_s_at	VMA21	4	1.75057853667878	aci, cmz, fpv, iso.r4
207181_s_at	CASP7	4	1.74356372392884	iso, lfl, 9ra, iso.r4
230908_at	TACR1	4	1.73974439765857	iso, mtx, thd, vpa
238695_s_at	RAB39B	4	1.72942960121196	mtx, pax, ter, thd
211051_s_at	EXTL3	4	1.70478927007003	aci, iso, 9ra, iso.r4
219955_at	L1TD1	4	1.70126732311309	iso, lfl, 9ra, vpa
222450_at	PMEPA1	4	1.69259802889762	iso, lfl, 9ra, thd.r3
214369_s_at	RASGRP2	4	1.69146274509889	ent, lfl, pax, thd
205522_at	HOXD4	4	1.68345601148488	aci, iso, 9ra, iso.r4
226228_at	AQP4	4	1.68278723532703	iso, lfl, ter, iso.r4
205386_s_at	MDM2	4	1.67746269523443	aci, cmz, fpv, iso.r4
241703_at	RUNDC3B	4	1.67688677481098	ent, lfl, tsa, vpa
242008_at	AGTPBP1	4	1.66921300748827	iso, lfl, vpa, iso.r4
211832_s_at	MDM2	4	1.64408998875268	aci, cmz, fpv, iso.r4
216319_at	216319_at	4	1.63393949116683	iso, lfl, 9ra, iso.r4
205295_at	CKMT2	4	1.62661666716001	lfl, pax, ter, thd
1555443_at	CCDC172	4	1.62575259774787	ent, lfl, tsa, vpa
225847_at	NCEH1	4	1.62355449790382	aci, iso, 9ra, iso.r4
206632_s_at	APOBEC3B	4	1.61226554169731	ent, iso, ter, thd
205747_at	CBLN1	4	1.61022046768778	lfl, lth, 9ra, iso.r4
236551_at	ZNF311	4	1.59051545422558	aci, mtx, ter, vpa
233675_s_at	TPTE2P6	4	1.58810987851023	lfl, mtx, ter, tsa
204953_at	SNAP91	4	1.58347499652337	ato, iso, 9ra, vpa
209106_at	NCOA1	4	1.57454186654539	iso, thd, vpa, thd.r3
243995_at	PTAR1	4	1.57246258395888	iso, lth, mem, tsa
219330_at	VANGL1	4	1.57194927384038	iso, lfl, thd, vpa
227624_at	TET2	4	1.56955724833842	ent, iso, lfl, ter
215469_at	SLITRK5	4	1.56889063935542	ato, iso, lth, iso.r4
205382_s_at	CFD	4	1.5672228769192	ent, mtx, vpa, iso.r4
214813_at	ZNF75D	4	1.56524433913728	aci, iso, 9ra, iso.r4
214834_at	PWAR5	4	1.55612071642701	iso, lth, mem, tsa
218888_s_at	NETO2	4	1.5554283739676	iso, mtx, 9ra, iso.r4
202146_at	IFRD1	4	1.55372773934935	pax, ter, thd, vpa
227481_at	CNKSR3	4	1.55286374383819	lfl, thd, vpa, iso.r4
225450_at	AMOTL1	4	1.53858361044904	aci, iso, lfl, 9ra
240570_at	PATJ	4	1.53618613357626	pax, ter, thd, vpa
221650_s_at	MED18	4	1.53018969594265	aci, cmz, fpv, iso.r4
1567457_at	RAC1	4	1.53018932437822	aci, cmz, lfl, 9ra
232001_at	PRKCQ-AS1	4	1.52860949014311	iso, 9ra, pax, thd
237241_at	ECT2	4	1.51643874596974	aci, cmz, fpv, 9ra
232265_at	ATXN7L1	4	1.51227505355305	iso, pax, thd, vpa
235591_at	SSTR1	4	1.50773309902283	iso, mtx, pax, iso.r4
230075_at	RAB39B	4	1.50633011611305	mtx, pax, ter, thd
1569287_at	LINC00458	4	1.49802975524799	iso, lfl, pax, thd
236019_at	RAB12	4	1.49510044702502	iso, lfl, 9ra, iso.r4
242042_s_at	HAGLR	4	1.48872677482324	aci, iso, 9ra, iso.r4
209355_s_at	PLPP3	4	1.48465744710037	mtx, pax, thd, vpa
230265_at	230265_at	4	1.47522603916392	aci, cmz, fpv, iso.r4
219983_at	PLAAT1	4	1.46726812345188	ent, lfl, tsa, vpa
220431_at	TMPRSS11E	4	1.46472785967904	ent, tsa, vpa, iso.r4
217371_s_at	IL15	4	1.45352505280588	iso, mtx, pax, thd
225762_x_at	RNA45SN5	4	1.44206032654688	aci, cmz, fpv, iso.r4
214336_s_at	COPA	4	1.44204866227743	aci, cmz, fpv, iso.r4
202843_at	DNAJB9	4	1.44005759201592	iso, lfl, lth, ter
205921_s_at	SLC6A6	4	1.43677313067469	aci, cmz, fpv, iso.r4
AFFX-HUMRGE/M10098_5_at	AFFX-HUMRGE/M10098_5_at	4	1.43574511872242	aci, cmz, fpv, iso.r4
202341_s_at	TRIM2	4	1.43573709439316	iso, 9ra, vpa, iso.r4
225381_at	MIR100HG	4	1.43341080761654	ent, tsa, vpa, thd.r3
205304_s_at	KCNJ8	4	1.42060732277234	iso, lfl, 9ra, iso.r4
205899_at	CCNA1	4	1.41546958566426	ent, lfl, ter, vpa
202342_s_at	TRIM2	4	1.41517541078993	aci, iso, 9ra, vpa
237813_at	PCBP2	4	1.40810552138255	lfl, mtx, ter, vpa
237384_x_at	KCTD16	4	1.39129140338263	iso, 9ra, thd, vpa
211162_x_at	SCD	4	1.38780951825647	aci, ato, cmz, iso.r4
228966_at	PANK2	4	1.38360580089418	aci, lfl, 9ra, ter
218538_s_at	MRS2	4	1.38305383934245	aci, iso, 9ra, iso.r4
228461_at	SH3RF3	4	1.36819898573644	mtx, pax, thd, iso.r4
219702_at	PLAC1	4	1.35866874822188	ent, thd, tsa, vpa
212230_at	PLPP3	4	1.35505356463445	mtx, pax, thd, vpa
206737_at	WNT11	4	1.35296721474202	aci, iso, 9ra, iso.r4
239344_at	LOC102724859	4	1.35190247288407	ent, lth, mem, iso.r4
200796_s_at	MCL1	4	1.35069638055393	aci, cmz, fpv, iso.r4
208583_x_at	H2AC14	4	1.34608646624896	aci, cmz, fpv, mtx
221563_at	DUSP10	4	1.34516506520636	iso, lfl, 9ra, ter
216989_at	SPAM1	4	1.34082552408698	lfl, ter, thd, vpa
243786_at	ZDHHC20	4	1.3390456542918	aci, cmz, fpv, iso.r4
214542_x_at	H2AC13	4	1.33823908280303	aci, cmz, fpv, mtx
214971_s_at	ST6GAL1	4	1.33642840732813	aci, cmz, fpv, iso.r4
224498_x_at	AXIN2	4	1.33540391390698	aci, cmz, fpv, iso.r4
207754_at	RASSF8	4	1.328189559149	aci, cmz, fpv, iso
1564494_s_at	P4HB	4	1.3281370873426	aci, cmz, fpv, iso.r4
226388_at	TCEA3	4	1.32770926746606	iso, mtx, 9ra, iso.r4
230413_s_at	230413_s_at	4	1.32676072690674	aci, cmz, fpv, iso.r4
219476_at	C1orf116	4	1.32302486277551	ato, iso, mtx, vpa
213519_s_at	LAMA2	4	1.31854873512236	ent, thd, tsa, vpa
232751_at	RBBP9	4	1.31458205439244	aci, cmz, fpv, iso.r4
AFFX-HUMRGE/M10098_M_at	AFFX-HUMRGE/M10098_M_at	4	1.31315905870362	aci, cmz, fpv, iso.r4
1552914_a_at	CD276	4	1.31305478272866	aci, cmz, fpv, iso.r4
1555436_a_at	AFF4	4	1.30732527504419	mem, mtx, tsa, vpa
219513_s_at	SH2D3A	4	1.30405842832882	iso, pax, thd, vpa
205020_s_at	ARL4A	4	1.30247158936461	iso, lfl, thd, iso.r4
231517_at	ZYG11A	4	1.29991655148616	ent, lfl, tsa, vpa
227487_s_at	SERPINE2	4	1.29770953319096	aci, cmz, ent, fpv
238722_x_at	NAPEPLD	4	1.29617127128219	iso, mtx, tsa, vpa
230935_at	HAGLROS	4	1.29489669785405	aci, iso, 9ra, iso.r4
228706_s_at	CLDN23	4	1.29007696685747	iso, pax, thd, vpa
226985_at	FGD5	4	1.28873254564898	ent, ter, thd, tsa
223577_x_at	223577_x_at	4	1.28539442576959	aci, cmz, lth, mem
1552742_at	KCNH8	4	1.28503680928601	aci, iso, lfl, 9ra
229896_at	GTF2I-AS1	4	1.28087236982748	aci, cmz, mem, tsa
228726_at	SERPINB1	4	1.27968885835521	ent, lth, mem, tsa
227817_at	PRKCB	4	1.2786295630623	ent, lfl, tsa, vpa
235354_s_at	RSRC1	4	1.27667868053396	ent, iso, lfl, vpa
227070_at	GLT8D2	4	1.26866295027354	ent, lfl, mtx, tsa
223196_s_at	SESN2	4	1.26133284656018	lfl, ter, thd, vpa
203908_at	SLC4A4	4	1.26004820326406	mtx, thd, tsa, vpa
1569857_s_at	TPP2	4	1.25987779325563	aci, cmz, fpv, iso.r4
238576_at	MOCOS	4	1.2581958082755	mtx, pax, thd, vpa
1557411_s_at	SLC25A43	4	1.25662568102865	ent, lfl, ter, tsa
235611_at	SREK1	4	1.25464040485593	ent, iso, vpa, iso.r4
231954_at	MIR4453HG	4	1.24230100392742	aci, cmz, lfl, iso.r4
242871_at	PAQR5	4	1.24037091266167	ent, iso, 9ra, pax
233819_s_at	LTN1	4	1.23918681846821	mem, mtx, tsa, vpa
238977_at	MCM6	4	1.23667954689191	iso, tsa, vpa, iso.r4
229390_at	CALHM6	4	1.22787322605849	ent, lfl, mtx, tsa
238651_at	238651_at	4	1.22770657064035	lfl, lth, mem, iso.r4
217420_s_at	POLR2A	4	1.22574741013179	aci, cmz, fpv, iso.r4
209566_at	INSIG2	4	1.22495936977038	iso, 9ra, thd, vpa
210935_s_at	WDR1	4	1.22317332059935	aci, cmz, fpv, iso.r4
221440_s_at	RBBP9	4	1.22238653415752	aci, cmz, fpv, iso.r4
207798_s_at	ATXN2L	4	1.22231332495925	mtx, pax, thd, vpa
214290_s_at	214290_s_at	4	1.22065066443164	aci, cmz, fpv, iso.r4
1569484_s_at	MDN1	4	1.22007790385724	lfl, mtx, ter, iso.r4
213986_s_at	TMEM259	4	1.21843458673075	aci, cmz, fpv, iso.r4
210174_at	NR5A2	4	1.21491478884724	iso, mtx, 9ra, vpa
229134_at	VANGL1	4	1.20704630971005	iso, lfl, thd, vpa
1554830_a_at	STEAP3	4	1.20596389760264	iso, thd, vpa, iso.r4
203964_at	NMI	4	1.20491274796944	lfl, lth, mem, tsa
1567219_at	1567219_at	4	1.20324617938352	aci, ent, 9ra, vis
238649_at	PITPNC1	4	1.20174635944982	iso, lfl, lth, ter
235668_at	PRDM1	4	1.20024558914122	aci, iso, 9ra, iso.r4
208018_s_at	HCK	4	1.19647997646554	ent, mtx, tsa, vpa
208223_s_at	ACVR1B	4	1.19417004860547	aci, cmz, fpv, iso.r4
228645_at	SNHG9	4	1.1934878000849	aci, cmz, fpv, mem
1566603_s_at	RPUSD3	4	1.18791645871473	aci, lfl, pax, vpa
1565436_s_at	KMT2A	4	1.18703774126888	cmz, mtx, vpa, thd.r3
1558214_s_at	CTNNA1	4	1.18061537726963	aci, cmz, fpv, iso.r4
1554922_at	ZNF678	4	1.17495010371655	aci, cmz, fpv, tsa
AFFX-r2-Ec-bioB-3_at	AFFX-r2-Ec-bioB-3_at	4	1.17028666284917	mtx, pax, thd, vpa
220220_at	LRRC37A4P	4	1.16770954660797	aci, cmz, fpv, vpa
242839_at	242839_at	4	1.16761388673573	iso, lfl, 9ra, thd
223888_s_at	LARS1	4	1.1674453218806	cmz, fpv, mem, vpa
205544_s_at	CR2	4	1.16447564963837	ent, iso, 9ra, tsa
215092_s_at	NFAT5	4	1.16266378825958	aci, mtx, vpa, iso.r4
227376_at	GLI3	4	1.16197509867843	aci, iso, mtx, 9ra
244661_at	SOAT1	4	1.16020968179879	iso, lfl, mem, thd
215581_s_at	MCM3AP	4	1.15768710682111	aci, cmz, fpv, iso.r4
233827_s_at	SUPT16H	4	1.15692766244262	aci, cmz, fpv, thd.r3
206536_s_at	XIAP	4	1.15497552096544	aci, cmz, fpv, iso.r4
227626_at	PAQR8	4	1.15430945064601	iso, lfl, 9ra, iso.r4
209006_s_at	RSRP1	4	1.15168105539924	aci, cmz, fpv, 9ra
233767_at	HHLA1	4	1.13211945572203	iso, lfl, thd, vpa
207223_s_at	PTBP3	4	1.12728669331462	aci, cmz, fpv, iso.r4
236219_at	SLC35G1	4	1.12543550808505	aci, iso, lfl, iso.r4
213546_at	DKFZP586I1420	4	1.11754457191606	lth, tsa, vpa, iso.r4
212574_x_at	TMEM259	4	1.11664652396904	aci, cmz, fpv, iso.r4
229302_at	TMEM178A	4	1.11639486680755	lfl, lth, mem, ter
229099_at	UQCC3	4	1.11528861305398	lth, mem, mtx, pax
204778_x_at	HOXB7	4	1.11481615292625	ent, lth, mem, tsa
217790_s_at	SSR3	4	1.10572912457433	aci, cmz, fpv, iso.r4
241720_at	ZNF326	4	1.09584163116064	iso, thd, vpa, iso.r4
210753_s_at	EPHB1	4	1.0839714154317	ent, iso, tsa, vpa
206917_at	GNA13	4	1.0672571291806	ent, lth, 9ra, vis
239823_at	239823_at	4	1.05321778967558	ter, tsa, thd.r3, iso.r4
202549_at	VAPB	4	1.05149346028189	ent, mem, mtx, tsa
1554321_a_at	NFS1	4	1.04975817703969	aci, cmz, fpv, iso.r4
1557296_at	FLJ12825	3	2.59135362122613	aci, iso, 9ra
234331_s_at	LRATD1	3	2.45074395149166	iso, 9ra, iso.r4
206387_at	CDX2	3	2.22300372869592	iso, lfl, ter
224165_s_at	IQCH	3	2.18319157779797	iso, thd, vpa
235216_at	ESCO1	3	2.10862966287113	mtx, vpa, thd.r3
209930_s_at	NFE2	3	2.09939050158743	iso, lfl, ter
213496_at	PLPPR4	3	2.01105801899554	iso, lfl, ter
222953_at	GPR83	3	2.00179911601356	iso, 9ra, iso.r4
224559_at	MALAT1	3	1.99366479810068	9ra, phe, vis
224657_at	ERRFI1	3	1.98746159599744	iso, lfl, 9ra
210560_at	GBX2	3	1.97733743635541	aci, lfl, iso.r4
241902_at	MKX	3	1.97383618369041	lth, ter, iso.r4
243666_at	243666_at	3	1.96932018629068	aci, iso, 9ra
244745_at	RERG	3	1.93099708482712	aci, iso, 9ra
229546_at	LRATD1	3	1.9288099188303	aci, iso, 9ra
244174_at	ERICH2-DT	3	1.91519842543721	ent, lfl, ter
224480_s_at	GPAT3	3	1.90756038440141	iso, ter, iso.r4
206119_at	BHMT	3	1.89957464030561	ent, lfl, vpa
210169_at	SEC14L5	3	1.8722859420894	aci, iso, 9ra
238714_at	238714_at	3	1.87217585027056	lfl, 9ra, iso.r4
226275_at	MXD1	3	1.83081862483948	lfl, mtx, ter
232238_at	ASPM	3	1.8224655356086	iso, mtx, thd.r3
228562_at	ZBTB10	3	1.79736654754026	iso, lfl, thd
217605_at	USP27X	3	1.77900164286822	aci, iso, 9ra
207826_s_at	ID3	3	1.76728289257201	iso, lfl, vpa
217561_at	CALCA	3	1.75877960768965	ter, thd, iso.r4
240139_at	240139_at	3	1.74255650004906	lfl, ter, iso.r4
210512_s_at	VEGFA	3	1.74162894344625	lfl, pax, ter
231220_at	CELF4	3	1.72326117694139	aci, iso, 9ra
215506_s_at	DIRAS3	3	1.70465479219153	ent, tsa, vpa
214285_at	FABP3	3	1.69161882868448	ato, mtx, iso.r4
207276_at	CDR1	3	1.68802873667353	aci, cmz, fpv
220361_at	IQCH	3	1.6829998494926	iso, thd, vpa
236099_at	236099_at	3	1.68073594760403	mtx, ter, iso.r4
221455_s_at	221455_s_at	3	1.66693163210964	iso, thd, vpa
226694_at	PALM2AKAP2	3	1.65337405394146	aci, iso, 9ra
206471_s_at	PLXNC1	3	1.63092851206189	aci, iso, 9ra
222283_at	ZNF480	3	1.61736222767815	mtx, vpa, thd.r3
209213_at	CBR1	3	1.59706571130554	ent, iso, tsa
202992_at	C7	3	1.57546750767535	aci, iso, 9ra
235534_at	PHLDA3	3	1.5740044431477	lfl, 9ra, iso.r4
215632_at	NEUROG2	3	1.55985952070193	aci, iso, 9ra
223405_at	NPL	3	1.559389416179	ent, iso, lfl
241017_at	241017_at	3	1.55925197278998	mtx, ter, iso.r4
204412_s_at	NEFH	3	1.55583828153516	lfl, mtx, iso.r4
231743_at	231743_at	3	1.55455713344344	iso, thd, vpa
235798_at	TMEM170B	3	1.55166619240759	ato, iso, vpa
206683_at	ZNF165	3	1.5478273632305	ter, thd, vpa
226695_at	PRRX1	3	1.5465139963206	lth, mem, mtx
211215_x_at	DIO2	3	1.54138007210311	lth, mem, tsa
1568574_x_at	SPP1	3	1.53593600245758	lfl, ter, iso.r4
231007_at	231007_at	3	1.53458999408758	thd, tsa, vpa
235971_at	TIFA	3	1.52967810811779	ent, tsa, vpa
223703_at	LRMDA	3	1.52816231169195	iso, 9ra, iso.r4
218437_s_at	LZTFL1	3	1.52800984147618	iso, 9ra, vpa
209785_s_at	PLA2G4C	3	1.52295717693006	iso, lfl, thd
229618_at	SNX16	3	1.52256222325127	lth, mem, iso.r4
219525_at	SLC47A1	3	1.51688408143894	ent, lfl, tsa
1552736_a_at	NETO1	3	1.5114129827399	pax, ter, thd
203269_at	NSMAF	3	1.50611794226882	iso, 9ra, iso.r4
231969_at	STOX2	3	1.50442023157571	lfl, ter, iso.r4
214040_s_at	GSN	3	1.4990989409161	aci, fpv, iso.r4
229095_s_at	229095_s_at	3	1.49719239020866	ent, mtx, ter
228262_at	MAP7D2	3	1.49700172714362	ter, thd, iso.r4
240987_at	240987_at	3	1.49496464440983	aci, lfl, 9ra
227892_at	PRKAA2	3	1.48795281018641	iso, tsa, vpa
1556499_s_at	COL1A1	3	1.48366875355523	iso, lfl, iso.r4
222449_at	PMEPA1	3	1.48314435736728	iso, lfl, 9ra
230300_at	PSMA5	3	1.47715104760461	mtx, tsa, vpa
217494_s_at	PTENP1	3	1.46883073341599	aci, cmz, 9ra
232687_at	GPRIN3	3	1.46873101853012	ent, iso, 9ra
208940_at	SEPHS1	3	1.4672639458019	iso, lfl, vpa
208939_at	SEPHS1	3	1.46308646398322	iso, lfl, vpa
226103_at	NEXN	3	1.46265768632606	lfl, mtx, ter
1557267_s_at	GEN1	3	1.45888909062646	lth, mem, tsa
231869_at	KIAA1586	3	1.45656926670543	iso, thd, vpa
1554036_at	ZBTB24	3	1.44678935567536	mtx, 9ra, ter
1559391_s_at	1559391_s_at	3	1.44243477072844	lfl, 9ra, iso.r4
214632_at	NRP2	3	1.43986768617645	ent, iso, iso.r4
234605_at	CDC14B	3	1.43948734184234	lfl, 9ra, iso.r4
227136_s_at	CACUL1	3	1.43812021591103	aci, cmz, iso.r4
216246_at	216246_at	3	1.43050971301011	aci, cmz, 9ra
1559471_s_at	D21S2088E	3	1.42936418448211	iso, 9ra, iso.r4
204909_at	DDX6	3	1.42199618424959	mtx, vpa, thd.r3
206999_at	IL12RB2	3	1.41955340204034	ent, mtx, tsa
232149_s_at	NSMAF	3	1.41079520514156	iso, 9ra, iso.r4
1552696_at	NIPA1	3	1.40954976712123	iso, lfl, 9ra
217677_at	PLEKHA2	3	1.40496115446602	aci, iso, 9ra
1564083_at	LINC01844	3	1.40485443281907	ato, iso, lfl
241897_at	241897_at	3	1.40478841823472	lfl, 9ra, iso.r4
216967_at	GAP43	3	1.40392414941811	aci, ter, iso.r4
225056_at	SIPA1L2	3	1.39906789302444	lfl, pax, ter
216222_s_at	MYO10	3	1.39848432651349	iso, pax, thd
231252_at	KANSL1L	3	1.39847110241599	lth, mem, tsa
235761_at	TPST2	3	1.39061972231566	ent, iso, ter
225133_at	KLF3	3	1.39024810750904	iso, lfl, thd
230400_s_at	PKN2	3	1.38876751486759	aci, cmz, fpv
221107_at	CHRNA9	3	1.38792768626202	lfl, ter, iso.r4
214786_at	MAP3K1	3	1.38765901302537	lfl, 9ra, pax
244844_at	244844_at	3	1.38472247249086	aci, iso, iso.r4
230569_at	CFAP97	3	1.38460476973683	iso, vpa, iso.r4
243071_at	CIP2A	3	1.38107460338192	lth, mem, tsa
219958_at	TMEM74B	3	1.37652191669206	iso, pax, thd
1557810_at	1557810_at	3	1.37616545453699	lfl, 9ra, ter
232749_at	232749_at	3	1.37475634381149	iso, lfl, 9ra
211089_s_at	NEK3	3	1.37329751259353	iso, lfl, lth
232242_at	PTPRG-AS1	3	1.37325694859941	iso, lfl, vpa
220108_at	GNA14	3	1.3711318599265	lfl, pax, thd.r3
220608_s_at	ZNF770	3	1.37073537737763	aci, cmz, fpv
229399_at	CCDC186	3	1.36930422976144	iso, mtx, thd.r3
232796_at	232796_at	3	1.36694636691184	lfl, 9ra, iso.r4
212226_s_at	PLPP3	3	1.36248696407153	pax, thd, vpa
218368_s_at	TNFRSF12A	3	1.35800109674925	iso, ter, iso.r4
214962_s_at	NUP160	3	1.35775820352446	aci, cmz, fpv
1555370_a_at	CAMTA1	3	1.35710794212579	ent, lfl, ter
237107_at	PRKRA	3	1.35079048391709	aci, lfl, iso.r4
222695_s_at	AXIN2	3	1.35024884881421	aci, cmz, iso.r4
221905_at	CYLD	3	1.34349986450801	iso, mtx, vpa
230048_at	IFRD1	3	1.34340226388224	lfl, pax, ter
212384_at	212384_at	3	1.34319614481719	lfl, mtx, vpa
217878_s_at	CDC27	3	1.34206010749035	mtx, vpa, thd.r3
1552965_a_at	B3GNT7	3	1.34070836798096	iso, thd, vpa
241717_at	MOBP	3	1.3393654932555	thd, tsa, vpa
203873_at	SMARCA1	3	1.33747742297706	aci, cmz, fpv
228634_s_at	YBX3	3	1.33313058383299	aci, cmz, iso.r4
205251_at	PER2	3	1.33009319855691	lfl, ter, vpa
211017_s_at	NF2	3	1.32797729154678	cmz, fpv, iso.r4
232636_at	SLITRK4	3	1.32731543838736	iso, tsa, vpa
1562497_at	1562497_at	3	1.32381527435108	lth, mem, ter
227732_at	ATXN7L1	3	1.32352909818884	aci, iso, iso.r4
242517_at	KISS1R	3	1.32022506401678	ent, vpa, iso.r4
238600_at	JAKMIP1	3	1.3172707971311	ent, iso, pax
1559057_at	1559057_at	3	1.31615670183318	lfl, lth, mem
204672_s_at	ANKRD6	3	1.31429145569522	lfl, tsa, vpa
210282_at	ZMYM2	3	1.31343878352533	iso, vpa, iso.r4
1560224_at	1560224_at	3	1.31102739835118	aci, cmz, fpv
207596_at	207596_at	3	1.30940558560433	aci, cmz, iso
228479_at	SOAT1	3	1.30867166216946	iso, lfl, ter
234341_x_at	NEK2-DT	3	1.30549105724778	iso, thd, vpa
244187_at	244187_at	3	1.30329307524387	aci, cmz, fpv
213167_s_at	SLC5A3	3	1.30251614405769	ent, iso, vpa
218974_at	SOBP	3	1.30008511058108	lfl, ter, vpa
208941_s_at	SEPHS1	3	1.29959158760831	iso, lfl, vpa
213236_at	SASH1	3	1.29943950267779	iso, lfl, thd
244071_at	FBLL1	3	1.29861066563054	pax, ter, thd
214954_at	SUSD5	3	1.29845828816112	aci, mtx, vpa
242310_at	242310_at	3	1.29838427262662	iso, lth, mem
243964_at	243964_at	3	1.29276809385919	aci, lfl, iso.r4
220234_at	CA8	3	1.28870111496715	iso, mtx, ter
201461_s_at	MAPKAPK2	3	1.28602911172165	aci, 9ra, iso.r4
227612_at	ELAVL3	3	1.28520849923132	lth, mem, vpa
241036_at	241036_at	3	1.28430873596783	lfl, vpa, iso.r4
222968_at	SNHG32	3	1.28343592485867	aci, 9ra, ter
230630_at	AK4	3	1.28288742835285	iso, lfl, vpa
206400_at	206400_at	3	1.2804451548703	ent, mtx, iso.r4
239282_at	CEP83	3	1.2802934638037	iso, ter, iso.r4
1569022_a_at	PIK3C2A	3	1.27709881201571	aci, cmz, fpv
207643_s_at	TNFRSF1A	3	1.27520973509814	iso, lfl, vpa
241733_at	C18orf54	3	1.27444141167239	aci, cmz, fpv
1553698_a_at	CCSAP	3	1.27441397637987	aci, cmz, iso.r4
231235_at	NKTR	3	1.27406250811328	iso, lth, mem
208899_x_at	ATP6V1D	3	1.27356726920171	iso, 9ra, iso.r4
236550_s_at	ZNF311	3	1.27307484325689	mtx, ter, vpa
235299_at	SLC41A2	3	1.27245031946856	iso, lfl, iso.r4
230618_s_at	230618_s_at	3	1.27191376975127	aci, cmz, fpv
203791_at	DMXL1	3	1.27136607771181	9ra, vpa, iso.r4
228986_at	OSBPL8	3	1.27037689380256	iso, mtx, thd.r3
233472_at	TCP11L1	3	1.26831213115785	aci, cmz, vis
219877_at	ZMAT4	3	1.26747742865776	lfl, 9ra, iso.r4
235653_s_at	THAP6	3	1.26613689297674	iso, lfl, tsa
215303_at	DCLK1	3	1.26563289741384	mtx, pax, thd
31874_at	GAS2L1	3	1.26412996177081	iso, ter, vpa
1566764_at	MACC1	3	1.26346642427582	mtx, 9ra, vpa
238178_at	238178_at	3	1.26232989217906	lfl, lth, thd
227069_at	CUX1	3	1.26185803459811	lfl, 9ra, thd
1562904_s_at	FAM86B3P	3	1.26094566539805	iso, pax, thd
221276_s_at	SYNC	3	1.26031920437594	aci, cmz, fpv
219927_at	FCF1	3	1.25794619934758	aci, cmz, fpv
202664_at	WIPF1	3	1.25768824325526	ent, lth, tsa
227478_at	SETBP1	3	1.25379502334906	iso, thd, vpa
223608_at	EFCAB2	3	1.25300542183904	iso, lfl, mtx
210807_s_at	SLC16A7	3	1.25279193466072	iso, thd, tsa
209087_x_at	MCAM	3	1.24942501046348	ter, thd, iso.r4
224784_at	MLLT6	3	1.24843058647236	iso, lfl, vpa
215531_s_at	GABRA5	3	1.24613779724134	lfl, ter, iso.r4
207993_s_at	CHP1	3	1.24548486781372	aci, cmz, iso.r4
205678_at	AP3B2	3	1.24443983666039	iso, thd, vpa
239233_at	CCDC88A	3	1.24119830676355	aci, fpv, iso.r4
209301_at	CA2	3	1.23871666040514	ent, lfl, thd
233924_s_at	EXOC6	3	1.23842053309297	lfl, mtx, 9ra
227180_at	ELOVL7	3	1.23722274586969	iso, ter, iso.r4
204041_at	MAOB	3	1.23712361308551	ent, tsa, vpa
214321_at	CCN3	3	1.23618831887547	ent, mtx, vpa
229414_at	PITPNC1	3	1.23308103072396	iso, lfl, ter
204782_at	MLF1	3	1.22904873069531	ent, lfl, ter
211340_s_at	MCAM	3	1.22846218546319	ter, thd, iso.r4
1558747_at	SMCHD1	3	1.22793405644688	iso, mem, thd
217687_at	ADCY2	3	1.22792363447965	iso, lfl, thd
229116_at	CNKSR2	3	1.22768088554795	lfl, thd, vpa
225142_at	KDM7A	3	1.22743810642279	iso, pax, ter
221615_at	221615_at	3	1.22700339320312	aci, 9ra, vis
212056_at	GSE1	3	1.22613597578736	mtx, thd, vpa
232137_at	ZNF616	3	1.22548965862986	lfl, mtx, vpa
215170_s_at	CEP152	3	1.22525383347009	iso, 9ra, iso.r4
236387_at	CCNT2-AS1	3	1.22254972592362	lth, mem, mtx
226177_at	GLTP	3	1.2221167407207	lfl, ter, thd
238025_at	MLKL	3	1.22131307989756	ent, lfl, iso.r4
1555573_at	CFAP46	3	1.22063440620929	lfl, mtx, vpa
229081_at	SLC25A13	3	1.21742228090595	aci, iso, 9ra
230469_at	RTKN2	3	1.21726573376284	ent, iso, mtx
213655_at	213655_at	3	1.21634235742163	aci, cmz, fpv
242352_at	NIPBL	3	1.21026697227155	iso, mtx, thd.r3
228542_at	MRS2	3	1.20763501270146	iso, 9ra, iso.r4
239552_at	VWDE	3	1.20735510696486	lth, mem, iso.r4
241080_at	241080_at	3	1.19788515949867	iso, mtx, vpa
235949_at	TTC26	3	1.19655859176645	aci, 9ra, iso.r4
222942_s_at	TIAM2	3	1.19608597865835	iso, tsa, vpa
242052_at	242052_at	3	1.19205462414741	lth, tsa, iso.r4
205042_at	GNE	3	1.19182616709636	ato, ent, vpa
242629_at	RAB3B	3	1.19110337339941	lth, mem, tsa
211401_s_at	FGFR2	3	1.19059126546785	pax, thd, vpa
230332_at	ZCCHC7	3	1.19038136191666	fpv, tsa, iso.r4
222873_s_at	EHMT1	3	1.18558816631272	aci, cmz, fpv
49111_at	ARRB1	3	1.18345818304936	iso, thd, vpa
226269_at	GDAP1	3	1.18316600698459	lfl, pax, ter
217553_at	STEAP1B	3	1.18147557652784	ent, lfl, vpa
204999_s_at	ATF5	3	1.18128789049795	lfl, 9ra, vpa
215111_s_at	TSC22D1	3	1.17994203279031	iso, lfl, ter
227571_at	LOC105371763	3	1.17466325517084	lfl, lth, mem
235607_at	HNRNPD-DT	3	1.17460214562311	lfl, ter, iso.r4
216468_s_at	ZNF682	3	1.1735634907043	ent, iso, mtx
213116_at	NEK3	3	1.16817472328899	iso, lfl, ter
1556619_at	SHISA9	3	1.16749227383408	iso, thd, vpa
227386_s_at	TMEM200B	3	1.16742484517929	ent, lfl, ter
203821_at	HBEGF	3	1.16521676137059	ter, thd, vpa
43511_s_at	ARRB1	3	1.16488119809687	iso, thd, vpa
226724_s_at	PSPC1	3	1.16412510672822	aci, cmz, lfl
207959_s_at	DNAH9	3	1.16073767170449	lth, mem, mtx
219569_s_at	SLC35G2	3	1.15978335976674	lth, mem, ter
219310_at	SYNDIG1	3	1.15764927162308	lfl, ter, vpa
1559214_at	FBXO22	3	1.15723360398144	lth, mem, 9ra
229787_s_at	OGT	3	1.15676116796676	aci, cmz, fpv
1553157_at	LHX4	3	1.15566914956721	lfl, 9ra, iso.r4
213409_s_at	213409_s_at	3	1.15417390090136	aci, lfl, ter
215357_s_at	POLDIP3	3	1.15245090722701	aci, cmz, fpv
1553106_at	C5orf24	3	1.1524127934222	lfl, vpa, thd.r3
235765_at	TLE4	3	1.15139206441221	iso, lfl, mem
214534_at	H1-5	3	1.14948859833753	aci, cmz, fpv
222740_at	ATAD2	3	1.14887870282004	iso, lfl, iso.r4
215001_s_at	GLUL	3	1.14544467772804	iso, lfl, 9ra
205771_s_at	AKAP7	3	1.14454042038576	ent, lfl, tsa
1565823_at	SEPTIN7	3	1.14116460377887	aci, cmz, iso
210021_s_at	CCNO	3	1.139128424724	iso, 9ra, iso.r4
225415_at	DTX3L	3	1.13757321967442	lth, ter, thd.r3
237218_at	237218_at	3	1.13676885256737	lfl, 9ra, iso.r4
1557227_s_at	TPR	3	1.13603423399365	cmz, iso, mtx
215029_at	AKIRIN1	3	1.13144824995074	lfl, pax, thd
238474_at	NUP43	3	1.12662257263789	aci, cmz, fpv
228182_at	ADCY5	3	1.12582600897161	mtx, pax, thd
238632_at	LINC02562	3	1.12575704055336	ter, vpa, iso.r4
235603_at	HNRNPU	3	1.12530447644393	iso, vpa, iso.r4
222663_at	RIOK2	3	1.12394446911494	iso, mtx, vpa
242265_at	BRD8	3	1.11975363897222	aci, lfl, 9ra
213373_s_at	CASP8	3	1.11960848263834	ent, thd, tsa
1555886_at	PDSS2	3	1.11864932740806	lth, mtx, ter
217280_x_at	GABRA5	3	1.11508610960699	lfl, ter, iso.r4
209989_at	ZNF268	3	1.11453251043296	ent, iso, vpa
237746_at	237746_at	3	1.11236569704976	aci, cmz, fpv
1553749_at	FAM76B	3	1.11025022393874	aci, cmz, 9ra
241386_at	LOC100506691	3	1.10904136079753	ent, mtx, vpa
219672_at	AHSP	3	1.10842766925762	cmz, pax, thd
206678_at	GABRA1	3	1.10831515890317	tsa, vpa, thd.r3
206440_at	LIN7A	3	1.10724149110998	lth, mem, thd.r3
228477_at	ARGLU1	3	1.10502101495439	aci, cmz, mem
205461_at	RAB35	3	1.10383582966683	aci, cmz, iso.r4
216985_s_at	STX3	3	1.10104277722452	cmz, fpv, iso.r4
207887_s_at	CALCR	3	1.10002886628485	iso, thd, vpa
216855_s_at	HNRNPU	3	1.09956960260127	aci, cmz, fpv
222881_at	HPSE	3	1.09839104733855	ent, ter, thd
240449_at	ZNF341	3	1.09720073914811	mtx, vpa, iso.r4
238205_at	DCAF12L1	3	1.09513020894445	ent, tsa, vpa
229281_at	NPAS3	3	1.09466323695418	iso, lfl, ter
215921_at	215921_at	3	1.09383493372629	lfl, mtx, vpa
206566_at	SLC7A1	3	1.09372343789531	fpv, mtx, iso.r4
222173_s_at	TBC1D2	3	1.091742754362	lfl, thd, vpa
239447_at	TRA2B	3	1.09074212125635	iso, tsa, vpa
230720_at	RNF182	3	1.08875690644295	ent, vpa, iso.r4
220104_at	ZC3HAV1	3	1.08560459123174	aci, iso, 9ra
38037_at	HBEGF	3	1.08415275857048	ter, thd, vpa
241385_at	LARP7	3	1.08236143260824	ent, lth, mem
238427_at	GRPEL2	3	1.07929540697583	fpv, 9ra, pax
222317_at	PDE3B	3	1.07768575224637	aci, ent, iso.r4
225399_at	TSEN15	3	1.07577877155076	mtx, pax, thd
233421_s_at	NUP133	3	1.07527430378811	aci, cmz, fpv
228739_at	CYS1	3	1.07382844427596	ent, iso, 9ra
221871_s_at	TFG	3	1.07284462897518	aci, cmz, lfl
1562836_at	DDX6	3	1.07243568545735	mtx, pax, vpa
214833_at	TMEM63A	3	1.07240552609048	iso, mtx, vpa
215188_at	STK24	3	1.06972329208259	lfl, mtx, vpa
219987_at	ERVMER34-1	3	1.06913222967081	ent, iso, thd
214190_x_at	GGA2	3	1.06885045181421	aci, fpv, iso.r4
212142_at	MCM4	3	1.06859784655146	aci, cmz, fpv
223958_s_at	DNAL1	3	1.06780431535919	aci, cmz, iso.r4
229050_s_at	SNHG7	3	1.06758485971939	lfl, ter, vpa
207927_at	HTR7	3	1.06663961360584	iso, mtx, vpa
1558922_at	1558922_at	3	1.06363576475575	iso, mem, thd
238848_at	OTUD4	3	1.05728890215669	aci, cmz, fpv
228480_at	VAPA	3	1.05599162420616	iso, lfl, vpa
1553322_s_at	TEAD1	3	1.05393689301261	cmz, mem, tsa
227917_at	LOC100506990	3	1.04138455629603	ent, iso, tsa
216563_at	ANKRD12	3	1.03838688833817	iso, lth, mem
236696_at	U2SURP	3	1.03097494695081	cmz, fpv, iso
226587_at	PWAR6	3	1.0126074857766	lth, mem, tsa
221958_s_at	WLS	2	3.88301738125975	lfl, ter
228950_s_at	WLS	2	3.84368928681524	lfl, ter
204745_x_at	MT1G	2	3.07445557592035	lfl, ter
223962_at	TTC29	2	3.05470846283395	lfl, ter
206461_x_at	MT1H	2	3.04811381212591	lfl, ter
212185_x_at	MT2A	2	2.9944037368085	lfl, ter
211456_x_at	MT1HL1	2	2.84218271900003	lfl, ter
232889_at	232889_at	2	2.7497001171002	lfl, iso.r4
232010_at	FSTL5	2	2.6796267672959	thd, thd.r3
213629_x_at	MT1F	2	2.5817125603802	lfl, ter
1558305_at	GIGYF2	2	2.50239328343372	lfl, ter
217165_x_at	MT1F	2	2.47123896390836	lfl, ter
205741_s_at	DTNA	2	2.46122506564425	lfl, ter
217322_x_at	217322_x_at	2	2.2371399625662	aci, iso.r4
206601_s_at	206601_s_at	2	2.22680690265788	iso, 9ra
217523_at	CD44	2	2.22158265435726	lth, ter
1565034_s_at	AFF3	2	2.19903910003961	iso, 9ra
211947_s_at	PRRC2C	2	2.13203931045123	mtx, vpa
219142_at	RASL11B	2	2.10423826030843	lfl, ter
222867_s_at	MED31	2	2.08567535315871	lfl, ter
230229_at	DLG1	2	2.07223849587439	iso, lfl
214829_at	AASS	2	2.0382961788132	lfl, iso.r4
232914_s_at	SYTL2	2	2.02694976118629	lfl, iso.r4
226989_at	RGMB	2	2.00878536587067	iso, lfl
243674_at	LOC102723678	2	1.99830499995462	iso, 9ra
238825_at	GCNA	2	1.98239378620137	lfl, ter
207876_s_at	FLNC	2	1.9793265667094	ter, iso.r4
201236_s_at	BTG2	2	1.9655999268193	lfl, iso.r4
207424_at	MYF5	2	1.96064253439701	tsa, vpa
223529_at	SYT4	2	1.94173563971649	lfl, ter
222161_at	NAALAD2	2	1.91808015368579	iso, vpa
210091_s_at	DTNA	2	1.91333911598539	lfl, ter
232629_at	PROK2	2	1.90700156817125	lfl, ter
214004_s_at	VGLL4	2	1.9069958169932	lfl, ter
234085_at	CCDC169	2	1.90073178032458	lfl, ter
1554743_x_at	PMS1	2	1.8942608191395	lfl, ter
238966_at	CELF4	2	1.88576691296237	iso, 9ra
220102_at	FOXL2	2	1.87984103281969	ter, iso.r4
224454_at	ETNK1	2	1.87339197732472	lfl, ter
230387_at	230387_at	2	1.87037792196138	iso, lfl
235960_at	FXR1	2	1.86445970085842	iso, lfl
210611_s_at	DTNA	2	1.8615209026706	lfl, ter
229481_at	NKD1	2	1.85092887991686	lfl, pax
206238_s_at	YAF2	2	1.85025054777838	lfl, ter
213089_at	213089_at	2	1.8474122109573	lfl, iso.r4
217602_at	PPIA	2	1.84629388754364	lfl, vpa
235316_at	NAT8L	2	1.8455782223018	lfl, ter
230097_at	GART	2	1.84412958431892	lfl, 9ra
1557915_s_at	GSTO1	2	1.84066886102387	iso, lfl
1556336_at	RBMX	2	1.8335922753799	lfl, 9ra
223501_at	TNFSF13B	2	1.83262974922457	lfl, ter
204871_at	MTERF1	2	1.83031903651018	iso, 9ra
1557352_at	SQLE	2	1.82745793622142	ato, lfl
221654_s_at	USP3	2	1.82729031819054	lfl, ter
202052_s_at	RAI14	2	1.82284748729496	lfl, ter
215707_s_at	PRNP	2	1.81091408143115	ter, iso.r4
222201_s_at	CASP8AP2	2	1.80749266787327	iso, lfl
214058_at	MYCL	2	1.80512169005865	lfl, ter
225558_at	GIT2	2	1.80396671750978	lfl, ter
206674_at	FLT3	2	1.79310241486156	iso, 9ra
1554742_at	PMS1	2	1.79281702663084	lfl, ter
232055_at	SFXN1	2	1.79274365445631	lfl, vpa
227433_at	USF3	2	1.78999601258256	lfl, iso.r4
240463_at	240463_at	2	1.78443472136851	lfl, ter
232852_at	232852_at	2	1.78390386849786	lfl, iso.r4
204314_s_at	CREB1	2	1.76153323271779	iso, lfl
239393_at	239393_at	2	1.76008040781595	iso, lfl
1570552_at	1570552_at	2	1.75797180602564	lfl, mtx
204913_s_at	SOX11	2	1.7430826015571	iso, lfl
229910_at	SHE	2	1.74205568934312	ter, iso.r4
227711_at	GTSF1	2	1.73905984690794	ent, vpa
204347_at	AK4	2	1.7289052859014	iso, lfl
230256_at	RUSC1-AS1	2	1.72004305642118	ato, lfl
222356_at	222356_at	2	1.71211881821946	lfl, ter
203448_s_at	TERF1	2	1.71083702528302	lfl, iso.r4
237440_at	237440_at	2	1.71074549931738	lfl, ter
209105_at	NCOA1	2	1.70139604905442	iso, thd
229552_at	HRK	2	1.69408948392824	ter, vpa
215321_at	RUNDC3B	2	1.68782740882453	lfl, vpa
241905_at	PIK3C2A	2	1.68212172715826	lfl, iso.r4
213286_at	ZFR	2	1.6777985121276	mtx, vpa
235215_at	ERCC4	2	1.67616176744448	aci, lfl
224444_s_at	LINC00467	2	1.67198038402957	lfl, ter
213225_at	PPM1B	2	1.67188182312664	lfl, ter
232033_at	USP37	2	1.66929910234979	iso, lfl
228968_at	ZNF449	2	1.66700885593656	iso, ter
228365_at	CPNE8	2	1.66500114184069	ter, vpa
238441_at	PRKAA2	2	1.65839079365168	iso, vpa
230620_at	USP27X	2	1.65192048891052	iso, 9ra
242774_at	SYNE2	2	1.64953864838402	iso, thd
226898_s_at	SFPQ	2	1.64507743265182	aci, cmz
211478_s_at	DPP4	2	1.64272207310905	tsa, vpa
201470_at	GSTO1	2	1.64259476919766	iso, lfl
239654_at	CHD9	2	1.64152204798261	iso, lfl
211177_s_at	TXNRD2	2	1.63435141899261	lfl, ter
232489_at	TRMT13	2	1.62966113800785	iso, lfl
205578_at	ROR2	2	1.6278696529003	lfl, ter
1560271_at	1560271_at	2	1.62393816291045	iso, iso.r4
232156_at	AP5M1	2	1.62065270300107	iso, vpa
239228_at	239228_at	2	1.61879016224871	lfl, ter
201760_s_at	WSB2	2	1.61365620926726	lfl, vpa
213359_at	HNRNPD	2	1.61339931757168	lfl, iso.r4
243417_at	ZADH2	2	1.6073612256624	iso, 9ra
209988_s_at	ASCL1	2	1.60495564237557	thd, tsa
33148_at	ZFR	2	1.60122973546842	mtx, vpa
216035_x_at	TCF7L2	2	1.59722267423777	iso, thd
1569180_at	1569180_at	2	1.59699224581295	lfl, iso.r4
204235_s_at	GULP1	2	1.5968638260355	lfl, ter
204237_at	GULP1	2	1.59538462748356	lfl, ter
206204_at	GRB14	2	1.59122266857531	lfl, iso.r4
239410_at	239410_at	2	1.58913480722133	iso, lfl
201083_s_at	BCLAF1	2	1.58681127149378	ent, iso
235443_at	CKMT2-AS1	2	1.58543290134298	lfl, iso.r4
214374_s_at	PPFIBP1	2	1.58478513927461	mtx, vpa
1558678_s_at	MALAT1	2	1.58148145411355	mtx, vpa
235864_at	ATP6V1D	2	1.58043311891996	iso, 9ra
225191_at	CIRBP	2	1.57785758620694	lfl, 9ra
210809_s_at	POSTN	2	1.57660640083293	lfl, tsa
237006_at	237006_at	2	1.57424822737447	lfl, iso.r4
235109_at	ZBED3	2	1.57391386655384	lfl, ter
213605_s_at	213605_s_at	2	1.57143251977707	lfl, iso.r4
243529_at	MARS2	2	1.57099566891479	iso, lfl
1563014_at	RPS15	2	1.56736304167402	lfl, ter
224227_s_at	BDP1	2	1.56616791655071	iso, thd.r3
209202_s_at	EXTL3	2	1.56548555397876	iso, 9ra
235645_at	ESCO1	2	1.56349636000328	mtx, vpa
242753_x_at	AP1AR	2	1.56130845096515	ent, tsa
224797_at	ARRDC3	2	1.55721653501291	ter, vpa
219660_s_at	ATP8A2	2	1.55676537942935	ter, vpa
212399_s_at	VGLL4	2	1.55605621663249	lfl, ter
210249_s_at	NCOA1	2	1.55385436068338	iso, thd
208580_x_at	208580_x_at	2	1.55223418111311	lfl, mtx
224451_x_at	ARHGAP9	2	1.55034469785415	lfl, ter
229658_at	BAZ1B	2	1.54971306617001	aci, cmz
214104_at	GPR161	2	1.54935579027037	lfl, ter
236756_at	236756_at	2	1.54673183165317	ent, ter
235009_at	BOD1L1	2	1.54644809505032	iso, mem
1556088_at	RPAIN	2	1.54518893905311	lfl, iso.r4
217875_s_at	PMEPA1	2	1.54441798542169	iso, lfl
242990_at	242990_at	2	1.54290023701576	lfl, iso.r4
209107_x_at	NCOA1	2	1.54233401843845	iso, thd
216037_x_at	TCF7L2	2	1.54232863787699	iso, thd
219012_s_at	EMSY	2	1.53879559946176	lfl, vpa
237187_at	HRK	2	1.53822208140594	ter, vpa
216511_s_at	TCF7L2	2	1.529915027425	iso, thd
223455_at	TCHP	2	1.52774801972139	lfl, ter
205046_at	CENPE	2	1.52656406261098	mtx, iso.r4
221016_s_at	TCF7L1	2	1.52303294072078	lfl, iso.r4
228941_at	ALG10B	2	1.52185688739972	iso, vpa
1563357_at	TNF	2	1.51739577611927	ent, tsa
214463_x_at	214463_x_at	2	1.51720281823494	lfl, mtx
242759_at	242759_at	2	1.51548477660205	lfl, iso.r4
208979_at	NCOA6	2	1.51411781095226	lfl, ter
231439_at	LRATD1	2	1.50999991459875	iso, 9ra
244118_at	GABRA1	2	1.50949082225182	tsa, vpa
212107_s_at	DHX9	2	1.50776298526497	ter, thd.r3
213848_at	DUSP7	2	1.50484763546358	lfl, thd
232528_at	232528_at	2	1.50468313057745	iso, iso.r4
205379_at	CBR3	2	1.5043185153025	iso, thd
225841_at	HENMT1	2	1.50371640289985	ent, tsa
242006_at	LCA5	2	1.50165344133482	iso, ter
210033_s_at	SPAG6	2	1.50071502538311	ent, vpa
213038_at	RNF19B	2	1.4945321367585	lfl, vpa
1555476_at	IREB2	2	1.49282845018398	lfl, 9ra
204301_at	KBTBD11	2	1.49251315240388	lfl, iso.r4
212830_at	MEGF9	2	1.48892235053206	lfl, ter
227909_at	227909_at	2	1.48786699316044	iso, lfl
236606_at	236606_at	2	1.48702610210873	iso, ter
229817_at	ZNF608	2	1.48575502245964	lfl, iso.r4
1555491_a_at	SHFL	2	1.4828379915747	lfl, iso.r4
232352_at	ISL2	2	1.48255536733933	pax, ter
214577_at	MAP1B	2	1.48185683633117	iso, lfl
204394_at	SLC43A1	2	1.48183431039655	thd, vpa
242859_at	242859_at	2	1.48091072520416	lfl, iso.r4
226338_at	PIP4P2	2	1.48007707292386	lfl, ter
212762_s_at	TCF7L2	2	1.47867195649692	iso, thd
227551_at	ABHD17B	2	1.47840980048728	lfl, iso.r4
235023_at	VPS13C	2	1.47423607651309	iso, lfl
208701_at	APLP2	2	1.47369112837135	aci, cmz
226778_at	TDRP	2	1.47279646125437	lfl, ter
215694_at	SPATA5L1	2	1.46929095444348	lfl, 9ra
232336_at	ZSWIM5	2	1.46756838483364	lfl, ter
225390_s_at	KLF13	2	1.46720550697211	iso, lfl
219878_s_at	KLF13	2	1.46565691027233	lfl, ter
229461_x_at	NEGR1	2	1.46449240382245	lfl, vpa
213424_at	KIAA0895	2	1.46427108342925	lfl, vpa
219482_at	SETD4	2	1.461442019473	iso, 9ra
215629_s_at	215629_s_at	2	1.46112866605527	iso, vpa
218536_at	MRS2	2	1.46006156565727	iso, 9ra
1562226_at	VWDE	2	1.45998398383272	9ra, iso.r4
208898_at	ATP6V1D	2	1.45872196359215	iso, 9ra
219424_at	EBI3	2	1.45858640779358	mtx, iso.r4
208484_at	H1-1	2	1.45595688853499	ent, ter
223746_at	STK4	2	1.45593067949099	lfl, iso.r4
1553693_s_at	CBR4	2	1.45520375302837	lfl, vpa
205296_at	RBL1	2	1.45487504999221	iso, lfl
234317_s_at	STOX2	2	1.45470989944188	lfl, iso.r4
230738_at	230738_at	2	1.45325726048075	lfl, iso.r4
1570143_at	1570143_at	2	1.45076498353847	lfl, iso.r4
1558076_at	SLF1	2	1.44409067174247	cmz, fpv
206214_at	PLA2G7	2	1.44215631873398	mtx, vpa
243543_at	243543_at	2	1.44106673917712	ato, 9ra
205794_s_at	NOVA1	2	1.4409926030542	lfl, ter
236698_at	DYNC1I2	2	1.44079450191391	iso, vpa
218362_s_at	DIS3	2	1.44077018432737	iso, vpa
233587_s_at	SIPA1L2	2	1.43910313563847	lfl, ter
216840_s_at	LAMA2	2	1.43829468190927	tsa, vpa
220002_at	KIF26B	2	1.43439038371603	iso, 9ra
226041_at	NAPEPLD	2	1.43434413199338	iso, vpa
226599_at	FHDC1	2	1.43319146402198	iso, 9ra
231970_at	GPATCH2L	2	1.43164770658891	lfl, ter
244455_at	KCNT2	2	1.43047820371692	ent, mtx
210613_s_at	SYNGR1	2	1.43033447256487	ent, lfl
206038_s_at	NR2C2	2	1.42572874733499	lfl, vpa
1558711_at	FAM13A-AS1	2	1.42470487432444	lth, mem
212761_at	TCF7L2	2	1.42386025960961	iso, thd
229072_at	RAB30	2	1.41895621913614	ent, iso
210962_s_at	AKAP9	2	1.41894570278431	ent, iso
235388_at	CHD9	2	1.41855793813237	aci, iso
209023_s_at	STAG2	2	1.4166404995501	ent, iso
218445_at	MACROH2A2	2	1.41448969469106	lfl, ter
1562921_at	EP300-AS1	2	1.4138749124432	ent, lfl
205576_at	SERPIND1	2	1.41362178684445	iso, 9ra
235953_at	ZNF610	2	1.40737897850024	lfl, ter
205068_s_at	ARHGAP26	2	1.40490168848416	iso, 9ra
211019_s_at	LSS	2	1.40442407968051	ato, iso.r4
218724_s_at	TGIF2	2	1.40398210566018	pax, ter
206243_at	TIMP4	2	1.40122026935938	iso, lfl
221865_at	TMEM268	2	1.40040063886152	ter, vpa
206864_s_at	HRK	2	1.40019793542529	ter, vpa
238593_at	C11orf80	2	1.39986609560699	lfl, lth
235693_at	235693_at	2	1.39842960342144	iso, vpa
228880_at	NAT8L	2	1.39814116794967	lfl, ter
244822_at	GART	2	1.39661730525666	lfl, 9ra
228837_at	TCF4	2	1.39583890560059	lfl, iso.r4
242110_at	242110_at	2	1.39504132647232	iso, vpa
229868_s_at	GDF15	2	1.39500872529213	ter, iso.r4
223578_x_at	TALAM1	2	1.39474514988469	aci, cmz
211022_s_at	ATRX	2	1.39280543013259	iso, mtx
230090_at	GDNF	2	1.39255055078006	iso, iso.r4
226770_at	MAGI3	2	1.39078635838966	lfl, iso.r4
214499_s_at	BCLAF1	2	1.39007970514964	ent, iso
239002_at	ASPM	2	1.38758952459675	mtx, thd.r3
1552365_at	SCIN	2	1.38522126753101	ent, vpa
213295_at	CYLD	2	1.38454007734068	mtx, vpa
241845_at	241845_at	2	1.38359001868866	lfl, iso.r4
1554178_a_at	FAM126B	2	1.38221335169056	iso, lfl
209894_at	LEPR	2	1.38202390455605	iso, iso.r4
228610_at	TM9SF3	2	1.38139687686883	aci, cmz
37170_at	BMP2K	2	1.3802574140681	iso, ter
1555123_at	ST6GAL2	2	1.37908337771335	aci, iso
208859_s_at	ATRX	2	1.37886613686313	iso, mtx
223089_at	VEZT	2	1.37640387326829	iso, vpa
228603_at	ACTR3	2	1.37561294472402	iso, lfl
213069_at	HEG1	2	1.37523842477711	lfl, iso.r4
1569316_at	TRIM24	2	1.37433277119861	iso, vpa
243489_at	243489_at	2	1.37403012299837	mtx, iso.r4
221903_s_at	CYLD	2	1.37347902369147	mtx, vpa
238964_at	FIGN	2	1.37323135692778	ent, iso
235675_at	DHFR2	2	1.37323120953865	lfl, vpa
220922_s_at	220922_s_at	2	1.37294559054327	ato, iso.r4
238858_at	TIFA	2	1.37288614208041	ent, vpa
243829_at	BRAF	2	1.37162193926355	lfl, ter
237383_at	237383_at	2	1.37052780800936	lfl, iso.r4
206142_at	ZNF135	2	1.37032471623258	mtx, vpa
237444_at	237444_at	2	1.36890340739008	lfl, 9ra
1570064_at	LOC100419741	2	1.36809980120261	iso, thd
228242_at	N4BP2	2	1.36700088258112	ent, iso
232293_at	LCORL	2	1.36575818676412	ter, iso.r4
36564_at	RNF19B	2	1.36521858273034	lfl, vpa
227527_at	KMT2D	2	1.36470269461781	lfl, iso.r4
214595_at	KCNG1	2	1.36041095940203	iso, thd
238735_at	238735_at	2	1.36024976010274	iso, iso.r4
219372_at	IFT81	2	1.35990484714229	lfl, vpa
238458_at	MICU3	2	1.3573230540063	mtx, iso.r4
241730_at	MYNN	2	1.35632014929116	iso, ter
236295_s_at	NLRC3	2	1.35574816081401	pax, thd
39582_at	CYLD	2	1.35459750650291	mtx, vpa
203935_at	ACVR1	2	1.3543968567436	lfl, ter
1554248_at	ZNF638	2	1.35402416254417	lfl, ter
48808_at	DHFR	2	1.35394999975177	ter, vpa
203649_s_at	PLA2G2A	2	1.35188602112606	tsa, vpa
223982_s_at	PNPLA8	2	1.35013761790023	lfl, iso.r4
229847_at	MAPK1	2	1.35005340495893	aci, cmz
241786_at	241786_at	2	1.34968863374381	iso, lfl
223575_at	KIAA1549	2	1.34937708122788	lfl, vpa
220829_s_at	B3GALT1	2	1.34885358520579	lfl, thd
226755_at	MIR205HG	2	1.34644870048174	mtx, iso.r4
214695_at	UBAP2L	2	1.34567600056636	lfl, ter
228401_at	ATAD2	2	1.34553887016902	iso, iso.r4
230917_at	PLCG2	2	1.3447450683883	ent, ter
1560834_a_at	RMST	2	1.34461391739275	lfl, ter
206110_at	H3C10	2	1.34425810002857	lfl, vpa
240656_at	240656_at	2	1.34349628859717	lfl, mtx
200648_s_at	GLUL	2	1.34336531545271	iso, 9ra
207130_at	ZMYND8	2	1.34225995599972	lfl, ter
240152_at	240152_at	2	1.34101606529385	lfl, iso.r4
205786_s_at	ITGAM	2	1.34099826913839	mtx, iso.r4
204872_at	TLE4	2	1.33820990269234	iso, lfl
207929_at	GRPR	2	1.33748821399998	iso, lfl
241955_at	HECTD1	2	1.33549894978207	iso, thd
223707_at	RPL27A	2	1.33362641659581	lfl, ter
223310_x_at	PNPLA8	2	1.33356027959179	lfl, iso.r4
232628_at	232628_at	2	1.33198226733179	iso, iso.r4
223456_s_at	TCHP	2	1.33190399108001	lfl, ter
212014_x_at	CD44	2	1.33038074069972	iso, ter
203741_s_at	ADCY7	2	1.3297689002716	ent, tsa
210026_s_at	CARD10	2	1.32738427874149	iso, thd
244786_at	SNHG10	2	1.32672023163438	lfl, iso.r4
206645_s_at	NR0B1	2	1.32593157151856	iso, thd
222898_s_at	DLL3	2	1.32481761492335	ent, tsa
235341_at	DNAJC3	2	1.32307844781926	aci, iso.r4
231174_s_at	231174_s_at	2	1.32282070265673	aci, cmz
203078_at	CUL2	2	1.32210836953833	iso, vpa
227341_at	BEND7	2	1.32071827030074	lfl, thd
235928_at	ZNF503-AS2	2	1.32010403332709	9ra, iso.r4
226344_at	ZMAT1	2	1.31988687957995	9ra, iso.r4
227622_at	PCF11	2	1.31934924604624	lfl, iso.r4
241360_at	CCDC15	2	1.31926122326474	iso, vpa
223883_s_at	STK31	2	1.31851246983492	iso, 9ra
229010_at	CBL	2	1.31723350013452	mtx, vpa
213172_at	TTC9	2	1.31712679277425	9ra, iso.r4
1552309_a_at	NEXN	2	1.31630219939867	lfl, mtx
228702_at	LINC-PINT	2	1.31550768841128	lfl, ter
242188_at	242188_at	2	1.31524989684861	9ra, iso.r4
1569114_at	1569114_at	2	1.31514681077018	lfl, ter
219253_at	TMEM185B	2	1.31456604715224	lfl, mtx
1552627_a_at	ARHGAP5	2	1.31456448749729	ent, iso
1557283_a_at	ZNF519	2	1.31442461517571	iso, iso.r4
243455_at	243455_at	2	1.31327940063148	lfl, iso.r4
216870_x_at	DLEU2	2	1.31315797990848	iso, vpa
213024_at	TMF1	2	1.3123209728594	ent, iso
240383_at	UBE2D3	2	1.31230383279798	iso, 9ra
236524_at	236524_at	2	1.31172566192884	iso, lfl
229155_at	GSTO2	2	1.31095380932808	ent, tsa
238752_at	GPLD1	2	1.30956825393905	iso, 9ra
232356_at	232356_at	2	1.30688091550099	iso, lfl
223079_s_at	GLS	2	1.305664005829	mtx, 9ra
232146_at	NDUFC1	2	1.30395565679285	lfl, ter
205254_x_at	TCF7	2	1.30391742238464	lfl, iso.r4
227236_at	TSPAN2	2	1.30387277261945	lfl, ter
1557348_at	LOC105379362	2	1.303049759067	iso, tsa
209018_s_at	PINK1	2	1.3030398760716	thd, vpa
232148_at	NSMAF	2	1.30211620696058	iso, 9ra
201471_s_at	SQSTM1	2	1.30005335350145	ter, iso.r4
1556834_at	DSG2-AS1	2	1.29961558009977	aci, cmz
238868_at	UACA	2	1.29893831810777	iso, vpa
243816_at	ZNF70	2	1.29881696952038	mtx, vpa
204368_at	SLCO2A1	2	1.29715442878475	lfl, thd
213686_at	VPS13A	2	1.29682661019076	vpa, iso.r4
219262_at	SUV39H2	2	1.29528951716013	iso, lfl
210391_at	NR6A1	2	1.29497603515378	aci, iso.r4
223925_s_at	MTPN	2	1.29473892244186	aci, vis
213933_at	PTGER3	2	1.29330635615089	ent, vpa
204333_s_at	AGA	2	1.29296526393857	mtx, tsa
208337_s_at	NR5A2	2	1.29286517282323	aci, iso
204731_at	TGFBR3	2	1.29149740121933	lfl, vpa
229705_at	PIK3C3	2	1.29102827410244	lfl, vpa
242044_at	ZNF8	2	1.29096071060374	lfl, ter
207983_s_at	STAG2	2	1.29060278860892	ent, iso
221703_at	BRIP1	2	1.28802768355854	ent, iso
202534_x_at	DHFR	2	1.28664372396844	ter, vpa
212992_at	AHNAK2	2	1.28585067900221	ent, mtx
226799_at	FGD6	2	1.28491449597109	iso, thd
223195_s_at	SESN2	2	1.28448879852257	lfl, vpa
214978_s_at	PPFIA4	2	1.28377040432937	thd, iso.r4
1562110_at	IWS1	2	1.28359812534267	cmz, mem
229144_at	KAZN	2	1.28345737611397	ter, thd
242465_at	GAPLINC	2	1.2817246327704	iso, vpa
230211_at	TRIP11	2	1.28171670730751	iso, vpa
241672_at	SERTM1	2	1.28122836431136	ent, lfl
216504_s_at	SLC39A8	2	1.28095324360826	iso, vpa
202402_s_at	CARS1	2	1.28042260995615	mtx, vpa
231532_at	231532_at	2	1.27995761365733	iso, 9ra
226625_at	TGFBR3	2	1.27942394049087	lfl, vpa
215935_at	215935_at	2	1.27897718030761	vpa, iso.r4
204468_s_at	TIE1	2	1.278683379743	ent, lfl
212924_s_at	LSM4	2	1.27814744535668	aci, 9ra
216550_x_at	ANKRD12	2	1.27796278009347	iso, iso.r4
209050_s_at	RALGDS	2	1.27785289349227	lfl, mtx
219754_at	RBM41	2	1.27774531579634	ent, iso
205116_at	LAMA2	2	1.27569922541424	tsa, vpa
212129_at	NIPA2	2	1.27498055742607	iso, lfl
202525_at	PRSS8	2	1.27459118353945	thd, iso.r4
207011_s_at	PTK7	2	1.27341955151629	lfl, ter
227356_at	227356_at	2	1.27190448903875	lfl, ter
229808_at	CHAF1A	2	1.2714697797461	aci, cmz
236322_at	236322_at	2	1.27107526521036	iso, lfl
224321_at	TMEFF2	2	1.26954540770567	aci, 9ra
217202_s_at	GLUL	2	1.26798412614643	iso, 9ra
1561347_a_at	LOC101927166	2	1.26781582125039	ent, vpa
232569_at	232569_at	2	1.26740392244677	iso, vpa
229648_at	ARHGAP32	2	1.26609302685961	iso, lfl
208430_s_at	DTNA	2	1.26555094426867	lfl, ter
205303_at	KCNJ8	2	1.26439139929168	iso, 9ra
213839_at	CLMN	2	1.26267227649584	ent, ter
1564962_at	ZNF92	2	1.2626409488288	aci, fpv
242956_at	IDH1	2	1.26211339277814	lfl, thd
65630_at	TMEM80	2	1.26199061106634	ter, iso.r4
239252_at	COX7B	2	1.26131651826606	mtx, vpa
212133_at	NIPA2	2	1.26125631410997	iso, lfl
215501_s_at	DUSP10	2	1.26066302821288	iso, 9ra
200835_s_at	MAP4	2	1.26044925154053	mtx, vpa
223543_at	PDZD4	2	1.25931063727157	iso, lfl
238551_at	FUT11	2	1.25864530312294	lfl, ter
212530_at	NEK7	2	1.25803859171629	iso, vpa
244242_at	244242_at	2	1.25767719705189	lfl, vpa
204269_at	PIM2	2	1.25692177261276	iso, lfl
213878_at	PYROXD1	2	1.25675668286562	mtx, tsa
209835_x_at	CD44	2	1.25668312732475	iso, ter
212057_at	GSE1	2	1.25534160669627	thd, vpa
236545_at	236545_at	2	1.25495046204083	vpa, iso.r4
214132_at	ATP5F1C	2	1.25491994162349	aci, 9ra
214818_at	CCDC57	2	1.25406967740994	iso, 9ra
219498_s_at	BCL11A	2	1.25344296064838	lfl, iso.r4
214778_at	MEGF8	2	1.2521863414247	lfl, ter
227310_at	ADSS2	2	1.25215610378847	aci, cmz
1553145_at	TAPT1-AS1	2	1.2521246754936	lfl, vpa
234032_at	234032_at	2	1.25171018122159	tsa, iso.r4
213471_at	NPHP4	2	1.24834611124231	pax, thd
230304_at	230304_at	2	1.24735468121779	fpv, iso.r4
232338_at	ZNF431	2	1.24670133560172	iso, vpa
226911_at	EGFLAM	2	1.24580766319633	iso, ter
207067_s_at	HDC	2	1.24462290116708	iso, 9ra
239243_at	ZNF638	2	1.24418481421126	iso, mem
210948_s_at	LEF1	2	1.24415131319716	lfl, ter
229692_at	229692_at	2	1.24379610100352	iso, vpa
225695_at	SLC35F6	2	1.23943488941145	iso, iso.r4
226135_at	UHRF1BP1	2	1.23783314632571	lfl, vpa
236741_at	WDR72	2	1.23721375408785	aci, iso
236692_at	236692_at	2	1.23681116680736	ter, iso.r4
238609_at	FAM200A	2	1.23618954268049	lfl, vpa
235441_at	235441_at	2	1.23498764102954	lfl, ter
213810_s_at	213810_s_at	2	1.23374125481478	aci, 9ra
213350_at	RPS11	2	1.23319668927019	aci, 9ra
222453_at	CYBRD1	2	1.23273288983942	mtx, ter
208844_at	VDAC3	2	1.22833383359501	aci, cmz
204187_at	GMPR	2	1.22754947117188	iso, thd
238614_x_at	ZNF430	2	1.22719506387875	ent, iso
204452_s_at	FZD1	2	1.22719464749818	aci, lfl
237246_at	237246_at	2	1.22623602615656	iso, lfl
212218_s_at	FASN	2	1.22560943428504	ato, vpa
215774_s_at	215774_s_at	2	1.22452240783564	aci, cmz
1552291_at	PIGX	2	1.22188112358697	lfl, vpa
223798_at	SLC41A2	2	1.22169646628477	ter, iso.r4
235792_x_at	PIK3C2A	2	1.22150422164105	iso, vpa
233364_s_at	233364_s_at	2	1.21994998492719	tsa, iso.r4
227933_at	LINGO1	2	1.21984465213398	lfl, vpa
227987_at	VPS13A	2	1.21939232142868	vpa, iso.r4
217218_at	WAPL	2	1.21822007147973	aci, cmz
238992_at	POLI	2	1.21690714974104	lth, iso.r4
228171_s_at	PLEKHG4	2	1.21662589708803	ent, mtx
202464_s_at	PFKFB3	2	1.21489974851841	lfl, mtx
227279_at	TCEAL3	2	1.2143562663981	ent, lfl
210596_at	MAGT1	2	1.21410830230359	aci, 9ra
230775_s_at	SPART	2	1.21381717351731	aci, cmz
225679_at	NAA30	2	1.21354136134208	iso, lfl
204017_at	KDELR3	2	1.2114721550376	ent, iso.r4
242931_at	242931_at	2	1.21142847518234	vpa, iso.r4
219267_at	GLTP	2	1.21129266538877	lfl, ter
235940_at	C9orf64	2	1.20984151986203	ent, tsa
208135_at	HNF1B	2	1.20946814070063	iso, 9ra
208047_s_at	NAB1	2	1.20916072760081	iso, vpa
235918_x_at	CEP97	2	1.20882107981154	ent, iso
1564963_x_at	ZNF92	2	1.20865523222483	cmz, fpv
204807_at	RXYLT1	2	1.20831353500059	mtx, vpa
241991_at	241991_at	2	1.20428596538892	lth, thd.r3
221943_x_at	RPL38	2	1.20337287031481	aci, 9ra
242458_at	RALGPS2	2	1.20328573426423	thd, vpa
242019_at	CERS6	2	1.20290606250844	cmz, iso.r4
221900_at	COL8A2	2	1.20213045453718	ent, lfl
214318_s_at	FRY	2	1.19872580162862	ter, thd
226675_s_at	MALAT1	2	1.19833472925722	mtx, thd.r3
237510_at	MYNN	2	1.19803884465658	lfl, mtx
AFFX-HUMISGF3A/M97935_5_at	STAT1	2	1.19780056739901	cmz, fpv
202028_s_at	RPL38	2	1.19494403449591	aci, 9ra
224030_s_at	TCAF1	2	1.1948209654738	aci, mem
225252_at	SRXN1	2	1.19440506975991	ter, iso.r4
225464_at	FRMD6	2	1.1941382454905	iso, lfl
226433_at	RNF157	2	1.19379693420638	ent, lfl
212660_at	JADE2	2	1.19338901492657	lfl, mtx
218700_s_at	RAB29	2	1.19194137516938	ent, lfl
227034_at	SOWAHC	2	1.19037698567342	lfl, ter
227250_at	KREMEN1	2	1.19025681332643	lfl, vpa
212602_at	WDFY3	2	1.19014809091417	lfl, vpa
226922_at	RANBP2	2	1.1895845486387	iso, vpa
232667_at	232667_at	2	1.18920947836569	lfl, thd
211527_x_at	VEGFA	2	1.1877350840547	lfl, ter
214434_at	HSPA12A	2	1.18759505641553	ent, thd
213478_at	KAZN	2	1.18750372608769	iso, thd
221976_s_at	221976_s_at	2	1.18645638404666	lfl, ter
204490_s_at	CD44	2	1.18616045285653	iso, ter
214795_at	ZMYND8	2	1.1860434246352	lfl, ter
230962_at	DCLK1	2	1.18559987965917	pax, thd
235167_at	LOC100190986	2	1.18398112625761	aci, cmz
228812_at	REL	2	1.18339682654767	iso, vpa
227619_at	WRNIP1	2	1.18078035879041	aci, cmz
243023_at	243023_at	2	1.18075026418119	ter, tsa
209865_at	SLC35A3	2	1.1799752142981	iso, vpa
229525_at	229525_at	2	1.17914595852696	aci, 9ra
229315_at	229315_at	2	1.17803101201774	iso, lth
205041_s_at	205041_s_at	2	1.17729712189145	ter, thd
238183_at	238183_at	2	1.1757200781096	lfl, mtx
1558816_at	ZNF664	2	1.17549031936327	lfl, ter
1568868_at	CYP27C1	2	1.17542172607637	iso, lth
202083_s_at	SEC14L1	2	1.17538027106623	lfl, iso.r4
1560141_at	1560141_at	2	1.17519154818534	lfl, ter
241781_at	CARNMT1	2	1.17499324268514	iso, 9ra
235925_at	235925_at	2	1.17403300577827	iso, iso.r4
225140_at	KLF3	2	1.17375745438625	ter, thd
227191_at	ITFG1	2	1.17334830041801	iso, vpa
224173_s_at	MRPL30	2	1.17311538695123	lfl, ter
227293_at	FIP1L1	2	1.17242611818155	iso, vpa
244313_at	CR1	2	1.17208547574586	iso, vpa
232964_at	SPDYE1	2	1.17160869476655	aci, cmz
210652_s_at	TTC39A	2	1.17138981003654	ent, iso.r4
201101_s_at	BCLAF1	2	1.17033375223382	ent, thd.r3
212533_at	WEE1	2	1.17007824331997	lfl, ter
225566_at	NRP2	2	1.16902667175349	iso, iso.r4
218651_s_at	LARP6	2	1.16871232584553	lfl, ter
226487_at	FAM222A	2	1.168475466344	lfl, ter
235309_at	RPS15A	2	1.16839379320021	ter, iso.r4
222024_s_at	AKAP13	2	1.16796884616944	lfl, ter
244461_at	SPECC1	2	1.16792438941392	lfl, ter
239142_at	RFESD	2	1.16778698218514	lfl, iso.r4
204327_s_at	ZNF202	2	1.16721317494977	iso, lfl
220066_at	NOD2	2	1.16683007887434	ent, lfl
216868_s_at	216868_s_at	2	1.16612122802529	aci, cmz
203966_s_at	PPM1A	2	1.16494303464319	iso, vpa
212234_at	ASXL1	2	1.16491871331468	lfl, ter
210057_at	SMG1	2	1.16462733696077	mtx, vpa
219985_at	HS3ST3A1	2	1.16425913441237	ter, thd.r3
236350_at	236350_at	2	1.16418873643575	ent, iso
238562_at	UTP23	2	1.16412117199389	iso, vpa
207649_at	KRT37	2	1.16402425030873	iso, 9ra
213362_at	PTPRD	2	1.16172554179743	iso, thd
222556_at	ALG5	2	1.16052569798753	aci, 9ra
227755_at	ERN1	2	1.15929947485844	lfl, ter
220780_at	PLA2G3	2	1.15861346401176	ato, iso
235269_at	FAM83F	2	1.15840017272041	thd, vpa
233317_at	CD9	2	1.1571401624241	iso, lfl
1553970_s_at	CEL	2	1.15691497730929	iso, iso.r4
221917_s_at	GRSF1	2	1.15687578333733	aci, 9ra
204698_at	ISG20	2	1.15571599773424	lfl, iso.r4
203990_s_at	KDM6A	2	1.155685551217	mtx, vpa
214156_at	MYRIP	2	1.15432883209043	pax, iso.r4
209032_s_at	CADM1	2	1.1542931996309	lfl, ter
221596_s_at	RBM48	2	1.1542015734722	lfl, mtx
219014_at	PLAC8	2	1.1536835387488	iso, iso.r4
209387_s_at	TM4SF1	2	1.15287174168815	ent, tsa
243496_at	RAB18	2	1.15232957084229	aci, 9ra
240432_x_at	KLF7	2	1.15133517392786	pax, ter
225481_at	FRMD6	2	1.15102519695799	iso, lfl
1555639_a_at	RBM14	2	1.15049790169621	cmz, iso.r4
232395_x_at	AGBL3	2	1.14984378540619	ter, iso.r4
225129_at	CPNE2	2	1.1495916689085	vpa, iso.r4
211453_s_at	AKT2	2	1.14945349618682	aci, iso.r4
1557570_a_at	LINC01305	2	1.1480277845376	iso, 9ra
238819_at	ZNF347	2	1.1477631678992	lfl, vpa
204309_at	CYP11A1	2	1.14699577249709	iso, thd
214827_at	PARD6B	2	1.14665972852694	fpv, iso.r4
241887_at	UBE2W	2	1.14637766422355	iso, iso.r4
211317_s_at	CFLAR	2	1.14499484652428	mtx, iso.r4
227349_at	HELLS	2	1.14481222826203	mem, tsa
239710_at	FIGN	2	1.14338527813649	ent, iso
234168_at	234168_at	2	1.1429949886671	aci, cmz
210513_s_at	VEGFA	2	1.14274872610909	mtx, vpa
204151_x_at	AKR1C1	2	1.14257684918084	thd, thd.r3
238666_at	238666_at	2	1.14227922121239	aci, ato
221606_s_at	HMGN5	2	1.14178142925845	ent, mtx
225314_at	OCIAD2	2	1.1411211897432	iso, ter
235737_at	TSLP	2	1.14074026765295	mtx, ter
217120_s_at	MED14	2	1.1404069309743	aci, cmz
238983_at	NSUN7	2	1.13979467942925	ent, lth
213918_s_at	NIPBL	2	1.13927920802315	ent, iso
214118_x_at	PCM1	2	1.13905749191338	ent, iso
220391_at	ZBTB3	2	1.13832159669381	iso, lfl
228444_at	ARRB1	2	1.13828089255587	iso, vpa
235320_at	ARL6	2	1.13808809783404	vpa, iso.r4
201475_x_at	MARS1	2	1.13777865355237	mtx, vpa
240027_at	LIN7A	2	1.13768460825134	mem, thd
242360_at	LDB2	2	1.13733794030657	aci, cmz
209147_s_at	PLPP1	2	1.13625640747346	ter, iso.r4
219901_at	FGD6	2	1.13604826469087	iso, thd
236826_at	TTC39B	2	1.13437892840586	mtx, pax
64900_at	TMEM231	2	1.1342333703644	ato, ent
228553_at	ENAH	2	1.13284681195553	aci, cmz
230201_at	FXR1	2	1.13244256617684	iso, vpa
227364_at	227364_at	2	1.13187179419041	aci, cmz
214216_s_at	LARP4B	2	1.13102399077421	aci, cmz
243246_at	243246_at	2	1.13048820223896	iso, 9ra
220179_at	DPEP3	2	1.12901272569333	mtx, vpa
1554125_a_at	NLGN4Y	2	1.12795027366889	lfl, ter
203809_s_at	AKT2	2	1.12762183202585	aci, iso.r4
1552557_a_at	ZDHHC15	2	1.12735272875913	mtx, vpa
205259_at	NR3C2	2	1.12675377171783	ent, lfl
213957_s_at	CEP350	2	1.12673272214211	mtx, thd.r3
205511_at	205511_at	2	1.12603522992667	lth, mem
212044_s_at	RPL27A	2	1.12566685588791	aci, 9ra
1559509_at	1559509_at	2	1.12499766475367	lfl, mtx
241816_at	241816_at	2	1.12487017308525	iso, vpa
212689_s_at	KDM3A	2	1.1244633854526	thd, vpa
1558014_s_at	FAR1	2	1.12394363863011	iso, vpa
237365_at	ELOVL2-AS1	2	1.1235907579421	ent, vpa
218166_s_at	RSF1	2	1.1235284365249	ent, iso
217520_x_at	LOC283683	2	1.12342147356595	lfl, mtx
226310_at	RICTOR	2	1.12246100050613	ent, iso
228113_at	RAB37	2	1.12177217863365	ent, lfl
205372_at	PLAG1	2	1.12126366797766	iso, lfl
203298_s_at	JARID2	2	1.12120913371932	lfl, ter
202699_s_at	TMEM63A	2	1.1208380700497	iso, vpa
213122_at	TSPYL5	2	1.12050761059613	ent, ter
1568609_s_at	1568609_s_at	2	1.12042144939859	iso, vpa
228697_at	HINT3	2	1.12015166598698	pax, vpa
241661_at	JMJD1C	2	1.11965241696963	cmz, mem
209651_at	TGFB1I1	2	1.11857831518295	ent, tsa
219297_at	WDR44	2	1.11809104095026	iso, lfl
229420_at	LINC02067	2	1.11670468241877	aci, 9ra
238781_at	SREK1	2	1.11635062022305	iso, iso.r4
214203_s_at	214203_s_at	2	1.11604112652372	ter, iso.r4
223394_at	SERTAD1	2	1.11470914158131	lfl, iso.r4
227137_at	CACUL1	2	1.11463152336312	aci, iso.r4
236462_at	236462_at	2	1.114289366234	lth, iso.r4
234973_at	SLC38A5	2	1.11425232486799	thd, iso.r4
237194_at	237194_at	2	1.11370138580393	iso, iso.r4
215919_s_at	MRPS11	2	1.11341730045147	lfl, ter
1564359_a_at	1564359_a_at	2	1.11216116812907	ent, ter
200961_at	SEPHS2	2	1.1115788191008	ent, ter
218901_at	PLSCR4	2	1.1115499111404	ent, iso.r4
229216_s_at	229216_s_at	2	1.11095441094255	aci, cmz
210233_at	IL1RAP	2	1.11060994892317	iso, 9ra
233480_at	TMEM43	2	1.10968385639975	lfl, pax
206036_s_at	REL	2	1.10966486845691	iso, vpa
227961_at	CTSB	2	1.10869654706	lfl, ter
201867_s_at	TBL1X	2	1.10858663926402	lfl, vpa
211402_x_at	NR6A1	2	1.10792313831709	aci, iso.r4
241885_at	241885_at	2	1.10710296186157	iso, iso.r4
242938_s_at	FOXK2	2	1.10700500257595	fpv, iso.r4
204276_at	TK2	2	1.10662368306248	mtx, ter
222051_s_at	222051_s_at	2	1.10662339840828	aci, lth
219369_s_at	OTUB2	2	1.10628800284494	lfl, ter
225764_at	ETV6	2	1.10556889652798	lfl, ter
1557215_at	LINC00648	2	1.10523301963537	tsa, vpa
231011_at	LARP1B	2	1.10455150543618	lfl, mem
241683_at	HECTD1	2	1.10416492043309	aci, mem
212170_at	RBM12	2	1.10195163898723	ter, iso.r4
228297_at	228297_at	2	1.10150841872993	aci, 9ra
204257_at	FADS3	2	1.10091769315513	iso, thd
241371_at	TNFRSF10A	2	1.10030790586404	lfl, iso.r4
223147_s_at	WDR33	2	1.10019231180834	lfl, ter
208916_at	SLC1A5	2	1.10002596160132	thd, vpa
213868_s_at	DHRS7	2	1.09971052655574	aci, tsa
235764_at	PRDM5	2	1.0996646676568	lth, mem
205503_at	PTPN14	2	1.09961620695084	mtx, pax
65472_at	C2orf68	2	1.0994858374135	lfl, iso.r4
239404_at	239404_at	2	1.09903097436908	aci, 9ra
210926_at	210926_at	2	1.09765837317293	ent, mem
212366_at	ZNF292	2	1.09765578044523	iso, iso.r4
222026_at	RBM3	2	1.09585315054698	lfl, ter
218686_s_at	RHBDF1	2	1.09396861805182	iso, vpa
235420_at	HAPLN4	2	1.09294418355487	mtx, iso.r4
231039_at	NAA30	2	1.0927249746434	cmz, iso.r4
223400_s_at	PBRM1	2	1.09265001572666	ent, 9ra
1555579_s_at	PTPRM	2	1.09181815320217	ter, iso.r4
232193_at	GSTT1	2	1.08953772288015	lfl, ter
209386_at	TM4SF1	2	1.08847125902656	tsa, vpa
211091_s_at	NF2	2	1.08805249948171	cmz, iso.r4
221258_s_at	KIF18A	2	1.08777288410198	ent, mtx
204739_at	CENPC	2	1.08732616665078	ent, iso.r4
203921_at	CHST2	2	1.08719103401865	ent, iso.r4
238824_at	RPS29	2	1.08702838304179	pax, ter
227913_at	EXOSC3	2	1.08673288207678	aci, cmz
228286_at	GEN1	2	1.08577174799432	aci, 9ra
238129_s_at	FZD2	2	1.08508948663213	lfl, ter
213010_at	CAVIN3	2	1.08502700769267	ato, lfl
210659_at	CMKLR1	2	1.08389369898121	iso, thd
238081_at	WDFY3-AS2	2	1.0833721441049	iso, vpa
208810_at	208810_at	2	1.08246503817682	lfl, ter
213032_at	NFIB	2	1.08204387488284	iso, lth
210946_at	PLPP1	2	1.08135840902591	ter, iso.r4
205809_s_at	WASL	2	1.0813509916715	iso, thd
242112_at	LSM11	2	1.08128595144257	lfl, mtx
221541_at	CRISPLD2	2	1.07912882713657	ent, thd
219480_at	SNAI1	2	1.07812883855004	iso, thd
AFFX-M27830_5_at	AFFX-M27830_5_at	2	1.07790065519696	mtx, vpa
204720_s_at	DNAJC6	2	1.07668674817741	ter, iso.r4
235588_at	ESCO2	2	1.07547786915439	mtx, thd.r3
225902_at	PPIG	2	1.07490224736291	iso, iso.r4
76897_s_at	FKBP15	2	1.07425570956959	lfl, iso.r4
233245_at	UHRF1BP1	2	1.07320619163465	lfl, vpa
229397_s_at	ARHGAP35	2	1.07320015215804	aci, 9ra
227816_at	NTN1	2	1.07288628205538	iso, 9ra
212286_at	ANKRD12	2	1.07196489144494	iso, mtx
211097_s_at	PBX2	2	1.07131657532574	aci, fpv
228079_at	DIPK2A	2	1.07060009356388	pax, vpa
227454_at	TAOK1	2	1.06890105506052	mtx, vpa
243092_at	PAN3-AS1	2	1.06881053402807	iso, vpa
242685_at	GTPBP8	2	1.06848658235296	mem, tsa
208167_s_at	MMP16	2	1.0682998026443	iso, thd
211965_at	ZFP36L1	2	1.0682959311573	9ra, iso.r4
235133_at	ZDHHC14	2	1.06807449049206	iso, 9ra
221378_at	CER1	2	1.06527496703224	iso, tsa
229952_at	PLEKHG3	2	1.06495121476401	thd, vpa
223085_at	RNF19A	2	1.0648837889217	lfl, iso.r4
221279_at	GDAP1	2	1.06375805566707	lfl, pax
204188_s_at	RARG	2	1.06319249088049	aci, iso.r4
229296_at	LINC01503	2	1.06273604821837	mtx, iso.r4
214313_s_at	EIF5B	2	1.06196238194774	iso, vpa
240517_at	240517_at	2	1.06171475367564	mtx, vpa
234347_s_at	DENR	2	1.06166189400946	mem, tsa
239545_at	239545_at	2	1.06094732312624	ent, iso.r4
213087_s_at	EEF1D	2	1.0590975167792	aci, 9ra
228168_at	ATP5MC3	2	1.05906587175777	ter, vpa
1559633_a_at	CHRM3	2	1.05886035844285	tsa, iso.r4
218829_s_at	CHD7	2	1.05841901015519	lfl, iso.r4
216609_at	TXN	2	1.05764387680465	aci, 9ra
232811_x_at	PRICKLE1	2	1.05697237940711	lfl, ter
243495_s_at	ZNF652	2	1.05496920212058	iso, mtx
214721_x_at	CDC42EP4	2	1.05461781719082	lfl, 9ra
219208_at	FBXO11	2	1.05380397603561	lfl, iso.r4
233573_s_at	WDR6	2	1.05353006252812	fpv, vpa
203706_s_at	FZD7	2	1.05350935586523	lth, iso.r4
233362_at	ZNF341	2	1.05207981552432	mtx, vpa
223143_s_at	AKIRIN2	2	1.05044799665856	aci, iso.r4
227702_at	CYP4X1	2	1.05032564379714	ent, lfl
237154_at	HSD11B1-AS1	2	1.05015020995328	mtx, ter
244360_at	244360_at	2	1.04922017682232	lfl, iso.r4
230110_at	MCOLN2	2	1.04808277256171	lfl, ter
227923_at	SHANK3	2	1.0472005437828	lfl, ter
229173_at	LNPK	2	1.04683951772168	iso, vpa
212913_at	212913_at	2	1.0467861618327	lth, tsa
201087_at	PXN	2	1.04612165302073	ter, thd
208273_at	208273_at	2	1.04475767918395	cmz, fpv
212477_at	ACAP2	2	1.04469170737262	aci, cmz
238554_at	CYB5B	2	1.04291663007185	ato, vpa
214697_s_at	PTBP3	2	1.04240493296696	aci, cmz
231399_at	RAB3IP	2	1.04222178178837	iso, vpa
218782_s_at	ATAD2	2	1.0422173162811	iso, iso.r4
217076_s_at	217076_s_at	2	1.04179932293138	iso, 9ra
205910_s_at	CEL	2	1.04056873161784	iso, iso.r4
218483_s_at	IFT46	2	1.03986276561613	mtx, vpa
240100_at	LINC02036	2	1.03845436985489	iso, iso.r4
216361_s_at	KAT6A	2	1.0367080852274	iso, thd
223496_s_at	CCDC8	2	1.03481976319133	mtx, pax
231170_at	CDKL5	2	1.0341481438669	lth, mem
233613_x_at	REXO2	2	1.0336375416559	lfl, 9ra
237159_x_at	AP1S3	2	1.03081914527293	mtx, vpa
238686_at	FBXO3	2	1.02998751662419	iso, vpa
211088_s_at	PLK4	2	1.02978367112598	ent, fpv
233401_at	233401_at	2	1.02921977490952	iso, vpa
1555240_s_at	GNG12	2	1.02864686139567	lfl, tsa
241534_at	LOC100505549	2	1.02832653572209	mtx, thd.r3
205920_at	SLC6A6	2	1.02794811011957	aci, iso.r4
212130_x_at	EIF1	2	1.02290074470586	mtx, vpa
1554726_at	ZNF655	2	1.02284998547924	cmz, fpv
212926_at	SMC5	2	1.02100799359115	iso, mtx
202510_s_at	TNFAIP2	2	1.02017202586274	lfl, iso.r4
222038_s_at	UTP18	2	1.01822236182783	lth, mem
227785_at	SDCCAG8	2	1.017362971307	lfl, vpa
236181_at	LOC389831	2	1.01656153692174	aci, iso.r4
208934_s_at	LGALS8	2	1.01555555534882	lfl, iso.r4
234990_at	CBX5	2	1.01456707902361	aci, fpv
227535_at	EMC7	2	1.01290574466902	aci, ter
209864_at	FRAT2	2	1.01102995634195	iso, lfl

## Sheet: 1x_Overlap.All
ID	Symbol	HowOftenSPS	MeanLogFC	ResponsibleCompounds
230746_s_at	230746_s_at	19	1.83910806192686	iso.ukn1, lfl.ukn1, ter.ukn1, aci.ukk, cmz.ukk, ent.ukk, iso.ukk, lfl.ukk, lth.ukk, mem.ukk, mtx.ukk, 9ra.ukk, pax.ukk, ter.ukk, thd.ukk, tsa.ukk, vpa.ukk, thd.r3.ukk, iso.r4.ukk
1561101_at	JAKMIP2-AS1	18	2.15004237492743	aci.ukn1, iso.ukn1, 9ra.ukn1, ter.ukn1, thd.ukn1, vpa.ukn1, ent.ukk, lth.ukk, mem.ukk, mtx.ukk, 9ra.ukk, pax.ukk, ter.ukk, thd.ukk, tsa.ukk, vpa.ukk, thd.r3.ukk, iso.r4.ukk
204653_at	TFAP2A	17	2.66956056283155	aci.ukn1, iso.ukn1, lfl.ukn1, 9ra.ukn1, ter.ukn1, vpa.ukn1, aci.ukk, iso.ukk, lth.ukk, mem.ukk, mtx.ukk, 9ra.ukk, pax.ukk, thd.ukk, tsa.ukk, vpa.ukk, thd.r3.ukk
228904_at	HOXB3	17	2.2131513727535	aci.ukn1, iso.ukn1, 9ra.ukn1, ter.ukn1, aci.ukk, cmz.ukk, ent.ukk, iso.ukk, lfl.ukk, lth.ukk, mem.ukk, 9ra.ukk, pax.ukk, ter.ukk, thd.ukk, tsa.ukk, thd.r3.ukk
204273_at	EDNRB	17	2.10081411027626	aci.ukn1, iso.ukn1, 9ra.ukn1, ter.ukn1, aci.ukk, ent.ukk, iso.ukk, lth.ukk, mem.ukk, mtx.ukk, 9ra.ukk, ter.ukk, thd.ukk, tsa.ukk, vpa.ukk, thd.r3.ukk, iso.r4.ukk
212977_at	ACKR3	17	2.0447758749517	aci.ukn1, 9ra.ukn1, ter.ukn1, vpa.ukn1, aci.ukk, ent.ukk, iso.ukk, lth.ukk, mem.ukk, mtx.ukk, 9ra.ukk, pax.ukk, thd.ukk, tsa.ukk, vpa.ukk, thd.r3.ukk, iso.r4.ukk
204596_s_at	STC1	17	1.76914870871813	aci.ukn1, iso.ukn1, 9ra.ukn1, ter.ukn1, aci.ukk, cmz.ukk, ent.ukk, fpv.ukk, iso.ukk, lth.ukk, mem.ukk, pax.ukk, ter.ukk, thd.ukk, tsa.ukk, vpa.ukk, iso.r4.ukk
204597_x_at	STC1	17	1.7418668366385	aci.ukn1, iso.ukn1, lfl.ukn1, 9ra.ukn1, ter.ukn1, ent.ukk, iso.ukk, lth.ukk, mem.ukk, mtx.ukk, pax.ukk, ter.ukk, thd.ukk, tsa.ukk, vpa.ukk, thd.r3.ukk, iso.r4.ukk
211421_s_at	RET	17	1.66831494857703	aci.ukn1, iso.ukn1, mtx.ukn1, 9ra.ukn1, vpa.ukn1, aci.ukk, ent.ukk, iso.ukk, lth.ukk, mem.ukk, mtx.ukk, 9ra.ukk, thd.ukk, tsa.ukk, vpa.ukk, thd.r3.ukk, iso.r4.ukk
1559280_a_at	APELA	16	2.98595086030271	aci.ukn1, ent.ukn1, iso.ukn1, lfl.ukn1, 9ra.ukn1, ter.ukn1, tsa.ukn1, aci.ukk, iso.ukk, mtx.ukk, 9ra.ukk, pax.ukk, ter.ukk, thd.ukk, vis.ukk, vpa.ukk
207480_s_at	MEIS2	16	2.83001596771437	aci.ukn1, iso.ukn1, mtx.ukn1, 9ra.ukn1, ter.ukn1, vpa.ukn1, aci.ukk, iso.ukk, lfl.ukk, mtx.ukk, 9ra.ukk, pax.ukk, ter.ukk, thd.ukk, vpa.ukk, iso.r4.ukk
205932_s_at	MSX1	16	2.7326909540741	aci.ukn1, iso.ukn1, lfl.ukn1, 9ra.ukn1, vpa.ukn1, aci.ukk, ent.ukk, iso.ukk, lfl.ukk, mtx.ukk, 9ra.ukk, ter.ukk, thd.ukk, vis.ukk, vpa.ukk, iso.r4.ukk
203562_at	FEZ1	16	2.20419167606902	aci.ukn1, iso.ukn1, lfl.ukn1, 9ra.ukn1, ter.ukn1, vpa.ukn1, ent.ukk, lfl.ukk, lth.ukk, mem.ukk, mtx.ukk, pax.ukk, thd.ukk, tsa.ukk, vpa.ukk, thd.r3.ukk
203934_at	KDR	16	1.85742396997782	aci.ukn1, iso.ukn1, mtx.ukn1, 9ra.ukn1, vpa.ukn1, aci.ukk, ent.ukk, iso.ukk, lth.ukk, mem.ukk, 9ra.ukk, thd.ukk, tsa.ukk, vpa.ukk, thd.r3.ukk, iso.r4.ukk
209598_at	PNMA2	16	1.53719445301038	aci.ukn1, ent.ukn1, iso.ukn1, 9ra.ukn1, ent.ukk, iso.ukk, lth.ukk, mem.ukk, mtx.ukk, 9ra.ukk, pax.ukk, ter.ukk, thd.ukk, tsa.ukk, vpa.ukk, iso.r4.ukk
210319_x_at	MSX2	15	2.22374273901333	aci.ukn1, iso.ukn1, lfl.ukn1, mtx.ukn1, 9ra.ukn1, ter.ukn1, vpa.ukn1, aci.ukk, iso.ukk, mtx.ukk, 9ra.ukk, pax.ukk, thd.ukk, vpa.ukk, iso.r4.ukk
235004_at	RBM24	15	2.16911875912925	aci.ukn1, ent.ukn1, iso.ukn1, lfl.ukn1, mtx.ukn1, 9ra.ukn1, ter.ukn1, vpa.ukn1, ent.ukk, lth.ukk, mem.ukk, thd.ukk, tsa.ukk, vpa.ukk, thd.r3.ukk
218002_s_at	CXCL14	15	2.13080487062981	aci.ukn1, iso.ukn1, lfl.ukn1, mtx.ukn1, 9ra.ukn1, ter.ukn1, vpa.ukn1, iso.ukk, lfl.ukk, 9ra.ukk, pax.ukk, ter.ukk, thd.ukk, vpa.ukk, iso.r4.ukk
203913_s_at	HPGD	15	2.12088964862581	aci.ukn1, lfl.ukn1, 9ra.ukn1, ter.ukn1, iso.ukk, lfl.ukk, lth.ukk, mem.ukk, 9ra.ukk, ter.ukk, thd.ukk, tsa.ukk, vpa.ukk, thd.r3.ukk, iso.r4.ukk
222484_s_at	CXCL14	15	2.11998155037244	aci.ukn1, iso.ukn1, lfl.ukn1, mtx.ukn1, 9ra.ukn1, ter.ukn1, vpa.ukn1, iso.ukk, lfl.ukk, 9ra.ukk, pax.ukk, ter.ukk, thd.ukk, vpa.ukk, iso.r4.ukk
243811_at	HOXB1	15	1.99519801707599	aci.ukn1, iso.ukn1, 9ra.ukn1, aci.ukk, fpv.ukk, iso.ukk, lfl.ukk, lth.ukk, mem.ukk, mtx.ukk, 9ra.ukk, ter.ukk, tsa.ukk, vpa.ukk, iso.r4.ukk
204595_s_at	STC1	15	1.77766796498273	aci.ukn1, iso.ukn1, lfl.ukn1, 9ra.ukn1, ter.ukn1, ent.ukk, iso.ukk, lth.ukk, mem.ukk, pax.ukk, ter.ukk, thd.ukk, tsa.ukk, vpa.ukk, iso.r4.ukk
214639_s_at	HOXA1	14	3.55555516537347	aci.ukn1, iso.ukn1, 9ra.ukn1, ter.ukn1, aci.ukk, iso.ukk, lfl.ukk, mtx.ukk, 9ra.ukk, pax.ukk, ter.ukk, thd.ukk, vpa.ukk, iso.r4.ukk
235521_at	HOXA3	14	2.96126337394896	aci.ukn1, iso.ukn1, 9ra.ukn1, aci.ukk, cmz.ukk, iso.ukk, lfl.ukk, lth.ukk, mtx.ukk, 9ra.ukk, ter.ukk, thd.ukk, vpa.ukk, iso.r4.ukk
206935_at	PCDH8	14	2.88536275693183	aci.ukn1, iso.ukn1, lfl.ukn1, 9ra.ukn1, ter.ukn1, vpa.ukn1, iso.ukk, lfl.ukk, mtx.ukk, pax.ukk, thd.ukk, vis.ukk, vpa.ukk, iso.r4.ukk
231666_at	PAX3	14	2.82989738120527	iso.ukn1, mtx.ukn1, ter.ukn1, thd.ukn1, vpa.ukn1, aci.ukk, iso.ukk, lfl.ukk, mtx.ukk, 9ra.ukk, pax.ukk, ter.ukk, thd.ukk, vpa.ukk
213707_s_at	DLX5	14	2.252219986205	iso.ukn1, lfl.ukn1, mtx.ukn1, aci.ukk, iso.ukk, lfl.ukk, lth.ukk, mtx.ukk, 9ra.ukk, pax.ukk, ter.ukk, thd.ukk, vpa.ukk, iso.r4.ukk
228658_at	MIAT	14	2.2400622452284	aci.ukn1, iso.ukn1, lfl.ukn1, mtx.ukn1, 9ra.ukn1, ter.ukn1, vpa.ukn1, ent.ukk, iso.ukk, lfl.ukk, lth.ukk, mem.ukk, mtx.ukk, tsa.ukk
205626_s_at	CALB1	14	2.17482411611976	iso.ukn1, mtx.ukn1, 9ra.ukn1, ent.ukk, iso.ukk, lfl.ukk, lth.ukk, mem.ukk, ter.ukk, thd.ukk, tsa.ukk, vpa.ukk, thd.r3.ukk, iso.r4.ukk
1570515_a_at	FILIP1	14	2.15621470621668	aci.ukn1, 9ra.ukn1, ter.ukn1, vpa.ukn1, iso.ukk, lfl.ukk, lth.ukk, mem.ukk, 9ra.ukk, pax.ukk, ter.ukk, thd.ukk, tsa.ukk, vpa.ukk
230130_at	SLIT2	14	2.14601561680821	aci.ukn1, iso.ukn1, lfl.ukn1, mtx.ukn1, 9ra.ukn1, ter.ukn1, vpa.ukn1, iso.ukk, lfl.ukk, lth.ukk, mem.ukk, 9ra.ukk, ter.ukk, iso.r4.ukk
236448_at	UNC5A	14	1.9098705348877	aci.ukn1, iso.ukn1, lfl.ukn1, mtx.ukn1, 9ra.ukn1, ter.ukn1, thd.ukn1, vpa.ukn1, ent.ukk, iso.ukk, lfl.ukk, mtx.ukk, pax.ukk, thd.ukk
209470_s_at	GPM6A	14	1.74464415329742	aci.ukn1, iso.ukn1, lfl.ukn1, 9ra.ukn1, ter.ukn1, ent.ukk, iso.ukk, lfl.ukk, lth.ukk, mem.ukk, mtx.ukk, tsa.ukk, vpa.ukk, thd.r3.ukk
227099_s_at	C11orf96	14	1.71482868653546	aci.ukn1, iso.ukn1, 9ra.ukn1, iso.ukk, lfl.ukk, lth.ukk, mem.ukk, mtx.ukk, pax.ukk, ter.ukk, thd.ukk, tsa.ukk, vpa.ukk, thd.r3.ukk
231898_x_at	SOX2-OT	14	1.69021643207545	aci.ukn1, mtx.ukn1, ter.ukn1, thd.ukn1, vpa.ukn1, aci.ukk, lth.ukk, mem.ukk, 9ra.ukk, thd.ukk, tsa.ukk, vpa.ukk, thd.r3.ukk, iso.r4.ukk
205555_s_at	MSX2	14	1.67499244390912	aci.ukn1, lfl.ukn1, mtx.ukn1, 9ra.ukn1, ter.ukn1, vpa.ukn1, aci.ukk, iso.ukk, mtx.ukk, 9ra.ukk, pax.ukk, thd.ukk, vpa.ukk, iso.r4.ukk
228642_at	HOTAIRM1	13	3.28246937903034	aci.ukn1, iso.ukn1, 9ra.ukn1, ter.ukn1, aci.ukk, iso.ukk, lfl.ukk, mtx.ukk, 9ra.ukk, ter.ukk, thd.ukk, vpa.ukk, iso.r4.ukk
204361_s_at	SKAP2	13	2.67468258033775	aci.ukn1, iso.ukn1, 9ra.ukn1, ter.ukn1, aci.ukk, iso.ukk, lfl.ukk, mtx.ukk, 9ra.ukk, ter.ukk, thd.ukk, vpa.ukk, iso.r4.ukk
216899_s_at	SKAP2	13	2.5413337440709	aci.ukn1, iso.ukn1, 9ra.ukn1, ter.ukn1, aci.ukk, iso.ukk, lfl.ukk, mtx.ukk, 9ra.ukk, ter.ukk, thd.ukk, vpa.ukk, iso.r4.ukk
201012_at	ANXA1	13	2.5219065887155	iso.ukn1, mtx.ukn1, 9ra.ukn1, ter.ukn1, thd.ukn1, vpa.ukn1, cmz.ukk, lfl.ukk, lth.ukk, mem.ukk, ter.ukk, thd.r3.ukk, iso.r4.ukk
210587_at	INHBE	13	2.50656271645933	aci.ukn1, 9ra.ukn1, aci.ukk, iso.ukk, lth.ukk, mem.ukk, mtx.ukk, 9ra.ukk, pax.ukk, ter.ukk, thd.ukk, vpa.ukk, thd.r3.ukk
225639_at	SKAP2	13	2.49494560292757	aci.ukn1, iso.ukn1, 9ra.ukn1, ter.ukn1, aci.ukk, iso.ukk, lfl.ukk, mtx.ukk, 9ra.ukk, ter.ukk, thd.ukk, vpa.ukk, iso.r4.ukk
221019_s_at	COLEC12	13	2.23866411929451	aci.ukn1, iso.ukn1, lfl.ukn1, mtx.ukn1, 9ra.ukn1, ter.ukn1, thd.ukn1, vpa.ukn1, mtx.ukk, ter.ukk, thd.ukk, tsa.ukk, vpa.ukk
230865_at	LIX1	13	2.21464272935994	aci.ukn1, lfl.ukn1, 9ra.ukn1, iso.ukk, lth.ukk, mem.ukk, mtx.ukk, 9ra.ukk, thd.ukk, tsa.ukk, vpa.ukk, thd.r3.ukk, iso.r4.ukk
224851_at	CDK6	13	2.16978932896403	aci.ukn1, iso.ukn1, lfl.ukn1, mtx.ukn1, 9ra.ukn1, ter.ukn1, vpa.ukn1, iso.ukk, mtx.ukk, 9ra.ukk, pax.ukk, thd.ukk, vpa.ukk
228964_at	PRDM1	13	2.14880148691634	aci.ukn1, iso.ukn1, lfl.ukn1, mtx.ukn1, 9ra.ukn1, ter.ukn1, aci.ukk, iso.ukk, mtx.ukk, 9ra.ukk, thd.ukk, vpa.ukk, iso.r4.ukk
208891_at	DUSP6	13	2.07879870628528	mtx.ukn1, ter.ukn1, vpa.ukn1, cmz.ukk, ent.ukk, iso.ukk, lth.ukk, mem.ukk, pax.ukk, ter.ukk, thd.ukk, tsa.ukk, vpa.ukk
208892_s_at	DUSP6	13	2.05739888741613	mtx.ukn1, ter.ukn1, vpa.ukn1, cmz.ukk, ent.ukk, iso.ukk, lth.ukk, mem.ukk, pax.ukk, ter.ukk, thd.ukk, tsa.ukk, vpa.ukk
200878_at	EPAS1	13	2.0470015545894	aci.ukn1, iso.ukn1, lfl.ukn1, mtx.ukn1, 9ra.ukn1, ter.ukn1, vpa.ukn1, ent.ukk, iso.ukk, mtx.ukk, 9ra.ukk, pax.ukk, thd.ukk
1562484_at	MEIOC	13	2.04333466149402	aci.ukn1, iso.ukn1, lfl.ukn1, mtx.ukn1, 9ra.ukn1, ter.ukn1, vpa.ukn1, ent.ukk, lth.ukk, mem.ukk, mtx.ukk, tsa.ukk, iso.r4.ukk
215933_s_at	HHEX	13	2.03607069133925	aci.ukn1, 9ra.ukn1, aci.ukk, ent.ukk, iso.ukk, lfl.ukk, mtx.ukk, 9ra.ukk, pax.ukk, ter.ukk, thd.ukk, vpa.ukk, iso.r4.ukk
209897_s_at	SLIT2	13	2.00388687967984	aci.ukn1, iso.ukn1, lfl.ukn1, mtx.ukn1, 9ra.ukn1, ter.ukn1, vpa.ukn1, aci.ukk, lfl.ukk, lth.ukk, 9ra.ukk, ter.ukk, iso.r4.ukk
225540_at	MAP2	13	1.94082767745117	aci.ukn1, 9ra.ukn1, ter.ukn1, vpa.ukn1, ent.ukk, iso.ukk, lfl.ukk, mtx.ukk, 9ra.ukk, pax.ukk, thd.ukk, tsa.ukk, vpa.ukk
1554576_a_at	ETV4	13	1.88153502377427	aci.ukn1, iso.ukn1, 9ra.ukn1, ter.ukn1, iso.ukk, lth.ukk, mem.ukk, 9ra.ukk, pax.ukk, thd.ukk, tsa.ukk, vpa.ukk, iso.r4.ukk
205442_at	MFAP3L	13	1.85900620835148	aci.ukn1, iso.ukn1, mtx.ukn1, 9ra.ukn1, ter.ukn1, vpa.ukn1, aci.ukk, iso.ukk, lth.ukk, mem.ukk, 9ra.ukk, tsa.ukk, thd.r3.ukk
201641_at	BST2	13	1.85493423371394	aci.ukn1, iso.ukn1, lfl.ukn1, mtx.ukn1, 9ra.ukn1, ter.ukn1, ent.ukk, iso.ukk, lfl.ukk, mtx.ukk, pax.ukk, tsa.ukk, vpa.ukk
236163_at	LIX1	13	1.83053827797293	aci.ukn1, lfl.ukn1, 9ra.ukn1, iso.ukk, lfl.ukk, mtx.ukk, 9ra.ukk, ter.ukk, thd.ukk, tsa.ukk, vpa.ukk, thd.r3.ukk, iso.r4.ukk
224847_at	CDK6	13	1.7905663374438	aci.ukn1, iso.ukn1, lfl.ukn1, mtx.ukn1, 9ra.ukn1, ter.ukn1, vpa.ukn1, iso.ukk, mtx.ukk, 9ra.ukk, pax.ukk, thd.ukk, vpa.ukk
209469_at	GPM6A	13	1.74385328845297	aci.ukn1, iso.ukn1, lfl.ukn1, 9ra.ukn1, ter.ukn1, vpa.ukn1, ent.ukk, iso.ukk, lfl.ukk, mem.ukk, tsa.ukk, vpa.ukk, thd.r3.ukk
1559360_at	1559360_at	13	1.71983669999764	iso.ukn1, vpa.ukn1, iso.ukk, lfl.ukk, lth.ukk, mem.ukk, mtx.ukk, pax.ukk, thd.ukk, tsa.ukk, vpa.ukk, thd.r3.ukk, iso.r4.ukk
221841_s_at	KLF4	13	1.65467738604278	aci.ukn1, 9ra.ukn1, ter.ukn1, aci.ukk, ent.ukk, iso.ukk, lfl.ukk, lth.ukk, 9ra.ukk, thd.ukk, tsa.ukk, vpa.ukk, thd.r3.ukk
229944_at	OPRK1	13	1.64834347836837	iso.ukn1, mtx.ukn1, 9ra.ukn1, thd.ukn1, vpa.ukn1, ent.ukk, iso.ukk, lth.ukk, mem.ukk, pax.ukk, thd.ukk, tsa.ukk, thd.r3.ukk
213722_at	SOX2	13	1.62719405394605	aci.ukn1, iso.ukn1, lfl.ukn1, 9ra.ukn1, ter.ukn1, vpa.ukn1, cmz.ukk, 9ra.ukk, pax.ukk, ter.ukk, thd.ukk, vpa.ukk, iso.r4.ukk
209822_s_at	VLDLR	13	1.57432293282419	aci.ukn1, 9ra.ukn1, vpa.ukn1, iso.ukk, lfl.ukk, lth.ukk, mtx.ukk, pax.ukk, ter.ukk, thd.ukk, tsa.ukk, vpa.ukk, thd.r3.ukk
204689_at	HHEX	13	1.57139163004871	aci.ukn1, 9ra.ukn1, aci.ukk, cmz.ukk, ent.ukk, iso.ukk, lfl.ukk, mtx.ukk, 9ra.ukk, pax.ukk, thd.ukk, vpa.ukk, iso.r4.ukk
205206_at	ANOS1	13	1.53656897263277	aci.ukn1, iso.ukn1, 9ra.ukn1, vpa.ukn1, ent.ukk, iso.ukk, lfl.ukk, lth.ukk, mem.ukk, 9ra.ukk, tsa.ukk, thd.r3.ukk, iso.r4.ukk
228080_at	LAYN	13	1.49482195173094	aci.ukn1, iso.ukn1, lfl.ukn1, mtx.ukn1, 9ra.ukn1, ter.ukn1, vpa.ukn1, ent.ukk, lfl.ukk, ter.ukk, thd.ukk, vpa.ukk, iso.r4.ukk
232523_at	MEGF10	13	1.45708462855539	aci.ukn1, ent.ukn1, mtx.ukn1, 9ra.ukn1, vpa.ukn1, ent.ukk, lfl.ukk, lth.ukk, mem.ukk, thd.ukk, tsa.ukk, vpa.ukk, thd.r3.ukk
227195_at	ZNF503	12	3.40569062949286	aci.ukn1, iso.ukn1, 9ra.ukn1, aci.ukk, iso.ukk, lth.ukk, mem.ukk, mtx.ukk, 9ra.ukk, vpa.ukk, thd.r3.ukk, iso.r4.ukk
1557051_s_at	HOTAIRM1	12	3.32092324915188	aci.ukn1, iso.ukn1, 9ra.ukn1, ter.ukn1, aci.ukk, iso.ukk, lfl.ukk, 9ra.ukk, ter.ukk, thd.ukk, vpa.ukk, iso.r4.ukk
242128_at	OTX2	12	2.98196414343733	aci.ukn1, iso.ukn1, 9ra.ukn1, ter.ukn1, aci.ukk, ato.ukk, iso.ukk, lth.ukk, 9ra.ukk, vpa.ukk, thd.r3.ukk, iso.r4.ukk
40284_at	FOXA2	12	2.78550081309003	aci.ukn1, iso.ukn1, 9ra.ukn1, cmz.ukk, iso.ukk, lfl.ukk, mtx.ukk, pax.ukk, ter.ukk, thd.ukk, vpa.ukk, iso.r4.ukk
222760_at	ZNF703	12	2.76828478100674	aci.ukn1, iso.ukn1, 9ra.ukn1, aci.ukk, iso.ukk, lfl.ukk, lth.ukk, mem.ukk, 9ra.ukk, pax.ukk, thd.r3.ukk, iso.r4.ukk
238878_at	ARX	12	2.58956877150098	iso.ukn1, lfl.ukn1, mtx.ukn1, ter.ukn1, vpa.ukn1, ent.ukk, iso.ukk, lth.ukk, thd.ukk, tsa.ukk, vpa.ukk, thd.r3.ukk
238447_at	RBMS3	12	2.54408072060389	aci.ukn1, lfl.ukn1, 9ra.ukn1, ter.ukn1, vpa.ukn1, iso.ukk, lfl.ukk, mtx.ukk, thd.ukk, tsa.ukk, vpa.ukk, thd.r3.ukk
204362_at	SKAP2	12	2.44260759926218	aci.ukn1, iso.ukn1, 9ra.ukn1, ter.ukn1, aci.ukk, iso.ukk, lfl.ukk, 9ra.ukk, ter.ukk, thd.ukk, vpa.ukk, iso.r4.ukk
212614_at	ARID5B	12	2.41136632538061	aci.ukn1, iso.ukn1, lfl.ukn1, 9ra.ukn1, ter.ukn1, vpa.ukn1, aci.ukk, iso.ukk, lth.ukk, 9ra.ukk, vpa.ukk, iso.r4.ukk
211548_s_at	HPGD	12	2.34286211115717	aci.ukn1, lfl.ukn1, 9ra.ukn1, ter.ukn1, iso.ukk, lth.ukk, mem.ukk, 9ra.ukk, thd.ukk, tsa.ukk, vpa.ukk, thd.r3.ukk
213994_s_at	SPON1	12	2.28804101954758	aci.ukn1, iso.ukn1, lfl.ukn1, 9ra.ukn1, ter.ukn1, vpa.ukn1, lth.ukk, mem.ukk, mtx.ukk, ter.ukk, tsa.ukk, vpa.ukk
205278_at	GAD1	12	2.26973283104975	aci.ukn1, ent.ukn1, mtx.ukn1, 9ra.ukn1, ter.ukn1, thd.ukn1, vpa.ukn1, aci.ukk, iso.ukk, lfl.ukk, 9ra.ukk, iso.r4.ukk
203349_s_at	ETV5	12	2.22166349661093	aci.ukn1, iso.ukn1, 9ra.ukn1, ter.ukn1, cmz.ukk, iso.ukk, lth.ukk, mem.ukk, pax.ukk, thd.ukk, tsa.ukk, vpa.ukk
203914_x_at	HPGD	12	2.20706938552085	aci.ukn1, lfl.ukn1, ter.ukn1, iso.ukk, lfl.ukk, lth.ukk, mem.ukk, 9ra.ukk, thd.ukk, tsa.ukk, vpa.ukk, thd.r3.ukk
230493_at	SHISA2	12	2.20335720961215	aci.ukn1, iso.ukn1, 9ra.ukn1, ter.ukn1, vpa.ukn1, ent.ukk, iso.ukk, lfl.ukk, mtx.ukk, pax.ukk, ter.ukk, thd.ukk
228850_s_at	SLIT2	12	2.18689553556823	aci.ukn1, iso.ukn1, lfl.ukn1, 9ra.ukn1, ter.ukn1, vpa.ukn1, aci.ukk, iso.ukk, lfl.ukk, lth.ukk, 9ra.ukk, iso.r4.ukk
219764_at	FZD10	12	2.18371405143955	iso.ukn1, lfl.ukn1, vpa.ukn1, aci.ukk, cmz.ukk, iso.ukk, lfl.ukk, lth.ukk, mem.ukk, 9ra.ukk, ter.ukk, iso.r4.ukk
211549_s_at	HPGD	12	2.04271225417808	aci.ukn1, ter.ukn1, iso.ukk, lth.ukk, mem.ukk, 9ra.ukk, pax.ukk, thd.ukk, tsa.ukk, vpa.ukk, thd.r3.ukk, iso.r4.ukk
208893_s_at	DUSP6	12	1.9342236258572	mtx.ukn1, ter.ukn1, vpa.ukn1, ent.ukk, iso.ukk, lth.ukk, mem.ukk, mtx.ukk, pax.ukk, thd.ukk, tsa.ukk, vpa.ukk
207558_s_at	PITX2	12	1.8898577925794	lfl.ukn1, ter.ukn1, iso.ukk, lfl.ukk, lth.ukk, mem.ukk, 9ra.ukk, ter.ukk, tsa.ukk, vpa.ukk, thd.r3.ukk, iso.r4.ukk
230472_at	IRX1	12	1.86467582210393	aci.ukn1, iso.ukn1, 9ra.ukn1, vpa.ukn1, aci.ukk, lfl.ukk, lth.ukk, mem.ukk, 9ra.ukk, pax.ukk, vpa.ukk, iso.r4.ukk
218656_s_at	LHFPL6	12	1.8343459251208	iso.ukn1, lfl.ukn1, mtx.ukn1, 9ra.ukn1, ter.ukn1, vpa.ukn1, iso.ukk, lfl.ukk, mtx.ukk, ter.ukk, thd.ukk, vpa.ukk
237885_at	SOX21-AS1	12	1.83303872645653	aci.ukn1, lfl.ukn1, 9ra.ukn1, ter.ukn1, vpa.ukn1, lth.ukk, mem.ukk, pax.ukk, thd.ukk, tsa.ukk, vpa.ukk, thd.r3.ukk
205413_at	MPPED2	12	1.82760384286014	aci.ukn1, iso.ukn1, 9ra.ukn1, ent.ukk, lth.ukk, mem.ukk, pax.ukk, thd.ukk, tsa.ukk, vpa.ukk, thd.r3.ukk, iso.r4.ukk
227760_at	IGFBPL1	12	1.79151298929024	aci.ukn1, iso.ukn1, ter.ukn1, iso.ukk, lfl.ukk, lth.ukk, mtx.ukk, 9ra.ukk, pax.ukk, ter.ukk, vpa.ukk, iso.r4.ukk
228377_at	KLHL14	12	1.72754021525782	aci.ukn1, lfl.ukn1, 9ra.ukn1, ter.ukn1, thd.ukn1, vpa.ukn1, iso.ukk, lfl.ukk, mtx.ukk, 9ra.ukk, vpa.ukk, iso.r4.ukk
225975_at	PCDH18	12	1.7219111065921	aci.ukn1, iso.ukn1, lfl.ukn1, 9ra.ukn1, ter.ukn1, iso.ukk, lfl.ukk, 9ra.ukk, ter.ukk, thd.ukk, vpa.ukk, iso.r4.ukk
228716_at	THRB	12	1.71194269264673	aci.ukn1, lfl.ukn1, mtx.ukn1, ter.ukn1, ent.ukk, lth.ukk, mem.ukk, pax.ukk, ter.ukk, thd.ukk, tsa.ukk, vpa.ukk
1555725_a_at	RGS5	12	1.66498635411667	aci.ukn1, iso.ukn1, lfl.ukn1, mtx.ukn1, 9ra.ukn1, ter.ukn1, vpa.ukn1, cmz.ukk, iso.ukk, lfl.ukk, vpa.ukk, iso.r4.ukk
1552897_a_at	KCNG3	12	1.60808169300833	aci.ukn1, iso.ukn1, lfl.ukn1, 9ra.ukn1, ter.ukn1, vpa.ukn1, ent.ukk, lth.ukk, mem.ukk, ter.ukk, tsa.ukk, thd.r3.ukk
202974_at	MPP1	12	1.56773274084515	aci.ukn1, iso.ukn1, lfl.ukn1, 9ra.ukn1, ter.ukn1, iso.ukk, lfl.ukk, mtx.ukk, pax.ukk, ter.ukk, thd.ukk, vpa.ukk
225973_at	TAP2	12	1.53585519708247	aci.ukn1, lfl.ukn1, 9ra.ukn1, ter.ukn1, iso.ukk, lfl.ukk, lth.ukk, mem.ukk, pax.ukk, ter.ukk, thd.ukk, vpa.ukk
228547_at	NRXN1	12	1.53223537700301	aci.ukn1, 9ra.ukn1, aci.ukk, ent.ukk, iso.ukk, lfl.ukk, lth.ukk, 9ra.ukk, thd.ukk, tsa.ukk, vpa.ukk, thd.r3.ukk
229782_at	RMST	12	1.52453204008022	9ra.ukn1, ter.ukn1, aci.ukk, iso.ukk, lfl.ukk, 9ra.ukk, pax.ukk, ter.ukk, thd.ukk, tsa.ukk, vpa.ukk, iso.r4.ukk
240267_at	240267_at	12	1.44594772599339	aci.ukn1, ent.ukn1, lfl.ukn1, 9ra.ukn1, iso.ukk, lfl.ukk, lth.ukk, mem.ukk, pax.ukk, tsa.ukk, thd.r3.ukk, iso.r4.ukk
225977_at	PCDH18	12	1.42784360558639	aci.ukn1, iso.ukn1, lfl.ukn1, 9ra.ukn1, ter.ukn1, iso.ukk, lfl.ukk, 9ra.ukk, ter.ukk, thd.ukk, vpa.ukk, iso.r4.ukk
1566968_at	SPRY4-IT1	12	1.42270054213723	aci.ukn1, aci.ukk, cmz.ukk, iso.ukk, lfl.ukk, lth.ukk, mem.ukk, 9ra.ukk, pax.ukk, thd.ukk, tsa.ukk, vpa.ukk
226281_at	DNER	12	1.3953818208092	aci.ukn1, 9ra.ukn1, vpa.ukn1, ent.ukk, iso.ukk, lfl.ukk, mtx.ukk, pax.ukk, thd.ukk, tsa.ukk, vpa.ukk, iso.r4.ukk
208937_s_at	ID1	12	1.37835400120905	iso.ukn1, 9ra.ukn1, vpa.ukn1, aci.ukk, iso.ukk, mtx.ukk, 9ra.ukk, pax.ukk, thd.ukk, tsa.ukk, vpa.ukk, thd.r3.ukk
203789_s_at	SEMA3C	11	3.40978207573728	aci.ukn1, iso.ukn1, lfl.ukn1, mtx.ukn1, 9ra.ukn1, ter.ukn1, vpa.ukn1, iso.ukk, lfl.ukk, thd.ukk, vpa.ukk
206373_at	ZIC1	11	2.85467348205353	aci.ukn1, iso.ukn1, mtx.ukn1, 9ra.ukn1, vpa.ukn1, aci.ukk, iso.ukk, lfl.ukk, 9ra.ukk, thd.ukk, vpa.ukk
1557050_at	1557050_at	11	2.84214375263515	aci.ukn1, iso.ukn1, 9ra.ukn1, aci.ukk, iso.ukk, lfl.ukk, 9ra.ukk, ter.ukk, thd.ukk, vpa.ukk, iso.r4.ukk
231731_at	OTX2	11	2.57517598239501	aci.ukn1, iso.ukn1, 9ra.ukn1, ter.ukn1, aci.ukk, iso.ukk, 9ra.ukk, ter.ukk, vpa.ukk, thd.r3.ukk, iso.r4.ukk
219778_at	ZFPM2	11	2.4638986108451	aci.ukn1, iso.ukn1, aci.ukk, ent.ukk, iso.ukk, 9ra.ukk, thd.ukk, tsa.ukk, vpa.ukk, thd.r3.ukk, iso.r4.ukk
240815_at	240815_at	11	2.40269278332589	aci.ukn1, iso.ukn1, lfl.ukn1, 9ra.ukn1, ter.ukn1, vpa.ukn1, iso.ukk, mtx.ukk, thd.ukk, vis.ukk, vpa.ukk
225681_at	CTHRC1	11	2.33740299991148	aci.ukn1, iso.ukn1, lfl.ukn1, mtx.ukn1, 9ra.ukn1, ter.ukn1, vpa.ukn1, ent.ukk, lfl.ukk, tsa.ukk, vpa.ukk
213241_at	PLXNC1	11	2.22401637686681	lfl.ukn1, mtx.ukn1, 9ra.ukn1, ter.ukn1, aci.ukk, iso.ukk, mtx.ukk, 9ra.ukk, thd.ukk, vpa.ukk, iso.r4.ukk
205625_s_at	CALB1	11	2.15915905476258	iso.ukn1, 9ra.ukn1, ent.ukk, iso.ukk, lfl.ukk, lth.ukk, ter.ukk, thd.ukk, tsa.ukk, vpa.ukk, thd.r3.ukk
203699_s_at	DIO2	11	2.1324821253929	9ra.ukn1, ter.ukn1, iso.ukk, lth.ukk, mem.ukk, mtx.ukk, 9ra.ukk, thd.ukk, tsa.ukk, vpa.ukk, thd.r3.ukk
206552_s_at	TAC1	11	2.04325261229028	aci.ukn1, 9ra.ukn1, ter.ukn1, ato.ukk, ent.ukk, lth.ukk, mtx.ukk, pax.ukk, ter.ukk, thd.ukk, iso.r4.ukk
206432_at	HAS2	11	1.99946884538165	aci.ukn1, ter.ukn1, vpa.ukn1, aci.ukk, 9ra.ukk, pax.ukk, ter.ukk, thd.ukk, vpa.ukk, thd.r3.ukk, iso.r4.ukk
209071_s_at	RGS5	11	1.98511735966177	aci.ukn1, iso.ukn1, lfl.ukn1, mtx.ukn1, 9ra.ukn1, ter.ukn1, vpa.ukn1, iso.ukk, lfl.ukk, mtx.ukk, vpa.ukk
204602_at	DKK1	11	1.97436049842176	9ra.ukn1, ter.ukn1, vpa.ukn1, cmz.ukk, iso.ukk, lfl.ukk, lth.ukk, mem.ukk, pax.ukk, ter.ukk, thd.ukk
223541_at	HAS3	11	1.9431635788655	aci.ukn1, lfl.ukn1, 9ra.ukn1, cmz.ukk, iso.ukk, lfl.ukk, lth.ukk, 9ra.ukk, pax.ukk, thd.ukk, vpa.ukk
225016_at	APCDD1	11	1.91652620620275	vpa.ukn1, aci.ukk, cmz.ukk, iso.ukk, lfl.ukk, lth.ukk, 9ra.ukk, pax.ukk, ter.ukk, vpa.ukk, iso.r4.ukk
238617_at	KIF26B	11	1.8761385502022	aci.ukn1, 9ra.ukn1, ter.ukn1, aci.ukk, iso.ukk, mtx.ukk, 9ra.ukk, pax.ukk, thd.ukk, vpa.ukk, iso.r4.ukk
226448_at	FAM89A	11	1.87210316139211	aci.ukn1, iso.ukn1, lfl.ukn1, 9ra.ukn1, ter.ukn1, aci.ukk, ent.ukk, 9ra.ukk, pax.ukk, thd.ukk, iso.r4.ukk
207197_at	ZIC3	11	1.86612658726575	aci.ukn1, iso.ukn1, lfl.ukn1, mtx.ukn1, 9ra.ukn1, vpa.ukn1, iso.ukk, lfl.ukk, pax.ukk, thd.ukk, vpa.ukk
231945_at	FILIP1	11	1.86220513364496	aci.ukn1, 9ra.ukn1, ter.ukn1, vpa.ukn1, iso.ukk, lfl.ukk, pax.ukk, ter.ukk, thd.ukk, tsa.ukk, vpa.ukk
226498_at	FLT1	11	1.83698758017881	lfl.ukn1, ter.ukn1, ent.ukk, lfl.ukk, lth.ukk, mem.ukk, 9ra.ukk, ter.ukk, thd.ukk, tsa.ukk, thd.r3.ukk
224848_at	CDK6	11	1.82664643522671	aci.ukn1, iso.ukn1, lfl.ukn1, mtx.ukn1, 9ra.ukn1, ter.ukn1, vpa.ukn1, iso.ukk, mtx.ukk, thd.ukk, vpa.ukk
209631_s_at	GPR37	11	1.77428201439089	aci.ukn1, iso.ukn1, mtx.ukn1, 9ra.ukn1, ter.ukn1, iso.ukk, lfl.ukk, mtx.ukk, pax.ukk, thd.ukk, vpa.ukk
214079_at	DHRS2	11	1.76154191381795	aci.ukn1, iso.ukn1, mtx.ukn1, 9ra.ukn1, ent.ukk, lfl.ukk, lth.ukk, mem.ukk, vpa.ukk, thd.r3.ukk, iso.r4.ukk
208449_s_at	FGF8	11	1.74623609766648	aci.ukn1, iso.ukn1, 9ra.ukn1, ter.ukn1, thd.ukn1, vpa.ukn1, aci.ukk, iso.ukk, mtx.ukk, 9ra.ukk, vpa.ukk
205547_s_at	TAGLN	11	1.6997994782942	aci.ukn1, iso.ukn1, mtx.ukn1, vpa.ukn1, cmz.ukk, lfl.ukk, mtx.ukk, ter.ukk, tsa.ukk, thd.r3.ukk, iso.r4.ukk
209735_at	ABCG2	11	1.69874723811734	aci.ukn1, lfl.ukn1, 9ra.ukn1, ter.ukn1, ato.ukk, ent.ukk, iso.ukk, lfl.ukk, mtx.ukk, thd.ukk, iso.r4.ukk
215692_s_at	MPPED2	11	1.68567579166476	aci.ukn1, lfl.ukn1, 9ra.ukn1, cmz.ukk, ent.ukk, lth.ukk, mem.ukk, pax.ukk, thd.ukk, tsa.ukk, vpa.ukk
209070_s_at	RGS5	11	1.67028882329334	aci.ukn1, iso.ukn1, lfl.ukn1, mtx.ukn1, 9ra.ukn1, ter.ukn1, vpa.ukn1, cmz.ukk, lfl.ukk, vpa.ukk, iso.r4.ukk
212097_at	CAV1	11	1.65960058442638	iso.ukn1, lfl.ukn1, mtx.ukn1, ter.ukn1, vpa.ukn1, ent.ukk, lfl.ukk, mtx.ukk, tsa.ukk, vpa.ukk, iso.r4.ukk
203348_s_at	ETV5	11	1.65791342046074	aci.ukn1, iso.ukn1, 9ra.ukn1, ter.ukn1, iso.ukk, lth.ukk, mem.ukk, pax.ukk, thd.ukk, tsa.ukk, vpa.ukk
233234_at	KCTD16	11	1.64714315981741	aci.ukn1, aci.ukk, ent.ukk, iso.ukk, lth.ukk, mem.ukk, 9ra.ukk, thd.ukk, tsa.ukk, vpa.ukk, thd.r3.ukk
209324_s_at	RGS16	11	1.63710905310724	aci.ukn1, iso.ukn1, ter.ukn1, vpa.ukn1, ent.ukk, 9ra.ukk, pax.ukk, thd.ukk, vpa.ukk, thd.r3.ukk, iso.r4.ukk
232127_at	CLCN5	11	1.62088846072759	aci.ukn1, 9ra.ukn1, ter.ukn1, vpa.ukn1, aci.ukk, iso.ukk, mtx.ukk, 9ra.ukk, pax.ukk, thd.ukk, vpa.ukk
204891_s_at	LCK	11	1.59072163767682	aci.ukn1, 9ra.ukn1, ter.ukn1, ent.ukk, iso.ukk, lfl.ukk, 9ra.ukk, pax.ukk, thd.ukk, tsa.ukk, vpa.ukk
212099_at	RHOB	11	1.56273889186824	iso.ukn1, lfl.ukn1, 9ra.ukn1, vpa.ukn1, aci.ukk, lfl.ukk, 9ra.ukk, pax.ukk, thd.ukk, vpa.ukk, iso.r4.ukk
209325_s_at	RGS16	11	1.50673085982839	aci.ukn1, iso.ukn1, 9ra.ukn1, ter.ukn1, vpa.ukn1, 9ra.ukk, pax.ukk, ter.ukk, thd.ukk, vpa.ukk, iso.r4.ukk
221489_s_at	SPRY4	11	1.50438247753245	aci.ukn1, 9ra.ukn1, aci.ukk, cmz.ukk, iso.ukk, lth.ukk, mem.ukk, 9ra.ukk, thd.ukk, tsa.ukk, vpa.ukk
210170_at	PDLIM3	11	1.46772994167155	mtx.ukn1, 9ra.ukn1, ent.ukk, lfl.ukk, lth.ukk, mem.ukk, ter.ukk, thd.ukk, tsa.ukk, vpa.ukk, iso.r4.ukk
225974_at	TMEM64	11	1.37825677223535	iso.ukn1, ter.ukn1, vpa.ukn1, iso.ukk, lfl.ukk, mtx.ukk, pax.ukk, ter.ukk, thd.ukk, tsa.ukk, vpa.ukk
219736_at	TRIM36	11	1.28786196849346	aci.ukn1, iso.ukn1, 9ra.ukn1, ter.ukn1, iso.ukk, lfl.ukk, 9ra.ukk, pax.ukk, thd.ukk, vpa.ukk, iso.r4.ukk
203438_at	STC2	11	1.17448556642761	iso.ukn1, mtx.ukn1, lfl.ukk, lth.ukk, mem.ukk, mtx.ukk, pax.ukk, ter.ukk, thd.ukk, vpa.ukk, thd.r3.ukk
223282_at	TSHZ1	10	3.40052829645267	aci.ukn1, iso.ukn1, 9ra.ukn1, ter.ukn1, aci.ukk, iso.ukk, lth.ukk, 9ra.ukk, vpa.ukk, iso.r4.ukk
203788_s_at	SEMA3C	10	2.79569985494843	aci.ukn1, iso.ukn1, lfl.ukn1, 9ra.ukn1, ter.ukn1, vpa.ukn1, iso.ukk, lfl.ukk, thd.ukk, vpa.ukk
208965_s_at	IFI16	10	2.79445318752315	aci.ukn1, 9ra.ukn1, aci.ukk, iso.ukk, mem.ukk, 9ra.ukk, thd.ukk, tsa.ukk, vpa.ukk, iso.r4.ukk
1564413_at	LINC01356	10	2.65805966215832	aci.ukn1, 9ra.ukn1, ter.ukn1, iso.ukk, mtx.ukk, 9ra.ukk, pax.ukk, ter.ukk, thd.ukk, vpa.ukk
223122_s_at	SFRP2	10	2.60070727556527	aci.ukn1, lfl.ukn1, 9ra.ukn1, ter.ukn1, aci.ukk, iso.ukk, 9ra.ukk, thd.ukk, vpa.ukk, iso.r4.ukk
213094_at	ADGRG6	10	2.51137697069851	aci.ukn1, iso.ukn1, lfl.ukn1, 9ra.ukn1, ter.ukn1, ent.ukk, iso.ukk, lth.ukk, mem.ukk, tsa.ukk
202035_s_at	SFRP1	10	2.43913847818385	aci.ukn1, iso.ukn1, lfl.ukn1, 9ra.ukn1, ter.ukn1, vpa.ukn1, ent.ukk, lfl.ukk, mtx.ukk, tsa.ukk
224833_at	ETS1	10	2.43365261236321	mtx.ukn1, ter.ukn1, vpa.ukn1, aci.ukk, ent.ukk, iso.ukk, lfl.ukk, 9ra.ukk, thd.r3.ukk, iso.r4.ukk
221577_x_at	GDF15	10	2.32966083602042	aci.ukn1, lfl.ukn1, mtx.ukn1, 9ra.ukn1, ent.ukk, pax.ukk, ter.ukk, thd.ukk, vpa.ukk, iso.r4.ukk
227812_at	TNFRSF19	10	2.30283069595282	aci.ukn1, 9ra.ukn1, ter.ukn1, vpa.ukn1, iso.ukk, lfl.ukk, 9ra.ukk, ter.ukk, thd.ukk, vpa.ukk
214633_at	SOX3	10	2.26847472056113	aci.ukn1, 9ra.ukn1, ter.ukn1, aci.ukk, iso.ukk, lfl.ukk, mtx.ukk, 9ra.ukk, vpa.ukk, iso.r4.ukk
202036_s_at	SFRP1	10	2.21132773343258	aci.ukn1, iso.ukn1, lfl.ukn1, 9ra.ukn1, ter.ukn1, vpa.ukn1, ent.ukk, lfl.ukk, mtx.ukk, tsa.ukk
227997_at	IL17RD	10	2.20360527756848	aci.ukn1, ent.ukn1, iso.ukn1, 9ra.ukn1, ter.ukn1, iso.ukk, lfl.ukk, pax.ukk, thd.ukk, vpa.ukk
235570_at	RBMS3	10	2.19333944138018	aci.ukn1, 9ra.ukn1, ter.ukn1, vpa.ukn1, iso.ukk, lfl.ukk, thd.ukk, tsa.ukk, vpa.ukk, thd.r3.ukk
221796_at	NTRK2	10	2.18749753770467	aci.ukn1, iso.ukn1, 9ra.ukn1, ter.ukn1, lth.ukk, mem.ukk, mtx.ukk, thd.ukk, tsa.ukk, vpa.ukk
213844_at	HOXA5	10	2.16116911836915	aci.ukn1, aci.ukk, ent.ukk, iso.ukk, lth.ukk, mem.ukk, 9ra.ukk, tsa.ukk, thd.r3.ukk, iso.r4.ukk
228333_at	ZEB2	10	2.14268769124504	aci.ukn1, lfl.ukn1, 9ra.ukn1, ter.ukn1, lfl.ukk, mtx.ukk, ter.ukk, thd.ukk, vpa.ukk, iso.r4.ukk
228176_at	S1PR3	10	2.13549620845832	aci.ukn1, lfl.ukn1, mtx.ukn1, 9ra.ukn1, ter.ukn1, iso.ukk, lfl.ukk, pax.ukk, thd.ukk, vpa.ukk
213385_at	213385_at	10	2.12947122994458	aci.ukn1, iso.ukn1, lfl.ukn1, 9ra.ukn1, ter.ukn1, vpa.ukn1, aci.ukk, iso.ukk, 9ra.ukk, iso.r4.ukk
221029_s_at	WNT5B	10	2.09178127564601	iso.ukn1, 9ra.ukn1, ter.ukn1, iso.ukk, lfl.ukk, lth.ukk, pax.ukk, ter.ukk, thd.ukk, vpa.ukk
213993_at	SPON1	10	2.06980186694221	aci.ukn1, iso.ukn1, lfl.ukn1, 9ra.ukn1, ter.ukn1, vpa.ukn1, lth.ukk, mtx.ukk, ter.ukk, vpa.ukk
213943_at	TWIST1	10	2.0652128418951	mtx.ukn1, ter.ukn1, aci.ukk, ent.ukk, iso.ukk, lfl.ukk, 9ra.ukk, ter.ukk, vpa.ukk, iso.r4.ukk
236947_at	236947_at	10	2.03909419634954	aci.ukn1, iso.ukn1, lfl.ukn1, 9ra.ukn1, ter.ukn1, vpa.ukn1, iso.ukk, lfl.ukk, thd.ukk, vpa.ukk
220275_at	CUZD1	10	2.02695516458964	aci.ukn1, 9ra.ukn1, aci.ukk, iso.ukk, lth.ukk, mem.ukk, mtx.ukk, 9ra.ukk, tsa.ukk, iso.r4.ukk
212543_at	CRYBG1	10	2.01253602987425	lfl.ukn1, ter.ukn1, aci.ukk, ent.ukk, iso.ukk, lth.ukk, 9ra.ukk, ter.ukk, tsa.ukk, iso.r4.ukk
206343_s_at	NRG1	10	1.93051421117329	aci.ukn1, lfl.ukn1, 9ra.ukn1, ter.ukn1, thd.ukn1, ent.ukk, mem.ukk, mtx.ukk, tsa.ukk, vpa.ukk
1555829_at	ESYT2	10	1.92311034762319	aci.ukn1, lfl.ukn1, 9ra.ukn1, ter.ukn1, iso.ukk, mtx.ukk, pax.ukk, ter.ukk, thd.ukk, vpa.ukk
212915_at	PDZRN3	10	1.90468324529933	aci.ukn1, 9ra.ukn1, ter.ukn1, aci.ukk, ent.ukk, iso.ukk, lfl.ukk, 9ra.ukk, thd.r3.ukk, iso.r4.ukk
1569023_a_at	LINC00458	10	1.88320771874378	aci.ukn1, 9ra.ukn1, ter.ukn1, iso.ukk, lfl.ukk, mtx.ukk, 9ra.ukk, pax.ukk, thd.ukk, vpa.ukk
1555830_s_at	ESYT2	10	1.86259937473968	aci.ukn1, iso.ukn1, 9ra.ukn1, ter.ukn1, iso.ukk, mtx.ukk, pax.ukk, ter.ukk, thd.ukk, vpa.ukk
212192_at	KCTD12	10	1.84637237914138	iso.ukn1, lfl.ukn1, mtx.ukn1, 9ra.ukn1, ter.ukn1, vpa.ukn1, ent.ukk, lfl.ukk, tsa.ukk, vpa.ukk
223422_s_at	ARHGAP24	10	1.82262160968097	aci.ukn1, iso.ukn1, 9ra.ukn1, ter.ukn1, vpa.ukn1, iso.ukk, lfl.ukk, lth.ukk, 9ra.ukk, ter.ukk
227404_s_at	EGR1	10	1.81841644585496	aci.ukn1, lfl.ukn1, 9ra.ukn1, ter.ukn1, iso.ukk, lth.ukk, mem.ukk, ter.ukk, thd.ukk, thd.r3.ukk
220786_s_at	SLC38A4	10	1.80742998567534	aci.ukn1, iso.ukn1, lfl.ukn1, 9ra.ukn1, ent.ukk, iso.ukk, lfl.ukk, lth.ukk, tsa.ukk, vpa.ukk
236029_at	FAT3	10	1.79108146993116	aci.ukn1, iso.ukn1, lfl.ukn1, 9ra.ukn1, ter.ukn1, aci.ukk, iso.ukk, mem.ukk, 9ra.ukk, thd.ukk
1558511_s_at	ESYT2	10	1.78436721661423	aci.ukn1, iso.ukn1, 9ra.ukn1, ter.ukn1, iso.ukk, mtx.ukk, pax.ukk, ter.ukk, thd.ukk, vpa.ukk
226069_at	PRICKLE1	10	1.77710326476489	aci.ukn1, lfl.ukn1, 9ra.ukn1, aci.ukk, iso.ukk, lfl.ukk, 9ra.ukk, ter.ukk, thd.ukk, vpa.ukk
203000_at	STMN2	10	1.7714518115589	ter.ukn1, vpa.ukn1, ent.ukk, iso.ukk, lfl.ukk, pax.ukk, ter.ukk, tsa.ukk, vpa.ukk, iso.r4.ukk
230372_at	HAS2	10	1.75762604629607	vpa.ukn1, aci.ukk, iso.ukk, 9ra.ukk, pax.ukk, ter.ukk, thd.ukk, vpa.ukk, thd.r3.ukk, iso.r4.ukk
205348_s_at	DYNC1I1	10	1.73939159767728	iso.ukn1, lfl.ukn1, 9ra.ukn1, aci.ukk, iso.ukk, lfl.ukk, 9ra.ukk, ter.ukk, thd.ukk, vpa.ukk
209737_at	MAGI2	10	1.73784631504315	aci.ukn1, iso.ukn1, lfl.ukn1, 9ra.ukn1, ter.ukn1, ent.ukk, iso.ukk, ter.ukk, tsa.ukk, thd.r3.ukk
217028_at	CXCR4	10	1.71287628934854	aci.ukn1, ter.ukn1, vpa.ukn1, ent.ukk, iso.ukk, lfl.ukk, mtx.ukk, pax.ukk, thd.ukk, vpa.ukk
215228_at	NHLH2	10	1.68107879453636	aci.ukn1, mtx.ukn1, 9ra.ukn1, ent.ukk, lfl.ukk, lth.ukk, mem.ukk, ter.ukk, tsa.ukk, iso.r4.ukk
230425_at	EPHB1	10	1.65440409421101	aci.ukn1, iso.ukn1, 9ra.ukn1, ter.ukn1, aci.ukk, ent.ukk, iso.ukk, 9ra.ukk, tsa.ukk, vpa.ukk
241834_at	IPW	10	1.65018125531371	aci.ukn1, iso.ukn1, lfl.ukn1, 9ra.ukn1, ter.ukn1, lfl.ukk, lth.ukk, mem.ukk, tsa.ukk, iso.r4.ukk
238697_at	SMIM10L2A	10	1.64643707153314	mtx.ukn1, ter.ukn1, ent.ukk, iso.ukk, lth.ukk, 9ra.ukk, pax.ukk, ter.ukk, tsa.ukk, iso.r4.ukk
213721_at	SOX2	10	1.6415745720865	aci.ukn1, lfl.ukn1, 9ra.ukn1, ter.ukn1, vpa.ukn1, 9ra.ukk, pax.ukk, ter.ukk, thd.ukk, iso.r4.ukk
226065_at	PRICKLE1	10	1.63904073766006	aci.ukn1, lfl.ukn1, 9ra.ukn1, aci.ukk, iso.ukk, lfl.ukk, 9ra.ukk, pax.ukk, ter.ukk, thd.ukk
1555963_x_at	B3GNT7	10	1.63622432074053	aci.ukn1, 9ra.ukn1, aci.ukk, cmz.ukk, iso.ukk, lfl.ukk, 9ra.ukk, ter.ukk, thd.ukk, vpa.ukk
200660_at	S100A11	10	1.62969644999647	aci.ukn1, lfl.ukn1, mtx.ukn1, 9ra.ukn1, ter.ukn1, vpa.ukn1, iso.ukk, pax.ukk, thd.ukk, vpa.ukk
206456_at	GABRA5	10	1.61223659424335	aci.ukn1, 9ra.ukn1, ent.ukk, iso.ukk, lfl.ukk, 9ra.ukk, pax.ukk, ter.ukk, thd.ukk, iso.r4.ukk
220184_at	NANOG	10	1.60721125947427	ent.ukn1, lfl.ukn1, ter.ukn1, tsa.ukn1, ent.ukk, iso.ukk, 9ra.ukk, ter.ukk, tsa.ukk, thd.r3.ukk
201694_s_at	EGR1	10	1.59930599637692	aci.ukn1, lfl.ukn1, 9ra.ukn1, ter.ukn1, iso.ukk, lth.ukk, mem.ukk, ter.ukk, thd.ukk, thd.r3.ukk
208540_x_at	208540_x_at	10	1.58507005853629	aci.ukn1, lfl.ukn1, mtx.ukn1, 9ra.ukn1, ter.ukn1, vpa.ukn1, iso.ukk, pax.ukk, thd.ukk, vpa.ukk
232105_at	BLACAT1	10	1.57884605975472	aci.ukn1, iso.ukn1, 9ra.ukn1, ter.ukn1, aci.ukk, cmz.ukk, iso.ukk, lfl.ukk, vpa.ukk, iso.r4.ukk
1555724_s_at	TAGLN	10	1.57712006947928	aci.ukn1, iso.ukn1, mtx.ukn1, vpa.ukn1, cmz.ukk, lfl.ukk, mtx.ukk, ter.ukk, tsa.ukk, iso.r4.ukk
205534_at	PCDH7	10	1.55764323819956	aci.ukn1, iso.ukn1, lfl.ukn1, mtx.ukn1, 9ra.ukn1, vpa.ukn1, iso.ukk, lfl.ukk, thd.ukk, thd.r3.ukk
242344_at	GABRB2	10	1.5442025850651	iso.ukn1, vpa.ukn1, iso.ukk, lfl.ukk, lth.ukk, mem.ukk, 9ra.ukk, tsa.ukk, thd.r3.ukk, iso.r4.ukk
39248_at	AQP3	10	1.54390696948988	aci.ukn1, mtx.ukn1, 9ra.ukn1, ter.ukn1, vpa.ukn1, ent.ukk, iso.ukk, 9ra.ukk, thd.ukk, iso.r4.ukk
209392_at	ENPP2	10	1.53174928561978	iso.ukn1, mtx.ukn1, vpa.ukn1, ent.ukk, lth.ukk, mem.ukk, mtx.ukk, tsa.ukk, vpa.ukk, thd.r3.ukk
235723_at	BNC2	10	1.52845099978373	ter.ukn1, iso.ukk, lfl.ukk, lth.ukk, mem.ukk, pax.ukk, thd.ukk, tsa.ukk, vpa.ukk, thd.r3.ukk
222877_at	NRP2	10	1.51921824848186	lfl.ukn1, ter.ukn1, vpa.ukn1, ent.ukk, iso.ukk, mtx.ukk, ter.ukk, tsa.ukk, vpa.ukk, iso.r4.ukk
206306_at	RYR3	10	1.51426548789048	iso.ukn1, lfl.ukn1, mtx.ukn1, ter.ukn1, vpa.ukn1, lth.ukk, pax.ukk, thd.ukk, tsa.ukk, vpa.ukk
217967_s_at	NIBAN1	10	1.502924456307	aci.ukn1, iso.ukn1, mtx.ukn1, ter.ukn1, mtx.ukk, pax.ukk, ter.ukk, thd.ukk, vpa.ukk, iso.r4.ukk
225355_at	NEURL1B	10	1.47516769303123	aci.ukn1, iso.ukn1, 9ra.ukn1, ter.ukn1, vpa.ukn1, ent.ukk, iso.ukk, lfl.ukk, pax.ukk, thd.ukk
242338_at	TMEM64	10	1.46722698379772	iso.ukn1, iso.ukk, lfl.ukk, mtx.ukk, pax.ukk, ter.ukk, thd.ukk, tsa.ukk, vpa.ukk, iso.r4.ukk
228790_at	FAM110B	10	1.45906964402175	aci.ukn1, iso.ukn1, lfl.ukn1, 9ra.ukn1, ter.ukn1, aci.ukk, iso.ukk, lfl.ukk, 9ra.ukk, iso.r4.ukk
207528_s_at	SLC7A11	10	1.44423870497603	lfl.ukn1, mtx.ukn1, vpa.ukn1, lfl.ukk, lth.ukk, mem.ukk, mtx.ukk, pax.ukk, ter.ukk, tsa.ukk
209318_x_at	PLAGL1	10	1.43753006695998	iso.ukn1, 9ra.ukn1, ter.ukn1, thd.ukn1, lfl.ukk, mtx.ukk, pax.ukk, ter.ukk, thd.ukk, vpa.ukk
229795_at	229795_at	10	1.42578660077486	aci.ukn1, 9ra.ukn1, ter.ukn1, aci.ukk, fpv.ukk, lfl.ukk, lth.ukk, mem.ukk, 9ra.ukk, iso.r4.ukk
207002_s_at	PLAGL1	10	1.37253847298802	iso.ukn1, lfl.ukn1, 9ra.ukn1, ter.ukn1, thd.ukn1, lfl.ukk, mtx.ukk, pax.ukk, ter.ukk, vpa.ukk
206355_at	GNAL	10	1.37102408801489	aci.ukn1, 9ra.ukn1, ter.ukn1, ent.ukk, iso.ukk, lth.ukk, mem.ukk, pax.ukk, tsa.ukk, vpa.ukk
224909_s_at	PREX1	10	1.35909243623246	aci.ukn1, iso.ukn1, 9ra.ukn1, vpa.ukn1, iso.ukk, lfl.ukk, lth.ukk, ter.ukk, thd.ukk, vpa.ukk
1569290_s_at	GRIA3	10	1.35204776226997	aci.ukn1, iso.ukn1, mtx.ukn1, 9ra.ukn1, vpa.ukn1, ent.ukk, iso.ukk, lfl.ukk, thd.ukk, tsa.ukk
214090_at	PAWR	10	1.34444963976585	aci.ukn1, 9ra.ukn1, aci.ukk, cmz.ukk, fpv.ukk, lfl.ukk, mem.ukk, ter.ukk, tsa.ukk, vis.ukk
205627_at	CDA	10	1.32672567600764	aci.ukn1, ent.ukk, iso.ukk, lth.ukk, mem.ukk, ter.ukk, thd.ukk, vpa.ukk, thd.r3.ukk, iso.r4.ukk
214071_at	GNAL	10	1.26404509408708	aci.ukn1, 9ra.ukn1, ter.ukn1, ent.ukk, iso.ukk, lfl.ukk, lth.ukk, mem.ukk, mtx.ukk, vpa.ukk
235850_at	FAM162A	10	1.2503315474693	9ra.ukn1, ter.ukn1, lth.ukk, mem.ukk, mtx.ukk, ter.ukk, thd.ukk, tsa.ukk, vpa.ukk, iso.r4.ukk
201739_at	SGK1	10	1.24554795447746	lfl.ukn1, ter.ukn1, vpa.ukn1, aci.ukk, ent.ukk, iso.ukk, lfl.ukk, 9ra.ukk, thd.ukk, vpa.ukk
206424_at	CYP26A1	9	4.1901093450309	aci.ukn1, 9ra.ukn1, ter.ukn1, aci.ukk, iso.ukk, lfl.ukk, 9ra.ukk, ter.ukk, iso.r4.ukk
230040_at	ADAMTS18	9	3.4120756972345	aci.ukn1, iso.ukn1, lfl.ukn1, 9ra.ukn1, ter.ukn1, aci.ukk, iso.ukk, 9ra.ukk, iso.r4.ukk
208966_x_at	IFI16	9	2.90746532102529	aci.ukn1, 9ra.ukn1, aci.ukk, iso.ukk, 9ra.ukk, thd.ukk, tsa.ukk, vpa.ukk, iso.r4.ukk
205453_at	HOXB2	9	2.89963231533824	aci.ukn1, iso.ukn1, 9ra.ukn1, ter.ukn1, aci.ukk, iso.ukk, lfl.ukk, 9ra.ukk, iso.r4.ukk
203603_s_at	ZEB2	9	2.86462524282465	aci.ukn1, lfl.ukn1, 9ra.ukn1, ter.ukn1, lfl.ukk, ter.ukk, thd.ukk, vpa.ukk, iso.r4.ukk
238763_at	RBM20	9	2.8519350782826	aci.ukn1, iso.ukn1, 9ra.ukn1, ter.ukn1, aci.ukk, iso.ukk, 9ra.ukk, ter.ukk, iso.r4.ukk
1552521_a_at	TMEM74	9	2.82136298688433	aci.ukn1, iso.ukn1, lfl.ukn1, mtx.ukn1, 9ra.ukn1, ter.ukn1, vpa.ukn1, lfl.ukk, iso.r4.ukk
206332_s_at	IFI16	9	2.81173572385343	aci.ukn1, 9ra.ukn1, aci.ukk, iso.ukk, 9ra.ukk, thd.ukk, tsa.ukk, vpa.ukk, iso.r4.ukk
201117_s_at	CPE	9	2.54277252318327	aci.ukn1, iso.ukn1, mtx.ukn1, 9ra.ukn1, ter.ukn1, thd.ukn1, vpa.ukn1, vpa.ukk, iso.r4.ukk
204069_at	MEIS1	9	2.5181444921162	aci.ukn1, iso.ukn1, 9ra.ukn1, ter.ukn1, aci.ukk, iso.ukk, 9ra.ukk, thd.ukk, vpa.ukk
209875_s_at	SPP1	9	2.43043895680169	lfl.ukn1, ter.ukn1, ato.ukk, ent.ukk, lfl.ukk, ter.ukk, tsa.ukk, vpa.ukk, iso.r4.ukk
206502_s_at	INSM1	9	2.38833922019276	aci.ukn1, 9ra.ukn1, ter.ukn1, vpa.ukn1, aci.ukk, iso.ukk, 9ra.ukk, thd.ukk, thd.r3.ukk
229623_at	TMEM150C	9	2.37249783554345	aci.ukn1, iso.ukn1, 9ra.ukn1, aci.ukk, iso.ukk, 9ra.ukk, thd.ukk, thd.r3.ukk, iso.r4.ukk
238727_at	238727_at	9	2.34049052652438	iso.ukn1, ter.ukn1, vpa.ukn1, aci.ukk, iso.ukk, mtx.ukk, 9ra.ukk, thd.ukk, vpa.ukk
202037_s_at	SFRP1	9	2.32286231775799	aci.ukn1, iso.ukn1, lfl.ukn1, 9ra.ukn1, ter.ukn1, ent.ukk, lfl.ukk, mtx.ukk, tsa.ukk
1555801_s_at	ZNF385B	9	2.30233134615922	aci.ukn1, iso.ukn1, lfl.ukn1, mtx.ukn1, 9ra.ukn1, ter.ukn1, vpa.ukn1, iso.ukk, pax.ukk
237322_at	MIAT	9	2.21243538533508	aci.ukn1, iso.ukn1, lfl.ukn1, mtx.ukn1, 9ra.ukn1, ter.ukn1, vpa.ukn1, lfl.ukk, tsa.ukk
201798_s_at	MYOF	9	2.21087313596607	aci.ukn1, iso.ukn1, mtx.ukn1, 9ra.ukn1, ter.ukn1, thd.ukn1, vpa.ukn1, lfl.ukk, iso.r4.ukk
236896_at	ZIC1	9	2.20772539444662	iso.ukn1, vpa.ukn1, aci.ukk, iso.ukk, lth.ukk, mem.ukk, 9ra.ukk, thd.ukk, vpa.ukk
205529_s_at	RUNX1T1	9	2.18202525370293	aci.ukn1, iso.ukn1, lfl.ukn1, 9ra.ukn1, ter.ukn1, aci.ukk, iso.ukk, 9ra.ukk, iso.r4.ukk
233202_at	233202_at	9	2.17499150571012	aci.ukn1, iso.ukn1, lfl.ukn1, 9ra.ukn1, ter.ukn1, aci.ukk, iso.ukk, 9ra.ukk, vpa.ukk
213479_at	NPTX2	9	2.07399516492733	aci.ukn1, mtx.ukn1, 9ra.ukn1, ter.ukn1, ent.ukk, iso.ukk, 9ra.ukk, ter.ukk, thd.ukk
243672_at	SALL3	9	2.0717662473903	aci.ukn1, iso.ukn1, lfl.ukn1, mtx.ukn1, 9ra.ukn1, ter.ukn1, vpa.ukn1, lfl.ukk, iso.r4.ukk
226534_at	KITLG	9	2.06723811571064	aci.ukn1, iso.ukn1, lfl.ukn1, 9ra.ukn1, ter.ukn1, lfl.ukk, pax.ukk, thd.ukk, vpa.ukk
205471_s_at	DACH1	9	1.9977984147398	ter.ukn1, aci.ukk, iso.ukk, lfl.ukk, mtx.ukk, 9ra.ukk, ter.ukk, thd.ukk, vpa.ukk
205472_s_at	DACH1	9	1.97793023565664	ter.ukn1, aci.ukk, iso.ukk, lfl.ukk, mtx.ukk, 9ra.ukk, ter.ukk, thd.ukk, vpa.ukk
206209_s_at	CA4	9	1.97780240112153	aci.ukn1, lfl.ukn1, mtx.ukn1, 9ra.ukn1, ter.ukn1, vpa.ukn1, iso.ukk, vpa.ukk, iso.r4.ukk
209560_s_at	DLK1	9	1.95124326298445	iso.ukn1, 9ra.ukn1, ter.ukn1, vpa.ukn1, ent.ukk, mtx.ukk, tsa.ukk, vpa.ukk, iso.r4.ukk
213849_s_at	PPP2R2B	9	1.9251284672274	aci.ukn1, iso.ukn1, 9ra.ukn1, ter.ukn1, ent.ukk, iso.ukk, lfl.ukk, ter.ukk, thd.ukk
243907_at	GREB1L	9	1.91590690992026	aci.ukn1, aci.ukk, iso.ukk, 9ra.ukk, ter.ukk, thd.ukk, tsa.ukk, thd.r3.ukk, iso.r4.ukk
216218_s_at	PLCL2	9	1.91365731044063	aci.ukn1, 9ra.ukn1, ter.ukn1, ent.ukk, iso.ukk, lfl.ukk, pax.ukk, thd.ukk, tsa.ukk
221245_s_at	FZD5	9	1.8660006844725	aci.ukn1, iso.ukn1, lfl.ukn1, 9ra.ukn1, ter.ukn1, vpa.ukn1, ent.ukk, mtx.ukk, ter.ukk
209101_at	CCN2	9	1.85894852991927	aci.ukn1, 9ra.ukn1, aci.ukk, cmz.ukk, iso.ukk, lfl.ukk, 9ra.ukk, ter.ukk, iso.r4.ukk
202431_s_at	MYC	9	1.85659578399143	aci.ukn1, 9ra.ukn1, ent.ukk, iso.ukk, lfl.ukk, 9ra.ukk, ter.ukk, thd.ukk, vpa.ukk
236750_at	236750_at	9	1.85322498378285	aci.ukn1, lfl.ukn1, 9ra.ukn1, ter.ukn1, iso.ukk, lth.ukk, thd.ukk, tsa.ukk, vpa.ukk
208536_s_at	BCL2L11	9	1.84171038866665	aci.ukn1, iso.ukn1, lfl.ukn1, mtx.ukn1, 9ra.ukn1, ter.ukn1, vpa.ukn1, lfl.ukk, mtx.ukk
203910_at	ARHGAP29	9	1.83939736203173	aci.ukn1, iso.ukn1, 9ra.ukn1, ter.ukn1, aci.ukk, iso.ukk, 9ra.ukk, ter.ukk, iso.r4.ukk
204121_at	GADD45G	9	1.83930653423531	iso.ukn1, mtx.ukn1, ter.ukn1, vpa.ukn1, aci.ukk, iso.ukk, lfl.ukk, 9ra.ukk, iso.r4.ukk
242193_at	MIR124-2HG	9	1.83038755701697	aci.ukn1, lfl.ukn1, 9ra.ukn1, ter.ukn1, ent.ukk, lfl.ukk, lth.ukk, mem.ukk, iso.r4.ukk
224699_s_at	ESYT2	9	1.82490710194181	aci.ukn1, 9ra.ukn1, ter.ukn1, iso.ukk, mtx.ukk, pax.ukk, ter.ukk, thd.ukk, vpa.ukk
227209_at	CNTN1	9	1.81510683850166	aci.ukn1, ent.ukn1, lfl.ukn1, 9ra.ukn1, ter.ukn1, iso.ukk, lfl.ukk, tsa.ukk, vpa.ukk
226137_at	ZFHX3	9	1.80945596035872	aci.ukn1, iso.ukn1, 9ra.ukn1, ter.ukn1, iso.ukk, lfl.ukk, 9ra.ukk, thd.ukk, iso.r4.ukk
204750_s_at	DSC2	9	1.79699957798256	aci.ukn1, iso.ukn1, lfl.ukn1, 9ra.ukn1, ter.ukn1, vpa.ukn1, iso.ukk, mem.ukk, thd.ukk
228885_at	MAMDC2	9	1.79687987771056	aci.ukn1, 9ra.ukn1, ter.ukn1, ent.ukk, lfl.ukk, lth.ukk, mem.ukk, tsa.ukk, vpa.ukk
211737_x_at	PTN	9	1.78534272742156	aci.ukn1, iso.ukn1, mtx.ukn1, 9ra.ukn1, ter.ukn1, vpa.ukn1, iso.ukk, lfl.ukk, 9ra.ukk
231361_at	NLGN1	9	1.77264792702264	lfl.ukn1, 9ra.ukn1, ter.ukn1, aci.ukk, iso.ukk, lfl.ukk, 9ra.ukk, tsa.ukk, vpa.ukk
206542_s_at	SMARCA2	9	1.76928153415606	aci.ukn1, iso.ukn1, lfl.ukn1, 9ra.ukn1, ter.ukn1, iso.ukk, lfl.ukk, mtx.ukk, iso.r4.ukk
210664_s_at	TFPI	9	1.76062859677801	iso.ukn1, mtx.ukn1, thd.ukn1, vpa.ukn1, ent.ukk, lfl.ukk, lth.ukk, mem.ukk, tsa.ukk
216321_s_at	NR3C1	9	1.75777913482479	aci.ukn1, iso.ukn1, lfl.ukn1, 9ra.ukn1, ter.ukn1, cmz.ukk, lfl.ukk, ter.ukk, vpa.ukk
219814_at	MBNL3	9	1.75748282882667	iso.ukn1, lfl.ukn1, ter.ukn1, lfl.ukk, mtx.ukk, ter.ukk, thd.ukk, vpa.ukk, iso.r4.ukk
201427_s_at	SELENOP	9	1.75128769638582	aci.ukn1, iso.ukn1, mtx.ukn1, 9ra.ukn1, vpa.ukn1, iso.ukk, mtx.ukk, thd.ukk, vpa.ukk
209803_s_at	PHLDA2	9	1.7412731621191	aci.ukn1, mtx.ukn1, 9ra.ukn1, ent.ukk, iso.ukk, mtx.ukk, ter.ukk, thd.ukk, iso.r4.ukk
231925_at	P2RY1	9	1.73999001213498	iso.ukn1, aci.ukk, cmz.ukk, iso.ukk, mtx.ukk, 9ra.ukk, thd.ukk, vpa.ukk, iso.r4.ukk
212845_at	SAMD4A	9	1.73695514421115	aci.ukn1, iso.ukn1, mtx.ukn1, vpa.ukn1, iso.ukk, lfl.ukk, pax.ukk, ter.ukk, thd.ukk
206701_x_at	EDNRB	9	1.72100132007043	lfl.ukn1, 9ra.ukn1, ter.ukn1, ent.ukk, iso.ukk, lfl.ukk, lth.ukk, 9ra.ukk, tsa.ukk
209466_x_at	PTN	9	1.71166369704611	aci.ukn1, iso.ukn1, mtx.ukn1, 9ra.ukn1, ter.ukn1, vpa.ukn1, iso.ukk, lfl.ukk, 9ra.ukk
209755_at	NMNAT2	9	1.70894129005665	aci.ukn1, iso.ukn1, 9ra.ukn1, vpa.ukn1, ent.ukk, lfl.ukk, ter.ukk, vpa.ukk, iso.r4.ukk
219302_s_at	CNTNAP2	9	1.70174991265595	aci.ukn1, iso.ukn1, 9ra.ukn1, ter.ukn1, iso.ukk, 9ra.ukk, thd.ukk, vpa.ukk, iso.r4.ukk
227971_at	NRK	9	1.7016746528506	9ra.ukn1, ter.ukn1, aci.ukk, iso.ukk, lfl.ukk, 9ra.ukk, tsa.ukk, vpa.ukk, iso.r4.ukk
209465_x_at	PTN	9	1.68704809361754	aci.ukn1, iso.ukn1, mtx.ukn1, 9ra.ukn1, ter.ukn1, vpa.ukn1, iso.ukk, lfl.ukk, 9ra.ukk
203485_at	RTN1	9	1.67574609466106	aci.ukn1, 9ra.ukn1, ter.ukn1, ent.ukk, iso.ukk, mtx.ukk, ter.ukk, tsa.ukk, vpa.ukk
209921_at	SLC7A11	9	1.66868422034328	aci.ukn1, lfl.ukn1, mtx.ukn1, vpa.ukn1, lth.ukk, mem.ukk, mtx.ukk, pax.ukk, tsa.ukk
204851_s_at	DCX	9	1.66646164014361	aci.ukn1, lfl.ukn1, mtx.ukn1, 9ra.ukn1, ter.ukn1, thd.ukn1, iso.ukk, ter.ukk, vpa.ukk
204011_at	SPRY2	9	1.64730893650688	aci.ukn1, iso.ukn1, 9ra.ukn1, iso.ukk, lfl.ukk, 9ra.ukk, ter.ukk, thd.ukk, vpa.ukk
223827_at	TNFRSF19	9	1.63849980907891	aci.ukn1, 9ra.ukn1, ter.ukn1, vpa.ukn1, aci.ukk, iso.ukk, lfl.ukk, ter.ukk, thd.ukk
215145_s_at	CNTNAP2	9	1.63543349677151	aci.ukn1, iso.ukn1, 9ra.ukn1, ter.ukn1, iso.ukk, 9ra.ukk, ter.ukk, vpa.ukk, iso.r4.ukk
227399_at	VGLL3	9	1.61966304629423	aci.ukn1, lfl.ukn1, mtx.ukn1, vpa.ukn1, lfl.ukk, mtx.ukk, 9ra.ukk, tsa.ukk, vpa.ukk
240269_at	240269_at	9	1.6085371358141	aci.ukn1, lfl.ukn1, mtx.ukn1, 9ra.ukn1, ter.ukn1, vpa.ukn1, iso.ukk, thd.ukk, iso.r4.ukk
232235_at	DSEL	9	1.60276484809123	aci.ukn1, 9ra.ukn1, aci.ukk, iso.ukk, lfl.ukk, 9ra.ukk, pax.ukk, ter.ukk, iso.r4.ukk
237275_at	LINC00458	9	1.60026576511854	aci.ukn1, 9ra.ukn1, ter.ukn1, iso.ukk, lfl.ukk, pax.ukk, ter.ukk, thd.ukk, vpa.ukk
235593_at	ZEB2	9	1.59885409890583	lfl.ukn1, ter.ukn1, ent.ukk, lfl.ukk, mtx.ukk, ter.ukk, thd.ukk, vpa.ukk, iso.r4.ukk
228598_at	DPP10	9	1.59597725834667	aci.ukn1, iso.ukn1, 9ra.ukn1, ent.ukk, lfl.ukk, lth.ukk, mem.ukk, tsa.ukk, thd.r3.ukk
231042_s_at	231042_s_at	9	1.59458161815869	aci.ukn1, aci.ukk, cmz.ukk, fpv.ukk, iso.ukk, lfl.ukk, mtx.ukk, thd.ukk, iso.r4.ukk
219300_s_at	CNTNAP2	9	1.59345008793496	aci.ukn1, iso.ukn1, 9ra.ukn1, ter.ukn1, iso.ukk, 9ra.ukk, ter.ukk, vpa.ukk, iso.r4.ukk
1559266_s_at	SKIDA1	9	1.5899750112314	aci.ukn1, 9ra.ukn1, ter.ukn1, iso.ukk, lfl.ukk, mtx.ukk, pax.ukk, thd.ukk, vpa.ukk
228821_at	ST6GAL2	9	1.56871273222168	aci.ukn1, iso.ukn1, lfl.ukn1, vpa.ukn1, iso.ukk, lfl.ukk, 9ra.ukk, ter.ukk, thd.ukk
219270_at	CHAC1	9	1.56328292622937	aci.ukn1, 9ra.ukn1, iso.ukk, lfl.ukk, mtx.ukk, pax.ukk, ter.ukk, thd.ukk, vpa.ukk
228057_at	DDIT4L	9	1.55486786597936	aci.ukn1, iso.ukn1, lfl.ukn1, 9ra.ukn1, ter.ukn1, aci.ukk, iso.ukk, 9ra.ukk, iso.r4.ukk
235852_at	STON2	9	1.5533099819696	aci.ukn1, iso.ukn1, lfl.ukn1, 9ra.ukn1, vpa.ukn1, iso.ukk, mtx.ukk, pax.ukk, vpa.ukk
218175_at	CCDC92	9	1.55009518013651	aci.ukn1, 9ra.ukn1, iso.ukk, lfl.ukk, mtx.ukk, pax.ukk, ter.ukk, vpa.ukk, iso.r4.ukk
214930_at	SLITRK5	9	1.54037639787139	ter.ukn1, iso.ukk, lfl.ukk, mtx.ukk, pax.ukk, ter.ukk, thd.ukk, vpa.ukk, iso.r4.ukk
1562828_at	1562828_at	9	1.54000783081133	aci.ukn1, 9ra.ukn1, lth.ukk, mem.ukk, 9ra.ukk, tsa.ukk, vpa.ukk, thd.r3.ukk, iso.r4.ukk
217997_at	PHLDA1	9	1.53716981900374	aci.ukn1, lfl.ukn1, mtx.ukn1, ter.ukn1, lfl.ukk, lth.ukk, pax.ukk, ter.ukk, tsa.ukk
228635_at	PCDH10	9	1.53676906127521	aci.ukn1, lfl.ukn1, 9ra.ukn1, vpa.ukn1, cmz.ukk, lfl.ukk, lth.ukk, ter.ukk, thd.ukk
229641_at	CCBE1	9	1.53347143969358	iso.ukn1, 9ra.ukn1, ter.ukn1, aci.ukk, ent.ukk, 9ra.ukk, ter.ukk, tsa.ukk, iso.r4.ukk
202599_s_at	NRIP1	9	1.51768225317044	aci.ukn1, iso.ukn1, 9ra.ukn1, ter.ukn1, aci.ukk, ent.ukk, iso.ukk, 9ra.ukk, iso.r4.ukk
217678_at	SLC7A11	9	1.49616213447537	aci.ukn1, lfl.ukn1, mtx.ukn1, vpa.ukn1, iso.ukk, lth.ukk, mtx.ukk, pax.ukk, tsa.ukk
232568_at	232568_at	9	1.48780274902774	aci.ukn1, lfl.ukn1, 9ra.ukn1, ter.ukn1, iso.ukk, lth.ukk, mem.ukk, tsa.ukk, vpa.ukk
1558964_at	FAT3	9	1.48596514717431	aci.ukn1, iso.ukn1, lfl.ukn1, 9ra.ukn1, ter.ukn1, aci.ukk, iso.ukk, 9ra.ukk, thd.ukk
238453_at	FGFBP3	9	1.48579053679212	aci.ukn1, 9ra.ukn1, ter.ukn1, aci.ukk, ato.ukk, iso.ukk, lth.ukk, mem.ukk, 9ra.ukk
228280_at	ZC3HAV1L	9	1.4833136774758	aci.ukn1, iso.ukn1, 9ra.ukn1, ent.ukk, lth.ukk, mem.ukk, mtx.ukk, tsa.ukk, vpa.ukk
1558212_at	VLDLR-AS1	9	1.47618740804274	aci.ukn1, 9ra.ukn1, iso.ukk, lth.ukk, mtx.ukk, pax.ukk, ter.ukk, thd.ukk, vpa.ukk
243000_at	CDK6	9	1.4702545002019	iso.ukn1, aci.ukk, iso.ukk, mtx.ukk, 9ra.ukk, pax.ukk, thd.ukk, tsa.ukk, vpa.ukk
231841_s_at	JCAD	9	1.46735948722582	ter.ukn1, iso.ukk, lfl.ukk, lth.ukk, mem.ukk, ter.ukk, tsa.ukk, vpa.ukk, iso.r4.ukk
226834_at	CLMP	9	1.46703866268308	ter.ukn1, ent.ukk, lfl.ukk, lth.ukk, mem.ukk, mtx.ukk, ter.ukk, tsa.ukk, thd.r3.ukk
223468_s_at	RGMA	9	1.45702027712445	aci.ukn1, 9ra.ukn1, ter.ukn1, vpa.ukn1, aci.ukk, iso.ukk, lfl.ukk, 9ra.ukk, iso.r4.ukk
225171_at	ARHGAP18	9	1.45123276498868	aci.ukn1, iso.ukn1, lfl.ukn1, 9ra.ukn1, ter.ukn1, vpa.ukn1, lfl.ukk, mtx.ukk, pax.ukk
208147_s_at	CYP2C8	9	1.44962440699205	aci.ukn1, iso.ukn1, 9ra.ukn1, ter.ukn1, iso.ukk, mtx.ukk, pax.ukk, ter.ukk, thd.ukk
1557129_a_at	FAM111B	9	1.44925793892439	iso.ukn1, lfl.ukn1, mtx.ukn1, ter.ukn1, iso.ukk, lth.ukk, mem.ukk, tsa.ukk, thd.r3.ukk
1569886_a_at	GLB1L3	9	1.44912070852407	ent.ukn1, aci.ukk, iso.ukk, lfl.ukk, lth.ukk, 9ra.ukk, ter.ukk, thd.r3.ukk, iso.r4.ukk
219032_x_at	OPN3	9	1.42987774124975	aci.ukn1, iso.ukn1, 9ra.ukn1, ter.ukn1, vpa.ukn1, lfl.ukk, mtx.ukk, ter.ukk, iso.r4.ukk
213664_at	SLC1A1	9	1.41100580444256	aci.ukn1, iso.ukn1, mtx.ukn1, 9ra.ukn1, thd.ukn1, pax.ukk, ter.ukk, thd.ukk, tsa.ukk
226751_at	CNRIP1	9	1.40832646414181	aci.ukn1, 9ra.ukn1, vpa.ukn1, ent.ukk, iso.ukk, lfl.ukk, pax.ukk, thd.ukk, tsa.ukk
225299_at	MYO5B	9	1.40177120612565	aci.ukn1, iso.ukn1, 9ra.ukn1, iso.ukk, lth.ukk, mem.ukk, thd.ukk, tsa.ukk, vpa.ukk
227339_at	RGMB	9	1.39520627874943	lfl.ukn1, ter.ukn1, iso.ukk, lfl.ukk, lth.ukk, mem.ukk, 9ra.ukk, pax.ukk, thd.ukk
1559394_a_at	1559394_a_at	9	1.39488721495328	aci.ukn1, ent.ukn1, lfl.ukn1, 9ra.ukn1, ter.ukn1, vpa.ukn1, aci.ukk, 9ra.ukk, iso.r4.ukk
212063_at	CD44	9	1.3917514167169	iso.ukn1, mtx.ukn1, ter.ukn1, vpa.ukn1, ent.ukk, iso.ukk, lfl.ukk, lth.ukk, thd.r3.ukk
204153_s_at	MFNG	9	1.39169567108192	aci.ukn1, iso.ukn1, lfl.ukn1, mtx.ukn1, 9ra.ukn1, ter.ukn1, vpa.ukn1, iso.ukk, thd.ukk
235635_at	ARHGAP5	9	1.39130761927135	aci.ukn1, lfl.ukn1, 9ra.ukn1, ter.ukn1, iso.ukk, lth.ukk, mem.ukk, tsa.ukk, iso.r4.ukk
204529_s_at	TOX	9	1.39052807283583	9ra.ukn1, vpa.ukn1, lfl.ukk, lth.ukk, mem.ukk, pax.ukk, thd.ukk, thd.r3.ukk, iso.r4.ukk
224925_at	PREX1	9	1.38088184411301	aci.ukn1, iso.ukn1, 9ra.ukn1, ter.ukn1, vpa.ukn1, iso.ukk, lfl.ukk, ter.ukk, thd.ukk
229090_at	ZEB1-AS1	9	1.37809273923184	iso.ukn1, lfl.ukn1, mtx.ukn1, 9ra.ukn1, ter.ukn1, lfl.ukk, mtx.ukk, ter.ukk, iso.r4.ukk
201328_at	ETS2	9	1.37187833495038	aci.ukn1, iso.ukn1, 9ra.ukn1, iso.ukk, lth.ukk, 9ra.ukk, tsa.ukk, thd.r3.ukk, iso.r4.ukk
226918_at	226918_at	9	1.36105968308248	aci.ukn1, iso.ukn1, 9ra.ukn1, ent.ukk, iso.ukk, lfl.ukk, thd.ukk, tsa.ukk, iso.r4.ukk
224392_s_at	OPN3	9	1.36023986021386	aci.ukn1, iso.ukn1, 9ra.ukn1, ter.ukn1, vpa.ukn1, ent.ukk, mtx.ukk, ter.ukk, iso.r4.ukk
1569607_s_at	1569607_s_at	9	1.35113813432104	aci.ukn1, 9ra.ukn1, ter.ukn1, cmz.ukk, iso.ukk, mtx.ukk, 9ra.ukk, pax.ukk, thd.ukk
230722_at	BNC2	9	1.34338002941062	aci.ukn1, 9ra.ukn1, ter.ukn1, iso.ukk, lth.ukk, pax.ukk, thd.ukk, tsa.ukk, vpa.ukk
206322_at	SYN3	9	1.31952010884792	aci.ukn1, iso.ukn1, 9ra.ukn1, ent.ukk, lth.ukk, mem.ukk, pax.ukk, thd.ukk, tsa.ukk
201631_s_at	IER3	9	1.30500285824717	aci.ukn1, iso.ukn1, mtx.ukn1, vpa.ukn1, iso.ukk, lfl.ukk, thd.ukk, vpa.ukk, iso.r4.ukk
236359_at	SCN4B	9	1.30466037985421	aci.ukn1, iso.ukn1, mtx.ukn1, 9ra.ukn1, ter.ukn1, vpa.ukn1, ent.ukk, thd.ukk, iso.r4.ukk
207057_at	SLC16A7	9	1.3009077140384	aci.ukn1, iso.ukn1, mtx.ukn1, iso.ukk, lth.ukk, mem.ukk, thd.ukk, tsa.ukk, vpa.ukk
239503_at	MIR1915HG	9	1.29030905112668	aci.ukn1, iso.ukk, lfl.ukk, lth.ukk, mem.ukk, mtx.ukk, pax.ukk, thd.ukk, vpa.ukk
225093_at	UTRN	9	1.23409826433018	aci.ukn1, iso.ukn1, 9ra.ukn1, iso.ukk, lth.ukk, mem.ukk, thd.ukk, tsa.ukk, thd.r3.ukk
205336_at	PVALB	9	1.22204400297162	aci.ukn1, iso.ukn1, lfl.ukn1, mtx.ukn1, 9ra.ukn1, ter.ukn1, vpa.ukn1, iso.ukk, thd.ukk
221911_at	ETV1	8	3.1407583189222	aci.ukn1, iso.ukn1, lfl.ukn1, 9ra.ukn1, ter.ukn1, iso.ukk, 9ra.ukk, iso.r4.ukk
204469_at	PTPRZ1	8	3.09835163427722	aci.ukn1, iso.ukn1, lfl.ukn1, 9ra.ukn1, ter.ukn1, iso.ukk, 9ra.ukk, iso.r4.ukk
207761_s_at	METTL7A	8	2.92801004174525	aci.ukn1, lfl.ukn1, 9ra.ukn1, ter.ukn1, iso.ukk, lfl.ukk, ter.ukk, thd.r3.ukk
210103_s_at	FOXA2	8	2.91731376711758	aci.ukn1, iso.ukn1, 9ra.ukn1, iso.ukk, mtx.ukk, pax.ukk, thd.ukk, vpa.ukk
203698_s_at	FRZB	8	2.86149315713159	aci.ukn1, iso.ukn1, lfl.ukn1, 9ra.ukn1, ter.ukn1, ent.ukk, lfl.ukk, tsa.ukk
223283_s_at	TSHZ1	8	2.74466614500915	aci.ukn1, iso.ukn1, 9ra.ukn1, ter.ukn1, aci.ukk, iso.ukk, 9ra.ukk, iso.r4.ukk
227198_at	AFF3	8	2.70194499356084	aci.ukn1, iso.ukn1, 9ra.ukn1, ter.ukn1, aci.ukk, iso.ukk, 9ra.ukk, iso.r4.ukk
205080_at	RARB	8	2.70074766807823	aci.ukn1, iso.ukn1, 9ra.ukn1, ter.ukn1, aci.ukk, iso.ukk, 9ra.ukk, iso.r4.ukk
228507_at	PDE3A	8	2.64413183358398	aci.ukn1, iso.ukn1, lfl.ukn1, 9ra.ukn1, ter.ukn1, vpa.ukn1, iso.ukk, lfl.ukk
203296_s_at	ATP1A2	8	2.54991774635085	aci.ukn1, 9ra.ukn1, ter.ukn1, ent.ukk, iso.ukk, pax.ukk, ter.ukk, thd.ukk
208530_s_at	RARB	8	2.41233221912637	aci.ukn1, iso.ukn1, 9ra.ukn1, ter.ukn1, aci.ukk, iso.ukk, 9ra.ukk, iso.r4.ukk
227449_at	EPHA4	8	2.40817737895348	aci.ukn1, iso.ukn1, 9ra.ukn1, ter.ukn1, lfl.ukk, mtx.ukk, pax.ukk, ter.ukk
213293_s_at	TRIM22	8	2.37006179100046	aci.ukn1, iso.ukn1, mtx.ukn1, 9ra.ukn1, ter.ukn1, iso.ukk, lth.ukk, thd.ukk
219179_at	DACT1	8	2.34357019774974	aci.ukn1, lfl.ukn1, 9ra.ukn1, ter.ukn1, vpa.ukn1, aci.ukk, lfl.ukk, 9ra.ukk
1555800_at	ZNF385B	8	2.33444745865061	aci.ukn1, iso.ukn1, lfl.ukn1, mtx.ukn1, 9ra.ukn1, ter.ukn1, vpa.ukn1, iso.ukk
228915_at	DACH1	8	2.27011900795917	ter.ukn1, aci.ukk, iso.ukk, lfl.ukk, mtx.ukk, 9ra.ukk, thd.ukk, vpa.ukk
205830_at	CLGN	8	2.25942561741027	aci.ukn1, lfl.ukn1, 9ra.ukn1, ter.ukn1, iso.ukk, mtx.ukk, 9ra.ukk, iso.r4.ukk
44783_s_at	HEY1	8	2.25124498045904	aci.ukn1, 9ra.ukn1, ter.ukn1, ent.ukk, mtx.ukk, pax.ukk, thd.ukk, vpa.ukk
204286_s_at	PMAIP1	8	2.24554241654492	aci.ukn1, mtx.ukn1, 9ra.ukn1, ter.ukn1, vpa.ukn1, iso.ukk, 9ra.ukk, vpa.ukk
236300_at	PDE3A	8	2.24292613117757	aci.ukn1, iso.ukn1, lfl.ukn1, 9ra.ukn1, ter.ukn1, vpa.ukn1, iso.ukk, lfl.ukk
203001_s_at	STMN2	8	2.2424375204695	ter.ukn1, vpa.ukn1, lfl.ukk, pax.ukk, ter.ukk, tsa.ukk, vpa.ukk, iso.r4.ukk
203153_at	IFIT1	8	2.22116498431461	aci.ukn1, iso.ukn1, lfl.ukn1, 9ra.ukn1, ter.ukn1, vpa.ukn1, iso.ukk, ter.ukk
242940_x_at	DLX6	8	2.15807642536162	lfl.ukn1, ter.ukn1, aci.ukk, iso.ukk, lth.ukk, mem.ukk, 9ra.ukk, vpa.ukk
207345_at	FST	8	2.15665243345472	aci.ukn1, iso.ukn1, lfl.ukn1, mtx.ukn1, 9ra.ukn1, lfl.ukk, mtx.ukk, thd.ukk
215717_s_at	FBN2	8	2.12091476635905	aci.ukn1, ent.ukn1, iso.ukn1, lfl.ukn1, 9ra.ukn1, ter.ukn1, pax.ukk, ter.ukk
222071_s_at	SLCO4C1	8	2.0752508072421	aci.ukn1, iso.ukn1, lfl.ukn1, 9ra.ukn1, ter.ukn1, vpa.ukn1, ato.ukk, iso.ukk
202719_s_at	TES	8	2.04093269718592	aci.ukn1, iso.ukn1, lfl.ukn1, mtx.ukn1, 9ra.ukn1, ter.ukn1, ter.ukk, iso.r4.ukk
218435_at	DNAJC15	8	2.0364991621784	aci.ukn1, lfl.ukn1, 9ra.ukn1, ter.ukn1, lfl.ukk, pax.ukk, ter.ukk, iso.r4.ukk
211864_s_at	MYOF	8	2.01269755889482	aci.ukn1, iso.ukn1, mtx.ukn1, 9ra.ukn1, ter.ukn1, thd.ukn1, vpa.ukn1, iso.r4.ukk
232191_at	ERVH48-1	8	2.00432576589136	aci.ukn1, 9ra.ukn1, ter.ukn1, iso.ukk, mtx.ukk, pax.ukk, vpa.ukk, thd.r3.ukk
203872_at	ACTA1	8	1.97285542661876	aci.ukn1, lfl.ukn1, mtx.ukn1, 9ra.ukn1, cmz.ukk, mtx.ukk, thd.r3.ukk, iso.r4.ukk
230102_at	ETV5	8	1.9572571880491	aci.ukn1, iso.ukn1, 9ra.ukn1, ter.ukn1, iso.ukk, pax.ukk, thd.ukk, vpa.ukk
209369_at	ANXA3	8	1.94699039902283	aci.ukn1, iso.ukn1, mtx.ukn1, 9ra.ukn1, ter.ukn1, cmz.ukk, ter.ukk, iso.r4.ukk
232263_at	SLC6A15	8	1.94293481388469	aci.ukn1, lfl.ukn1, 9ra.ukn1, ter.ukn1, iso.ukk, 9ra.ukk, ter.ukk, iso.r4.ukk
220436_at	CNTNAP3P2	8	1.93083180241747	aci.ukn1, iso.ukn1, lfl.ukn1, 9ra.ukn1, ter.ukn1, aci.ukk, iso.ukk, 9ra.ukk
230764_at	230764_at	8	1.91462186759923	aci.ukn1, lfl.ukn1, mtx.ukn1, 9ra.ukn1, ter.ukn1, lfl.ukk, lth.ukk, ter.ukk
209684_at	RIN2	8	1.9122991866196	aci.ukn1, iso.ukn1, 9ra.ukn1, ter.ukn1, aci.ukk, iso.ukk, 9ra.ukk, iso.r4.ukk
240419_at	SLC6A15	8	1.8768677757663	aci.ukn1, lfl.ukn1, 9ra.ukn1, ter.ukn1, iso.ukk, lfl.ukk, 9ra.ukk, iso.r4.ukk
213258_at	TFPI	8	1.87594917977486	iso.ukn1, mtx.ukn1, 9ra.ukn1, thd.ukn1, vpa.ukn1, iso.ukk, lth.ukk, tsa.ukk
222853_at	FLRT3	8	1.87378451116935	aci.ukn1, iso.ukn1, lfl.ukn1, 9ra.ukn1, ter.ukn1, vpa.ukn1, vpa.ukk, thd.r3.ukk
1558143_a_at	BCL2L11	8	1.87240691212764	aci.ukn1, iso.ukn1, lfl.ukn1, mtx.ukn1, 9ra.ukn1, ter.ukn1, vpa.ukn1, lfl.ukk
213309_at	PLCL2	8	1.85468082095287	aci.ukn1, 9ra.ukn1, ter.ukn1, ent.ukk, lfl.ukk, pax.ukk, thd.ukk, tsa.ukk
221667_s_at	HSPB8	8	1.85406145619691	aci.ukn1, iso.ukn1, 9ra.ukn1, ter.ukn1, ent.ukk, lfl.ukk, ter.ukk, iso.r4.ukk
205113_at	NEFM	8	1.85082881977041	iso.ukn1, lfl.ukn1, mtx.ukn1, 9ra.ukn1, ter.ukn1, vpa.ukn1, ent.ukk, thd.r3.ukk
214382_at	UNC93A	8	1.84586564616937	ter.ukn1, ent.ukk, lfl.ukk, mtx.ukk, pax.ukk, ter.ukk, thd.ukk, iso.r4.ukk
206001_at	NPY	8	1.84009496974876	lfl.ukn1, ter.ukn1, vpa.ukn1, ent.ukk, thd.ukk, tsa.ukk, vpa.ukk, thd.r3.ukk
204424_s_at	LMO3	8	1.81000989683742	iso.ukn1, mtx.ukn1, ter.ukn1, aci.ukk, cmz.ukk, 9ra.ukk, ter.ukk, iso.r4.ukk
228335_at	CLDN11	8	1.8056278196344	aci.ukn1, iso.ukn1, 9ra.ukn1, ent.ukk, lfl.ukk, ter.ukk, thd.ukk, tsa.ukk
205030_at	FABP7	8	1.79092889949127	aci.ukn1, 9ra.ukn1, ter.ukn1, ato.ukk, ent.ukk, lfl.ukk, tsa.ukk, vpa.ukk
235527_at	DLGAP1	8	1.7893510496449	aci.ukn1, lfl.ukn1, 9ra.ukn1, ter.ukn1, lth.ukk, mem.ukk, thd.r3.ukk, iso.r4.ukk
221523_s_at	RRAGD	8	1.78125969539937	aci.ukn1, lfl.ukn1, 9ra.ukn1, ter.ukn1, ent.ukk, lfl.ukk, ter.ukk, tsa.ukk
227297_at	ITGA9	8	1.77366970541146	aci.ukn1, lfl.ukn1, 9ra.ukn1, ter.ukn1, ent.ukk, lfl.ukk, mtx.ukk, tsa.ukk
1553202_at	STOX1	8	1.77075216735098	mtx.ukn1, ent.ukk, iso.ukk, mtx.ukk, 9ra.ukk, pax.ukk, thd.ukk, vpa.ukk
235457_at	MAML2	8	1.75769132336985	aci.ukn1, iso.ukn1, 9ra.ukn1, ter.ukn1, vpa.ukn1, ent.ukk, tsa.ukk, thd.r3.ukk
206756_at	CHST7	8	1.74985572564167	aci.ukn1, iso.ukn1, 9ra.ukn1, ter.ukn1, vpa.ukn1, iso.ukk, lfl.ukk, vpa.ukk
233191_at	RUFY2	8	1.74980883016438	aci.ukn1, 9ra.ukn1, ter.ukn1, aci.ukk, cmz.ukk, fpv.ukk, 9ra.ukk, vis.ukk
205893_at	NLGN1	8	1.74481598118541	lfl.ukn1, ter.ukn1, aci.ukk, iso.ukk, lfl.ukk, 9ra.ukk, tsa.ukk, vpa.ukk
212328_at	LIMCH1	8	1.74315572529526	iso.ukn1, mtx.ukn1, aci.ukk, mtx.ukk, 9ra.ukk, pax.ukk, thd.ukk, vpa.ukk
221605_s_at	PIPOX	8	1.72989443662563	aci.ukn1, 9ra.ukn1, ter.ukn1, ent.ukk, iso.ukk, lfl.ukk, ter.ukk, tsa.ukk
212188_at	KCTD12	8	1.7254366578664	iso.ukn1, lfl.ukn1, mtx.ukn1, 9ra.ukn1, ter.ukn1, ent.ukk, tsa.ukk, vpa.ukk
222343_at	BCL2L11	8	1.71421603086134	aci.ukn1, iso.ukn1, lfl.ukn1, mtx.ukn1, 9ra.ukn1, ter.ukn1, vpa.ukn1, lfl.ukk
213425_at	WNT5A	8	1.69133376064824	iso.ukn1, lfl.ukn1, ter.ukn1, iso.ukk, lfl.ukk, 9ra.ukk, thd.ukk, vpa.ukk
209267_s_at	SLC39A8	8	1.69096372221043	iso.ukn1, lfl.ukn1, mtx.ukn1, vpa.ukn1, iso.ukk, pax.ukk, thd.ukk, vpa.ukk
204271_s_at	EDNRB	8	1.68833720383522	lfl.ukn1, 9ra.ukn1, ter.ukn1, ent.ukk, iso.ukk, lfl.ukk, lth.ukk, tsa.ukk
228750_at	COL14A1	8	1.6839269925166	aci.ukn1, lfl.ukn1, mtx.ukn1, 9ra.ukn1, ter.ukn1, ent.ukk, tsa.ukk, vpa.ukk
206704_at	CLCN5	8	1.68370374057976	aci.ukn1, 9ra.ukn1, ter.ukn1, vpa.ukn1, aci.ukk, iso.ukk, 9ra.ukk, iso.r4.ukk
217707_x_at	SMARCA2	8	1.67775559176704	aci.ukn1, lfl.ukn1, 9ra.ukn1, ter.ukn1, iso.ukk, lfl.ukk, mtx.ukk, iso.r4.ukk
232116_at	GRHL3	8	1.67636319016759	aci.ukn1, lfl.ukn1, mtx.ukn1, 9ra.ukn1, ter.ukn1, vpa.ukn1, mtx.ukk, iso.r4.ukk
231867_at	TENM2	8	1.6749462493757	9ra.ukn1, vpa.ukn1, lth.ukk, mem.ukk, thd.ukk, tsa.ukk, vpa.ukk, thd.r3.ukk
1555962_at	B3GNT7	8	1.67098078094064	aci.ukn1, aci.ukk, iso.ukk, lfl.ukk, 9ra.ukk, ter.ukk, thd.ukk, vpa.ukk
202600_s_at	NRIP1	8	1.66202054929917	aci.ukn1, iso.ukn1, 9ra.ukn1, ter.ukn1, aci.ukk, iso.ukk, 9ra.ukk, iso.r4.ukk
214774_x_at	TOX3	8	1.6556623551056	aci.ukn1, lfl.ukn1, 9ra.ukn1, ter.ukn1, lth.ukk, thd.ukk, vpa.ukk, iso.r4.ukk
203294_s_at	LMAN1	8	1.64606979166319	aci.ukn1, iso.ukn1, lfl.ukn1, mtx.ukn1, 9ra.ukn1, ter.ukn1, vpa.ukn1, iso.ukk
219064_at	ITIH5	8	1.63302662880093	aci.ukn1, iso.ukn1, lfl.ukn1, 9ra.ukn1, ter.ukn1, ent.ukk, lfl.ukk, iso.r4.ukk
238661_at	MIR124-2HG	8	1.62849888446906	aci.ukn1, lfl.ukn1, 9ra.ukn1, ter.ukn1, lfl.ukk, lth.ukk, mem.ukk, iso.r4.ukk
1559410_at	LINC02754	8	1.62372960689879	9ra.ukn1, ter.ukn1, iso.ukk, lfl.ukk, 9ra.ukk, ter.ukk, thd.ukk, vpa.ukk
217996_at	PHLDA1	8	1.6113616857157	aci.ukn1, lfl.ukn1, mtx.ukn1, ter.ukn1, lfl.ukk, pax.ukk, ter.ukk, vpa.ukk
230904_at	FSD1L	8	1.60977525174441	aci.ukn1, lfl.ukn1, 9ra.ukn1, ter.ukn1, iso.ukk, lth.ukk, mem.ukk, iso.r4.ukk
203324_s_at	CAV2	8	1.59936341825584	ter.ukn1, ent.ukk, lfl.ukk, mtx.ukk, ter.ukk, tsa.ukk, vpa.ukk, iso.r4.ukk
226961_at	PRR15	8	1.5967936150652	aci.ukn1, 9ra.ukn1, ter.ukn1, vpa.ukn1, lfl.ukk, lth.ukk, mem.ukk, thd.r3.ukk
216623_x_at	TOX3	8	1.5804545250562	aci.ukn1, lfl.ukn1, 9ra.ukn1, ter.ukn1, lth.ukk, thd.ukk, vpa.ukk, iso.r4.ukk
202920_at	ANK2	8	1.56712814524877	aci.ukn1, iso.ukn1, mtx.ukn1, 9ra.ukn1, ter.ukn1, lfl.ukk, tsa.ukk, vpa.ukk
204890_s_at	LCK	8	1.56219314074528	aci.ukn1, 9ra.ukn1, ent.ukk, iso.ukk, 9ra.ukk, ter.ukk, thd.ukk, tsa.ukk
1553802_a_at	SOX3	8	1.55848523597008	aci.ukn1, 9ra.ukn1, ter.ukn1, aci.ukk, iso.ukk, 9ra.ukk, vpa.ukk, iso.r4.ukk
211603_s_at	ETV4	8	1.5567536759515	aci.ukn1, 9ra.ukn1, iso.ukk, lth.ukk, mem.ukk, thd.ukk, tsa.ukk, vpa.ukk
227742_at	CLIC6	8	1.55259533680062	aci.ukn1, 9ra.ukn1, ter.ukn1, ent.ukk, lth.ukk, mtx.ukk, pax.ukk, tsa.ukk
226497_s_at	FLT1	8	1.54872259264224	ter.ukn1, lfl.ukk, lth.ukk, mem.ukk, ter.ukk, thd.ukk, tsa.ukk, thd.r3.ukk
241772_at	241772_at	8	1.54445682071067	ter.ukn1, lth.ukk, mem.ukk, 9ra.ukk, tsa.ukk, vpa.ukk, thd.r3.ukk, iso.r4.ukk
228875_at	FAM162B	8	1.54415080550223	iso.ukn1, ent.ukk, lfl.ukk, lth.ukk, mem.ukk, tsa.ukk, vpa.ukk, thd.r3.ukk
202458_at	PRSS23	8	1.5433457362265	aci.ukn1, iso.ukn1, lfl.ukn1, vpa.ukn1, iso.ukk, 9ra.ukk, vpa.ukk, iso.r4.ukk
212909_at	LYPD1	8	1.53919083185873	aci.ukn1, mtx.ukn1, 9ra.ukn1, ter.ukn1, vpa.ukn1, iso.ukk, ter.ukk, iso.r4.ukk
207080_s_at	PYY	8	1.53747213647721	aci.ukn1, 9ra.ukn1, ato.ukk, ent.ukk, mtx.ukk, tsa.ukk, vpa.ukk, iso.r4.ukk
201566_x_at	ID2	8	1.53120787847533	aci.ukn1, 9ra.ukn1, vpa.ukn1, lfl.ukk, pax.ukk, thd.ukk, vpa.ukk, iso.r4.ukk
205047_s_at	ASNS	8	1.52990928909309	aci.ukn1, mtx.ukn1, 9ra.ukn1, lfl.ukk, mtx.ukk, pax.ukk, thd.ukk, vpa.ukk
236824_at	TMEM132B	8	1.52745700265325	aci.ukn1, aci.ukk, cmz.ukk, iso.ukk, lfl.ukk, 9ra.ukk, ter.ukk, thd.ukk
203320_at	SH2B3	8	1.5267967834183	aci.ukn1, 9ra.ukn1, iso.ukk, mtx.ukk, pax.ukk, ter.ukk, thd.ukk, vpa.ukk
203178_at	GATM	8	1.52471577996805	aci.ukn1, 9ra.ukn1, ter.ukn1, ent.ukk, lfl.ukk, ter.ukk, tsa.ukk, vpa.ukk
236513_at	PRELID2	8	1.52115964182727	9ra.ukn1, ter.ukn1, ent.ukk, lfl.ukk, lth.ukk, tsa.ukk, vpa.ukk, thd.r3.ukk
219945_at	DDX25	8	1.52016656970357	aci.ukn1, iso.ukn1, lfl.ukn1, 9ra.ukn1, ter.ukn1, ent.ukk, lfl.ukk, mtx.ukk
209722_s_at	SERPINB9	8	1.51116550373666	ter.ukn1, ent.ukk, lth.ukk, mem.ukk, thd.ukk, tsa.ukk, vpa.ukk, thd.r3.ukk
205517_at	GATA4	8	1.50787010224196	aci.ukn1, aci.ukk, iso.ukk, lfl.ukk, 9ra.ukk, pax.ukk, thd.r3.ukk, iso.r4.ukk
241002_at	241002_at	8	1.50500897076899	aci.ukn1, iso.ukn1, lfl.ukn1, mtx.ukn1, 9ra.ukn1, ter.ukn1, lth.ukk, mem.ukk
230960_at	IGDCC3	8	1.50114484554214	aci.ukn1, 9ra.ukn1, ter.ukn1, vpa.ukn1, aci.ukk, iso.ukk, 9ra.ukk, ter.ukk
205330_at	MN1	8	1.48452440322347	aci.ukn1, lfl.ukn1, 9ra.ukn1, ter.ukn1, lfl.ukk, mtx.ukk, pax.ukk, vpa.ukk
241399_at	TAFA2	8	1.48429366854009	mtx.ukn1, aci.ukk, iso.ukk, lfl.ukk, 9ra.ukk, ter.ukk, thd.ukk, iso.r4.ukk
209529_at	PLPP2	8	1.48192456697588	aci.ukn1, iso.ukn1, 9ra.ukn1, ter.ukn1, ent.ukk, lth.ukk, mem.ukk, tsa.ukk
244297_at	FAM95C	8	1.47866573784274	mtx.ukn1, ter.ukn1, iso.ukk, mtx.ukk, 9ra.ukk, pax.ukk, thd.ukk, vpa.ukk
223169_s_at	RHOU	8	1.47774166347211	iso.ukn1, vpa.ukn1, aci.ukk, lfl.ukk, mtx.ukk, 9ra.ukk, pax.ukk, iso.r4.ukk
235146_at	TMCC3	8	1.47770962810636	aci.ukn1, 9ra.ukn1, ter.ukn1, ent.ukk, iso.ukk, ter.ukk, tsa.ukk, vpa.ukk
204897_at	PTGER4	8	1.47469144434943	aci.ukn1, iso.ukn1, lfl.ukn1, 9ra.ukn1, ter.ukn1, iso.ukk, pax.ukk, thd.ukk
223796_at	223796_at	8	1.47073425646198	aci.ukn1, 9ra.ukn1, ter.ukn1, vpa.ukn1, iso.ukk, mtx.ukk, 9ra.ukk, iso.r4.ukk
213107_at	TNIK	8	1.46404169601374	aci.ukn1, iso.ukn1, mtx.ukn1, ter.ukn1, vpa.ukn1, lfl.ukk, mem.ukk, ter.ukk
209278_s_at	TFPI2	8	1.46250365655545	aci.ukn1, mtx.ukn1, 9ra.ukn1, ent.ukk, iso.ukk, lfl.ukk, tsa.ukk, iso.r4.ukk
225173_at	ARHGAP18	8	1.46064881474846	aci.ukn1, iso.ukn1, lfl.ukn1, 9ra.ukn1, ter.ukn1, vpa.ukn1, lfl.ukk, mtx.ukk
201105_at	LGALS1	8	1.45662173403627	aci.ukn1, iso.ukn1, lfl.ukn1, 9ra.ukn1, ter.ukn1, ent.ukk, tsa.ukk, vpa.ukk
228329_at	DAB1	8	1.45094182401146	aci.ukn1, iso.ukn1, 9ra.ukn1, ent.ukk, 9ra.ukk, pax.ukk, thd.ukk, tsa.ukk
204796_at	EML1	8	1.45058133464762	aci.ukn1, 9ra.ukn1, iso.ukk, mtx.ukk, pax.ukk, ter.ukk, thd.ukk, vpa.ukk
33323_r_at	SFN	8	1.44292570463858	aci.ukn1, mtx.ukn1, iso.ukk, lth.ukk, mem.ukk, mtx.ukk, thd.ukk, iso.r4.ukk
218035_s_at	RBM47	8	1.43731618765699	aci.ukn1, 9ra.ukn1, ter.ukn1, vpa.ukn1, lfl.ukk, ter.ukk, thd.ukk, vpa.ukk
205668_at	LY75	8	1.43029236327114	iso.ukn1, 9ra.ukn1, ent.ukk, lfl.ukk, lth.ukk, mem.ukk, tsa.ukk, thd.r3.ukk
224724_at	SULF2	8	1.42802640811475	mtx.ukn1, ter.ukn1, aci.ukk, iso.ukk, 9ra.ukk, ter.ukk, thd.ukk, iso.r4.ukk
201150_s_at	TIMP3	8	1.42756683610718	aci.ukn1, 9ra.ukn1, vpa.ukn1, pax.ukk, ter.ukk, thd.ukk, vpa.ukk, iso.r4.ukk
237571_at	237571_at	8	1.42283496785947	aci.ukn1, iso.ukn1, lfl.ukn1, 9ra.ukn1, ter.ukn1, vpa.ukn1, lfl.ukk, ter.ukk
1562528_at	1562528_at	8	1.41980003865534	lfl.ukn1, iso.ukk, lth.ukk, mem.ukk, thd.ukk, tsa.ukk, vpa.ukk, thd.r3.ukk
231842_at	JCAD	8	1.41764468097787	lfl.ukn1, ter.ukn1, iso.ukk, lfl.ukk, lth.ukk, mem.ukk, ter.ukk, iso.r4.ukk
213982_s_at	RABGAP1L	8	1.41213578664778	ent.ukn1, lth.ukk, mem.ukk, mtx.ukk, pax.ukk, thd.ukk, vpa.ukk, iso.r4.ukk
205659_at	HDAC9	8	1.40443666726148	lfl.ukn1, ter.ukn1, vpa.ukn1, iso.ukk, lfl.ukk, ter.ukk, thd.ukk, iso.r4.ukk
205542_at	STEAP1	8	1.40214265830899	aci.ukn1, iso.ukn1, mtx.ukn1, 9ra.ukn1, vpa.ukn1, ent.ukk, lfl.ukk, ter.ukk
230030_at	HS6ST2	8	1.38738251247825	aci.ukn1, ent.ukk, lfl.ukk, ter.ukk, thd.ukk, tsa.ukk, vpa.ukk, iso.r4.ukk
223168_at	RHOU	8	1.38555284510076	iso.ukn1, ter.ukn1, lfl.ukk, mtx.ukk, 9ra.ukk, pax.ukk, thd.ukk, iso.r4.ukk
209723_at	SERPINB9	8	1.3846113220645	iso.ukn1, lfl.ukn1, ter.ukn1, vpa.ukn1, ent.ukk, ter.ukk, tsa.ukk, thd.r3.ukk
222912_at	ARRB1	8	1.37191207666045	iso.ukn1, lfl.ukn1, ter.ukn1, iso.ukk, lfl.ukk, 9ra.ukk, thd.ukk, vpa.ukk
242093_at	SYTL5	8	1.3669180753135	aci.ukn1, iso.ukn1, lfl.ukn1, mtx.ukn1, 9ra.ukn1, ter.ukn1, vpa.ukn1, lfl.ukk
233814_at	EFNA5	8	1.36668240912308	aci.ukn1, iso.ukn1, lfl.ukk, lth.ukk, mem.ukk, thd.ukk, tsa.ukk, vpa.ukk
203395_s_at	HES1	8	1.35837424009494	9ra.ukn1, aci.ukk, iso.ukk, lth.ukk, mem.ukk, 9ra.ukk, tsa.ukk, iso.r4.ukk
241782_at	NEBL	8	1.34675119789765	aci.ukn1, mtx.ukn1, 9ra.ukn1, vpa.ukn1, iso.ukk, lth.ukk, mem.ukk, vpa.ukk
230560_at	STXBP6	8	1.30638827670812	aci.ukn1, mtx.ukn1, 9ra.ukn1, vpa.ukn1, iso.ukk, mtx.ukk, tsa.ukk, vpa.ukk
231534_at	CDK1	8	1.30564660015609	aci.ukn1, 9ra.ukn1, ter.ukn1, aci.ukk, cmz.ukk, mem.ukk, 9ra.ukk, vis.ukk
238032_at	238032_at	8	1.30065746157848	aci.ukn1, ent.ukn1, 9ra.ukn1, ter.ukn1, aci.ukk, iso.ukk, 9ra.ukk, iso.r4.ukk
1554340_a_at	DRAXIN	8	1.29921951739226	aci.ukn1, 9ra.ukn1, ter.ukn1, lfl.ukk, pax.ukk, ter.ukk, thd.ukk, vpa.ukk
201596_x_at	KRT18	8	1.2886251571158	aci.ukn1, iso.ukn1, mtx.ukn1, 9ra.ukn1, ter.ukn1, iso.ukk, thd.ukk, vpa.ukk
221045_s_at	PER3	8	1.28627974397675	aci.ukn1, lfl.ukn1, 9ra.ukn1, ter.ukn1, ent.ukk, lth.ukk, ter.ukk, tsa.ukk
214130_s_at	PDE4DIP	8	1.27993729727274	aci.ukn1, iso.ukn1, lfl.ukn1, 9ra.ukn1, ter.ukn1, vpa.ukn1, mtx.ukk, ter.ukk
201693_s_at	EGR1	8	1.27771203868135	aci.ukn1, lfl.ukn1, 9ra.ukn1, ter.ukn1, iso.ukk, ter.ukk, thd.ukk, thd.r3.ukk
207943_x_at	PLAGL1	8	1.27046154174565	iso.ukn1, lfl.ukn1, 9ra.ukn1, ter.ukn1, thd.ukn1, mtx.ukk, ter.ukk, vpa.ukk
236351_at	DPP10-AS1	8	1.26423506666401	aci.ukn1, iso.ukn1, 9ra.ukn1, ent.ukk, lth.ukk, mem.ukk, tsa.ukk, thd.r3.ukk
207379_at	EDIL3	8	1.2576165246438	aci.ukn1, 9ra.ukn1, aci.ukk, cmz.ukk, fpv.ukk, iso.ukk, lfl.ukk, iso.r4.ukk
229027_at	PPM1A	8	1.24742047268477	aci.ukn1, ent.ukn1, iso.ukn1, 9ra.ukn1, ter.ukn1, aci.ukk, 9ra.ukk, iso.r4.ukk
214636_at	CALCB	8	1.22431604982975	aci.ukn1, mtx.ukn1, 9ra.ukn1, ent.ukk, iso.ukk, ter.ukk, thd.ukk, iso.r4.ukk
230559_x_at	FGD4	8	1.22109956681916	lfl.ukn1, 9ra.ukn1, ter.ukn1, vpa.ukn1, iso.ukk, lth.ukk, vpa.ukk, iso.r4.ukk
236180_at	236180_at	8	1.19969823828713	ter.ukn1, ent.ukk, lth.ukk, mem.ukk, 9ra.ukk, tsa.ukk, vpa.ukk, iso.r4.ukk
239457_at	ATP8B3	8	1.188019778743	aci.ukn1, 9ra.ukn1, ter.ukn1, ent.ukk, lfl.ukk, mtx.ukk, pax.ukk, thd.ukk
214036_at	EFNA5	8	1.18327573588898	aci.ukn1, iso.ukn1, ter.ukn1, lth.ukk, mem.ukk, thd.ukk, tsa.ukk, vpa.ukk
206104_at	ISL1	7	3.2204751380474	aci.ukn1, lfl.ukn1, 9ra.ukn1, ter.ukn1, iso.ukk, 9ra.ukk, vpa.ukk
226582_at	LINC02381	7	3.08273781364902	aci.ukn1, iso.ukn1, 9ra.ukn1, aci.ukk, iso.ukk, 9ra.ukk, iso.r4.ukk
223121_s_at	SFRP2	7	2.96366124780195	aci.ukn1, lfl.ukn1, 9ra.ukn1, ter.ukn1, vpa.ukn1, iso.ukk, 9ra.ukk
203697_at	FRZB	7	2.9555664891673	aci.ukn1, iso.ukn1, lfl.ukn1, 9ra.ukn1, ter.ukn1, ent.ukk, lfl.ukk
203798_s_at	VSNL1	7	2.91662556852499	aci.ukn1, iso.ukn1, 9ra.ukn1, ter.ukn1, iso.ukk, lfl.ukk, 9ra.ukk
228827_at	RUNX1T1	7	2.75587886047373	aci.ukn1, iso.ukn1, lfl.ukn1, 9ra.ukn1, ter.ukn1, iso.ukk, 9ra.ukk
218469_at	GREM1	7	2.75174580545188	aci.ukn1, iso.ukn1, mtx.ukn1, 9ra.ukn1, ter.ukn1, vpa.ukn1, ter.ukk
202286_s_at	TACSTD2	7	2.74536616287102	aci.ukn1, iso.ukn1, lfl.ukn1, mtx.ukn1, 9ra.ukn1, ter.ukn1, iso.r4.ukk
218468_s_at	GREM1	7	2.69471655533911	aci.ukn1, iso.ukn1, mtx.ukn1, 9ra.ukn1, ter.ukn1, vpa.ukn1, ter.ukk
243929_at	243929_at	7	2.67721417527975	aci.ukn1, iso.ukn1, lfl.ukn1, 9ra.ukn1, ter.ukn1, vpa.ukn1, iso.ukk
201116_s_at	CPE	7	2.6565947212203	aci.ukn1, iso.ukn1, mtx.ukn1, 9ra.ukn1, ter.ukn1, vpa.ukn1, iso.r4.ukk
231061_at	231061_at	7	2.6521439247314	aci.ukn1, iso.ukn1, 9ra.ukn1, ter.ukn1, iso.ukk, lfl.ukk, 9ra.ukk
211267_at	HESX1	7	2.58669686057405	aci.ukn1, iso.ukn1, lfl.ukn1, 9ra.ukn1, ter.ukn1, lfl.ukk, ter.ukk
206588_at	DAZL	7	2.55937187577178	aci.ukn1, lfl.ukn1, 9ra.ukn1, ter.ukn1, ent.ukk, tsa.ukk, iso.r4.ukk
210602_s_at	CDH6	7	2.54601437218237	aci.ukn1, iso.ukn1, mtx.ukn1, 9ra.ukn1, ter.ukn1, vpa.ukn1, iso.ukk
237356_at	237356_at	7	2.52903588903795	aci.ukn1, lfl.ukn1, 9ra.ukn1, ter.ukn1, aci.ukk, iso.ukk, 9ra.ukk
231947_at	MYCT1	7	2.52133045233001	aci.ukn1, 9ra.ukn1, ter.ukn1, aci.ukk, iso.ukk, 9ra.ukk, iso.r4.ukk
205528_s_at	RUNX1T1	7	2.45333928861531	aci.ukn1, iso.ukn1, lfl.ukn1, 9ra.ukn1, ter.ukn1, iso.ukk, 9ra.ukk
203131_at	PDGFRA	7	2.44619041682969	aci.ukn1, iso.ukn1, 9ra.ukn1, vpa.ukn1, iso.ukk, 9ra.ukk, vpa.ukk
201340_s_at	ENC1	7	2.42780033582318	aci.ukn1, ent.ukn1, mtx.ukn1, 9ra.ukn1, ter.ukn1, lfl.ukk, ter.ukk
221760_at	MAN1A1	7	2.41720746480506	aci.ukn1, iso.ukn1, 9ra.ukn1, ter.ukn1, vpa.ukn1, iso.ukk, 9ra.ukk
223044_at	SLC40A1	7	2.37288715213448	aci.ukn1, iso.ukn1, lfl.ukn1, 9ra.ukn1, ter.ukn1, ent.ukk, iso.r4.ukk
1560738_at	1560738_at	7	2.35899421338405	aci.ukn1, lfl.ukn1, 9ra.ukn1, ter.ukn1, lth.ukk, ter.ukk, iso.r4.ukk
206286_s_at	206286_s_at	7	2.34330139959252	aci.ukn1, ent.ukn1, lfl.ukn1, 9ra.ukn1, iso.ukk, 9ra.ukk, iso.r4.ukk
228640_at	PCDH7	7	2.3411927722294	aci.ukn1, iso.ukn1, 9ra.ukn1, vpa.ukn1, iso.ukk, thd.ukk, thd.r3.ukk
242598_at	242598_at	7	2.32169331078313	aci.ukn1, iso.ukn1, 9ra.ukn1, aci.ukk, iso.ukk, 9ra.ukk, iso.r4.ukk
203797_at	VSNL1	7	2.30096163424863	aci.ukn1, iso.ukn1, 9ra.ukn1, ter.ukn1, iso.ukk, lfl.ukk, 9ra.ukk
218353_at	RGS5	7	2.28781880422049	iso.ukn1, lfl.ukn1, mtx.ukn1, ter.ukn1, vpa.ukn1, lfl.ukk, vpa.ukk
228948_at	EPHA4	7	2.28205622012542	aci.ukn1, iso.ukn1, 9ra.ukn1, ter.ukn1, lfl.ukk, mtx.ukk, pax.ukk
201341_at	ENC1	7	2.26604315412534	aci.ukn1, ent.ukn1, mtx.ukn1, 9ra.ukn1, ter.ukn1, iso.ukk, thd.ukk
201650_at	KRT19	7	2.26427306070618	aci.ukn1, 9ra.ukn1, ter.ukn1, aci.ukk, iso.ukk, 9ra.ukk, iso.r4.ukk
209436_at	SPON1	7	2.2630035976304	aci.ukn1, iso.ukn1, lfl.ukn1, 9ra.ukn1, ter.ukn1, vpa.ukn1, mtx.ukk
1560739_a_at	1560739_a_at	7	2.22495243871644	aci.ukn1, lfl.ukn1, 9ra.ukn1, ter.ukn1, lth.ukk, ter.ukk, iso.r4.ukk
219557_s_at	NRIP3	7	2.22002536157214	aci.ukn1, iso.ukn1, lfl.ukn1, mtx.ukn1, 9ra.ukn1, ter.ukn1, ent.ukk
241535_at	SNTG2-AS1	7	2.21901891228412	aci.ukn1, lfl.ukn1, 9ra.ukn1, ter.ukn1, vpa.ukn1, lfl.ukk, iso.r4.ukk
210601_at	CDH6	7	2.21204212036727	aci.ukn1, iso.ukn1, mtx.ukn1, 9ra.ukn1, ter.ukn1, vpa.ukn1, iso.ukk
204285_s_at	PMAIP1	7	2.20581006904963	aci.ukn1, mtx.ukn1, 9ra.ukn1, vpa.ukn1, iso.ukk, 9ra.ukk, vpa.ukk
228949_at	WLS	7	2.19343382624913	aci.ukn1, iso.ukn1, 9ra.ukn1, ter.ukn1, vpa.ukn1, lfl.ukk, ter.ukk
244420_at	244420_at	7	2.18122156816919	aci.ukn1, lfl.ukn1, 9ra.ukn1, ter.ukn1, aci.ukk, iso.ukk, 9ra.ukk
209348_s_at	MAF	7	2.15390462909045	aci.ukn1, iso.ukn1, 9ra.ukn1, ter.ukn1, vpa.ukn1, thd.ukk, vpa.ukk
206670_s_at	GAD1	7	2.1538735404286	aci.ukn1, 9ra.ukn1, ter.ukn1, vpa.ukn1, iso.ukk, lfl.ukk, 9ra.ukk
232254_at	232254_at	7	2.13645972064016	aci.ukn1, iso.ukn1, lfl.ukn1, mtx.ukn1, 9ra.ukn1, ter.ukn1, ter.ukk
201110_s_at	THBS1	7	2.13486444451971	aci.ukn1, iso.ukn1, mtx.ukn1, 9ra.ukn1, ter.ukn1, ter.ukk, thd.ukk
36711_at	MAFF	7	2.1239644345366	aci.ukn1, aci.ukk, iso.ukk, 9ra.ukk, ter.ukk, thd.ukk, vpa.ukk
210145_at	PLA2G4A	7	2.12115564947063	aci.ukn1, iso.ukn1, lfl.ukn1, 9ra.ukn1, ter.ukn1, tsa.ukk, vpa.ukk
230964_at	FREM2	7	2.11621048998552	aci.ukn1, iso.ukn1, lfl.ukn1, 9ra.ukn1, ter.ukn1, vpa.ukn1, iso.ukk
218559_s_at	MAFB	7	2.1051630033958	aci.ukn1, iso.ukn1, lfl.ukn1, 9ra.ukn1, vpa.ukn1, ter.ukk, iso.r4.ukk
202720_at	TES	7	2.1000424894234	aci.ukn1, iso.ukn1, lfl.ukn1, mtx.ukn1, 9ra.ukn1, ter.ukn1, ter.ukk
226034_at	DUSP4	7	2.09579516183597	aci.ukn1, lfl.ukn1, 9ra.ukn1, ter.ukn1, iso.ukk, ter.ukk, thd.ukk
229019_at	ZNF385B	7	2.09060140735556	aci.ukn1, iso.ukn1, lfl.ukn1, 9ra.ukn1, ter.ukn1, vpa.ukn1, iso.ukk
203295_s_at	ATP1A2	7	2.08828041296947	aci.ukn1, 9ra.ukn1, ter.ukn1, ent.ukk, iso.ukk, ter.ukk, thd.ukk
219463_at	LAMP5	7	2.07269377454175	aci.ukn1, iso.ukn1, 9ra.ukn1, aci.ukk, iso.ukk, 9ra.ukk, iso.r4.ukk
221729_at	COL5A2	7	2.0425981739739	aci.ukn1, lfl.ukn1, 9ra.ukn1, ter.ukn1, lfl.ukk, tsa.ukk, thd.r3.ukk
208116_s_at	MAN1A1	7	2.04159483413857	aci.ukn1, iso.ukn1, 9ra.ukn1, ter.ukn1, aci.ukk, iso.ukk, iso.r4.ukk
206891_at	ACTN3	7	2.02282120516944	aci.ukn1, iso.ukn1, lfl.ukn1, mtx.ukn1, 9ra.ukn1, ter.ukn1, lfl.ukk
229649_at	NRXN3	7	2.01850850328418	aci.ukn1, 9ra.ukn1, iso.ukk, 9ra.ukk, thd.ukk, tsa.ukk, vpa.ukk
1556911_at	ALMS1-IT1	7	2.00452840726227	aci.ukn1, lfl.ukn1, mtx.ukn1, 9ra.ukn1, ter.ukn1, vpa.ukn1, ter.ukk
205282_at	LRP8	7	1.96036796077411	aci.ukn1, lfl.ukn1, 9ra.ukn1, ter.ukn1, iso.ukk, thd.ukk, vpa.ukk
203999_at	SYT1	7	1.95303072029082	aci.ukn1, iso.ukn1, 9ra.ukn1, ter.ukn1, vpa.ukn1, lfl.ukk, ter.ukk
219682_s_at	TBX3	7	1.91887097999904	aci.ukn1, 9ra.ukn1, ter.ukn1, iso.ukk, lfl.ukk, ter.ukk, thd.ukk
206018_at	FOXG1	7	1.90948983004816	aci.ukn1, mtx.ukn1, 9ra.ukn1, ter.ukn1, thd.ukn1, ent.ukk, mtx.ukk
243041_s_at	243041_s_at	7	1.9048968295197	aci.ukn1, 9ra.ukn1, ter.ukn1, aci.ukk, thd.ukk, tsa.ukk, iso.r4.ukk
206669_at	GAD1	7	1.87896215846648	aci.ukn1, ent.ukn1, 9ra.ukn1, ter.ukn1, iso.ukk, lfl.ukk, 9ra.ukk
238533_at	EPHA7	7	1.87022958798867	aci.ukn1, 9ra.ukn1, ter.ukn1, vpa.ukn1, 9ra.ukk, vpa.ukk, iso.r4.ukk
239903_at	TPBG	7	1.86524849925143	aci.ukn1, iso.ukn1, lfl.ukn1, mtx.ukn1, ter.ukn1, iso.ukk, mem.ukk
244406_at	244406_at	7	1.86442257251268	aci.ukn1, aci.ukk, ent.ukk, mem.ukk, mtx.ukk, thd.ukk, iso.r4.ukk
202149_at	NEDD9	7	1.86277787191637	iso.ukn1, mtx.ukn1, vpa.ukn1, lfl.ukk, ter.ukk, thd.ukk, vis.ukk
205143_at	NCAN	7	1.85949547871968	aci.ukn1, iso.ukn1, lfl.ukn1, 9ra.ukn1, ter.ukn1, ent.ukk, vpa.ukk
232060_at	ROR1	7	1.85499607612276	aci.ukn1, 9ra.ukn1, vpa.ukn1, aci.ukk, iso.ukk, 9ra.ukk, iso.r4.ukk
207957_s_at	PRKCB	7	1.84911476115302	ter.ukn1, vpa.ukn1, ent.ukk, lfl.ukk, ter.ukk, tsa.ukk, vpa.ukk
206501_x_at	ETV1	7	1.84856971726944	aci.ukn1, iso.ukn1, lfl.ukn1, 9ra.ukn1, ter.ukn1, iso.ukk, 9ra.ukk
207173_x_at	CDH11	7	1.84313236287163	aci.ukn1, mtx.ukn1, 9ra.ukn1, vpa.ukn1, lfl.ukk, pax.ukk, thd.ukk
204135_at	FILIP1L	7	1.83459558400431	aci.ukn1, 9ra.ukn1, ter.ukn1, iso.ukk, 9ra.ukk, thd.ukk, iso.r4.ukk
214053_at	ERBB4	7	1.82381887015205	aci.ukn1, iso.ukn1, 9ra.ukn1, ter.ukn1, iso.ukk, tsa.ukk, vpa.ukk
208096_s_at	COL21A1	7	1.8183344527519	iso.ukn1, 9ra.ukn1, ter.ukn1, iso.ukk, lfl.ukk, tsa.ukk, vpa.ukk
202965_s_at	CAPN6	7	1.81164815698939	iso.ukn1, mtx.ukn1, vpa.ukn1, ent.ukk, lfl.ukk, tsa.ukk, vpa.ukk
209211_at	KLF5	7	1.79719200163729	aci.ukn1, lfl.ukn1, mtx.ukn1, 9ra.ukn1, iso.ukk, lfl.ukk, ter.ukk
210762_s_at	DLC1	7	1.7876964739581	aci.ukn1, iso.ukn1, lfl.ukn1, 9ra.ukn1, ter.ukn1, vpa.ukn1, vpa.ukk
214696_at	MIR22HG	7	1.7836103269816	aci.ukn1, iso.ukn1, lfl.ukn1, 9ra.ukn1, ter.ukn1, lfl.ukk, iso.r4.ukk
215646_s_at	VCAN	7	1.78210215380162	aci.ukn1, iso.ukn1, mtx.ukn1, 9ra.ukn1, vpa.ukn1, iso.ukk, thd.ukk
208468_at	SOX21	7	1.77907445347062	aci.ukn1, iso.ukn1, lfl.ukn1, 9ra.ukn1, ter.ukn1, vpa.ukn1, thd.ukk
201963_at	ACSL1	7	1.77748757038474	mtx.ukn1, ter.ukn1, ato.ukk, ent.ukk, mtx.ukk, thd.ukk, vpa.ukk
206987_x_at	FGF18	7	1.77141855046374	lfl.ukn1, ter.ukn1, aci.ukk, iso.ukk, lfl.ukk, 9ra.ukk, vpa.ukk
1557369_a_at	LINC00698	7	1.76535081772283	aci.ukn1, 9ra.ukn1, ent.ukk, lfl.ukk, lth.ukk, mem.ukk, tsa.ukk
235560_at	NOVA2	7	1.76464372751923	aci.ukn1, iso.ukn1, lfl.ukn1, 9ra.ukn1, ter.ukn1, ent.ukk, lfl.ukk
1552575_a_at	C6orf141	7	1.7629792709283	aci.ukn1, iso.ukn1, 9ra.ukn1, ter.ukn1, vpa.ukn1, pax.ukk, thd.ukk
205990_s_at	WNT5A	7	1.76226718404269	iso.ukn1, ter.ukn1, iso.ukk, lfl.ukk, 9ra.ukk, thd.ukk, iso.r4.ukk
224822_at	DLC1	7	1.76040219640147	aci.ukn1, iso.ukn1, 9ra.ukn1, ter.ukn1, vpa.ukn1, lfl.ukk, vpa.ukk
201008_s_at	TXNIP	7	1.75896923447651	iso.ukn1, lfl.ukn1, mtx.ukn1, ter.ukn1, vpa.ukn1, lfl.ukk, mtx.ukk
203499_at	EPHA2	7	1.75358687738011	aci.ukn1, lfl.ukn1, 9ra.ukn1, ter.ukn1, lfl.ukk, vpa.ukk, iso.r4.ukk
209437_s_at	SPON1	7	1.75341238990997	aci.ukn1, iso.ukn1, lfl.ukn1, 9ra.ukn1, ter.ukn1, vpa.ukn1, lth.ukk
225491_at	SLC1A2	7	1.75205862142491	aci.ukn1, 9ra.ukn1, iso.ukk, lfl.ukk, mtx.ukk, tsa.ukk, vpa.ukk
213712_at	ELOVL2	7	1.74910772743697	aci.ukn1, iso.ukn1, 9ra.ukn1, ent.ukk, lfl.ukk, tsa.ukk, vpa.ukk
218145_at	TRIB3	7	1.7462543497868	9ra.ukn1, iso.ukk, mtx.ukk, pax.ukk, ter.ukk, thd.ukk, vpa.ukk
217999_s_at	PHLDA1	7	1.7412315922741	aci.ukn1, ter.ukn1, lfl.ukk, mtx.ukk, pax.ukk, ter.ukk, vpa.ukk
1562529_s_at	1562529_s_at	7	1.73999811399388	lfl.ukn1, iso.ukk, lfl.ukk, mtx.ukk, thd.ukk, vis.ukk, vpa.ukk
225799_at	225799_at	7	1.73868010160956	aci.ukn1, mtx.ukn1, ter.ukn1, lfl.ukk, ter.ukk, thd.ukk, iso.r4.ukk
224698_at	ESYT2	7	1.73182875447262	aci.ukn1, 9ra.ukn1, iso.ukk, mtx.ukk, pax.ukk, ter.ukk, thd.ukk
237192_at	LOC101927668	7	1.73009791497287	aci.ukn1, 9ra.ukn1, lfl.ukk, lth.ukk, mem.ukk, ter.ukk, tsa.ukk
221884_at	MECOM	7	1.72864377293594	aci.ukn1, mtx.ukn1, ter.ukn1, aci.ukk, iso.ukk, 9ra.ukk, iso.r4.ukk
212257_s_at	SMARCA2	7	1.72119416921254	9ra.ukn1, ter.ukn1, iso.ukk, lfl.ukk, mtx.ukk, vpa.ukk, iso.r4.ukk
226279_at	PRSS23	7	1.7207520800782	iso.ukn1, mtx.ukn1, vpa.ukn1, iso.ukk, 9ra.ukk, vpa.ukk, iso.r4.ukk
201860_s_at	PLAT	7	1.71921539131833	vpa.ukn1, ent.ukk, iso.ukk, mtx.ukk, thd.ukk, vpa.ukk, iso.r4.ukk
212922_s_at	SMYD2	7	1.71286932617298	aci.ukn1, iso.ukn1, lfl.ukn1, 9ra.ukn1, ter.ukn1, vpa.ukn1, lfl.ukk
203304_at	BAMBI	7	1.71153971630583	aci.ukn1, iso.ukn1, 9ra.ukn1, ter.ukn1, aci.ukk, iso.ukk, 9ra.ukk
221731_x_at	VCAN	7	1.70612898462377	aci.ukn1, iso.ukn1, mtx.ukn1, 9ra.ukn1, vpa.ukn1, iso.ukk, thd.ukk
206544_x_at	SMARCA2	7	1.70243041926714	aci.ukn1, 9ra.ukn1, ter.ukn1, iso.ukk, lfl.ukk, mtx.ukk, iso.r4.ukk
229498_at	MBNL3	7	1.69712661451282	iso.ukn1, lfl.ukn1, ter.ukn1, iso.ukk, lfl.ukk, vpa.ukk, iso.r4.ukk
204620_s_at	VCAN	7	1.68008487225947	aci.ukn1, iso.ukn1, mtx.ukn1, 9ra.ukn1, vpa.ukn1, iso.ukk, thd.ukk
215108_x_at	TOX3	7	1.67926162865728	aci.ukn1, lfl.ukn1, 9ra.ukn1, ter.ukn1, thd.ukk, vpa.ukk, iso.r4.ukk
230708_at	PRICKLE1	7	1.67816294856258	aci.ukn1, iso.ukk, lfl.ukk, 9ra.ukk, ter.ukk, thd.ukk, vpa.ukk
219938_s_at	PSTPIP2	7	1.67769049581047	aci.ukn1, 9ra.ukn1, ter.ukn1, iso.ukk, mtx.ukk, vpa.ukk, iso.r4.ukk
225842_at	PHLDA1	7	1.66957134483864	aci.ukn1, mtx.ukn1, ter.ukn1, mtx.ukk, pax.ukk, ter.ukk, vpa.ukk
226972_s_at	CCDC136	7	1.66521879245971	aci.ukn1, iso.ukn1, lfl.ukn1, 9ra.ukn1, ter.ukn1, vpa.ukn1, lfl.ukk
202481_at	DHRS3	7	1.65665139535353	aci.ukn1, iso.ukn1, ter.ukn1, aci.ukk, iso.ukk, 9ra.ukk, iso.r4.ukk
236471_at	NFE2L3	7	1.65386170422252	lfl.ukn1, aci.ukk, cmz.ukk, iso.ukk, lfl.ukk, 9ra.ukk, thd.ukk
243416_at	243416_at	7	1.64684090408232	aci.ukn1, ent.ukn1, 9ra.ukn1, thd.ukn1, lfl.ukk, vpa.ukk, iso.r4.ukk
201313_at	ENO2	7	1.64542135582904	aci.ukn1, iso.ukn1, lfl.ukn1, 9ra.ukn1, ter.ukn1, ent.ukk, tsa.ukk
227084_at	DTNA	7	1.64405519321118	ter.ukn1, lfl.ukk, mtx.ukk, ter.ukk, thd.ukk, vpa.ukk, iso.r4.ukk
227850_x_at	CDC42EP5	7	1.64266404589601	aci.ukn1, lfl.ukn1, 9ra.ukn1, ter.ukn1, ent.ukk, lfl.ukk, mtx.ukk
211571_s_at	VCAN	7	1.64052003929062	aci.ukn1, iso.ukn1, mtx.ukn1, 9ra.ukn1, vpa.ukn1, iso.ukk, thd.ukk
239292_at	239292_at	7	1.63971513073804	aci.ukn1, ent.ukk, lfl.ukk, lth.ukk, mem.ukk, tsa.ukk, thd.r3.ukk
204205_at	APOBEC3G	7	1.63342848543104	aci.ukn1, 9ra.ukn1, aci.ukk, ent.ukk, iso.ukk, 9ra.ukk, iso.r4.ukk
225325_at	MFSD6	7	1.63051008021583	aci.ukn1, lfl.ukn1, 9ra.ukn1, ter.ukn1, mtx.ukk, pax.ukk, ter.ukk
228491_at	KRT19	7	1.63007744764279	aci.ukn1, 9ra.ukn1, ter.ukn1, aci.ukk, iso.ukk, 9ra.ukk, iso.r4.ukk
202668_at	EFNB2	7	1.62460618323686	aci.ukn1, 9ra.ukn1, aci.ukk, iso.ukk, lfl.ukk, 9ra.ukk, iso.r4.ukk
222830_at	GRHL1	7	1.60680587811923	aci.ukn1, 9ra.ukn1, ter.ukn1, ent.ukk, lfl.ukk, 9ra.ukk, vpa.ukk
226905_at	RFLNB	7	1.60649369923901	aci.ukn1, iso.ukn1, 9ra.ukn1, ter.ukn1, iso.ukk, lfl.ukk, ter.ukk
230003_at	SLC16A7	7	1.60496928368575	iso.ukn1, iso.ukk, lth.ukk, mem.ukk, tsa.ukk, vpa.ukk, thd.r3.ukk
226126_at	TBCK	7	1.60355299491247	aci.ukn1, lfl.ukn1, 9ra.ukn1, ter.ukn1, vpa.ukn1, lfl.ukk, ter.ukk
201430_s_at	DPYSL3	7	1.60132394391119	aci.ukn1, iso.ukn1, 9ra.ukn1, vpa.ukn1, pax.ukk, ter.ukk, thd.ukk
217061_s_at	ETV1	7	1.60011943152714	aci.ukn1, iso.ukn1, lfl.ukn1, 9ra.ukn1, ter.ukn1, iso.ukk, 9ra.ukk
203700_s_at	DIO2	7	1.59237642086969	ter.ukn1, iso.ukk, lth.ukk, mem.ukk, thd.ukk, tsa.ukk, vpa.ukk
204619_s_at	VCAN	7	1.59091468043576	aci.ukn1, iso.ukn1, mtx.ukn1, vpa.ukn1, iso.ukk, mtx.ukk, thd.ukk
219301_s_at	CNTNAP2	7	1.59051395305079	9ra.ukn1, ter.ukn1, aci.ukk, iso.ukk, 9ra.ukk, ter.ukk, iso.r4.ukk
209687_at	CXCL12	7	1.58572622362928	ent.ukn1, lfl.ukn1, 9ra.ukn1, ter.ukn1, mtx.ukk, pax.ukk, vpa.ukk
1552712_a_at	NMNAT2	7	1.58560826683257	aci.ukn1, 9ra.ukn1, ter.ukn1, vpa.ukn1, ent.ukk, lfl.ukk, vpa.ukk
206707_x_at	RIPOR2	7	1.58143956118934	aci.ukn1, mtx.ukn1, 9ra.ukn1, ter.ukn1, lfl.ukk, ter.ukk, iso.r4.ukk
201010_s_at	TXNIP	7	1.5786483492326	iso.ukn1, lfl.ukn1, mtx.ukn1, ter.ukn1, vpa.ukn1, lfl.ukk, mtx.ukk
210015_s_at	MAP2	7	1.57209612221687	aci.ukn1, 9ra.ukn1, ter.ukn1, vpa.ukn1, iso.ukk, tsa.ukk, vpa.ukk
224275_at	ADGRV1	7	1.57044970151174	aci.ukn1, iso.ukn1, 9ra.ukn1, ter.ukn1, lth.ukk, mem.ukk, iso.r4.ukk
227758_at	RERG	7	1.56348891023858	aci.ukn1, lfl.ukn1, aci.ukk, ent.ukk, iso.ukk, 9ra.ukk, vpa.ukk
221898_at	PDPN	7	1.56230577818198	iso.ukn1, mtx.ukn1, iso.ukk, pax.ukk, thd.ukk, tsa.ukk, vpa.ukk
201170_s_at	BHLHE40	7	1.560514029529	aci.ukn1, mtx.ukn1, ter.ukn1, vpa.ukn1, lfl.ukk, mtx.ukk, ter.ukk
212327_at	LIMCH1	7	1.56050136310541	iso.ukn1, mtx.ukn1, aci.ukk, mtx.ukk, 9ra.ukk, thd.ukk, vpa.ukk
205174_s_at	QPCT	7	1.56043136561296	iso.ukn1, 9ra.ukn1, vpa.ukn1, ent.ukk, lfl.ukk, thd.ukk, tsa.ukk
204663_at	ME3	7	1.55950659347393	aci.ukn1, iso.ukn1, lfl.ukn1, 9ra.ukn1, ter.ukn1, vpa.ukn1, iso.r4.ukk
227719_at	SMAD9	7	1.55166802035674	aci.ukn1, iso.ukn1, 9ra.ukn1, ter.ukn1, vpa.ukn1, iso.ukk, vpa.ukk
204519_s_at	PLLP	7	1.55154275626614	iso.ukn1, lfl.ukn1, 9ra.ukn1, ter.ukn1, vpa.ukn1, ent.ukk, ter.ukk
235879_at	235879_at	7	1.54734107665543	aci.ukn1, iso.ukn1, lfl.ukn1, mtx.ukn1, 9ra.ukn1, ter.ukn1, iso.ukk
219869_s_at	SLC39A8	7	1.54406123065462	iso.ukn1, mtx.ukn1, iso.ukk, lfl.ukk, pax.ukk, thd.ukk, vpa.ukk
222549_at	CLDN1	7	1.54061349453282	iso.ukn1, ent.ukk, mtx.ukk, pax.ukk, ter.ukk, thd.ukk, iso.r4.ukk
203180_at	ALDH1A3	7	1.53842543134585	aci.ukn1, lfl.ukn1, 9ra.ukn1, ent.ukk, lth.ukk, ter.ukk, iso.r4.ukk
241383_at	ZNF385C	7	1.53140554236701	iso.ukn1, aci.ukk, iso.ukk, lfl.ukk, 9ra.ukk, ter.ukk, iso.r4.ukk
214154_s_at	PKP2	7	1.52885153902608	aci.ukn1, iso.ukn1, 9ra.ukn1, ter.ukn1, aci.ukk, cmz.ukk, iso.r4.ukk
231079_at	NANOG	7	1.5278156327449	ent.ukn1, iso.ukk, lth.ukk, 9ra.ukk, ter.ukk, tsa.ukk, thd.r3.ukk
209198_s_at	SYT11	7	1.52504803513827	aci.ukn1, ent.ukn1, iso.ukn1, lfl.ukn1, 9ra.ukn1, ter.ukn1, iso.r4.ukk
214995_s_at	214995_s_at	7	1.51935643755885	aci.ukn1, aci.ukk, ent.ukk, iso.ukk, 9ra.ukk, tsa.ukk, iso.r4.ukk
210839_s_at	ENPP2	7	1.51338224059922	iso.ukn1, mtx.ukn1, vpa.ukn1, lth.ukk, mem.ukk, mtx.ukk, tsa.ukk
217168_s_at	HERPUD1	7	1.51240816068611	aci.ukn1, 9ra.ukn1, ter.ukn1, lfl.ukk, ter.ukk, thd.ukk, vpa.ukk
234989_at	NEAT1	7	1.51204308005833	iso.ukn1, mtx.ukn1, ter.ukn1, thd.ukn1, vpa.ukn1, ent.ukk, tsa.ukk
203886_s_at	FBLN2	7	1.50558602118146	aci.ukn1, 9ra.ukn1, aci.ukk, ent.ukk, iso.ukk, 9ra.ukk, iso.r4.ukk
212956_at	TBC1D9	7	1.50170299356285	aci.ukn1, iso.ukn1, lfl.ukn1, mtx.ukn1, 9ra.ukn1, lfl.ukk, pax.ukk
222496_s_at	RBM47	7	1.49979420158232	aci.ukn1, 9ra.ukn1, ter.ukn1, vpa.ukn1, thd.ukk, vpa.ukk, iso.r4.ukk
224325_at	FZD8	7	1.49092853765127	aci.ukn1, iso.ukn1, lfl.ukn1, 9ra.ukn1, ter.ukn1, iso.ukk, pax.ukk
1557701_s_at	POLH	7	1.47787925536741	aci.ukn1, 9ra.ukn1, aci.ukk, cmz.ukk, fpv.ukk, lfl.ukk, iso.r4.ukk
226273_at	CLCN5	7	1.4764549147256	aci.ukn1, 9ra.ukn1, ter.ukn1, vpa.ukn1, aci.ukk, iso.ukk, 9ra.ukk
222891_s_at	BCL11A	7	1.47361493023391	aci.ukn1, 9ra.ukn1, ter.ukn1, lfl.ukk, lth.ukk, mem.ukk, iso.r4.ukk
227405_s_at	FZD8	7	1.46421885730702	ter.ukn1, aci.ukk, iso.ukk, 9ra.ukk, pax.ukk, thd.ukk, vpa.ukk
224463_s_at	CFAP300	7	1.46240651429947	aci.ukn1, iso.ukn1, 9ra.ukn1, ent.ukk, lfl.ukk, tsa.ukk, vpa.ukk
203817_at	GUCY1B1	7	1.46087633839651	aci.ukn1, 9ra.ukn1, ter.ukn1, ent.ukk, lfl.ukk, 9ra.ukk, vpa.ukk
203889_at	SCG5	7	1.4596346593391	aci.ukn1, 9ra.ukn1, ter.ukn1, ent.ukk, lfl.ukk, tsa.ukk, vpa.ukk
226274_at	CLCN5	7	1.45908924413832	aci.ukn1, 9ra.ukn1, ter.ukn1, vpa.ukn1, aci.ukk, iso.ukk, 9ra.ukk
204420_at	FOSL1	7	1.45897150684581	mtx.ukn1, iso.ukk, lfl.ukk, ter.ukk, thd.ukk, vpa.ukk, iso.r4.ukk
233555_s_at	SULF2	7	1.45637313046441	mtx.ukn1, ter.ukn1, aci.ukk, iso.ukk, 9ra.ukk, thd.ukk, iso.r4.ukk
1553191_at	DST	7	1.44868396016957	9ra.ukn1, cmz.ukk, fpv.ukk, iso.ukk, lth.ukk, mem.ukk, tsa.ukk
204639_at	ADA	7	1.4479694303875	aci.ukn1, iso.ukn1, lfl.ukn1, 9ra.ukn1, vpa.ukn1, ent.ukk, iso.r4.ukk
203973_s_at	CEBPD	7	1.44299229295448	iso.ukn1, ter.ukn1, vpa.ukn1, aci.ukk, iso.ukk, 9ra.ukk, iso.r4.ukk
219093_at	PID1	7	1.43992304913677	aci.ukn1, mtx.ukn1, 9ra.ukn1, vpa.ukn1, pax.ukk, ter.ukk, iso.r4.ukk
220979_s_at	ST6GALNAC5	7	1.43863901679994	iso.ukn1, ter.ukn1, ent.ukk, lfl.ukk, tsa.ukk, vpa.ukk, thd.r3.ukk
227929_at	LIN7A	7	1.43673644937856	ter.ukn1, iso.ukk, lth.ukk, mem.ukk, tsa.ukk, vpa.ukk, thd.r3.ukk
242528_at	HOXA-AS2	7	1.43665688761942	aci.ukn1, iso.ukn1, 9ra.ukn1, aci.ukk, iso.ukk, lth.ukk, tsa.ukk
213316_at	JCAD	7	1.43544052557687	ter.ukn1, iso.ukk, lfl.ukk, lth.ukk, mem.ukk, ter.ukk, iso.r4.ukk
224215_s_at	DLL1	7	1.43289008767595	iso.ukn1, mtx.ukn1, ter.ukn1, vpa.ukn1, iso.ukk, 9ra.ukk, iso.r4.ukk
205433_at	BCHE	7	1.43206125553575	iso.ukn1, vpa.ukn1, iso.ukk, mtx.ukk, pax.ukk, tsa.ukk, iso.r4.ukk
242277_at	242277_at	7	1.43197886759316	aci.ukn1, iso.ukn1, 9ra.ukn1, iso.ukk, lfl.ukk, pax.ukk, thd.ukk
227337_at	ANKRD37	7	1.42912827440246	iso.ukn1, vpa.ukn1, lfl.ukk, mem.ukk, mtx.ukk, thd.ukk, vpa.ukk
205891_at	ADORA2B	7	1.42845019702998	iso.ukn1, ter.ukn1, aci.ukk, iso.ukk, lfl.ukk, 9ra.ukk, iso.r4.ukk
210117_at	SPAG1	7	1.42550832999117	iso.ukn1, mtx.ukn1, ter.ukn1, lfl.ukk, lth.ukk, mem.ukk, ter.ukk
201147_s_at	TIMP3	7	1.42457996400949	aci.ukn1, lfl.ukn1, 9ra.ukn1, vpa.ukn1, ter.ukk, thd.ukk, iso.r4.ukk
209848_s_at	PMEL	7	1.42276734581682	aci.ukn1, iso.ukn1, lfl.ukn1, 9ra.ukn1, ter.ukn1, ent.ukk, tsa.ukk
211596_s_at	LRIG1	7	1.42008456101543	aci.ukn1, lfl.ukn1, 9ra.ukn1, ter.ukn1, vpa.ukn1, mtx.ukk, vpa.ukk
227911_at	ARHGAP28	7	1.4182578816381	aci.ukn1, lfl.ukn1, 9ra.ukn1, ter.ukn1, tsa.ukk, vpa.ukk, iso.r4.ukk
224837_at	FOXP1	7	1.41573134105606	aci.ukn1, iso.ukn1, 9ra.ukn1, iso.ukk, lfl.ukk, thd.ukk, vpa.ukk
201061_s_at	STOM	7	1.41285839196595	iso.ukn1, vpa.ukn1, ent.ukk, iso.ukk, lfl.ukk, mtx.ukk, tsa.ukk
204284_at	PPP1R3C	7	1.41183980424954	aci.ukn1, iso.ukn1, 9ra.ukn1, ter.ukn1, ent.ukk, lfl.ukk, vpa.ukk
226830_x_at	CHASERR	7	1.40263945915964	ter.ukn1, aci.ukk, cmz.ukk, fpv.ukk, lfl.ukk, 9ra.ukk, ter.ukk
1557924_s_at	ALPL	7	1.40258537102094	aci.ukn1, 9ra.ukn1, ter.ukn1, aci.ukk, cmz.ukk, fpv.ukk, iso.r4.ukk
206085_s_at	CTH	7	1.39444797080508	9ra.ukn1, lth.ukk, mtx.ukk, pax.ukk, ter.ukk, thd.ukk, vpa.ukk
239278_at	BCAS4	7	1.3890546547449	aci.ukn1, iso.ukn1, lfl.ukn1, mtx.ukn1, 9ra.ukn1, ter.ukn1, ent.ukk
203065_s_at	CAV1	7	1.38464874529258	iso.ukn1, mtx.ukn1, ter.ukn1, lfl.ukk, mtx.ukk, vpa.ukk, iso.r4.ukk
205535_s_at	PCDH7	7	1.38345589533396	aci.ukn1, iso.ukn1, lfl.ukn1, mtx.ukn1, 9ra.ukn1, vpa.ukn1, thd.ukk
204115_at	GNG11	7	1.38042332019304	lfl.ukn1, mtx.ukn1, vpa.ukn1, ent.ukk, lfl.ukk, tsa.ukk, vpa.ukk
220266_s_at	KLF4	7	1.37648875678318	aci.ukn1, 9ra.ukn1, ter.ukn1, ent.ukk, thd.ukk, tsa.ukk, vpa.ukk
227203_at	FBXL17	7	1.37557938525224	aci.ukn1, iso.ukn1, lfl.ukn1, 9ra.ukn1, ter.ukn1, vpa.ukn1, ter.ukk
218532_s_at	RETREG1	7	1.37363104506496	aci.ukn1, 9ra.ukn1, ter.ukn1, iso.ukk, lfl.ukk, ter.ukk, iso.r4.ukk
229266_at	SHISA6	7	1.37155152213757	aci.ukn1, iso.ukn1, lfl.ukn1, ter.ukn1, lth.ukk, mem.ukk, iso.r4.ukk
237292_at	DPYSL3	7	1.36869455461017	aci.ukn1, 9ra.ukn1, lth.ukk, mem.ukk, thd.ukk, thd.r3.ukk, iso.r4.ukk
227955_s_at	EFNA5	7	1.36193765401266	aci.ukn1, iso.ukn1, lfl.ukk, lth.ukk, mem.ukk, thd.ukk, tsa.ukk
203439_s_at	STC2	7	1.36086312634976	aci.ukn1, 9ra.ukn1, lfl.ukk, lth.ukk, mem.ukk, ter.ukk, vpa.ukk
224838_at	FOXP1	7	1.35640087411231	aci.ukn1, iso.ukn1, 9ra.ukn1, iso.ukk, lfl.ukk, thd.ukk, vpa.ukk
201939_at	PLK2	7	1.35124771897135	iso.ukn1, 9ra.ukn1, ter.ukn1, lfl.ukk, mtx.ukk, ter.ukk, iso.r4.ukk
1553138_a_at	ANKLE1	7	1.35008341619746	aci.ukn1, 9ra.ukn1, ent.ukk, lth.ukk, mem.ukk, mtx.ukk, iso.r4.ukk
225571_at	LIFR	7	1.34528308320335	aci.ukn1, iso.ukn1, mtx.ukn1, ter.ukn1, lth.ukk, mem.ukk, iso.r4.ukk
204105_s_at	NRCAM	7	1.3450675358827	ter.ukn1, vpa.ukn1, iso.ukk, thd.ukk, tsa.ukk, vpa.ukk, thd.r3.ukk
242228_at	BICD1	7	1.34213605257755	aci.ukn1, 9ra.ukn1, lth.ukk, ter.ukk, tsa.ukk, thd.r3.ukk, iso.r4.ukk
232576_at	232576_at	7	1.33722875506736	aci.ukn1, lfl.ukn1, 9ra.ukn1, ter.ukn1, iso.ukk, lfl.ukk, ter.ukk
219536_s_at	ZFP64	7	1.33249701735377	9ra.ukn1, iso.ukk, lfl.ukk, lth.ukk, mem.ukk, 9ra.ukk, iso.r4.ukk
240104_at	240104_at	7	1.32716585340363	aci.ukn1, 9ra.ukn1, ter.ukn1, iso.ukk, pax.ukk, thd.ukk, vpa.ukk
240467_at	240467_at	7	1.32703576054167	aci.ukn1, lfl.ukn1, 9ra.ukn1, ter.ukn1, lfl.ukk, lth.ukk, mem.ukk
226117_at	TIFA	7	1.32139566749631	aci.ukn1, lfl.ukn1, 9ra.ukn1, ent.ukk, lfl.ukk, ter.ukk, vpa.ukk
223627_at	MEX3B	7	1.32052668428743	aci.ukn1, lfl.ukn1, 9ra.ukn1, ter.ukn1, lfl.ukk, ter.ukk, thd.ukk
202651_at	LPGAT1	7	1.3203721856312	aci.ukn1, iso.ukn1, lfl.ukn1, 9ra.ukn1, ter.ukn1, vpa.ukn1, ter.ukk
211675_s_at	MDFIC	7	1.31234205388386	aci.ukn1, iso.ukn1, mtx.ukn1, ter.ukn1, vpa.ukn1, pax.ukk, ter.ukk
229378_at	STOX1	7	1.30396033937401	ter.ukn1, iso.ukk, lfl.ukk, mtx.ukk, 9ra.ukk, pax.ukk, thd.ukk
204072_s_at	FRY	7	1.29053347186563	9ra.ukn1, iso.ukk, lfl.ukk, lth.ukk, thd.ukk, vpa.ukk, thd.r3.ukk
235759_at	235759_at	7	1.29012956496829	aci.ukn1, 9ra.ukn1, ter.ukn1, lth.ukk, ter.ukk, tsa.ukk, iso.r4.ukk
219959_at	MOCOS	7	1.28130386472878	9ra.ukn1, iso.ukk, mtx.ukk, pax.ukk, ter.ukk, thd.ukk, vpa.ukk
1552368_at	CTCFL	7	1.28048072970092	iso.ukn1, mtx.ukn1, lfl.ukk, ter.ukk, tsa.ukk, vpa.ukk, iso.r4.ukk
238488_at	238488_at	7	1.28026065561955	aci.ukn1, lfl.ukn1, mtx.ukn1, 9ra.ukn1, ter.ukn1, lfl.ukk, ter.ukk
206308_at	TRDMT1	7	1.27888442327422	aci.ukn1, lfl.ukk, lth.ukk, mem.ukk, tsa.ukk, vpa.ukk, iso.r4.ukk
1552848_a_at	PTCHD1	7	1.27732479042844	ter.ukn1, ent.ukk, iso.ukk, 9ra.ukk, pax.ukk, thd.ukk, tsa.ukk
222936_s_at	DESI2	7	1.27625794071231	aci.ukn1, 9ra.ukn1, ter.ukn1, aci.ukk, cmz.ukk, fpv.ukk, iso.r4.ukk
203394_s_at	HES1	7	1.27249020407419	9ra.ukn1, aci.ukk, iso.ukk, lth.ukk, mem.ukk, 9ra.ukk, iso.r4.ukk
218000_s_at	PHLDA1	7	1.26756134497397	aci.ukn1, ter.ukn1, cmz.ukk, lfl.ukk, pax.ukk, vpa.ukk, iso.r4.ukk
235344_at	PPM1A	7	1.26644427152147	aci.ukn1, lfl.ukn1, 9ra.ukn1, ter.ukn1, mem.ukk, 9ra.ukk, iso.r4.ukk
243681_at	SHANK2	7	1.24726240069794	aci.ukn1, 9ra.ukn1, vpa.ukn1, aci.ukk, iso.ukk, 9ra.ukk, thd.ukk
209914_s_at	NRXN1	7	1.23988987580765	aci.ukn1, 9ra.ukn1, iso.ukk, lfl.ukk, thd.ukk, tsa.ukk, vpa.ukk
209772_s_at	CD24	7	1.23439236838386	iso.ukn1, aci.ukk, iso.ukk, lfl.ukk, pax.ukk, thd.ukk, iso.r4.ukk
202888_s_at	ANPEP	7	1.23219785759258	aci.ukn1, iso.ukn1, lfl.ukn1, 9ra.ukn1, ter.ukn1, ent.ukk, vpa.ukk
239834_at	239834_at	7	1.22326562561042	lfl.ukn1, 9ra.ukn1, ter.ukn1, iso.ukk, lfl.ukk, mtx.ukk, vpa.ukk
225978_at	RIMKLB	7	1.21962891367156	aci.ukn1, lfl.ukn1, 9ra.ukn1, ter.ukn1, ter.ukk, tsa.ukk, vpa.ukk
242586_at	FSD1L	7	1.2129044023942	aci.ukn1, lfl.ukn1, 9ra.ukn1, ter.ukn1, lth.ukk, mem.ukk, iso.r4.ukk
232038_at	TBC1D32	7	1.19045791288474	mtx.ukn1, ter.ukn1, iso.ukk, lth.ukk, mem.ukk, tsa.ukk, vpa.ukk
202620_s_at	PLOD2	7	1.17689102715756	aci.ukn1, iso.ukn1, ter.ukn1, iso.ukk, 9ra.ukk, tsa.ukk, vpa.ukk
214102_at	214102_at	7	1.15666740739871	9ra.ukn1, ter.ukn1, iso.ukk, lth.ukk, mem.ukk, tsa.ukk, iso.r4.ukk
230939_at	MAILR	7	1.15573019235585	ter.ukn1, iso.ukk, mtx.ukk, pax.ukk, thd.ukk, vpa.ukk, iso.r4.ukk
214785_at	VPS13A	7	1.14298938676979	aci.ukn1, 9ra.ukn1, ter.ukn1, lth.ukk, mem.ukk, tsa.ukk, iso.r4.ukk
207236_at	ZNF345	7	1.12929105340685	aci.ukn1, 9ra.ukn1, ent.ukk, iso.ukk, 9ra.ukk, vpa.ukk, iso.r4.ukk
229125_at	KANK4	6	4.00520053760649	aci.ukn1, iso.ukn1, 9ra.ukn1, ter.ukn1, vpa.ukn1, ent.ukk
214451_at	TFAP2B	6	3.84514062143157	aci.ukn1, lfl.ukn1, 9ra.ukn1, ter.ukn1, vpa.ukn1, iso.ukk
237449_at	SP8	6	3.77607669199344	aci.ukn1, iso.ukn1, 9ra.ukn1, ter.ukn1, lfl.ukk, iso.r4.ukk
213661_at	PAMR1	6	2.99614240875524	aci.ukn1, iso.ukn1, lfl.ukn1, 9ra.ukn1, ter.ukn1, vpa.ukk
204014_at	DUSP4	6	2.97405756740396	aci.ukn1, lfl.ukn1, 9ra.ukn1, ter.ukn1, iso.ukk, lfl.ukk
205532_s_at	CDH6	6	2.94493570271172	iso.ukn1, mtx.ukn1, ter.ukn1, vpa.ukn1, iso.ukk, vpa.ukk
223642_at	ZIC2	6	2.91321147380421	aci.ukn1, 9ra.ukn1, ter.ukn1, iso.ukk, 9ra.ukk, iso.r4.ukk
241803_s_at	241803_s_at	6	2.82197555824749	aci.ukn1, 9ra.ukn1, aci.ukk, iso.ukk, 9ra.ukk, iso.r4.ukk
211776_s_at	EPB41L3	6	2.72888518845726	aci.ukn1, lfl.ukn1, 9ra.ukn1, ter.ukn1, vpa.ukn1, ter.ukk
223673_at	RFX4	6	2.69311139414239	iso.ukn1, 9ra.ukn1, vpa.ukn1, iso.ukk, lth.ukk, mem.ukk
201163_s_at	IGFBP7	6	2.65867436247017	9ra.ukn1, ter.ukn1, mtx.ukk, tsa.ukk, vpa.ukk, iso.r4.ukk
235465_at	AMER2	6	2.63029296930129	aci.ukn1, lfl.ukn1, 9ra.ukn1, ter.ukn1, iso.ukk, thd.ukk
226863_at	FAM110C	6	2.62607945811174	aci.ukn1, iso.ukn1, lfl.ukn1, 9ra.ukn1, ter.ukn1, ter.ukk
1569241_a_at	ZNF93	6	2.60814109462428	aci.ukn1, iso.ukn1, lfl.ukn1, 9ra.ukn1, ter.ukn1, ter.ukk
210095_s_at	IGFBP3	6	2.45921565695488	iso.ukn1, 9ra.ukn1, ter.ukn1, vpa.ukn1, ent.ukk, 9ra.ukk
206114_at	EPHA4	6	2.3842327969549	aci.ukn1, iso.ukn1, 9ra.ukn1, ter.ukn1, lfl.ukk, ter.ukk
218718_at	PDGFC	6	2.33867561779108	aci.ukn1, iso.ukn1, lfl.ukn1, 9ra.ukn1, ter.ukn1, ter.ukk
231923_at	TMEM150C	6	2.32469601713177	aci.ukn1, iso.ukn1, aci.ukk, iso.ukk, 9ra.ukk, iso.r4.ukk
222719_s_at	PDGFC	6	2.31230638123731	aci.ukn1, iso.ukn1, lfl.ukn1, 9ra.ukn1, ter.ukn1, iso.r4.ukk
202437_s_at	CYP1B1	6	2.25033450224849	iso.ukn1, mtx.ukn1, vpa.ukn1, iso.ukk, mtx.ukk, tsa.ukk
229374_at	EPHA4	6	2.23958829743536	aci.ukn1, iso.ukn1, lfl.ukn1, 9ra.ukn1, ter.ukn1, lfl.ukk
241780_at	CDH11	6	2.19950857576562	aci.ukn1, iso.ukn1, lfl.ukn1, 9ra.ukn1, ter.ukn1, ter.ukk
241550_at	DPPA5	6	2.19347362990734	aci.ukn1, ent.ukn1, 9ra.ukn1, tsa.ukn1, lfl.ukk, vpa.ukk
239309_at	DLX6	6	2.16938612776838	lfl.ukn1, mtx.ukn1, ter.ukn1, aci.ukk, iso.ukk, 9ra.ukk
201464_x_at	JUN	6	2.12419301758717	iso.ukn1, mtx.ukn1, ter.ukn1, iso.ukk, lfl.ukk, ter.ukk
226302_at	ATP8B1	6	2.11300684933928	aci.ukn1, iso.ukn1, lfl.ukn1, 9ra.ukn1, ter.ukn1, iso.ukk
219737_s_at	PCDH9	6	2.11043794396329	aci.ukn1, iso.ukn1, lfl.ukn1, 9ra.ukn1, vpa.ukn1, vpa.ukk
229823_at	RIMS2	6	2.10029311349351	aci.ukn1, iso.ukn1, lfl.ukn1, 9ra.ukn1, ter.ukn1, ter.ukk
227193_at	SLC30A4	6	2.08822334499278	aci.ukn1, iso.ukn1, 9ra.ukn1, aci.ukk, 9ra.ukk, iso.r4.ukk
212558_at	SPRY1	6	2.08285508935815	aci.ukn1, iso.ukn1, 9ra.ukn1, ter.ukn1, vpa.ukn1, lfl.ukk
212298_at	NRP1	6	2.08079492179378	aci.ukn1, iso.ukn1, lfl.ukn1, 9ra.ukn1, ter.ukn1, iso.r4.ukk
241789_at	RBMS3	6	2.08056067181991	aci.ukn1, 9ra.ukn1, ter.ukn1, thd.ukk, vpa.ukk, thd.r3.ukk
221730_at	COL5A2	6	2.07978643045129	aci.ukn1, lfl.ukn1, 9ra.ukn1, ter.ukn1, lfl.ukk, tsa.ukk
241453_at	PTK2	6	2.06836957465484	aci.ukn1, lfl.ukn1, 9ra.ukn1, ter.ukn1, lfl.ukk, ter.ukk
214240_at	GAL	6	2.06020795214824	aci.ukn1, 9ra.ukn1, iso.ukk, lfl.ukk, thd.ukk, vpa.ukk
214457_at	HOXA2	6	2.05469408065043	aci.ukn1, iso.ukn1, 9ra.ukn1, aci.ukk, iso.ukk, 9ra.ukk
228221_at	SLC44A3	6	2.04792976192356	aci.ukn1, iso.ukn1, lfl.ukn1, 9ra.ukn1, ter.ukn1, iso.ukk
204984_at	GPC4	6	2.04322830451602	aci.ukn1, iso.ukn1, 9ra.ukn1, ter.ukn1, lfl.ukk, thd.r3.ukk
226420_at	MECOM	6	2.04128244225506	aci.ukn1, ter.ukn1, aci.ukk, iso.ukk, 9ra.ukk, iso.r4.ukk
219232_s_at	EGLN3	6	2.0380314201105	aci.ukn1, iso.ukn1, lfl.ukn1, 9ra.ukn1, ter.ukn1, lfl.ukk
211671_s_at	NR3C1	6	2.01814808742823	aci.ukn1, iso.ukn1, lfl.ukn1, 9ra.ukn1, ter.ukn1, cmz.ukk
203423_at	RBP1	6	2.01001806517687	aci.ukn1, iso.ukn1, lfl.ukn1, 9ra.ukn1, ter.ukn1, lfl.ukk
226933_s_at	ID4	6	2.00896351317369	vpa.ukn1, aci.ukk, iso.ukk, 9ra.ukk, ter.ukk, iso.r4.ukk
240304_s_at	TMC5	6	2.00058779209119	aci.ukn1, lfl.ukn1, 9ra.ukn1, ter.ukn1, vpa.ukn1, lth.ukk
203510_at	MET	6	1.99406965376908	aci.ukn1, iso.ukn1, 9ra.ukn1, ter.ukn1, ent.ukk, lfl.ukk
226682_at	RORA	6	1.99059353517745	ter.ukn1, iso.ukk, lfl.ukk, 9ra.ukk, thd.ukk, vpa.ukk
230356_at	NKX1-2	6	1.98390909880392	aci.ukn1, 9ra.ukn1, aci.ukk, iso.ukk, lfl.ukk, 9ra.ukk
205795_at	NRXN3	6	1.96972745122206	aci.ukn1, 9ra.ukn1, iso.ukk, thd.ukk, tsa.ukk, vpa.ukk
1559883_s_at	SAMHD1	6	1.96762426842877	aci.ukn1, iso.ukn1, 9ra.ukn1, ter.ukn1, lfl.ukk, iso.r4.ukk
215020_at	NRXN3	6	1.96611697892989	aci.ukn1, 9ra.ukn1, iso.ukk, thd.ukk, tsa.ukk, vpa.ukk
205029_s_at	FABP7	6	1.96566730813536	aci.ukn1, 9ra.ukn1, ter.ukn1, ato.ukk, ent.ukk, vpa.ukk
204654_s_at	TFAP2A	6	1.9616817809006	aci.ukn1, lfl.ukn1, 9ra.ukn1, ter.ukn1, vpa.ukn1, iso.ukk
201109_s_at	THBS1	6	1.96049049150146	aci.ukn1, iso.ukn1, 9ra.ukn1, ter.ukn1, ter.ukk, thd.ukk
201431_s_at	DPYSL3	6	1.94084498236839	aci.ukn1, iso.ukn1, 9ra.ukn1, ter.ukn1, vpa.ukn1, iso.r4.ukk
232668_at	232668_at	6	1.93889577154285	aci.ukn1, iso.ukn1, lfl.ukn1, 9ra.ukn1, ter.ukn1, iso.ukk
206363_at	MAF	6	1.93297714360203	aci.ukn1, iso.ukn1, 9ra.ukn1, ter.ukn1, vpa.ukn1, iso.ukk
212805_at	PRUNE2	6	1.92186440246019	aci.ukn1, iso.ukn1, lfl.ukn1, 9ra.ukn1, ter.ukn1, ato.ukk
1554309_at	EIF4G3	6	1.92056725827149	aci.ukn1, lfl.ukn1, 9ra.ukn1, ter.ukn1, lfl.ukk, ter.ukk
222662_at	PPP1R3B	6	1.8934562195223	aci.ukn1, 9ra.ukn1, iso.ukk, lfl.ukk, thd.ukk, vpa.ukk
229178_at	PRTG	6	1.8893818574096	9ra.ukn1, aci.ukk, ent.ukk, iso.ukk, 9ra.ukk, iso.r4.ukk
211057_at	ROR1	6	1.87594597217689	aci.ukn1, 9ra.ukn1, lfl.ukk, lth.ukk, ter.ukk, iso.r4.ukk
208711_s_at	CCND1	6	1.86433190212016	aci.ukn1, 9ra.ukn1, ter.ukn1, lfl.ukk, pax.ukk, thd.ukk
227623_at	CACNA2D1	6	1.86160129219415	aci.ukn1, iso.ukn1, 9ra.ukn1, vpa.ukn1, thd.ukk, vpa.ukk
211986_at	AHNAK	6	1.85927590470175	aci.ukn1, iso.ukn1, 9ra.ukn1, ter.ukn1, iso.ukk, 9ra.ukk
33767_at	NEFH	6	1.85522590894561	aci.ukn1, iso.ukk, lfl.ukk, mtx.ukk, vpa.ukk, iso.r4.ukk
209457_at	DUSP5	6	1.84550904620875	aci.ukn1, ter.ukn1, iso.ukk, lfl.ukk, ter.ukk, thd.ukk
227503_at	227503_at	6	1.83941100421399	aci.ukn1, iso.ukn1, 9ra.ukn1, ter.ukn1, iso.ukk, lfl.ukk
205825_at	PCSK1	6	1.82388932787723	aci.ukn1, iso.ukn1, mtx.ukn1, 9ra.ukn1, lfl.ukk, ter.ukk
216831_s_at	RUNX1T1	6	1.8172770220734	aci.ukn1, 9ra.ukn1, ter.ukn1, aci.ukk, iso.ukk, iso.r4.ukk
222847_s_at	EGLN3	6	1.8080879545094	aci.ukn1, iso.ukn1, lfl.ukn1, 9ra.ukn1, ter.ukn1, ent.ukk
231192_at	LPAR3	6	1.80323565561774	aci.ukn1, lfl.ukn1, 9ra.ukn1, ter.ukn1, ent.ukk, thd.ukk
208433_s_at	LRP8	6	1.80285190910031	aci.ukn1, 9ra.ukn1, ter.ukn1, iso.ukk, thd.ukk, vpa.ukk
203066_at	CHST15	6	1.80140019591064	ter.ukn1, mtx.ukk, pax.ukk, thd.ukk, tsa.ukk, vpa.ukk
227764_at	LYPD6	6	1.78547028964	aci.ukn1, iso.ukn1, lfl.ukn1, 9ra.ukn1, ter.ukn1, lfl.ukk
227361_at	HS3ST3B1	6	1.78402355078687	aci.ukn1, 9ra.ukn1, lfl.ukk, lth.ukk, mem.ukk, iso.r4.ukk
201510_at	ELF3	6	1.77939995062143	aci.ukn1, iso.ukn1, 9ra.ukn1, iso.ukk, 9ra.ukk, iso.r4.ukk
202546_at	VAMP8	6	1.77190787894707	aci.ukn1, lfl.ukn1, 9ra.ukn1, ter.ukn1, lfl.ukk, ter.ukk
204751_x_at	DSC2	6	1.76150102883351	aci.ukn1, iso.ukn1, lfl.ukn1, 9ra.ukn1, ter.ukn1, ent.ukk
211518_s_at	BMP4	6	1.76001818966747	aci.ukn1, iso.ukn1, mtx.ukn1, 9ra.ukn1, vpa.ukn1, iso.ukk
239913_at	SLC10A4	6	1.75345110301894	aci.ukn1, ent.ukk, lth.ukk, mem.ukk, tsa.ukk, vpa.ukk
235079_at	ZNF704	6	1.74495119357737	aci.ukn1, iso.ukn1, 9ra.ukn1, ter.ukn1, iso.ukk, iso.r4.ukk
236179_at	CDH11	6	1.7445008027213	aci.ukn1, 9ra.ukn1, ter.ukn1, vpa.ukn1, lfl.ukk, ter.ukk
238063_at	TMEM154	6	1.73795855232614	aci.ukn1, lfl.ukn1, 9ra.ukn1, ter.ukn1, iso.ukk, ter.ukk
235287_at	CDK6	6	1.73169764893146	iso.ukn1, aci.ukk, iso.ukk, 9ra.ukk, tsa.ukk, vpa.ukk
206960_at	LPAR4	6	1.72473129798023	aci.ukn1, iso.ukn1, 9ra.ukn1, ter.ukn1, vpa.ukk, iso.r4.ukk
236429_at	236429_at	6	1.7238862893717	aci.ukn1, lfl.ukn1, 9ra.ukn1, ter.ukn1, iso.ukk, lfl.ukk
208851_s_at	THY1	6	1.72255221776834	aci.ukn1, iso.ukn1, 9ra.ukn1, iso.ukk, lfl.ukk, thd.ukk
206208_at	CA4	6	1.7174306994646	aci.ukn1, mtx.ukn1, 9ra.ukn1, ter.ukn1, vpa.ukn1, iso.r4.ukk
201009_s_at	TXNIP	6	1.71722773265867	iso.ukn1, lfl.ukn1, mtx.ukn1, ter.ukn1, vpa.ukn1, mtx.ukk
213169_at	SEMA5A	6	1.71466770705436	aci.ukn1, lfl.ukn1, mtx.ukn1, 9ra.ukn1, ter.ukn1, lfl.ukk
204491_at	PDE4D	6	1.71440747187119	aci.ukn1, lfl.ukn1, 9ra.ukn1, ter.ukn1, vpa.ukn1, vpa.ukk
225239_at	NEAT1	6	1.71356410026616	iso.ukn1, mtx.ukn1, ter.ukn1, thd.ukn1, vpa.ukn1, ter.ukk
229380_at	ILDR2	6	1.71167611882527	lfl.ukn1, ter.ukn1, lfl.ukk, mtx.ukk, ter.ukk, iso.r4.ukk
220987_s_at	220987_s_at	6	1.70978501280324	aci.ukn1, lfl.ukn1, 9ra.ukn1, mtx.ukk, ter.ukk, iso.r4.ukk
206157_at	PTX3	6	1.70701365226765	aci.ukn1, lfl.ukn1, 9ra.ukn1, ter.ukn1, ent.ukk, tsa.ukk
240397_x_at	COLEC12	6	1.70407256085448	aci.ukn1, iso.ukn1, 9ra.ukn1, ter.ukn1, vpa.ukn1, vpa.ukk
209829_at	RIPOR2	6	1.70215229725624	mtx.ukn1, 9ra.ukn1, ter.ukn1, vpa.ukn1, ter.ukk, iso.r4.ukk
203650_at	PROCR	6	1.70176994877601	aci.ukn1, 9ra.ukn1, ent.ukk, lfl.ukk, mtx.ukk, iso.r4.ukk
226612_at	UBE2QL1	6	1.69974180706273	aci.ukn1, 9ra.ukn1, vpa.ukn1, mtx.ukk, ter.ukk, thd.ukk
212325_at	LIMCH1	6	1.69240834371956	iso.ukn1, mtx.ukn1, mtx.ukk, 9ra.ukk, thd.ukk, vpa.ukk
1552670_a_at	PPP1R3B	6	1.68140295321197	9ra.ukn1, iso.ukk, lfl.ukk, 9ra.ukk, thd.ukk, vpa.ukk
225283_at	ARRDC4	6	1.68065685960825	iso.ukn1, lfl.ukn1, mtx.ukn1, 9ra.ukn1, ter.ukn1, mtx.ukk
44790_s_at	RUBCNL	6	1.67712564461884	aci.ukn1, 9ra.ukn1, ter.ukn1, ent.ukk, mtx.ukk, thd.ukk
201369_s_at	ZFP36L2	6	1.67259397292187	aci.ukn1, lfl.ukn1, 9ra.ukn1, ter.ukn1, lfl.ukk, thd.ukk
232128_s_at	CLCN5	6	1.6682618216189	aci.ukn1, ter.ukn1, aci.ukk, iso.ukk, 9ra.ukk, iso.r4.ukk
227978_s_at	ZADH2	6	1.66588929524671	aci.ukn1, 9ra.ukn1, aci.ukk, iso.ukk, lfl.ukk, 9ra.ukk
205479_s_at	PLAU	6	1.66065055370342	aci.ukn1, 9ra.ukn1, vpa.ukn1, ent.ukk, lfl.ukk, ter.ukk
204359_at	FLRT2	6	1.65874524502889	aci.ukn1, lfl.ukn1, 9ra.ukn1, lfl.ukk, ter.ukk, vpa.ukk
215021_s_at	NRXN3	6	1.65872860494289	aci.ukn1, 9ra.ukn1, iso.ukk, thd.ukk, tsa.ukk, vpa.ukk
218589_at	LPAR6	6	1.65403694795666	ter.ukn1, iso.ukk, lfl.ukk, pax.ukk, vpa.ukk, thd.r3.ukk
226225_at	MCC	6	1.65266303023394	aci.ukn1, iso.ukn1, ter.ukn1, vpa.ukn1, lfl.ukk, pax.ukk
225911_at	NPNT	6	1.6514999600146	aci.ukn1, 9ra.ukn1, ter.ukn1, iso.ukk, thd.ukk, vpa.ukk
211828_s_at	TNIK	6	1.65105987270599	aci.ukn1, iso.ukn1, mtx.ukn1, ter.ukn1, vpa.ukn1, lfl.ukk
211668_s_at	PLAU	6	1.64936590440016	aci.ukn1, 9ra.ukn1, vpa.ukn1, lfl.ukk, ter.ukk, iso.r4.ukk
217053_x_at	ETV1	6	1.64814822641678	aci.ukn1, iso.ukn1, 9ra.ukn1, ter.ukn1, iso.ukk, 9ra.ukk
242733_at	242733_at	6	1.64036507981612	ter.ukn1, iso.ukk, thd.ukk, tsa.ukk, vpa.ukk, thd.r3.ukk
228762_at	LFNG	6	1.63683249973492	aci.ukn1, iso.ukn1, 9ra.ukn1, ter.ukn1, vpa.ukn1, mtx.ukk
220892_s_at	PSAT1	6	1.6343161965477	aci.ukn1, 9ra.ukn1, ter.ukn1, lfl.ukk, mtx.ukk, vpa.ukk
227830_at	GABRB3	6	1.62326868088642	aci.ukn1, mtx.ukn1, 9ra.ukn1, iso.ukk, lfl.ukk, ter.ukk
200897_s_at	PALLD	6	1.62324443269205	aci.ukn1, aci.ukk, iso.ukk, 9ra.ukk, ter.ukk, iso.r4.ukk
1552694_at	SLC2A13	6	1.62296908209448	aci.ukn1, iso.ukn1, lfl.ukn1, 9ra.ukn1, ter.ukn1, mem.ukk
208224_at	HOXB1	6	1.62277906710041	aci.ukn1, 9ra.ukn1, aci.ukk, iso.ukk, 9ra.ukk, iso.r4.ukk
204457_s_at	GAS1	6	1.62075674962703	aci.ukn1, 9ra.ukn1, lfl.ukk, mtx.ukk, ter.ukk, iso.r4.ukk
223594_at	TMEM117	6	1.61876410048123	aci.ukn1, lfl.ukn1, 9ra.ukn1, ter.ukn1, lfl.ukk, iso.r4.ukk
222274_at	ZDHHC8P1	6	1.618543297761	aci.ukn1, 9ra.ukn1, aci.ukk, iso.ukk, 9ra.ukk, iso.r4.ukk
219932_at	SLC27A6	6	1.61657666003657	aci.ukn1, 9ra.ukn1, ter.ukn1, ent.ukk, lth.ukk, tsa.ukk
202672_s_at	ATF3	6	1.60392305889767	aci.ukn1, iso.ukn1, mtx.ukn1, vpa.ukn1, iso.ukk, ter.ukk
230889_at	LINC01896	6	1.60254745836452	aci.ukn1, iso.ukn1, 9ra.ukn1, ter.ukn1, vpa.ukn1, lfl.ukk
229638_at	IRX3	6	1.59459489414417	aci.ukn1, iso.ukn1, lfl.ukn1, 9ra.ukn1, ter.ukn1, ent.ukk
205289_at	BMP2	6	1.58750543997004	vpa.ukn1, aci.ukk, lfl.ukk, 9ra.ukk, ter.ukk, iso.r4.ukk
227688_at	LRCH2	6	1.58483651389856	aci.ukn1, 9ra.ukn1, ter.ukn1, iso.ukk, lfl.ukk, vpa.ukk
209683_at	CYRIA	6	1.58052558311886	aci.ukn1, iso.ukn1, 9ra.ukn1, ter.ukn1, vpa.ukn1, ent.ukk
228407_at	SCUBE3	6	1.57877207496201	aci.ukn1, 9ra.ukn1, iso.ukk, mtx.ukk, 9ra.ukk, pax.ukk
224400_s_at	CHST9	6	1.57571644662652	iso.ukn1, lfl.ukn1, ter.ukn1, ent.ukk, lfl.ukk, tsa.ukk
218764_at	PRKCH	6	1.57029245060671	aci.ukn1, lfl.ukn1, 9ra.ukn1, ter.ukn1, vpa.ukn1, ent.ukk
205805_s_at	ROR1	6	1.57014797670156	aci.ukn1, 9ra.ukn1, vpa.ukn1, iso.ukk, 9ra.ukk, iso.r4.ukk
217373_x_at	MDM2	6	1.56622045146068	ter.ukn1, aci.ukk, cmz.ukk, fpv.ukk, vpa.ukk, iso.r4.ukk
231930_at	ELMOD1	6	1.56374783796002	aci.ukn1, 9ra.ukn1, ter.ukn1, ent.ukk, lth.ukk, pax.ukk
204058_at	ME1	6	1.56161611183114	iso.ukn1, mtx.ukn1, pax.ukk, ter.ukk, thd.ukk, iso.r4.ukk
210222_s_at	RTN1	6	1.55419794080863	aci.ukn1, lfl.ukn1, 9ra.ukn1, ter.ukn1, ter.ukk, vpa.ukk
226096_at	FNDC5	6	1.55066672967682	aci.ukn1, 9ra.ukn1, aci.ukk, iso.ukk, 9ra.ukk, iso.r4.ukk
202912_at	ADM	6	1.54984284480435	aci.ukn1, 9ra.ukn1, vpa.ukn1, lfl.ukk, pax.ukk, ter.ukk
1560019_at	DLGAP1-AS2	6	1.54886463205813	aci.ukn1, 9ra.ukn1, vpa.ukn1, aci.ukk, iso.ukk, 9ra.ukk
220940_at	ANKRD36B	6	1.54865275493457	aci.ukn1, lfl.ukn1, 9ra.ukn1, ter.ukn1, vpa.ukn1, ent.ukk
206481_s_at	LDB2	6	1.54786424160356	aci.ukn1, ter.ukn1, iso.ukk, lfl.ukk, 9ra.ukk, ter.ukk
202669_s_at	EFNB2	6	1.54675074356083	aci.ukn1, 9ra.ukn1, iso.ukk, lfl.ukk, 9ra.ukk, iso.r4.ukk
213416_at	ITGA4	6	1.5463498814866	iso.ukn1, ent.ukk, lfl.ukk, ter.ukk, tsa.ukk, vpa.ukk
207702_s_at	MAGI2	6	1.54562667765692	aci.ukn1, 9ra.ukn1, ent.ukk, iso.ukk, thd.ukk, tsa.ukk
209189_at	FOS	6	1.53721151639801	lfl.ukn1, iso.ukk, lfl.ukk, ter.ukk, thd.ukk, vpa.ukk
213353_at	ABCA5	6	1.535397923469	aci.ukn1, iso.ukn1, mtx.ukn1, 9ra.ukn1, vpa.ukn1, iso.ukk
205373_at	CTNNA2	6	1.53296924965807	iso.ukn1, ter.ukn1, vpa.ukn1, lfl.ukk, tsa.ukk, vpa.ukk
216733_s_at	GATM	6	1.53148808305733	aci.ukn1, 9ra.ukn1, ter.ukn1, ent.ukk, ter.ukk, tsa.ukk
236266_at	RORA	6	1.52723801922093	lfl.ukn1, aci.ukk, iso.ukk, 9ra.ukk, thd.ukk, vpa.ukk
208763_s_at	TSC22D3	6	1.52470241468608	aci.ukn1, mtx.ukk, pax.ukk, ter.ukk, thd.ukk, vpa.ukk
1556166_x_at	LINC02575	6	1.52335436787204	aci.ukn1, 9ra.ukn1, ent.ukk, iso.ukk, pax.ukk, thd.ukk
202847_at	PCK2	6	1.51765762479824	aci.ukn1, 9ra.ukn1, mtx.ukk, pax.ukk, thd.ukk, vpa.ukk
211124_s_at	KITLG	6	1.51731430059009	aci.ukn1, aci.ukk, cmz.ukk, fpv.ukk, thd.ukk, iso.r4.ukk
1570253_a_at	RHEBL1	6	1.51522052113449	aci.ukn1, 9ra.ukn1, aci.ukk, iso.ukk, lfl.ukk, 9ra.ukk
205290_s_at	BMP2	6	1.51116087078015	vpa.ukn1, aci.ukk, lfl.ukk, 9ra.ukk, ter.ukk, iso.r4.ukk
218872_at	TESC	6	1.50891843330754	aci.ukn1, 9ra.ukn1, ter.ukn1, ent.ukk, tsa.ukk, vpa.ukk
219312_s_at	ZBTB10	6	1.50870740968132	aci.ukn1, 9ra.ukn1, iso.ukk, lfl.ukk, thd.ukk, vpa.ukk
205399_at	DCLK1	6	1.50454171169809	aci.ukn1, iso.ukn1, lfl.ukn1, mtx.ukn1, 9ra.ukn1, thd.ukk
235803_at	235803_at	6	1.50016648165668	aci.ukn1, 9ra.ukn1, aci.ukk, lfl.ukk, ter.ukk, vpa.ukk
208690_s_at	PDLIM1	6	1.49857747704021	iso.ukn1, ter.ukn1, aci.ukk, iso.ukk, 9ra.ukk, iso.r4.ukk
213109_at	TNIK	6	1.49297159742755	aci.ukn1, iso.ukn1, mtx.ukn1, ter.ukn1, vpa.ukn1, lfl.ukk
209008_x_at	KRT8	6	1.48762279008024	aci.ukn1, iso.ukn1, 9ra.ukn1, ter.ukn1, thd.ukk, iso.r4.ukk
213325_at	NECTIN3	6	1.4866881339427	aci.ukn1, iso.ukn1, 9ra.ukn1, ter.ukn1, iso.ukk, lfl.ukk
222043_at	CLU	6	1.48199187926254	aci.ukn1, 9ra.ukn1, ter.ukn1, vpa.ukn1, tsa.ukk, vpa.ukk
228360_at	LYPD6B	6	1.47515955459473	aci.ukn1, iso.ukn1, lfl.ukn1, 9ra.ukn1, ter.ukn1, 9ra.ukk
201124_at	ITGB5	6	1.4727069569199	aci.ukn1, iso.ukn1, 9ra.ukn1, ter.ukn1, vpa.ukn1, iso.ukk
236894_at	L1TD1	6	1.47114427981807	lfl.ukn1, thd.ukn1, iso.ukk, lfl.ukk, 9ra.ukk, vpa.ukk
240865_at	240865_at	6	1.47090998072646	iso.ukn1, lfl.ukn1, mtx.ukn1, ter.ukn1, lth.ukk, mem.ukk
227566_at	NTM	6	1.46870320624406	aci.ukn1, iso.ukn1, mtx.ukn1, 9ra.ukn1, ter.ukn1, lfl.ukk
206702_at	TEK	6	1.46790266137448	aci.ukn1, mtx.ukn1, 9ra.ukn1, vpa.ukn1, ter.ukk, vpa.ukk
223235_s_at	SMOC2	6	1.46780575204895	aci.ukn1, iso.ukn1, mtx.ukk, pax.ukk, thd.ukk, vpa.ukk
213572_s_at	SERPINB1	6	1.4664199065642	9ra.ukn1, ent.ukk, lth.ukk, mem.ukk, tsa.ukk, thd.r3.ukk
229263_at	IL17RD	6	1.46383183893878	aci.ukn1, iso.ukn1, iso.ukk, pax.ukk, thd.ukk, vpa.ukk
222897_s_at	ZFP64	6	1.45784283185107	aci.ukn1, 9ra.ukn1, lfl.ukk, lth.ukk, mem.ukk, 9ra.ukk
37892_at	COL11A1	6	1.45680229240616	aci.ukn1, mtx.ukn1, 9ra.ukn1, lfl.ukk, tsa.ukk, vpa.ukk
204850_s_at	DCX	6	1.45606417018653	aci.ukn1, 9ra.ukn1, ter.ukn1, iso.ukk, ter.ukk, vpa.ukk
214862_x_at	TET1	6	1.44788059660049	aci.ukn1, lfl.ukn1, 9ra.ukn1, ter.ukn1, aci.ukk, 9ra.ukk
221959_at	FAM110B	6	1.44432567956988	aci.ukn1, iso.ukn1, 9ra.ukn1, ter.ukn1, iso.ukk, iso.r4.ukk
223737_x_at	CHST9	6	1.44168897167248	lfl.ukn1, ter.ukn1, ent.ukk, lfl.ukk, thd.ukk, tsa.ukk
227347_x_at	HES4	6	1.44068708817617	vpa.ukn1, ent.ukk, mtx.ukk, ter.ukk, vpa.ukk, iso.r4.ukk
226570_at	ATP1B3	6	1.43943782708165	aci.ukn1, 9ra.ukn1, aci.ukk, cmz.ukk, fpv.ukk, 9ra.ukk
213869_x_at	THY1	6	1.43799570067658	aci.ukn1, iso.ukn1, 9ra.ukn1, iso.ukk, lfl.ukk, thd.ukk
1552695_a_at	SLC2A13	6	1.43587323427443	aci.ukn1, iso.ukn1, 9ra.ukn1, ter.ukn1, mem.ukk, tsa.ukk
207029_at	KITLG	6	1.43523666473622	aci.ukn1, aci.ukk, cmz.ukk, fpv.ukk, thd.ukk, iso.r4.ukk
225606_at	BCL2L11	6	1.43344581095856	aci.ukn1, iso.ukn1, 9ra.ukn1, ter.ukn1, vpa.ukn1, lfl.ukk
229800_at	DCLK1	6	1.43253765904461	ent.ukn1, lfl.ukn1, 9ra.ukn1, pax.ukk, ter.ukk, thd.ukk
200907_s_at	PALLD	6	1.4317635943988	aci.ukn1, aci.ukk, iso.ukk, 9ra.ukk, ter.ukk, iso.r4.ukk
210042_s_at	CTSZ	6	1.43001948834008	aci.ukn1, iso.ukn1, 9ra.ukn1, ter.ukn1, pax.ukk, ter.ukk
227174_at	WDR72	6	1.42994928437988	iso.ukn1, iso.ukk, lth.ukk, 9ra.ukk, tsa.ukk, vpa.ukk
203849_s_at	KIF1A	6	1.42848363626562	aci.ukn1, 9ra.ukn1, cmz.ukk, mtx.ukk, vpa.ukk, iso.r4.ukk
47550_at	LZTS1	6	1.42325322827497	vpa.ukn1, ent.ukk, iso.ukk, 9ra.ukk, ter.ukk, thd.r3.ukk
204798_at	MYB	6	1.42296307235273	aci.ukn1, 9ra.ukn1, lfl.ukk, mtx.ukk, ter.ukk, iso.r4.ukk
237970_at	237970_at	6	1.41636651727593	aci.ukn1, 9ra.ukn1, ent.ukk, lth.ukk, mem.ukk, tsa.ukk
204036_at	LPAR1	6	1.41535030057205	aci.ukn1, 9ra.ukn1, ter.ukn1, iso.ukk, mtx.ukk, thd.ukk
228245_s_at	228245_s_at	6	1.41507309402185	aci.ukn1, iso.ukn1, ter.ukn1, vpa.ukn1, ent.ukk, thd.ukk
230497_at	CELF5	6	1.41131162957045	aci.ukn1, iso.ukn1, lfl.ukn1, 9ra.ukn1, ter.ukn1, ent.ukk
205822_s_at	HMGCS1	6	1.40701796288107	aci.ukn1, 9ra.ukn1, ato.ukk, pax.ukk, thd.ukk, vpa.ukk
227759_at	PCSK9	6	1.40138880877428	mtx.ukn1, ato.ukk, lth.ukk, mem.ukk, thd.ukk, thd.r3.ukk
231982_at	SMIM24	6	1.39795525505269	aci.ukn1, iso.ukn1, 9ra.ukn1, vpa.ukn1, lfl.ukk, vpa.ukk
201302_at	ANXA4	6	1.39536937325748	aci.ukn1, iso.ukn1, 9ra.ukn1, ter.ukn1, mtx.ukk, iso.r4.ukk
203729_at	EMP3	6	1.39334729387367	aci.ukn1, iso.ukn1, lfl.ukn1, ter.ukn1, mtx.ukk, ter.ukk
213217_at	ADCY2	6	1.39316076220219	aci.ukn1, iso.ukn1, mtx.ukn1, 9ra.ukn1, iso.ukk, thd.ukk
204320_at	COL11A1	6	1.39290786237689	aci.ukn1, mtx.ukn1, 9ra.ukn1, lfl.ukk, tsa.ukk, vpa.ukk
225922_at	FNIP2	6	1.3924763800637	aci.ukn1, iso.ukn1, lfl.ukn1, 9ra.ukn1, ter.ukn1, lfl.ukk
203962_s_at	NEBL	6	1.39182665989962	aci.ukn1, 9ra.ukn1, ter.ukn1, vpa.ukn1, iso.ukk, vpa.ukk
226322_at	TMTC1	6	1.39096808093631	aci.ukn1, ter.ukn1, lfl.ukk, lth.ukk, mem.ukk, mtx.ukk
219038_at	MORC4	6	1.38936893118291	aci.ukn1, iso.ukn1, 9ra.ukn1, ter.ukn1, mtx.ukk, pax.ukk
217966_s_at	NIBAN1	6	1.38803714948461	aci.ukn1, mtx.ukk, pax.ukk, ter.ukk, thd.ukk, vpa.ukk
217127_at	CTH	6	1.38614816499899	9ra.ukn1, mtx.ukk, pax.ukk, ter.ukk, thd.ukk, vpa.ukk
1557066_at	LUC7L	6	1.38492962988861	lfl.ukn1, mtx.ukn1, ter.ukn1, vpa.ukn1, vpa.ukk, iso.r4.ukk
204249_s_at	LMO2	6	1.38108801770718	aci.ukn1, iso.ukk, lth.ukk, 9ra.ukk, ter.ukk, tsa.ukk
242324_x_at	CCBE1	6	1.37650901958608	iso.ukn1, 9ra.ukn1, ter.ukn1, aci.ukk, 9ra.ukk, iso.r4.ukk
235024_at	JADE1	6	1.37582023262106	aci.ukn1, lfl.ukn1, 9ra.ukn1, ter.ukn1, lfl.ukk, ter.ukk
201565_s_at	ID2	6	1.37475559591897	aci.ukn1, 9ra.ukn1, vpa.ukn1, lfl.ukk, thd.ukk, iso.r4.ukk
226460_at	FNIP2	6	1.37348136229074	aci.ukn1, iso.ukn1, lfl.ukn1, 9ra.ukn1, ter.ukn1, lfl.ukk
203961_at	NEBL	6	1.37226333425886	aci.ukn1, 9ra.ukn1, ter.ukn1, vpa.ukn1, iso.ukk, vpa.ukk
241916_at	241916_at	6	1.3706053012256	ter.ukn1, iso.ukk, lfl.ukk, lth.ukk, mem.ukk, tsa.ukk
223287_s_at	FOXP1	6	1.3695443155577	aci.ukn1, iso.ukn1, 9ra.ukn1, iso.ukk, thd.ukk, vpa.ukk
227609_at	EPSTI1	6	1.36608035574496	iso.ukn1, lfl.ukn1, ter.ukn1, ent.ukk, tsa.ukk, thd.r3.ukk
207143_at	CDK6	6	1.36283037730077	aci.ukn1, iso.ukn1, 9ra.ukn1, ter.ukn1, aci.ukk, iso.ukk
232165_at	EPPK1	6	1.36246263704348	iso.ukn1, 9ra.ukn1, ter.ukn1, vpa.ukn1, ent.ukk, lfl.ukk
1552767_a_at	HS6ST2	6	1.36177890247053	aci.ukn1, ent.ukk, lfl.ukk, tsa.ukk, vpa.ukk, iso.r4.ukk
231721_at	JAM3	6	1.35560687294858	aci.ukn1, 9ra.ukn1, aci.ukk, cmz.ukk, fpv.ukk, iso.r4.ukk
214586_at	GPR37	6	1.34871968340253	ter.ukn1, iso.ukk, mtx.ukk, pax.ukk, thd.ukk, vpa.ukk
205249_at	EGR2	6	1.34431308079771	aci.ukn1, iso.ukn1, lfl.ukn1, 9ra.ukn1, ter.ukn1, ter.ukk
209406_at	BAG2	6	1.34063345628104	aci.ukn1, iso.ukn1, mtx.ukn1, 9ra.ukn1, iso.ukk, thd.ukk
235846_at	235846_at	6	1.34062703123723	aci.ukn1, iso.ukn1, 9ra.ukn1, ter.ukn1, iso.ukk, iso.r4.ukk
221805_at	NEFL	6	1.33982234113407	aci.ukn1, iso.ukn1, mtx.ukn1, ter.ukn1, mtx.ukk, thd.r3.ukk
229225_at	NRP2	6	1.33956184188368	ter.ukn1, ent.ukk, iso.ukk, tsa.ukk, vpa.ukk, iso.r4.ukk
1555867_at	GNG4	6	1.33955501954574	iso.ukn1, mtx.ukn1, ent.ukk, lfl.ukk, lth.ukk, tsa.ukk
1556469_s_at	LOC105376166	6	1.33891179548076	aci.ukn1, ent.ukn1, 9ra.ukn1, lfl.ukk, lth.ukk, tsa.ukk
218574_s_at	LMCD1	6	1.33859848271788	lfl.ukn1, ter.ukn1, ent.ukk, lfl.ukk, tsa.ukk, vpa.ukk
235144_at	RASEF	6	1.3356010469475	lfl.ukn1, 9ra.ukn1, ent.ukk, lfl.ukk, ter.ukk, tsa.ukk
1558643_s_at	EDIL3	6	1.32961861080219	aci.ukn1, aci.ukk, cmz.ukk, fpv.ukk, iso.ukk, iso.r4.ukk
200906_s_at	PALLD	6	1.32562075930375	aci.ukn1, aci.ukk, iso.ukk, 9ra.ukk, ter.ukk, iso.r4.ukk
228218_at	LSAMP	6	1.32341047979419	iso.ukn1, lfl.ukn1, ter.ukn1, lfl.ukk, tsa.ukk, vpa.ukk
228749_at	ZDBF2	6	1.32264413690555	aci.ukn1, 9ra.ukn1, iso.ukk, lth.ukk, tsa.ukk, vpa.ukk
227461_at	STON2	6	1.31706913716066	aci.ukn1, iso.ukn1, lfl.ukn1, 9ra.ukn1, vpa.ukn1, iso.ukk
227179_at	STAU2	6	1.31353515032052	aci.ukn1, iso.ukn1, lfl.ukn1, 9ra.ukn1, ter.ukn1, ter.ukk
228124_at	ABHD12	6	1.30580847394604	aci.ukn1, lfl.ukn1, 9ra.ukn1, ter.ukn1, lfl.ukk, ter.ukk
1560250_s_at	1560250_s_at	6	1.30532070468732	aci.ukn1, 9ra.ukn1, iso.ukk, mtx.ukk, thd.ukk, vpa.ukk
224169_at	NPFFR2	6	1.30486496563844	aci.ukn1, iso.ukn1, 9ra.ukn1, lfl.ukk, tsa.ukk, thd.r3.ukk
227792_at	ITPRIPL2	6	1.30141520232809	aci.ukn1, 9ra.ukn1, ter.ukn1, lfl.ukk, ter.ukk, iso.r4.ukk
213285_at	TMEM30B	6	1.30069350132156	aci.ukn1, lfl.ukn1, 9ra.ukn1, ter.ukn1, ent.ukk, thd.ukk
201294_s_at	WSB1	6	1.30003540525868	mtx.ukn1, ter.ukn1, vpa.ukn1, iso.ukk, lfl.ukk, mtx.ukk
226382_at	CAMK1D	6	1.29855287425196	aci.ukn1, iso.ukn1, 9ra.ukn1, ter.ukn1, lfl.ukk, thd.ukk
1557765_at	PURPL	6	1.29837449758157	ter.ukn1, iso.ukk, lth.ukk, mem.ukk, tsa.ukk, vpa.ukk
204712_at	WIF1	6	1.29721487631098	aci.ukn1, ent.ukk, lfl.ukk, thd.ukk, tsa.ukk, vpa.ukk
210001_s_at	SOCS1	6	1.29713769177312	aci.ukn1, iso.ukk, lfl.ukk, 9ra.ukk, thd.ukk, iso.r4.ukk
204472_at	GEM	6	1.29292161684173	aci.ukn1, lfl.ukn1, ent.ukk, lfl.ukk, lth.ukk, ter.ukk
AFFX-HUMRGE/M10098_3_at	AFFX-HUMRGE/M10098_3_at	6	1.29046496822842	vpa.ukn1, aci.ukk, cmz.ukk, fpv.ukk, lfl.ukk, vpa.ukk
221766_s_at	TENT5A	6	1.28947540014679	iso.ukn1, 9ra.ukn1, ter.ukn1, iso.ukk, lfl.ukk, iso.r4.ukk
205850_s_at	GABRB3	6	1.28479264412762	aci.ukn1, mtx.ukn1, 9ra.ukn1, iso.ukk, lfl.ukk, iso.r4.ukk
204702_s_at	NFE2L3	6	1.28186210670836	aci.ukn1, mtx.ukn1, 9ra.ukn1, iso.ukk, lfl.ukk, thd.ukk
244178_at	COMMD7	6	1.27850141282002	aci.ukn1, 9ra.ukn1, ato.ukk, iso.ukk, lfl.ukk, vpa.ukk
228707_at	CLDN23	6	1.27572900853946	aci.ukn1, iso.ukn1, 9ra.ukn1, iso.ukk, lfl.ukk, thd.ukk
228623_at	228623_at	6	1.27540212035497	aci.ukn1, 9ra.ukn1, ter.ukn1, tsa.ukk, vis.ukk, iso.r4.ukk
1555923_a_at	MIR1915HG	6	1.27406462285575	aci.ukn1, iso.ukk, lfl.ukk, mtx.ukk, thd.ukk, vpa.ukk
238098_at	238098_at	6	1.27265877598793	iso.ukn1, lfl.ukn1, mtx.ukn1, ter.ukn1, aci.ukk, iso.r4.ukk
229332_at	HPDL	6	1.26966951836811	aci.ukn1, iso.ukn1, 9ra.ukn1, ter.ukn1, ter.ukk, thd.ukk
204049_s_at	PHACTR2	6	1.26360658505333	aci.ukn1, iso.ukn1, iso.ukk, lfl.ukk, pax.ukk, vpa.ukk
214021_x_at	ITGB5	6	1.26162812407017	aci.ukn1, 9ra.ukn1, ter.ukn1, iso.ukk, lfl.ukk, vpa.ukk
235664_at	235664_at	6	1.26147005862532	ter.ukn1, lfl.ukk, mtx.ukk, ter.ukk, vpa.ukk, iso.r4.ukk
217735_s_at	EIF2AK1	6	1.26078454368987	aci.ukn1, lfl.ukn1, 9ra.ukn1, ter.ukn1, lfl.ukk, ter.ukk
1559051_s_at	CGAS	6	1.26048954673936	aci.ukn1, 9ra.ukn1, ent.ukk, fpv.ukk, tsa.ukk, iso.r4.ukk
244774_at	PHACTR2	6	1.25837274211988	aci.ukn1, iso.ukn1, 9ra.ukn1, iso.ukk, mtx.ukk, vpa.ukk
229724_at	GABRB3	6	1.25060811492723	aci.ukn1, mtx.ukn1, 9ra.ukn1, iso.ukk, lfl.ukk, iso.r4.ukk
1559078_at	BCL11A	6	1.24351519123769	ter.ukn1, lfl.ukk, lth.ukk, mem.ukk, 9ra.ukk, iso.r4.ukk
201329_s_at	ETS2	6	1.24041463761485	aci.ukn1, iso.ukn1, 9ra.ukn1, iso.ukk, 9ra.ukk, iso.r4.ukk
222834_s_at	GNG12	6	1.23895761152458	aci.ukn1, 9ra.ukn1, ent.ukk, lfl.ukk, lth.ukk, tsa.ukk
213012_at	NEDD4	6	1.23571927237999	aci.ukn1, 9ra.ukn1, ter.ukn1, mtx.ukk, pax.ukk, ter.ukk
218923_at	CTBS	6	1.23349679757517	iso.ukn1, lfl.ukn1, mtx.ukn1, ter.ukn1, vpa.ukn1, ter.ukk
232202_at	FAM83B	6	1.23182172683568	aci.ukn1, lfl.ukn1, 9ra.ukn1, iso.ukk, pax.ukk, vpa.ukk
207103_at	KCND2	6	1.22956425593285	9ra.ukn1, thd.ukn1, vpa.ukn1, cmz.ukk, lfl.ukk, vpa.ukk
242292_at	242292_at	6	1.2282873271152	ent.ukn1, iso.ukn1, mtx.ukn1, ter.ukn1, mtx.ukk, pax.ukk
231698_at	231698_at	6	1.22296022858495	aci.ukn1, lfl.ukk, lth.ukk, mem.ukk, tsa.ukk, iso.r4.ukk
205016_at	TGFA	6	1.22133655162559	aci.ukn1, 9ra.ukn1, iso.ukk, pax.ukk, ter.ukk, thd.ukk
207574_s_at	GADD45B	6	1.21990453262422	aci.ukn1, 9ra.ukn1, ent.ukk, iso.ukk, ter.ukk, thd.ukk
236917_at	LRRC34	6	1.21162063586688	iso.ukn1, 9ra.ukn1, ter.ukn1, lth.ukk, mem.ukk, thd.r3.ukk
230479_at	EIF3F	6	1.20272980991339	aci.ukn1, lfl.ukn1, 9ra.ukn1, ter.ukn1, iso.ukk, vpa.ukk
206290_s_at	RGS7	6	1.19273418734109	aci.ukn1, 9ra.ukn1, vpa.ukn1, ent.ukk, lth.ukk, thd.ukk
212468_at	SPAG9	6	1.1926575040537	lfl.ukn1, ter.ukn1, iso.ukk, lth.ukk, mem.ukk, thd.ukk
216555_at	PRR14L	6	1.1905401995542	ter.ukn1, cmz.ukk, ent.ukk, mem.ukk, mtx.ukk, vpa.ukk
219885_at	SLFN12	6	1.18639872098266	aci.ukn1, mtx.ukn1, 9ra.ukn1, iso.ukk, ter.ukk, iso.r4.ukk
219892_at	TM6SF1	6	1.17906865073903	9ra.ukn1, ter.ukn1, lth.ukk, mem.ukk, pax.ukk, tsa.ukk
222756_s_at	ARRB1	6	1.17564499691067	iso.ukn1, lfl.ukn1, ter.ukn1, iso.ukk, lfl.ukk, thd.ukk
236918_s_at	LRRC34	6	1.17259840855371	iso.ukn1, 9ra.ukn1, ter.ukn1, lth.ukk, mem.ukk, thd.r3.ukk
1557128_at	FAM111B	6	1.17177096609943	aci.ukn1, iso.ukn1, lfl.ukn1, mtx.ukn1, ter.ukn1, tsa.ukk
227620_at	SLC44A1	6	1.1691346715591	ter.ukn1, iso.ukk, thd.ukk, tsa.ukk, vpa.ukk, iso.r4.ukk
200628_s_at	WARS1	6	1.168436128263	mtx.ukn1, 9ra.ukn1, iso.ukk, pax.ukk, thd.ukk, vpa.ukk
210139_s_at	PMP22	6	1.15969662430903	aci.ukn1, ter.ukn1, vpa.ukn1, ent.ukk, iso.ukk, 9ra.ukk
224525_s_at	OLA1	6	1.15828534502514	aci.ukn1, lfl.ukn1, 9ra.ukn1, ter.ukn1, iso.ukk, vpa.ukk
202728_s_at	LTBP1	6	1.15658955712014	aci.ukn1, lfl.ukn1, mtx.ukn1, 9ra.ukn1, ter.ukn1, ter.ukk
206843_at	CRYBA4	6	1.15393140845646	aci.ukn1, iso.ukn1, 9ra.ukn1, ter.ukn1, ent.ukk, iso.r4.ukk
216905_s_at	ST14	6	1.14058027895216	aci.ukn1, lfl.ukn1, mtx.ukn1, 9ra.ukn1, ter.ukn1, iso.r4.ukk
229088_at	ENPP1	6	1.13834940817733	iso.ukn1, ent.ukk, iso.ukk, lfl.ukk, pax.ukk, thd.ukk
239612_at	LOC100240734	5	3.65490576811031	aci.ukn1, aci.ukk, iso.ukk, 9ra.ukk, iso.r4.ukk
226847_at	FST	5	3.4773432109491	aci.ukn1, iso.ukn1, lfl.ukn1, 9ra.ukn1, lfl.ukk
206765_at	KCNJ2	5	3.22538693234343	aci.ukn1, 9ra.ukn1, ter.ukn1, aci.ukk, ter.ukk
1559477_s_at	MEIS1	5	3.09594839841601	aci.ukn1, iso.ukn1, 9ra.ukn1, ter.ukn1, aci.ukk
238018_at	ALKAL2	5	2.99576645213605	aci.ukn1, iso.ukn1, 9ra.ukn1, vpa.ukn1, ter.ukk
237911_at	237911_at	5	2.95081794810541	aci.ukn1, 9ra.ukn1, iso.ukk, lfl.ukk, ter.ukk
204948_s_at	FST	5	2.81668338774967	aci.ukn1, iso.ukn1, lfl.ukn1, 9ra.ukn1, lfl.ukk
219522_at	FJX1	5	2.76941799273946	aci.ukn1, iso.ukn1, 9ra.ukn1, ter.ukn1, lfl.ukk
214961_at	MTUS2	5	2.76010399382836	aci.ukn1, 9ra.ukn1, ter.ukn1, thd.ukk, vpa.ukk
204015_s_at	DUSP4	5	2.70454557806826	aci.ukn1, lfl.ukn1, 9ra.ukn1, ter.ukn1, iso.ukk
212143_s_at	IGFBP3	5	2.57490173825305	iso.ukn1, 9ra.ukn1, ter.ukn1, vpa.ukn1, ent.ukk
237849_at	237849_at	5	2.55487940650607	aci.ukn1, iso.ukn1, 9ra.ukn1, ter.ukn1, iso.ukk
231381_at	ESRG	5	2.53101524577425	aci.ukn1, ent.ukn1, lfl.ukn1, 9ra.ukn1, lth.ukk
203434_s_at	MME	5	2.49913582049292	aci.ukn1, 9ra.ukn1, ter.ukn1, lfl.ukk, pax.ukk
232481_s_at	SLITRK6	5	2.47077196616072	aci.ukn1, iso.ukn1, lfl.ukn1, 9ra.ukn1, vpa.ukk
210198_s_at	PLP1	5	2.44894462217169	aci.ukn1, 9ra.ukn1, ter.ukn1, lfl.ukk, iso.r4.ukk
230496_at	AMER2	5	2.39316930473634	aci.ukn1, 9ra.ukn1, ter.ukn1, iso.ukk, thd.ukk
233238_s_at	LINC01933	5	2.38110680875142	aci.ukn1, iso.ukn1, 9ra.ukn1, iso.ukk, 9ra.ukk
213492_at	COL2A1	5	2.37111964200071	aci.ukn1, iso.ukn1, 9ra.ukn1, ter.ukn1, ato.ukk
202023_at	EFNA1	5	2.36945221397597	aci.ukn1, lfl.ukn1, 9ra.ukn1, ter.ukn1, mtx.ukk
223537_s_at	WNT5B	5	2.35681756592348	iso.ukn1, ter.ukn1, iso.ukk, lfl.ukk, ter.ukk
235201_at	FOXP2	5	2.35513978144674	aci.ukn1, 9ra.ukn1, aci.ukk, iso.ukk, 9ra.ukk
209016_s_at	KRT7	5	2.35504951803375	aci.ukn1, lfl.ukn1, 9ra.ukn1, ter.ukn1, iso.r4.ukk
217404_s_at	COL2A1	5	2.34641473066477	aci.ukn1, iso.ukn1, 9ra.ukn1, ter.ukn1, ato.ukk
241436_at	SCNN1G	5	2.31912427532952	ent.ukn1, aci.ukk, iso.ukk, 9ra.ukk, iso.r4.ukk
209892_at	FUT4	5	2.31313811655445	aci.ukn1, 9ra.ukn1, ter.ukn1, ent.ukk, lfl.ukk
1552938_at	ZIC5	5	2.29236340063192	aci.ukn1, 9ra.ukn1, ter.ukn1, lfl.ukk, 9ra.ukk
206115_at	EGR3	5	2.28148174746856	aci.ukn1, lfl.ukn1, 9ra.ukn1, ter.ukn1, ter.ukk
217546_at	MT1M	5	2.2625759690321	aci.ukn1, lfl.ukn1, 9ra.ukn1, ter.ukn1, lfl.ukk
227856_at	FAM241A	5	2.26238683930881	lfl.ukn1, 9ra.ukn1, ter.ukn1, ent.ukk, vpa.ukk
202975_s_at	RHOBTB3	5	2.23374119394614	aci.ukn1, 9ra.ukn1, ter.ukn1, vpa.ukn1, mtx.ukk
243278_at	FOXP2	5	2.22014090620292	aci.ukn1, 9ra.ukn1, aci.ukk, iso.ukk, 9ra.ukk
223557_s_at	TMEFF2	5	2.21284144527994	iso.ukn1, vpa.ukn1, ato.ukk, ent.ukk, vpa.ukk
203998_s_at	SYT1	5	2.21033987450806	aci.ukn1, iso.ukn1, 9ra.ukn1, ter.ukn1, lfl.ukk
219197_s_at	SCUBE2	5	2.20580894253345	iso.ukn1, lfl.ukn1, mtx.ukn1, ter.ukn1, iso.ukk
206941_x_at	SEMA3E	5	2.1748166517645	aci.ukn1, iso.ukn1, lfl.ukn1, 9ra.ukn1, iso.ukk
219415_at	TTYH1	5	2.16951086895098	aci.ukn1, lfl.ukn1, 9ra.ukn1, ter.ukn1, lfl.ukk
204780_s_at	FAS	5	2.16765648782581	aci.ukn1, mtx.ukn1, 9ra.ukn1, ter.ukk, iso.r4.ukk
229327_s_at	229327_s_at	5	2.16150418262572	aci.ukn1, 9ra.ukn1, ter.ukn1, vpa.ukn1, thd.ukk
234987_at	SAMHD1	5	2.15991790028519	aci.ukn1, iso.ukn1, 9ra.ukn1, ter.ukn1, lfl.ukk
202436_s_at	CYP1B1	5	2.13331087026461	iso.ukn1, mtx.ukn1, vpa.ukn1, mtx.ukk, vis.ukk
227846_at	GPR176	5	2.13087540249134	aci.ukn1, 9ra.ukn1, ter.ukn1, lfl.ukk, ter.ukk
206002_at	ADGRG2	5	2.12719386166048	aci.ukn1, 9ra.ukn1, ent.ukk, lfl.ukk, ter.ukk
215719_x_at	FAS	5	2.09924541257391	aci.ukn1, mtx.ukn1, 9ra.ukn1, ter.ukk, iso.r4.ukk
235497_at	LINC01128	5	2.0886560147967	aci.ukn1, lfl.ukn1, 9ra.ukn1, ter.ukn1, lfl.ukk
228601_at	HAGLR	5	2.08246315075227	iso.ukn1, aci.ukk, iso.ukk, 9ra.ukk, iso.r4.ukk
202284_s_at	CDKN1A	5	2.05799857180019	aci.ukn1, mtx.ukn1, 9ra.ukn1, lfl.ukk, iso.r4.ukk
205911_at	PTH1R	5	2.01639088407925	aci.ukn1, 9ra.ukn1, ter.ukn1, mtx.ukk, pax.ukk
202435_s_at	CYP1B1	5	2.01280011826706	iso.ukn1, mtx.ukn1, vpa.ukn1, iso.ukk, mtx.ukk
213436_at	CNR1	5	2.01257718970716	aci.ukn1, iso.ukn1, 9ra.ukn1, iso.ukk, iso.r4.ukk
231382_at	FGF18	5	2.0042105731688	lfl.ukn1, iso.ukk, lfl.ukk, 9ra.ukk, vpa.ukk
213816_s_at	MET	5	2.00177742858736	aci.ukn1, iso.ukn1, 9ra.ukn1, ter.ukn1, iso.r4.ukk
206622_at	TRH	5	1.99226805417364	aci.ukn1, 9ra.ukn1, iso.ukk, 9ra.ukk, iso.r4.ukk
210299_s_at	FHL1	5	1.98858191035408	aci.ukn1, lfl.ukn1, 9ra.ukn1, ter.ukn1, vpa.ukk
239205_s_at	239205_s_at	5	1.97992160546081	aci.ukn1, 9ra.ukn1, ent.ukk, tsa.ukk, vpa.ukk
201465_s_at	JUN	5	1.97178730092342	iso.ukn1, ter.ukn1, lfl.ukk, pax.ukk, ter.ukk
229657_at	THRB	5	1.97099861771942	ter.ukn1, ent.ukk, ter.ukk, tsa.ukk, vpa.ukk
229288_at	EPHA7	5	1.96459272076479	9ra.ukn1, ter.ukn1, vpa.ukn1, vpa.ukk, iso.r4.ukk
227049_at	ZADH2	5	1.95770116635673	aci.ukn1, 9ra.ukn1, aci.ukk, iso.ukk, 9ra.ukk
203234_at	UPP1	5	1.95411118781636	aci.ukn1, 9ra.ukn1, ter.ukn1, ter.ukk, iso.r4.ukk
223611_s_at	LNX1	5	1.94028783506864	aci.ukn1, iso.ukn1, 9ra.ukn1, iso.ukk, lfl.ukk
229085_at	LRRC3B	5	1.93733365296134	iso.ukn1, vpa.ukn1, iso.ukk, ter.ukk, thd.ukk
204823_at	NAV3	5	1.92241652187205	mtx.ukn1, vpa.ukn1, lfl.ukk, ter.ukk, iso.r4.ukk
37547_at	BBS9	5	1.91927261695353	aci.ukn1, 9ra.ukn1, ter.ukn1, ent.ukk, lfl.ukk
211029_x_at	FGF18	5	1.91579785583587	ter.ukn1, iso.ukk, lfl.ukk, 9ra.ukk, vpa.ukk
60474_at	FERMT1	5	1.91526353244267	aci.ukn1, lfl.ukn1, 9ra.ukn1, ter.ukn1, thd.r3.ukk
206767_at	RBMS3	5	1.91103555273355	aci.ukn1, 9ra.ukn1, ter.ukn1, thd.ukk, vpa.ukk
204326_x_at	MT1X	5	1.9080154025666	iso.ukn1, lfl.ukk, lth.ukk, mem.ukk, mtx.ukk
208850_s_at	THY1	5	1.90536143274982	aci.ukn1, iso.ukn1, 9ra.ukn1, iso.ukk, lfl.ukk
213145_at	FBXL14	5	1.90453530142617	iso.ukn1, iso.ukk, lfl.ukk, ter.ukk, iso.r4.ukk
233002_at	PPP4R4	5	1.89642678953304	aci.ukn1, 9ra.ukn1, ter.ukn1, lth.ukk, iso.r4.ukk
231775_at	TNFRSF10A	5	1.88590336962933	aci.ukn1, mtx.ukn1, 9ra.ukn1, lfl.ukk, iso.r4.ukk
219936_s_at	GPR87	5	1.8807647545785	lfl.ukn1, mtx.ukn1, 9ra.ukn1, ter.ukn1, iso.r4.ukk
205043_at	CFTR	5	1.87889941050856	iso.ukn1, lfl.ukn1, 9ra.ukn1, ter.ukn1, iso.r4.ukk
219602_s_at	PIEZO2	5	1.87032036780547	aci.ukn1, iso.ukn1, lfl.ukn1, 9ra.ukn1, tsa.ukk
226452_at	PDK1	5	1.86235816970207	aci.ukn1, 9ra.ukn1, lfl.ukk, ter.ukk, iso.r4.ukk
1555412_at	FBXL21P	5	1.8542115260548	aci.ukn1, 9ra.ukn1, ter.ukn1, ent.ukk, iso.r4.ukk
216252_x_at	FAS	5	1.85241739499457	aci.ukn1, mtx.ukn1, 9ra.ukn1, ter.ukk, iso.r4.ukk
213338_at	TMEM158	5	1.84471013969872	aci.ukn1, 9ra.ukn1, lth.ukk, thd.ukk, vpa.ukk
218918_at	MAN1C1	5	1.83796491942877	aci.ukn1, iso.ukn1, 9ra.ukn1, ter.ukn1, ent.ukk
205051_s_at	KIT	5	1.83429266209419	aci.ukn1, iso.ukn1, lfl.ukn1, vpa.ukn1, lfl.ukk
230883_at	NXPH2	5	1.82902324720146	aci.ukn1, mtx.ukn1, 9ra.ukn1, ter.ukn1, vpa.ukk
214705_at	PATJ	5	1.82505784691804	aci.ukn1, lfl.ukn1, 9ra.ukn1, ter.ukn1, iso.ukk
223614_at	MMP16	5	1.82411464463464	aci.ukn1, lfl.ukn1, 9ra.ukn1, ter.ukn1, iso.ukk
1557155_a_at	1557155_a_at	5	1.81176993869807	iso.ukn1, vpa.ukn1, iso.ukk, lfl.ukk, 9ra.ukk
230836_at	ST8SIA4	5	1.80912500653832	iso.ukn1, lfl.ukn1, ter.ukn1, ent.ukk, iso.ukk
1553411_s_at	SALL3	5	1.80017150631049	iso.ukn1, vpa.ukn1, lfl.ukk, 9ra.ukk, ter.ukk
210298_x_at	FHL1	5	1.79817328174852	aci.ukn1, lfl.ukn1, 9ra.ukn1, ter.ukn1, thd.ukk
214022_s_at	IFITM1	5	1.79612645946176	aci.ukn1, lfl.ukn1, 9ra.ukn1, ter.ukn1, iso.ukk
204781_s_at	FAS	5	1.79164917373884	aci.ukn1, mtx.ukn1, 9ra.ukn1, ter.ukk, iso.r4.ukk
203060_s_at	PAPSS2	5	1.79111462069357	aci.ukn1, iso.ukn1, 9ra.ukn1, ter.ukn1, ter.ukk
226066_at	MITF	5	1.78490083197023	aci.ukn1, ter.ukn1, iso.ukk, 9ra.ukk, vpa.ukk
235874_at	PRSS35	5	1.776997202309	iso.ukn1, lfl.ukk, pax.ukk, ter.ukk, thd.ukk
1554020_at	BICD1	5	1.77578454780631	aci.ukn1, iso.ukn1, 9ra.ukn1, ter.ukn1, ter.ukk
222108_at	AMIGO2	5	1.77545470653927	iso.ukn1, vpa.ukn1, ent.ukk, iso.ukk, thd.ukk
214933_at	CACNA1A	5	1.77513166939416	aci.ukn1, iso.ukn1, 9ra.ukn1, ter.ukn1, lfl.ukk
210220_at	FZD2	5	1.77166606863457	ter.ukn1, vpa.ukn1, lfl.ukk, ter.ukk, iso.r4.ukk
229842_at	ELF3	5	1.75963381795008	aci.ukn1, iso.ukn1, 9ra.ukn1, iso.ukk, iso.r4.ukk
225308_s_at	TANC1	5	1.75660261713337	aci.ukn1, 9ra.ukn1, ter.ukn1, iso.ukk, lfl.ukk
213931_at	213931_at	5	1.75281393236285	aci.ukn1, 9ra.ukn1, ter.ukn1, vpa.ukn1, iso.r4.ukk
239297_at	TRMT9B	5	1.74561182163166	aci.ukn1, 9ra.ukn1, ter.ukn1, lfl.ukk, iso.r4.ukk
231460_at	231460_at	5	1.72804953015903	ent.ukn1, tsa.ukn1, ent.ukk, tsa.ukk, vpa.ukk
242191_at	242191_at	5	1.72683714176651	aci.ukn1, iso.ukn1, 9ra.ukn1, lfl.ukk, ter.ukk
226676_at	ZNF521	5	1.72464022853242	iso.ukn1, lfl.ukn1, ter.ukn1, lfl.ukk, thd.ukk
206541_at	KLKB1	5	1.72410543623334	aci.ukn1, 9ra.ukn1, ter.ukn1, ent.ukk, tsa.ukk
212224_at	ALDH1A1	5	1.72367956746852	iso.ukn1, lfl.ukn1, ent.ukk, tsa.ukk, vpa.ukk
204471_at	GAP43	5	1.71922387466535	aci.ukn1, 9ra.ukn1, ter.ukn1, vpa.ukn1, ter.ukk
228038_at	SOX2	5	1.71915544238339	9ra.ukn1, ter.ukn1, vpa.ukn1, 9ra.ukk, iso.r4.ukk
220668_s_at	DNMT3B	5	1.71001863321479	aci.ukn1, iso.ukn1, 9ra.ukn1, iso.ukk, lfl.ukk
238066_at	RBP7	5	1.7039522809248	aci.ukn1, 9ra.ukn1, ter.ukn1, ent.ukk, tsa.ukk
201539_s_at	FHL1	5	1.70057343884144	aci.ukn1, lfl.ukn1, 9ra.ukn1, ter.ukn1, thd.ukk
204567_s_at	ABCG1	5	1.69809324053364	iso.ukn1, ato.ukk, ent.ukk, iso.ukk, lfl.ukk
242470_at	EID2B	5	1.69358964627597	aci.ukn1, lfl.ukn1, 9ra.ukn1, ter.ukn1, lfl.ukk
220714_at	PRDM14	5	1.69121461543036	aci.ukn1, ent.ukn1, 9ra.ukn1, lfl.ukk, pax.ukk
230060_at	CDCA7	5	1.68730182679492	iso.ukn1, lfl.ukn1, mtx.ukn1, ter.ukn1, lfl.ukk
233536_at	ASXL3	5	1.68706143499003	aci.ukn1, 9ra.ukn1, ter.ukn1, vpa.ukn1, vpa.ukk
202363_at	SPOCK1	5	1.68447854202264	aci.ukn1, iso.ukn1, 9ra.ukn1, ter.ukn1, iso.ukk
231142_at	231142_at	5	1.6727852631305	aci.ukn1, lfl.ukn1, 9ra.ukn1, ter.ukn1, ter.ukk
207275_s_at	ACSL1	5	1.67273436577372	ter.ukn1, ato.ukk, ent.ukk, mtx.ukk, thd.ukk
205313_at	HNF1B	5	1.6719410827783	aci.ukn1, iso.ukn1, aci.ukk, iso.ukk, 9ra.ukk
214974_x_at	CXCL5	5	1.66016575921104	iso.ukn1, ent.ukk, lfl.ukk, tsa.ukk, vpa.ukk
211343_s_at	COL13A1	5	1.65965959749253	aci.ukn1, 9ra.ukn1, ter.ukn1, lfl.ukk, mtx.ukk
201368_at	ZFP36L2	5	1.65953036411124	aci.ukn1, lfl.ukn1, 9ra.ukn1, lfl.ukk, thd.ukk
202660_at	ITPR2	5	1.65946749915885	aci.ukn1, lfl.ukn1, 9ra.ukn1, ter.ukn1, lfl.ukk
216705_s_at	ADA	5	1.65278718511042	iso.ukn1, lfl.ukn1, 9ra.ukn1, vpa.ukn1, iso.r4.ukk
202274_at	ACTG2	5	1.64836591055795	mtx.ukn1, ter.ukn1, mtx.ukk, thd.ukk, tsa.ukk
227154_at	IGSF21	5	1.64260419110919	aci.ukn1, iso.ukn1, 9ra.ukn1, ter.ukn1, iso.ukk
202484_s_at	MBD2	5	1.63623390085948	aci.ukn1, lfl.ukn1, 9ra.ukn1, ter.ukn1, lfl.ukk
240055_at	240055_at	5	1.63602822181935	9ra.ukn1, ter.ukn1, ent.ukk, tsa.ukk, vpa.ukk
201540_at	FHL1	5	1.6307480790657	aci.ukn1, lfl.ukn1, 9ra.ukn1, ter.ukn1, vpa.ukk
214769_at	CLCN4	5	1.62902114321874	aci.ukn1, 9ra.ukn1, ter.ukn1, ent.ukk, vpa.ukk
206696_at	GPR143	5	1.6286795430218	aci.ukn1, 9ra.ukn1, ent.ukk, mtx.ukk, iso.r4.ukk
222925_at	DCDC2	5	1.62726180194822	aci.ukn1, lfl.ukn1, 9ra.ukn1, ter.ukn1, iso.ukk
213429_at	BICC1	5	1.62169056870587	aci.ukn1, iso.ukn1, 9ra.ukn1, ter.ukn1, vpa.ukk
203323_at	CAV2	5	1.62071794121705	ter.ukn1, ent.ukk, lfl.ukk, tsa.ukk, vpa.ukk
223748_at	SLC4A11	5	1.61646071401744	aci.ukn1, 9ra.ukn1, lfl.ukk, thd.ukk, iso.r4.ukk
1554966_a_at	FILIP1L	5	1.61537739716248	aci.ukn1, 9ra.ukn1, ter.ukn1, iso.ukk, thd.ukk
232007_at	AGPAT5	5	1.61444525496891	aci.ukn1, lfl.ukn1, 9ra.ukn1, ter.ukn1, iso.r4.ukk
205848_at	GAS2	5	1.6139230558007	aci.ukn1, 9ra.ukn1, ter.ukn1, ter.ukk, iso.r4.ukk
243109_at	MCTP2	5	1.60888690728444	aci.ukn1, lfl.ukn1, 9ra.ukn1, ter.ukn1, iso.ukk
238419_at	PHLDB2	5	1.60690660085992	ter.ukn1, aci.ukk, mtx.ukk, ter.ukk, iso.r4.ukk
207012_at	MMP16	5	1.605188955965	aci.ukn1, 9ra.ukn1, ter.ukn1, iso.ukk, thd.ukk
227394_at	NCAM1	5	1.60451766251619	ter.ukn1, ent.ukk, iso.ukk, 9ra.ukk, vpa.ukk
201130_s_at	CDH1	5	1.59844365009919	iso.ukn1, lfl.ukn1, mtx.ukn1, aci.ukk, iso.r4.ukk
1556029_s_at	NMNAT2	5	1.59690959322886	aci.ukn1, iso.ukn1, 9ra.ukn1, lfl.ukk, iso.r4.ukk
205132_at	ACTC1	5	1.59441945442373	aci.ukn1, iso.ukn1, mtx.ukn1, ter.ukn1, cmz.ukk
201367_s_at	ZFP36L2	5	1.5871343408278	aci.ukn1, lfl.ukn1, 9ra.ukn1, lfl.ukk, iso.r4.ukk
235468_at	RBFOX3	5	1.58627918666777	aci.ukn1, iso.ukn1, 9ra.ukn1, ter.ukn1, ent.ukk
53720_at	SHFL	5	1.58433227285385	aci.ukn1, 9ra.ukn1, ent.ukk, lfl.ukk, iso.r4.ukk
233899_x_at	ZBTB10	5	1.58409345516056	aci.ukn1, 9ra.ukn1, iso.ukk, lfl.ukk, thd.ukk
1552754_a_at	CADM2	5	1.58396235505475	mtx.ukn1, vpa.ukn1, lfl.ukk, ter.ukk, vpa.ukk
218950_at	ARAP3	5	1.57496569923268	aci.ukn1, iso.ukn1, 9ra.ukn1, ter.ukn1, lfl.ukk
226022_at	SASH1	5	1.56330992520303	iso.ukn1, iso.ukk, lfl.ukk, thd.ukk, vpa.ukk
209757_s_at	MYCN	5	1.55858598925821	iso.ukn1, mtx.ukn1, vpa.ukn1, iso.ukk, pax.ukk
217574_at	CDH8	5	1.55743423231404	9ra.ukn1, ter.ukn1, iso.ukk, thd.ukk, vpa.ukk
235350_at	C4orf19	5	1.55541443995804	aci.ukn1, lfl.ukn1, ter.ukn1, ent.ukk, vpa.ukk
1561341_at	1561341_at	5	1.55127482676206	aci.ukn1, 9ra.ukn1, lth.ukk, 9ra.ukk, iso.r4.ukk
235362_at	CNN3-DT	5	1.55126406196811	aci.ukn1, lfl.ukn1, 9ra.ukn1, ter.ukn1, ato.ukk
243631_at	243631_at	5	1.5497619605613	lfl.ukn1, mtx.ukn1, ter.ukn1, lfl.ukk, ter.ukk
237856_at	RAP1GDS1	5	1.54758014469526	aci.ukn1, lfl.ukn1, 9ra.ukn1, ter.ukn1, ter.ukk
244640_at	ZNF850	5	1.53937518256372	aci.ukn1, 9ra.ukn1, iso.ukk, 9ra.ukk, iso.r4.ukk
212646_at	RFTN1	5	1.53229027460577	aci.ukn1, iso.ukn1, 9ra.ukn1, lfl.ukk, ter.ukk
211419_s_at	CHN2	5	1.53228581011494	9ra.ukn1, ter.ukn1, iso.ukk, 9ra.ukk, iso.r4.ukk
214591_at	KLHL4	5	1.5311601167588	ter.ukn1, mtx.ukk, thd.ukk, tsa.ukk, vpa.ukk
224771_at	NAV1	5	1.53029335606382	aci.ukn1, iso.ukn1, 9ra.ukn1, ter.ukn1, ter.ukk
226333_at	IL6R	5	1.53025500205904	iso.ukn1, aci.ukk, ent.ukk, iso.ukk, 9ra.ukk
209726_at	CA11	5	1.52479221729969	aci.ukn1, iso.ukn1, 9ra.ukn1, ter.ukn1, mtx.ukk
208412_s_at	RARB	5	1.5198101591681	aci.ukn1, 9ra.ukn1, aci.ukk, iso.ukk, 9ra.ukk
205381_at	LRRC17	5	1.51748453184572	vpa.ukn1, lfl.ukk, ter.ukk, thd.ukk, vpa.ukk
219295_s_at	PCOLCE2	5	1.51234797944994	aci.ukn1, 9ra.ukn1, thd.ukk, tsa.ukk, vpa.ukk
233090_at	233090_at	5	1.51213442877416	aci.ukn1, 9ra.ukn1, ter.ukn1, thd.r3.ukk, iso.r4.ukk
227977_at	ZADH2	5	1.50896659249796	aci.ukn1, 9ra.ukn1, aci.ukk, iso.ukk, 9ra.ukk
217542_at	MDM2	5	1.50645501281704	ter.ukn1, iso.ukk, lfl.ukk, mtx.ukk, iso.r4.ukk
219984_s_at	PLAAT1	5	1.50495996042389	ter.ukn1, ent.ukk, lfl.ukk, tsa.ukk, vpa.ukk
211163_s_at	TNFRSF10C	5	1.50455470253872	aci.ukn1, mtx.ukn1, 9ra.ukn1, lfl.ukk, iso.r4.ukk
223915_at	BCOR	5	1.50390638864511	9ra.ukn1, aci.ukk, lfl.ukk, 9ra.ukk, ter.ukk
212923_s_at	PXDC1	5	1.50193201336327	aci.ukn1, iso.ukn1, 9ra.ukn1, ter.ukn1, ter.ukk
1553874_a_at	ZSCAN10	5	1.49914762257917	aci.ukn1, 9ra.ukn1, vpa.ukn1, thd.ukk, vpa.ukk
1556211_a_at	AIG1	5	1.49699500569323	aci.ukn1, lfl.ukn1, 9ra.ukn1, ter.ukn1, tsa.ukk
217853_at	TNS3	5	1.49604879597792	aci.ukn1, 9ra.ukn1, iso.ukk, lfl.ukk, ter.ukk
206394_at	MYBPC2	5	1.48964633097826	iso.ukn1, mtx.ukn1, ter.ukn1, vpa.ukn1, lfl.ukk
203725_at	GADD45A	5	1.48859641604096	aci.ukn1, 9ra.ukn1, lfl.ukk, ter.ukk, iso.r4.ukk
225735_at	ANKRD50	5	1.48812831743945	aci.ukn1, iso.ukn1, 9ra.ukn1, ter.ukn1, iso.ukk
203951_at	CNN1	5	1.48655404112263	aci.ukn1, mtx.ukn1, 9ra.ukn1, mtx.ukk, ter.ukk
1569472_s_at	TTC3	5	1.4851152812423	aci.ukn1, 9ra.ukn1, mem.ukk, tsa.ukk, iso.r4.ukk
1555355_a_at	ETS1	5	1.48198700221948	ter.ukn1, vpa.ukn1, ent.ukk, iso.ukk, lfl.ukk
223385_at	CYP2S1	5	1.48058677737916	aci.ukn1, 9ra.ukn1, lfl.ukk, vpa.ukk, iso.r4.ukk
227335_at	DIDO1	5	1.47904645612515	aci.ukn1, lfl.ukn1, 9ra.ukn1, ter.ukn1, ter.ukk
202311_s_at	COL1A1	5	1.4746682051879	iso.ukn1, thd.ukn1, iso.ukk, lfl.ukk, iso.r4.ukk
219313_at	GRAMD1C	5	1.47450158598696	aci.ukn1, mtx.ukn1, 9ra.ukn1, vpa.ukk, iso.r4.ukk
235184_at	AEBP2	5	1.47323011443416	aci.ukn1, lfl.ukn1, 9ra.ukn1, ter.ukn1, ter.ukk
214033_at	214033_at	5	1.47310750449541	aci.ukn1, lfl.ukn1, 9ra.ukn1, ter.ukn1, lfl.ukk
232004_at	HNRNPR	5	1.47203447203056	lfl.ukn1, 9ra.ukn1, ter.ukn1, iso.ukk, iso.r4.ukk
210508_s_at	KCNQ2	5	1.4719083891806	aci.ukn1, iso.ukn1, 9ra.ukn1, ter.ukn1, ter.ukk
242738_s_at	ZFHX3	5	1.47140169088486	aci.ukn1, iso.ukn1, 9ra.ukn1, ter.ukn1, iso.r4.ukk
222344_at	222344_at	5	1.47000291997203	aci.ukn1, lfl.ukn1, 9ra.ukn1, ter.ukn1, ter.ukk
52837_at	SHISAL1	5	1.46780087983271	aci.ukn1, iso.ukn1, 9ra.ukn1, ter.ukn1, iso.ukk
201951_at	ALCAM	5	1.4633239669479	iso.ukn1, iso.ukk, thd.ukk, vpa.ukk, iso.r4.ukk
228870_at	LRATD2	5	1.46220299321537	aci.ukn1, lfl.ukn1, 9ra.ukn1, thd.ukk, vpa.ukk
1558322_a_at	PAQR9	5	1.46175210968201	vpa.ukn1, lfl.ukk, mtx.ukk, thd.ukk, thd.r3.ukk
214790_at	SENP6	5	1.46161088079422	lfl.ukn1, 9ra.ukn1, ter.ukn1, ter.ukk, iso.r4.ukk
209185_s_at	IRS2	5	1.4613954354248	aci.ukn1, 9ra.ukn1, ter.ukn1, lfl.ukk, ter.ukk
225544_at	TBX3	5	1.4588226282123	aci.ukn1, 9ra.ukn1, ter.ukn1, lfl.ukk, thd.ukk
203799_at	203799_at	5	1.45502653565853	vpa.ukn1, ent.ukk, lfl.ukk, tsa.ukk, vpa.ukk
219094_at	ARMC8	5	1.45307062826748	aci.ukn1, lfl.ukn1, 9ra.ukn1, ter.ukn1, ter.ukk
232164_s_at	EPPK1	5	1.45109310661249	iso.ukn1, 9ra.ukn1, vpa.ukn1, ent.ukk, lfl.ukk
1557292_a_at	MCOLN3	5	1.44903774364274	lfl.ukn1, ter.ukn1, pax.ukk, thd.ukk, thd.r3.ukk
209293_x_at	ID4	5	1.44901784870861	vpa.ukn1, aci.ukk, iso.ukk, 9ra.ukk, iso.r4.ukk
219450_at	C4orf19	5	1.4487525797182	aci.ukn1, lfl.ukn1, 9ra.ukn1, ter.ukn1, vpa.ukk
228415_at	AP1S2	5	1.44718780571078	aci.ukn1, iso.ukn1, 9ra.ukn1, ter.ukn1, lfl.ukk
218113_at	CEMIP2	5	1.44476131053817	aci.ukn1, iso.ukn1, lfl.ukk, ter.ukk, vpa.ukk
207034_s_at	GLI2	5	1.44138448067078	aci.ukn1, iso.ukn1, 9ra.ukn1, lfl.ukk, ter.ukk
1562701_at	ADAMTS16-DT	5	1.44099628188388	ter.ukn1, iso.ukk, ter.ukk, thd.ukk, vpa.ukk
226876_at	RFLNB	5	1.44087927695238	aci.ukn1, iso.ukn1, 9ra.ukn1, ter.ukn1, lfl.ukk
232453_at	232453_at	5	1.44025162114456	aci.ukn1, 9ra.ukn1, ter.ukn1, vis.ukk, iso.r4.ukk
204388_s_at	MAOA	5	1.43737734202755	aci.ukn1, iso.ukn1, 9ra.ukn1, ter.ukn1, ent.ukk
219937_at	TRHDE	5	1.43606024395685	lfl.ukn1, ter.ukn1, iso.ukk, lfl.ukk, tsa.ukk
55872_at	55872_at	5	1.43468909836925	9ra.ukn1, aci.ukk, iso.ukk, 9ra.ukk, ter.ukk
229133_s_at	ZNF397	5	1.43304864895459	lfl.ukn1, 9ra.ukn1, ter.ukn1, lfl.ukk, ter.ukk
206376_at	SLC6A15	5	1.43167665657798	aci.ukn1, lfl.ukn1, 9ra.ukn1, iso.ukk, 9ra.ukk
201060_x_at	STOM	5	1.42935295307208	vpa.ukn1, ent.ukk, iso.ukk, lfl.ukk, mtx.ukk
235030_at	NXPE3	5	1.42882546199177	aci.ukn1, 9ra.ukn1, ter.ukn1, ent.ukk, mtx.ukk
227484_at	SRGAP1	5	1.42731704381811	aci.ukn1, iso.ukn1, lfl.ukn1, lfl.ukk, ter.ukk
208086_s_at	DMD	5	1.42564203771334	iso.ukn1, ter.ukn1, vpa.ukn1, aci.ukk, iso.ukk
205857_at	SLC18A2	5	1.42306723678708	aci.ukn1, ent.ukk, lfl.ukk, ter.ukk, thd.ukk
201108_s_at	THBS1	5	1.42170731791486	aci.ukn1, iso.ukn1, 9ra.ukn1, ter.ukn1, ter.ukk
227282_at	PCDH19	5	1.41515388311	vpa.ukn1, ent.ukk, iso.ukk, 9ra.ukk, ter.ukk
227728_at	PPM1A	5	1.41241805327365	aci.ukn1, lfl.ukn1, 9ra.ukn1, ter.ukn1, iso.r4.ukk
226899_at	UNC5B	5	1.41011778782616	aci.ukn1, iso.ukn1, 9ra.ukn1, lfl.ukk, ter.ukk
219990_at	E2F8	5	1.40950173046875	iso.ukn1, lfl.ukn1, mtx.ukn1, ter.ukn1, lfl.ukk
228523_at	NANOS1	5	1.4089322769366	aci.ukn1, 9ra.ukn1, mtx.ukk, tsa.ukk, iso.r4.ukk
215287_at	STRN	5	1.40807061916597	aci.ukn1, lfl.ukn1, 9ra.ukn1, ter.ukn1, iso.ukk
201952_at	ALCAM	5	1.40774761338404	iso.ukn1, iso.ukk, thd.ukk, vpa.ukk, iso.r4.ukk
221584_s_at	KCNMA1	5	1.40598116392073	aci.ukn1, ter.ukn1, mtx.ukk, pax.ukk, thd.ukk
229569_at	229569_at	5	1.40494103938685	iso.ukn1, mtx.ukn1, ter.ukn1, iso.ukk, vpa.ukk
208425_s_at	TANC2	5	1.39931762069238	iso.ukn1, 9ra.ukn1, ter.ukn1, vpa.ukn1, iso.r4.ukk
1554239_s_at	ZADH2	5	1.39864348613544	aci.ukn1, 9ra.ukn1, aci.ukk, iso.ukk, 9ra.ukk
214247_s_at	DKK3	5	1.39798329003372	iso.ukn1, lfl.ukn1, 9ra.ukn1, ter.ukn1, lfl.ukk
203058_s_at	PAPSS2	5	1.39718314254919	aci.ukn1, iso.ukn1, 9ra.ukn1, ter.ukn1, ter.ukk
226658_at	PDPN	5	1.39665056715095	iso.ukn1, iso.ukk, pax.ukk, thd.ukk, vpa.ukk
224901_at	SCD5	5	1.39532891917874	iso.ukn1, 9ra.ukn1, ter.ukn1, ent.ukk, vpa.ukk
229778_at	SPX	5	1.3898275986176	aci.ukn1, iso.ukn1, mtx.ukn1, 9ra.ukn1, lfl.ukk
209710_at	GATA2	5	1.38781638351237	aci.ukn1, 9ra.ukn1, ter.ukn1, iso.ukk, lfl.ukk
204727_at	WDHD1	5	1.38326514883348	9ra.ukn1, ter.ukn1, ent.ukk, iso.ukk, vpa.ukk
1566766_a_at	MACC1	5	1.38285929367742	iso.ukn1, iso.ukk, mtx.ukk, 9ra.ukk, vpa.ukk
201645_at	TNC	5	1.38121311176672	ent.ukn1, 9ra.ukn1, ter.ukn1, lfl.ukk, ter.ukk
210827_s_at	ELF3	5	1.38023524540035	aci.ukn1, iso.ukn1, iso.ukk, 9ra.ukk, iso.r4.ukk
219837_s_at	CYTL1	5	1.37981497991725	mtx.ukn1, ent.ukk, lfl.ukk, mtx.ukk, tsa.ukk
244354_at	STRN	5	1.37744690084321	aci.ukn1, lfl.ukn1, 9ra.ukn1, ter.ukn1, iso.ukk
224694_at	ANTXR1	5	1.37571191583279	iso.ukn1, lfl.ukn1, ter.ukn1, vpa.ukn1, ter.ukk
236704_at	236704_at	5	1.37546726088377	vpa.ukn1, iso.ukk, pax.ukk, thd.ukk, vpa.ukk
221773_at	ELK3	5	1.37387572134281	aci.ukn1, mtx.ukn1, vpa.ukn1, lfl.ukk, vpa.ukk
223136_at	AIG1	5	1.37297165005007	aci.ukn1, iso.ukn1, 9ra.ukn1, ter.ukn1, lfl.ukk
209591_s_at	BMP7	5	1.37225883932945	aci.ukn1, iso.ukn1, 9ra.ukn1, iso.ukk, lfl.ukk
207813_s_at	FDXR	5	1.37216972463836	aci.ukn1, mtx.ukn1, 9ra.ukn1, lfl.ukk, iso.r4.ukk
202765_s_at	FBN1	5	1.37211411698164	aci.ukn1, iso.ukn1, 9ra.ukn1, ter.ukn1, mtx.ukk
212427_at	ECPAS	5	1.368799018388	aci.ukn1, lfl.ukn1, 9ra.ukn1, ter.ukn1, lfl.ukk
224973_at	TENT5A	5	1.36830237220371	iso.ukn1, ter.ukn1, iso.ukk, lfl.ukk, vpa.ukk
225019_at	CAMK2D	5	1.36582810766745	aci.ukn1, lfl.ukk, mtx.ukk, ter.ukk, thd.ukk
202770_s_at	CCNG2	5	1.36346459132187	iso.ukn1, mtx.ukn1, 9ra.ukn1, vpa.ukn1, iso.r4.ukk
222869_s_at	ELAC1	5	1.36283238753605	lfl.ukn1, ter.ukn1, lth.ukk, mem.ukk, vpa.ukk
224218_s_at	TRPS1	5	1.36246405360332	aci.ukn1, iso.ukn1, lfl.ukn1, 9ra.ukn1, iso.ukk
1569476_at	LINC02249	5	1.36130596499624	ter.ukn1, iso.ukk, lfl.ukk, ter.ukk, vpa.ukk
243347_at	243347_at	5	1.36067442382691	aci.ukn1, lfl.ukn1, 9ra.ukn1, ter.ukn1, iso.r4.ukk
227550_at	GFRA1	5	1.36012565060088	aci.ukn1, ent.ukn1, 9ra.ukn1, iso.ukk, iso.r4.ukk
225342_at	AK4	5	1.35909027598426	aci.ukn1, mtx.ukn1, iso.ukk, lfl.ukk, vpa.ukk
224952_at	TANC2	5	1.35540002649037	iso.ukn1, 9ra.ukn1, ter.ukn1, vpa.ukn1, lfl.ukk
229978_at	SHISA9	5	1.3552140791836	iso.ukn1, mtx.ukn1, iso.ukk, thd.ukk, vpa.ukk
213355_at	ST3GAL6	5	1.35471963596869	aci.ukn1, 9ra.ukn1, vpa.ukn1, iso.ukk, 9ra.ukk
1555148_a_at	M1AP	5	1.35452319629393	aci.ukn1, 9ra.ukn1, ter.ukn1, ent.ukk, tsa.ukk
214319_at	FRY	5	1.35435386614595	aci.ukn1, iso.ukn1, 9ra.ukn1, ter.ukk, thd.ukk
217892_s_at	LIMA1	5	1.35406617116698	ter.ukn1, iso.ukk, pax.ukk, thd.ukk, vpa.ukk
221697_at	MAP1LC3C	5	1.35298625021491	iso.ukn1, ter.ukn1, iso.ukk, mtx.ukk, vpa.ukk
200049_at	KAT7	5	1.35286174372334	aci.ukn1, 9ra.ukn1, ter.ukn1, iso.ukk, vpa.ukk
237435_at	237435_at	5	1.35227348709625	ter.ukn1, iso.ukk, lfl.ukk, lth.ukk, pax.ukk
210292_s_at	210292_s_at	5	1.35086277574427	aci.ukn1, 9ra.ukn1, lth.ukk, tsa.ukk, iso.r4.ukk
202619_s_at	PLOD2	5	1.35073281997779	aci.ukn1, iso.ukn1, 9ra.ukn1, ter.ukn1, iso.ukk
217192_s_at	PRDM1	5	1.35059577949496	aci.ukn1, aci.ukk, iso.ukk, 9ra.ukk, iso.r4.ukk
205870_at	BDKRB2	5	1.34962187547736	aci.ukn1, iso.ukk, pax.ukk, thd.ukk, vpa.ukk
238478_at	BNC2	5	1.34878256282954	9ra.ukn1, ter.ukn1, iso.ukk, pax.ukk, vpa.ukk
210510_s_at	NRP1	5	1.34778717377655	iso.ukn1, ter.ukn1, lfl.ukk, 9ra.ukk, iso.r4.ukk
229576_s_at	TBX3	5	1.34716334337819	aci.ukn1, 9ra.ukn1, ter.ukn1, lfl.ukk, iso.r4.ukk
239818_x_at	TRIB1	5	1.34611183041549	aci.ukn1, iso.ukn1, 9ra.ukn1, vpa.ukn1, iso.r4.ukk
211276_at	TCEAL2	5	1.34606525724046	aci.ukn1, 9ra.ukn1, ter.ukn1, lfl.ukk, tsa.ukk
230653_at	LOC105369228	5	1.34334758165125	aci.ukn1, 9ra.ukn1, iso.ukk, mem.ukk, tsa.ukk
204324_s_at	GOLIM4	5	1.3428060715684	aci.ukn1, 9ra.ukn1, iso.ukk, thd.ukk, vpa.ukk
208359_s_at	KCNJ4	5	1.34275847326698	aci.ukn1, lfl.ukn1, 9ra.ukn1, ter.ukn1, iso.r4.ukk
244660_at	ELAVL1	5	1.34178165580694	lfl.ukn1, ter.ukn1, ent.ukk, tsa.ukk, vpa.ukk
229218_at	COL1A2	5	1.34046633179401	iso.ukn1, ter.ukn1, vpa.ukn1, lfl.ukk, iso.r4.ukk
220115_s_at	CDH10	5	1.33680320029784	mtx.ukn1, ter.ukn1, ent.ukk, lth.ukk, tsa.ukk
1553978_at	BORCS8	5	1.33638795251673	lfl.ukn1, ter.ukn1, mtx.ukk, ter.ukk, vpa.ukk
208275_x_at	UTF1	5	1.33634071176071	aci.ukn1, ent.ukn1, 9ra.ukn1, lfl.ukk, ter.ukk
230774_at	PTGR2	5	1.33596323840221	aci.ukn1, lfl.ukn1, 9ra.ukn1, ter.ukn1, lfl.ukk
221524_s_at	RRAGD	5	1.33558011629228	aci.ukn1, 9ra.ukn1, ter.ukn1, ent.ukk, lfl.ukk
242539_at	DIS3L2	5	1.33538624869079	aci.ukn1, 9ra.ukn1, aci.ukk, lfl.ukk, ter.ukk
202575_at	CRABP2	5	1.33401521291867	iso.ukn1, vpa.ukn1, iso.ukk, lfl.ukk, iso.r4.ukk
204363_at	F3	5	1.33337716972977	iso.ukn1, ter.ukn1, ent.ukk, lfl.ukk, ter.ukk
218931_at	RAB17	5	1.33314428882343	ter.ukn1, iso.ukk, lfl.ukk, thd.ukk, vpa.ukk
1554043_a_at	1554043_a_at	5	1.33307318365335	aci.ukn1, lfl.ukn1, 9ra.ukn1, ter.ukn1, lfl.ukk
244688_at	244688_at	5	1.32822877424538	aci.ukn1, 9ra.ukn1, aci.ukk, iso.ukk, vpa.ukk
226402_at	CYP2U1	5	1.3270006757824	aci.ukn1, 9ra.ukn1, ter.ukn1, ent.ukk, vpa.ukk
1566472_s_at	RETSAT	5	1.32666236010563	aci.ukn1, 9ra.ukn1, lfl.ukk, ter.ukk, iso.r4.ukk
206686_at	PDK1	5	1.32621149497383	aci.ukn1, 9ra.ukn1, iso.ukk, lfl.ukk, ter.ukk
201286_at	SDC1	5	1.32565281051643	aci.ukn1, 9ra.ukn1, ter.ukn1, lfl.ukk, mtx.ukk
218273_s_at	PDP1	5	1.32523043287569	aci.ukn1, iso.ukn1, lfl.ukk, thd.ukk, vis.ukk
225864_at	LRATD2	5	1.32125934558394	aci.ukn1, 9ra.ukn1, ter.ukk, thd.ukk, vpa.ukk
207183_at	GPR19	5	1.31976055481596	aci.ukn1, iso.ukn1, 9ra.ukn1, ter.ukn1, lfl.ukk
244439_at	SPRED1	5	1.31841555788888	aci.ukn1, 9ra.ukn1, ter.ukn1, iso.ukk, 9ra.ukk
218182_s_at	CLDN1	5	1.31748378116221	iso.ukn1, aci.ukk, mtx.ukk, pax.ukk, iso.r4.ukk
233636_at	MIR17HG	5	1.31741026708693	lfl.ukn1, 9ra.ukn1, ter.ukn1, mem.ukk, 9ra.ukk
227368_at	227368_at	5	1.31334106326155	iso.ukn1, lfl.ukn1, mtx.ukn1, ter.ukn1, iso.r4.ukk
218976_at	DNAJC12	5	1.31307268283294	ter.ukn1, lfl.ukk, mtx.ukk, vpa.ukk, iso.r4.ukk
209859_at	TRIM9	5	1.31193678044435	vpa.ukn1, iso.ukk, pax.ukk, thd.ukk, iso.r4.ukk
1568603_at	CADPS	5	1.30732098755624	vpa.ukn1, iso.ukk, lfl.ukk, thd.r3.ukk, iso.r4.ukk
232113_at	232113_at	5	1.3062584195389	ter.ukn1, tsa.ukk, vpa.ukk, thd.r3.ukk, iso.r4.ukk
242975_s_at	242975_s_at	5	1.30566679325299	aci.ukn1, 9ra.ukn1, ter.ukn1, lth.ukk, mem.ukk
231508_s_at	231508_s_at	5	1.3038957666448	9ra.ukn1, ter.ukn1, ent.ukk, lth.ukk, mem.ukk
235028_at	235028_at	5	1.30157161689156	aci.ukn1, 9ra.ukn1, lfl.ukk, pax.ukk, vpa.ukk
1556067_a_at	KDM6B	5	1.30026506396961	aci.ukn1, 9ra.ukn1, lfl.ukk, mtx.ukk, vpa.ukk
207172_s_at	CDH11	5	1.29987697430211	aci.ukn1, 9ra.ukn1, vpa.ukn1, lfl.ukk, thd.ukk
210942_s_at	ST3GAL6	5	1.29865193990307	aci.ukn1, 9ra.ukn1, iso.ukk, lfl.ukk, 9ra.ukk
220588_at	BCAS4	5	1.29713065446281	aci.ukn1, lfl.ukn1, 9ra.ukn1, ter.ukn1, ent.ukk
218162_at	OLFML3	5	1.29620143600922	lfl.ukn1, ter.ukn1, aci.ukk, iso.ukk, 9ra.ukk
220272_at	BNC2	5	1.29493934767602	ter.ukn1, iso.ukk, lfl.ukk, pax.ukk, vpa.ukk
225626_at	PAG1	5	1.29329307676235	ter.ukn1, ent.ukk, iso.ukk, ter.ukk, vpa.ukk
222572_at	PDP1	5	1.29264898587943	aci.ukn1, iso.ukn1, lfl.ukk, ter.ukk, vis.ukk
237215_s_at	TFRC	5	1.28879658099468	aci.ukn1, 9ra.ukn1, aci.ukk, cmz.ukk, fpv.ukk
204998_s_at	ATF5	5	1.28736496955417	9ra.ukn1, iso.ukk, lfl.ukk, ter.ukk, vpa.ukk
230710_at	MIR210HG	5	1.28726350529211	aci.ukn1, 9ra.ukn1, pax.ukk, thd.ukk, vpa.ukk
225459_at	AMOTL1	5	1.286880822182	ter.ukn1, aci.ukk, iso.ukk, lfl.ukk, 9ra.ukk
225275_at	EDIL3	5	1.28565619777961	aci.ukn1, 9ra.ukn1, iso.ukk, lfl.ukk, lth.ukk
205463_s_at	PDGFA	5	1.2839951893104	vpa.ukn1, mtx.ukk, ter.ukk, thd.ukk, iso.r4.ukk
41577_at	PPP1R16B	5	1.28287733365544	aci.ukn1, vpa.ukn1, iso.ukk, thd.ukk, vpa.ukk
202771_at	PIEZO1	5	1.28280092838901	vpa.ukn1, lfl.ukk, ter.ukk, vpa.ukk, iso.r4.ukk
230543_at	230543_at	5	1.28093179344637	aci.ukn1, 9ra.ukn1, aci.ukk, cmz.ukk, fpv.ukk
206224_at	CST1	5	1.28067944029661	ter.ukn1, iso.ukk, pax.ukk, thd.ukk, vpa.ukk
214046_at	FUT9	5	1.27926638137159	9ra.ukn1, iso.ukk, mem.ukk, mtx.ukk, tsa.ukk
207279_s_at	NEBL	5	1.27771324989864	aci.ukn1, 9ra.ukn1, ter.ukn1, cmz.ukk, iso.ukk
242408_at	STYX	5	1.27730845755289	aci.ukn1, 9ra.ukn1, ter.ukn1, iso.ukk, 9ra.ukk
209712_at	SLC35D1	5	1.27730450956826	aci.ukn1, 9ra.ukn1, ter.ukn1, lfl.ukk, ter.ukk
242283_at	DNAH14	5	1.27540678469424	aci.ukn1, lfl.ukn1, 9ra.ukn1, ter.ukn1, ter.ukk
223503_at	TMEM163	5	1.27479343902221	aci.ukn1, 9ra.ukn1, ent.ukk, lfl.ukk, vpa.ukk
204865_at	CA3	5	1.27291722420982	9ra.ukn1, ter.ukn1, vpa.ukn1, tsa.ukk, vpa.ukk
213900_at	FAM189A2	5	1.27245796351816	aci.ukn1, 9ra.ukn1, iso.ukk, lfl.ukk, vpa.ukk
213406_at	WSB1	5	1.26754998463135	ter.ukn1, aci.ukk, cmz.ukk, lfl.ukk, 9ra.ukk
1552797_s_at	PROM2	5	1.26223641368542	aci.ukn1, 9ra.ukn1, ter.ukn1, mtx.ukk, iso.r4.ukk
231871_at	GPR180	5	1.25882801741242	aci.ukn1, lfl.ukn1, 9ra.ukn1, ter.ukn1, ter.ukk
242176_at	MEF2A	5	1.25713588874393	aci.ukn1, lfl.ukn1, 9ra.ukn1, ter.ukn1, ter.ukk
202558_s_at	HSPA13	5	1.25470121927491	aci.ukn1, lfl.ukn1, 9ra.ukn1, ter.ukn1, ter.ukk
209019_s_at	PINK1	5	1.25461202262459	aci.ukn1, mtx.ukk, ter.ukk, thd.ukk, vpa.ukk
228699_at	NRP2	5	1.25153598881338	ter.ukn1, aci.ukk, iso.ukk, ter.ukk, iso.r4.ukk
224772_at	NAV1	5	1.25070970710292	aci.ukn1, iso.ukn1, 9ra.ukn1, ter.ukn1, thd.ukk
1555559_s_at	USP25	5	1.24798611152684	iso.ukn1, aci.ukk, cmz.ukk, fpv.ukk, mtx.ukk
203640_at	MBNL2	5	1.24690339759335	aci.ukn1, iso.ukn1, 9ra.ukn1, ter.ukn1, vpa.ukk
238865_at	PABPC4L	5	1.245466314915	aci.ukn1, 9ra.ukn1, iso.ukk, tsa.ukk, vpa.ukk
202478_at	TRIB2	5	1.24480419228133	aci.ukn1, iso.ukn1, 9ra.ukn1, ter.ukn1, lfl.ukk
230087_at	PRIMA1	5	1.24450702346977	aci.ukn1, 9ra.ukn1, ter.ukn1, lfl.ukk, ter.ukk
205531_s_at	GLS2	5	1.24350379569581	aci.ukn1, 9ra.ukn1, vpa.ukn1, vpa.ukk, iso.r4.ukk
203556_at	ZHX2	5	1.23785582811612	aci.ukn1, iso.ukn1, 9ra.ukn1, ter.ukn1, iso.ukk
238009_at	SOX5	5	1.23769163776912	iso.ukn1, ter.ukn1, thd.ukk, tsa.ukk, vpa.ukk
1560099_at	1560099_at	5	1.23742201734612	iso.ukn1, ter.ukn1, lth.ukk, vpa.ukk, thd.r3.ukk
202479_s_at	TRIB2	5	1.2373578807008	aci.ukn1, iso.ukn1, 9ra.ukn1, ter.ukn1, lfl.ukk
224690_at	FAM210B	5	1.23530425070447	iso.ukn1, mtx.ukn1, ter.ukn1, vpa.ukn1, ter.ukk
231240_at	DIO2	5	1.23340617191766	ter.ukn1, lth.ukk, mem.ukk, thd.ukk, tsa.ukk
219786_at	TESMIN	5	1.23279320638242	mtx.ukn1, ter.ukn1, mtx.ukk, pax.ukk, vpa.ukk
209539_at	ARHGEF6	5	1.2293337229238	aci.ukn1, 9ra.ukn1, ter.ukn1, ent.ukk, lfl.ukk
230080_at	HOXA-AS2	5	1.22830864258006	aci.ukn1, iso.ukn1, 9ra.ukn1, mem.ukk, tsa.ukk
204681_s_at	RAPGEF5	5	1.22523481776041	iso.ukn1, ent.ukk, iso.ukk, 9ra.ukk, ter.ukk
222062_at	IL27RA	5	1.22370778720112	aci.ukn1, 9ra.ukn1, iso.ukk, lfl.ukk, thd.ukk
33322_i_at	SFN	5	1.21927956725483	aci.ukn1, iso.ukk, lth.ukk, mtx.ukk, iso.r4.ukk
236125_at	236125_at	5	1.21888483779756	vpa.ukn1, lth.ukk, mem.ukk, tsa.ukk, iso.r4.ukk
203184_at	FBN2	5	1.21861428128356	iso.ukn1, mtx.ukn1, pax.ukk, thd.ukk, iso.r4.ukk
237034_at	237034_at	5	1.21835681934342	ter.ukn1, vpa.ukn1, iso.ukk, pax.ukk, thd.ukk
218627_at	DRAM1	5	1.21709961723305	aci.ukn1, mtx.ukn1, 9ra.ukn1, lfl.ukk, iso.r4.ukk
228989_at	TYMSOS	5	1.21537378144037	aci.ukn1, mtx.ukn1, 9ra.ukn1, lth.ukk, mem.ukk
218951_s_at	PLCXD1	5	1.21531239980157	aci.ukn1, iso.ukn1, 9ra.ukn1, ter.ukn1, lfl.ukk
227408_s_at	SNX25	5	1.21314397442548	aci.ukn1, 9ra.ukn1, ter.ukn1, lfl.ukk, thd.ukk
227947_at	PHACTR2	5	1.2097767239125	aci.ukn1, iso.ukn1, 9ra.ukn1, iso.ukk, vpa.ukk
202638_s_at	ICAM1	5	1.20853553949758	aci.ukn1, 9ra.ukn1, ter.ukk, vpa.ukk, iso.r4.ukk
209815_at	PTCH1	5	1.20729350858497	lfl.ukn1, ter.ukn1, iso.ukk, ter.ukk, iso.r4.ukk
231644_at	231644_at	5	1.20557824355538	ent.ukn1, lth.ukk, pax.ukk, tsa.ukk, iso.r4.ukk
204348_s_at	AK4	5	1.20540031183379	mtx.ukn1, iso.ukk, lfl.ukk, 9ra.ukk, vpa.ukk
224693_at	FAM210B	5	1.20135304757702	iso.ukn1, mtx.ukn1, ter.ukn1, vpa.ukn1, ter.ukk
236723_at	236723_at	5	1.20130690936979	ter.ukn1, iso.ukk, tsa.ukk, vpa.ukk, iso.r4.ukk
235691_at	CNN3-DT	5	1.19592729824754	aci.ukn1, 9ra.ukn1, ter.ukn1, ato.ukk, ter.ukk
240983_s_at	CARS1	5	1.19505421976022	aci.ukn1, 9ra.ukn1, mtx.ukk, pax.ukk, vpa.ukk
212573_at	ENDOD1	5	1.19407301018547	mtx.ukn1, ter.ukn1, thd.ukn1, lfl.ukk, ter.ukk
215167_at	MED14	5	1.18891818158692	aci.ukn1, lfl.ukn1, ter.ukn1, lfl.ukk, ter.ukk
208131_s_at	PTGIS	5	1.18877795087768	iso.ukn1, lfl.ukn1, ter.ukn1, ent.ukk, lfl.ukk
207117_at	ZNF117	5	1.18871730960892	aci.ukn1, 9ra.ukn1, aci.ukk, cmz.ukk, fpv.ukk
212750_at	PPP1R16B	5	1.18671210909238	aci.ukn1, 9ra.ukn1, vpa.ukn1, iso.ukk, thd.ukk
202686_s_at	AXL	5	1.18323878589914	aci.ukn1, lfl.ukn1, lfl.ukk, ter.ukk, thd.ukk
1554246_at	C1orf210	5	1.18290781796926	aci.ukn1, 9ra.ukn1, ter.ukn1, lfl.ukk, ter.ukk
209184_s_at	IRS2	5	1.18217711864133	aci.ukn1, 9ra.ukn1, ter.ukn1, lfl.ukk, ter.ukk
229942_at	BNC2	5	1.17519334471636	ter.ukn1, iso.ukk, lth.ukk, mem.ukk, vpa.ukk
209442_x_at	ANK3	5	1.17191301820337	aci.ukn1, lfl.ukn1, 9ra.ukn1, ter.ukn1, thd.ukk
64408_s_at	CALML4	5	1.16423994662001	aci.ukn1, lfl.ukn1, 9ra.ukn1, ter.ukn1, lfl.ukk
209493_at	PDZD2	5	1.15926368928503	lfl.ukn1, 9ra.ukn1, ter.ukn1, lfl.ukk, ter.ukk
219427_at	FAT4	5	1.15522193237719	aci.ukn1, iso.ukk, tsa.ukk, thd.r3.ukk, iso.r4.ukk
219926_at	POPDC3	5	1.1536171786361	lfl.ukn1, ter.ukn1, vpa.ukn1, ent.ukk, tsa.ukk
219429_at	FA2H	5	1.15277483558181	aci.ukn1, ent.ukk, iso.ukk, lfl.ukk, 9ra.ukk
235919_at	CEP78	5	1.14949945045201	aci.ukn1, lfl.ukn1, 9ra.ukn1, ter.ukn1, iso.ukk
1560153_at	FRAS1	5	1.14553319016849	lfl.ukn1, ter.ukn1, lth.ukk, ter.ukk, thd.r3.ukk
243292_at	C1QTNF12	5	1.14328337493719	aci.ukn1, 9ra.ukn1, ter.ukn1, vpa.ukn1, iso.r4.ukk
244227_at	SYT6	5	1.14082621791385	aci.ukn1, 9ra.ukn1, iso.ukk, lth.ukk, pax.ukk
224558_s_at	MALAT1	5	1.13587324376756	9ra.ukn1, aci.ukk, cmz.ukk, fpv.ukk, iso.r4.ukk
209570_s_at	NSG1	5	1.13580547565109	aci.ukn1, 9ra.ukn1, ter.ukn1, ent.ukk, lfl.ukk
227808_at	DNAJC15	5	1.13524239719514	aci.ukn1, ter.ukn1, lth.ukk, mem.ukk, iso.r4.ukk
207120_at	ZNF667	5	1.12661139868365	aci.ukn1, ter.ukn1, iso.ukk, mtx.ukk, pax.ukk
240559_at	IZUMO2	5	1.12216663181633	9ra.ukn1, ter.ukn1, ent.ukk, tsa.ukk, iso.r4.ukk
243745_at	243745_at	5	1.1157284045332	aci.ukn1, iso.ukn1, lth.ukk, mem.ukk, tsa.ukk
226483_at	TMEM68	5	1.11544566483005	aci.ukn1, 9ra.ukn1, ter.ukn1, lfl.ukk, ter.ukk
236220_at	SLC16A10	5	1.10667523705322	aci.ukn1, 9ra.ukn1, lfl.ukk, vpa.ukk, iso.r4.ukk
238227_at	238227_at	5	1.08521707279725	aci.ukn1, lfl.ukn1, 9ra.ukn1, ter.ukn1, iso.r4.ukk
1553764_a_at	AJUBA	5	1.0773785853323	aci.ukn1, 9ra.ukn1, lfl.ukk, ter.ukk, iso.r4.ukk
242989_at	STRN	5	1.07201159308386	aci.ukn1, iso.ukn1, 9ra.ukn1, ter.ukn1, iso.ukk
229575_at	229575_at	5	1.06955216742317	9ra.ukn1, iso.ukk, lth.ukk, mem.ukk, vpa.ukk
205044_at	GABRP	4	3.66900230954006	aci.ukn1, 9ra.ukn1, ter.ukn1, lfl.ukk
223753_s_at	223753_s_at	4	3.48182412652762	aci.ukn1, 9ra.ukn1, ter.ukn1, iso.ukk
204422_s_at	FGF2	4	2.86762848119539	aci.ukn1, 9ra.ukn1, lfl.ukk, ter.ukk
218839_at	HEY1	4	2.81821971674088	aci.ukn1, 9ra.ukn1, ter.ukn1, thd.ukk
205239_at	AREG	4	2.6556969357955	ter.ukn1, mtx.ukk, ter.ukk, iso.r4.ukk
209994_s_at	209994_s_at	4	2.65557525744	aci.ukn1, 9ra.ukn1, ter.ukn1, vpa.ukk
207076_s_at	ASS1	4	2.62398419022946	aci.ukn1, 9ra.ukn1, lfl.ukk, vpa.ukk
227607_at	STAMBPL1	4	2.42083130042569	aci.ukn1, 9ra.ukn1, ter.ukn1, ter.ukk
209841_s_at	LRRN3	4	2.40934401535992	mtx.ukn1, ter.ukn1, vpa.ukn1, tsa.ukk
227826_s_at	227826_s_at	4	2.39567700119607	aci.ukn1, mtx.ukn1, 9ra.ukn1, lfl.ukk
228186_s_at	RSPO3	4	2.38298912758353	iso.ukn1, vpa.ukn1, iso.ukk, lth.ukk
203851_at	IGFBP6	4	2.37981275814835	aci.ukn1, 9ra.ukn1, lfl.ukk, iso.r4.ukk
206247_at	MICB	4	2.35499544075127	aci.ukn1, 9ra.ukn1, ter.ukn1, lfl.ukk
201843_s_at	EFEMP1	4	2.27633083667914	aci.ukn1, iso.ukn1, 9ra.ukn1, lfl.ukk
1554887_at	EMSLR	4	2.2466451128417	aci.ukn1, 9ra.ukn1, iso.ukk, ter.ukk
201466_s_at	JUN	4	2.22828162768984	iso.ukn1, ter.ukn1, pax.ukk, ter.ukk
204502_at	SAMHD1	4	2.22123988163365	aci.ukn1, 9ra.ukn1, ter.ukn1, lfl.ukk
223837_at	GULP1	4	2.20569353814099	aci.ukn1, 9ra.ukn1, lfl.ukk, ter.ukk
216048_s_at	RHOBTB3	4	2.2052831531282	aci.ukn1, 9ra.ukn1, ter.ukn1, mtx.ukk
235845_at	SP5	4	2.17893044942069	vpa.ukn1, iso.ukk, lfl.ukk, ter.ukk
204421_s_at	FGF2	4	2.17370741814618	aci.ukn1, 9ra.ukn1, lfl.ukk, ter.ukk
237189_at	HOXB-AS1	4	2.16998455286784	aci.ukn1, 9ra.ukn1, ter.ukn1, lfl.ukk
235964_x_at	SAMHD1	4	2.161284591041	aci.ukn1, 9ra.ukn1, ter.ukn1, lfl.ukk
207822_at	FGFR1	4	2.15226763481486	aci.ukn1, 9ra.ukn1, lfl.ukk, ter.ukk
232847_at	SALL3	4	2.13223679236013	iso.ukn1, mtx.ukn1, vpa.ukn1, lfl.ukk
208712_at	CCND1	4	2.13008921955657	aci.ukn1, 9ra.ukn1, lfl.ukk, mtx.ukk
219181_at	LIPG	4	2.12772435796804	aci.ukn1, 9ra.ukn1, ato.ukk, ter.ukk
201842_s_at	EFEMP1	4	2.11897236406846	aci.ukn1, iso.ukn1, 9ra.ukn1, lfl.ukk
226677_at	ZNF521	4	2.09484829701613	iso.ukn1, lfl.ukn1, ter.ukn1, lfl.ukk
230319_at	230319_at	4	2.0725637157142	ter.ukn1, iso.ukk, 9ra.ukk, vpa.ukk
232720_at	LINGO2	4	2.05488698867334	aci.ukn1, 9ra.ukn1, lfl.ukk, ter.ukk
230147_at	F2RL2	4	2.05241022375707	iso.ukn1, ter.ukn1, vpa.ukn1, iso.r4.ukk
233713_at	233713_at	4	2.0519338962748	aci.ukn1, 9ra.ukn1, ter.ukn1, lfl.ukk
208885_at	LCP1	4	2.05098171015639	aci.ukn1, 9ra.ukn1, ter.ukn1, ter.ukk
213808_at	ADAM23	4	2.04099181135318	aci.ukn1, 9ra.ukn1, ter.ukn1, lth.ukk
235529_x_at	SAMHD1	4	2.02792518529138	aci.ukn1, 9ra.ukn1, ter.ukn1, lfl.ukk
235371_at	GXYLT2	4	2.0206085044217	aci.ukn1, iso.ukn1, 9ra.ukn1, ter.ukk
209212_s_at	KLF5	4	1.99362220369544	aci.ukn1, mtx.ukn1, 9ra.ukn1, lfl.ukk
239280_at	239280_at	4	1.97382388477829	lfl.ukn1, ter.ukn1, lfl.ukk, iso.r4.ukk
226560_at	SGPP2	4	1.95925070424778	iso.ukn1, lfl.ukn1, 9ra.ukn1, iso.ukk
222154_s_at	SPATS2L	4	1.95851256812828	aci.ukn1, 9ra.ukn1, ter.ukn1, lfl.ukk
230067_at	FAM124A	4	1.95258471998923	aci.ukn1, 9ra.ukn1, ter.ukn1, ter.ukk
226360_at	ZNRF3	4	1.94010287804766	iso.ukn1, 9ra.ukn1, vpa.ukn1, lfl.ukk
209209_s_at	FERMT2	4	1.93981240258915	aci.ukn1, 9ra.ukn1, ter.ukn1, ter.ukk
216059_at	PAX3	4	1.93665118534856	iso.ukn1, vpa.ukn1, iso.ukk, 9ra.ukk
207540_s_at	SYK	4	1.9360987615254	aci.ukn1, 9ra.ukn1, ter.ukn1, ter.ukk
204995_at	CDK5R1	4	1.92551305396422	aci.ukn1, 9ra.ukn1, ter.ukn1, lfl.ukk
238751_at	238751_at	4	1.92064710166226	aci.ukn1, mtx.ukn1, 9ra.ukn1, lfl.ukk
205569_at	LAMP3	4	1.9183590896171	iso.ukn1, ent.ukk, ter.ukk, iso.r4.ukk
207680_x_at	PAX3	4	1.91449133989486	iso.ukn1, ter.ukn1, vpa.ukn1, iso.ukk
1560318_at	ARHGAP29	4	1.8973469195774	aci.ukn1, 9ra.ukn1, ter.ukn1, iso.r4.ukk
209040_s_at	PSMB8	4	1.88871958053266	aci.ukn1, 9ra.ukn1, ter.ukn1, lth.ukk
231899_at	ZC3H12C	4	1.86394446038527	iso.ukn1, mtx.ukn1, vpa.ukn1, lfl.ukk
214841_at	CNIH3	4	1.86165249818527	aci.ukn1, 9ra.ukn1, ter.ukn1, lfl.ukk
205858_at	NGFR	4	1.85823283614713	aci.ukn1, 9ra.ukn1, ter.ukn1, ter.ukk
222162_s_at	ADAMTS1	4	1.84895754260506	aci.ukn1, 9ra.ukn1, ter.ukn1, lfl.ukk
227900_at	CBLB	4	1.84142429380366	aci.ukn1, 9ra.ukn1, ter.ukn1, iso.r4.ukk
200974_at	ACTA2	4	1.83577660012057	aci.ukn1, mtx.ukn1, lfl.ukk, iso.r4.ukk
202207_at	ARL4C	4	1.82555691243467	iso.ukn1, ter.ukn1, iso.ukk, lfl.ukk
223182_s_at	AGPAT3	4	1.82041980045415	aci.ukn1, 9ra.ukn1, ter.ukn1, iso.r4.ukk
205768_s_at	SLC27A2	4	1.81650489540241	aci.ukn1, iso.ukn1, 9ra.ukn1, ter.ukk
213921_at	SST	4	1.81294493166667	aci.ukn1, 9ra.ukn1, ter.ukn1, lfl.ukk
230785_at	SALL3	4	1.81121273911635	iso.ukn1, ter.ukn1, vpa.ukn1, lfl.ukk
213093_at	PRKCA	4	1.80817551279552	iso.ukn1, vpa.ukn1, iso.ukk, ter.ukk
1558523_at	FAM184A	4	1.79343760528152	aci.ukn1, 9ra.ukn1, ter.ukn1, iso.ukk
202068_s_at	LDLR	4	1.78834343791524	aci.ukn1, 9ra.ukn1, ato.ukk, lfl.ukk
228724_at	TTLL7	4	1.78438286885159	aci.ukn1, 9ra.ukn1, iso.ukk, vpa.ukk
219714_s_at	CACNA2D3	4	1.77409772573021	aci.ukn1, iso.ukn1, ter.ukn1, lfl.ukk
227202_at	CNTN1	4	1.77324942982852	9ra.ukn1, ter.ukn1, lfl.ukk, vpa.ukk
222696_at	AXIN2	4	1.77213477650184	iso.ukn1, vpa.ukn1, lfl.ukk, ter.ukk
201289_at	CCN1	4	1.75789024229249	aci.ukn1, 9ra.ukn1, lfl.ukk, ter.ukk
225079_at	EMP2	4	1.75759721243893	aci.ukn1, 9ra.ukn1, ter.ukn1, ter.ukk
209295_at	TNFRSF10B	4	1.75547693296962	aci.ukn1, 9ra.ukn1, lfl.ukk, ter.ukk
213618_at	ARAP2	4	1.74883841350575	iso.ukn1, lfl.ukn1, 9ra.ukn1, ter.ukk
225242_s_at	CCDC80	4	1.74534430941972	iso.ukn1, lfl.ukn1, ter.ukn1, lfl.ukk
233085_s_at	NABP1	4	1.74484845268766	iso.ukn1, lfl.ukn1, ter.ukn1, iso.r4.ukk
205880_at	PRKD1	4	1.73996552524352	aci.ukn1, 9ra.ukn1, ter.ukn1, mtx.ukk
203333_at	KIFAP3	4	1.73139022619758	aci.ukn1, 9ra.ukn1, ter.ukn1, iso.ukk
228017_s_at	NKAIN4	4	1.73002234052451	iso.ukn1, vpa.ukn1, lfl.ukk, mtx.ukk
212096_s_at	MTUS1	4	1.72741841064497	aci.ukn1, 9ra.ukn1, ter.ukn1, iso.ukk
227690_at	GABRB3	4	1.72729127206934	aci.ukn1, mtx.ukn1, 9ra.ukn1, lfl.ukk
1554242_a_at	COCH	4	1.72236903143535	aci.ukn1, 9ra.ukn1, ter.ukn1, tsa.ukk
205286_at	TFAP2C	4	1.72211180719673	mtx.ukn1, vpa.ukn1, ter.ukk, tsa.ukk
205894_at	ARSL	4	1.72038156311361	aci.ukn1, iso.ukn1, mtx.ukk, thd.r3.ukk
219863_at	HERC5	4	1.71627268847827	aci.ukn1, mtx.ukn1, 9ra.ukn1, ent.ukk
229285_at	RNASEL	4	1.71592095293277	aci.ukn1, 9ra.ukn1, iso.ukk, 9ra.ukk
206337_at	CCR7	4	1.71468966676746	ter.ukn1, mtx.ukk, ter.ukk, iso.r4.ukk
226907_at	PPP1R14C	4	1.71127181814822	iso.ukn1, vpa.ukn1, iso.ukk, thd.ukk
202627_s_at	SERPINE1	4	1.70439127244635	mtx.ukn1, ter.ukn1, ter.ukk, iso.r4.ukk
222872_x_at	NABP1	4	1.70117706586565	iso.ukn1, lfl.ukn1, ter.ukn1, iso.r4.ukk
203881_s_at	DMD	4	1.70053237856352	iso.ukn1, ter.ukn1, vpa.ukn1, iso.ukk
206673_at	GPR176	4	1.69631268773352	aci.ukn1, 9ra.ukn1, ter.ukn1, lfl.ukk
1556488_s_at	CFAP91	4	1.6899885765976	lfl.ukn1, 9ra.ukn1, ter.ukn1, lfl.ukk
1553055_a_at	SLFN5	4	1.6889779097164	aci.ukn1, 9ra.ukn1, ter.ukn1, iso.r4.ukk
203665_at	HMOX1	4	1.6881035047271	ter.ukn1, ent.ukk, ter.ukk, iso.r4.ukk
205699_at	MAP2K6	4	1.68637478408313	iso.ukn1, aci.ukk, iso.ukk, ter.ukk
212154_at	SDC2	4	1.68601821261055	aci.ukn1, 9ra.ukn1, ter.ukn1, lfl.ukk
1563022_at	CCDC160	4	1.68008823551186	aci.ukn1, 9ra.ukn1, ter.ukn1, mem.ukk
1552766_at	HS6ST2	4	1.67853253039658	aci.ukn1, 9ra.ukn1, vpa.ukk, iso.r4.ukk
210764_s_at	CCN1	4	1.67699015918638	aci.ukn1, 9ra.ukn1, lfl.ukk, ter.ukk
206310_at	SPINK2	4	1.67654246952403	aci.ukn1, 9ra.ukn1, ent.ukk, vpa.ukk
226609_at	DCBLD1	4	1.67410313242256	aci.ukn1, iso.ukn1, ter.ukn1, lfl.ukk
210519_s_at	NQO1	4	1.67039752491147	iso.ukn1, mtx.ukn1, vpa.ukn1, iso.r4.ukk
238029_s_at	SLC16A14	4	1.6696785097638	ent.ukn1, 9ra.ukn1, ter.ukn1, ter.ukk
206194_at	HOXC4	4	1.66663859291706	aci.ukn1, 9ra.ukn1, iso.ukk, 9ra.ukk
232111_at	TUNAR	4	1.66602455594534	aci.ukn1, 9ra.ukn1, ter.ukn1, thd.ukk
223623_at	ECRG4	4	1.66127635676481	aci.ukn1, iso.ukn1, 9ra.ukn1, lfl.ukk
204955_at	SRPX	4	1.66009427566448	aci.ukn1, mtx.ukn1, 9ra.ukn1, ter.ukk
209169_at	GPM6B	4	1.65682753018067	aci.ukn1, 9ra.ukn1, ter.ukn1, lfl.ukk
202241_at	TRIB1	4	1.65520364335134	aci.ukn1, iso.ukn1, 9ra.ukn1, lfl.ukk
225078_at	EMP2	4	1.65077448455201	aci.ukn1, 9ra.ukn1, ter.ukn1, ter.ukk
222486_s_at	ADAMTS1	4	1.6501468556023	aci.ukn1, 9ra.ukn1, ter.ukn1, lfl.ukk
203232_s_at	ATXN1	4	1.65004843221928	aci.ukn1, 9ra.ukn1, ter.ukn1, ter.ukk
213056_at	FRMD4B	4	1.65002677058499	aci.ukn1, 9ra.ukn1, ter.ukn1, lfl.ukk
229346_at	NES	4	1.64907042580347	aci.ukn1, 9ra.ukn1, ter.ukn1, tsa.ukk
201468_s_at	NQO1	4	1.64395188144111	iso.ukn1, mtx.ukn1, vpa.ukn1, iso.r4.ukk
212157_at	SDC2	4	1.64114921766831	aci.ukn1, 9ra.ukn1, ter.ukn1, lfl.ukk
232064_at	FER	4	1.63804425833425	aci.ukn1, 9ra.ukn1, ter.ukn1, iso.ukk
226652_at	USP3	4	1.63751306580525	aci.ukn1, lfl.ukk, ter.ukk, iso.r4.ukk
229797_at	MCOLN3	4	1.6363323974945	lfl.ukn1, ter.ukn1, thd.ukk, thd.r3.ukk
214608_s_at	EYA1	4	1.63569254333794	aci.ukn1, 9ra.ukn1, ter.ukn1, ent.ukk
204735_at	PDE4A	4	1.63271869226899	aci.ukn1, 9ra.ukn1, ter.ukn1, lfl.ukk
210381_s_at	CCKBR	4	1.63187906497985	iso.ukn1, ter.ukn1, vpa.ukn1, ter.ukk
227488_at	227488_at	4	1.62706284469907	aci.ukn1, iso.ukn1, 9ra.ukn1, ter.ukk
230233_at	230233_at	4	1.62642115152127	aci.ukn1, iso.ukn1, 9ra.ukn1, lfl.ukk
234977_at	ZADH2	4	1.61840236055197	aci.ukn1, aci.ukk, iso.ukk, 9ra.ukk
209446_s_at	209446_s_at	4	1.61633398085953	aci.ukn1, 9ra.ukn1, lfl.ukk, ter.ukk
201162_at	IGFBP7	4	1.61100618223446	9ra.ukn1, ter.ukn1, mtx.ukk, vpa.ukk
233852_at	POLH	4	1.60855851241305	aci.ukn1, 9ra.ukn1, lfl.ukk, iso.r4.ukk
228173_at	GNAS	4	1.60790116443151	aci.ukn1, 9ra.ukn1, ter.ukn1, lfl.ukk
202310_s_at	COL1A1	4	1.6042839323641	thd.ukn1, aci.ukk, lfl.ukk, iso.r4.ukk
228194_s_at	SORCS1	4	1.60402975473234	aci.ukn1, 9ra.ukn1, ter.ukn1, ter.ukk
214889_at	FAM149A	4	1.6028826712547	aci.ukn1, 9ra.ukn1, ter.ukn1, ent.ukk
212070_at	ADGRG1	4	1.60233367979765	ent.ukn1, vpa.ukn1, mtx.ukk, iso.r4.ukk
1564706_s_at	GLS2	4	1.59985235006398	aci.ukn1, 9ra.ukn1, vpa.ukk, iso.r4.ukk
243386_at	CASZ1	4	1.59882266532644	ter.ukn1, iso.ukk, lfl.ukk, vpa.ukk
201195_s_at	SLC7A5	4	1.59646133324938	iso.ukn1, mtx.ukn1, ter.ukn1, lfl.ukk
237305_at	237305_at	4	1.59528442822203	ter.ukn1, iso.ukk, vis.ukk, iso.r4.ukk
208949_s_at	LGALS3	4	1.59503510570121	mtx.ukn1, ter.ukn1, ent.ukk, iso.r4.ukk
242121_at	242121_at	4	1.59454450589488	aci.ukn1, 9ra.ukn1, ter.ukn1, lfl.ukk
228101_at	228101_at	4	1.58791680848442	mtx.ukn1, iso.ukk, 9ra.ukk, iso.r4.ukk
212195_at	IL6ST	4	1.5855231094882	aci.ukn1, iso.ukn1, 9ra.ukn1, iso.ukk
228692_at	PREX2	4	1.58147815895378	aci.ukn1, 9ra.ukn1, ter.ukn1, iso.r4.ukk
227727_at	MRGPRF	4	1.5812859414474	aci.ukn1, 9ra.ukn1, mtx.ukk, iso.r4.ukk
204037_at	LPAR1	4	1.57617527802381	aci.ukn1, 9ra.ukn1, ter.ukn1, thd.ukk
209281_s_at	ATP2B1	4	1.57605434274278	aci.ukn1, 9ra.ukn1, ter.ukn1, iso.ukk
219743_at	HEY2	4	1.57540626766048	ent.ukn1, ter.ukn1, iso.ukk, lfl.ukk
202067_s_at	LDLR	4	1.57416720475606	aci.ukn1, 9ra.ukn1, ato.ukk, lfl.ukk
212158_at	SDC2	4	1.57123526033855	aci.ukn1, 9ra.ukn1, ter.ukn1, lfl.ukk
1553962_s_at	RHOB	4	1.56995816129032	iso.ukn1, vpa.ukn1, aci.ukk, iso.r4.ukk
201301_s_at	ANXA4	4	1.56708043813023	iso.ukn1, ter.ukn1, mtx.ukk, iso.r4.ukk
201810_s_at	SH3BP5	4	1.56676325447518	aci.ukn1, 9ra.ukn1, ter.ukn1, thd.ukk
216236_s_at	216236_s_at	4	1.56555618024167	iso.ukn1, mtx.ukn1, cmz.ukk, ter.ukk
202430_s_at	PLSCR1	4	1.56318788697831	iso.ukn1, ter.ukn1, vpa.ukn1, iso.ukk
204517_at	PPIC	4	1.56308167715896	aci.ukn1, lfl.ukn1, ter.ukn1, vpa.ukk
219049_at	CSGALNACT1	4	1.56075991995491	ter.ukn1, mtx.ukk, tsa.ukk, iso.r4.ukk
205769_at	SLC27A2	4	1.56026256034639	aci.ukn1, iso.ukn1, 9ra.ukn1, ter.ukk
223391_at	SGPP1	4	1.55970405958938	9ra.ukn1, ter.ukn1, pax.ukk, thd.ukk
212095_s_at	MTUS1	4	1.55962929660949	aci.ukn1, 9ra.ukn1, ter.ukn1, thd.ukk
220520_s_at	NUP62CL	4	1.5583510047626	aci.ukn1, 9ra.ukn1, lfl.ukk, ter.ukk
210999_s_at	GRB10	4	1.55605127371851	aci.ukn1, 9ra.ukn1, mtx.ukk, ter.ukk
203409_at	DDB2	4	1.55395346130095	aci.ukn1, 9ra.ukn1, ter.ukn1, lfl.ukk
212921_at	SMYD2	4	1.55101458487884	aci.ukn1, 9ra.ukn1, ter.ukn1, lfl.ukk
205443_at	SNAPC1	4	1.54688767555491	aci.ukn1, lfl.ukn1, 9ra.ukn1, ter.ukk
209172_s_at	CENPF	4	1.54179883388446	aci.ukn1, 9ra.ukn1, iso.ukk, vpa.ukk
210609_s_at	TP53I3	4	1.54167160494114	lfl.ukn1, mtx.ukn1, ter.ukn1, iso.r4.ukk
203642_s_at	COBLL1	4	1.54090654312894	iso.ukn1, 9ra.ukn1, ter.ukn1, iso.ukk
235068_at	ZDHHC21	4	1.54045570197745	aci.ukn1, 9ra.ukn1, lfl.ukk, ter.ukk
208894_at	HLA-DRA	4	1.53420201152823	9ra.ukn1, ent.ukk, tsa.ukk, vpa.ukk
1562590_at	PRTG	4	1.53371952412447	9ra.ukn1, aci.ukk, iso.ukk, iso.r4.ukk
220997_s_at	DIAPH3	4	1.53288142052097	aci.ukn1, lfl.ukn1, 9ra.ukn1, ter.ukk
242671_at	242671_at	4	1.52703974711769	aci.ukn1, 9ra.ukn1, ter.ukn1, iso.ukk
218858_at	DEPTOR	4	1.52576778266094	aci.ukn1, iso.ukn1, lfl.ukk, iso.r4.ukk
224774_s_at	NAV1	4	1.52015324096565	aci.ukn1, iso.ukn1, 9ra.ukn1, ter.ukk
218634_at	PHLDA3	4	1.51702402091728	aci.ukn1, 9ra.ukn1, lfl.ukk, iso.r4.ukk
228955_at	LRP8	4	1.51386067197728	aci.ukn1, 9ra.ukn1, iso.ukk, thd.ukk
213139_at	SNAI2	4	1.51318049852491	iso.ukn1, ter.ukn1, vpa.ukn1, ent.ukk
229715_at	NCR3LG1	4	1.5064985459045	iso.ukn1, mtx.ukn1, ter.ukk, iso.r4.ukk
226875_at	DOCK11	4	1.5064477200813	ter.ukn1, vpa.ukn1, iso.ukk, vpa.ukk
1556165_at	LINC02575	4	1.50257986687655	aci.ukn1, 9ra.ukn1, iso.ukk, thd.ukk
209711_at	SLC35D1	4	1.49966141467532	aci.ukn1, 9ra.ukn1, ter.ukn1, lfl.ukk
209459_s_at	ABAT	4	1.49935430148878	vpa.ukn1, lfl.ukk, lth.ukk, mem.ukk
235092_at	235092_at	4	1.49391070917731	lfl.ukn1, ter.ukn1, lfl.ukk, mtx.ukk
200621_at	CSRP1	4	1.49347095713095	mtx.ukn1, ter.ukn1, lfl.ukk, iso.r4.ukk
230424_at	NREP	4	1.49023359594981	aci.ukn1, 9ra.ukn1, iso.ukk, lfl.ukk
229830_at	229830_at	4	1.48995056268472	vpa.ukn1, mtx.ukk, ter.ukk, iso.r4.ukk
226415_at	VAT1L	4	1.48718047291025	aci.ukn1, ent.ukn1, 9ra.ukn1, pax.ukk
220484_at	MCOLN3	4	1.48590606366637	lfl.ukn1, ter.ukn1, thd.ukk, thd.r3.ukk
1557078_at	SLFN5	4	1.48501933238506	aci.ukn1, 9ra.ukn1, ter.ukn1, iso.r4.ukk
206548_at	206548_at	4	1.48327348065795	aci.ukn1, 9ra.ukn1, ter.ukn1, iso.ukk
1554524_a_at	OLFM3	4	1.4817687159947	iso.ukn1, ter.ukn1, vpa.ukn1, vpa.ukk
207543_s_at	P4HA1	4	1.48052744501047	lfl.ukn1, mtx.ukn1, ter.ukn1, thd.ukk
229331_at	SPATA18	4	1.47979073153276	aci.ukn1, 9ra.ukn1, lfl.ukk, iso.r4.ukk
219895_at	TMEM255A	4	1.47925674522781	aci.ukn1, 9ra.ukn1, vpa.ukn1, vpa.ukk
1562275_at	1562275_at	4	1.47918041736731	mtx.ukn1, ter.ukk, tsa.ukk, vpa.ukk
205719_s_at	PAH	4	1.47861567904236	ter.ukn1, ent.ukk, lfl.ukk, tsa.ukk
225688_s_at	PHLDB2	4	1.47851992637969	aci.ukn1, 9ra.ukn1, ter.ukn1, ter.ukk
209343_at	EFHD1	4	1.47609368145157	aci.ukn1, 9ra.ukn1, ent.ukk, tsa.ukk
202403_s_at	COL1A2	4	1.47528707927778	iso.ukn1, ter.ukn1, vpa.ukn1, iso.r4.ukk
209193_at	PIM1	4	1.47284358611779	aci.ukn1, iso.ukn1, lfl.ukk, ter.ukk
232069_at	KIF26A	4	1.46999045272411	iso.ukn1, 9ra.ukn1, vpa.ukn1, ter.ukk
204915_s_at	SOX11	4	1.46816751302269	iso.ukn1, ter.ukn1, lfl.ukk, mtx.ukk
222835_at	THSD4	4	1.46572481592219	aci.ukn1, 9ra.ukn1, ter.ukn1, iso.ukk
201811_x_at	SH3BP5	4	1.4647599013913	aci.ukn1, 9ra.ukn1, ter.ukn1, thd.ukk
229053_at	SYT17	4	1.46380572750658	iso.ukn1, ter.ukn1, vpa.ukn1, mtx.ukk
219842_at	ARL15	4	1.46338042447104	aci.ukn1, 9ra.ukn1, ter.ukn1, vpa.ukk
218599_at	REC8	4	1.46334846188983	aci.ukn1, 9ra.ukn1, ter.ukn1, aci.ukk
1559957_a_at	LINC00205	4	1.45968902153423	9ra.ukn1, lfl.ukk, 9ra.ukk, ter.ukk
222546_s_at	EPS8L2	4	1.45791877067554	mtx.ukn1, ter.ukn1, mtx.ukk, iso.r4.ukk
239973_at	239973_at	4	1.45710652201849	aci.ukn1, iso.ukn1, 9ra.ukn1, iso.r4.ukk
218986_s_at	DDX60	4	1.45710359537245	aci.ukn1, 9ra.ukn1, ter.ukn1, iso.ukk
219387_at	CCDC88A	4	1.45309647193755	aci.ukn1, 9ra.ukn1, ter.ukn1, mtx.ukk
219532_at	ELOVL4	4	1.4528439435684	aci.ukn1, iso.ukn1, 9ra.ukn1, ter.ukk
217897_at	FXYD6	4	1.45034613133988	aci.ukn1, iso.ukk, 9ra.ukk, vpa.ukk
230645_at	FRMD3	4	1.44861061246598	aci.ukn1, 9ra.ukn1, ter.ukn1, vpa.ukk
205938_at	PPM1E	4	1.44855166196286	aci.ukn1, 9ra.ukn1, ter.ukn1, mtx.ukk
235938_at	ARMC9	4	1.44794525792571	aci.ukn1, 9ra.ukn1, iso.ukk, ter.ukk
204547_at	RAB40B	4	1.44769320584843	aci.ukn1, 9ra.ukn1, lfl.ukk, vpa.ukk
207233_s_at	MITF	4	1.4473578395084	aci.ukn1, ter.ukn1, iso.ukk, vpa.ukk
223681_s_at	PATJ	4	1.44423343450402	aci.ukn1, 9ra.ukn1, ter.ukn1, ter.ukk
207981_s_at	ESRRG	4	1.44198914844267	aci.ukn1, 9ra.ukn1, vpa.ukk, iso.r4.ukk
212420_at	ELF1	4	1.4416644969673	aci.ukn1, 9ra.ukn1, lfl.ukk, tsa.ukk
210973_s_at	FGFR1	4	1.44048510594867	aci.ukn1, 9ra.ukn1, aci.ukk, ter.ukk
229310_at	KLHL29	4	1.43810267463836	ter.ukn1, vpa.ukn1, ent.ukk, ter.ukk
219685_at	TMEM35A	4	1.43520816448239	iso.ukn1, vpa.ukn1, ter.ukk, vpa.ukk
219090_at	SLC24A3	4	1.43482733613402	ter.ukn1, lfl.ukk, ter.ukk, iso.r4.ukk
201149_s_at	TIMP3	4	1.43241778815539	aci.ukn1, 9ra.ukn1, vpa.ukn1, iso.r4.ukk
232098_at	DST	4	1.42581501296543	9ra.ukn1, iso.ukk, lfl.ukk, lth.ukk
217173_s_at	LDLR	4	1.42457666466334	aci.ukn1, 9ra.ukn1, ato.ukk, lfl.ukk
236026_at	GPATCH2	4	1.42316454838171	mtx.ukn1, ter.ukn1, ter.ukk, iso.r4.ukk
229784_at	MIR503HG	4	1.42188196693205	aci.ukn1, iso.ukn1, 9ra.ukn1, ter.ukk
1553696_s_at	ZNF569	4	1.42102967375896	aci.ukn1, 9ra.ukn1, ter.ukn1, ent.ukk
225575_at	LIFR	4	1.42012436074901	iso.ukn1, lfl.ukn1, ter.ukn1, iso.r4.ukk
223807_at	IGSF1	4	1.41147053171719	aci.ukn1, 9ra.ukn1, ter.ukn1, iso.ukk
242055_at	PSMG4	4	1.41034541395993	aci.ukn1, 9ra.ukn1, ter.ukn1, lfl.ukk
224458_at	PGAP4	4	1.40888276697001	aci.ukn1, 9ra.ukn1, ter.ukn1, lfl.ukk
206222_at	TNFRSF10C	4	1.40672476213682	aci.ukn1, mtx.ukn1, 9ra.ukn1, iso.r4.ukk
222088_s_at	222088_s_at	4	1.40656588402713	iso.ukn1, mtx.ukn1, vpa.ukn1, ter.ukk
204820_s_at	204820_s_at	4	1.40596305952339	aci.ukn1, 9ra.ukn1, ter.ukn1, ent.ukk
208790_s_at	CAVIN1	4	1.40403912334926	aci.ukn1, 9ra.ukn1, iso.ukk, iso.r4.ukk
205818_at	BRINP1	4	1.4040239559263	aci.ukn1, ent.ukn1, 9ra.ukn1, lfl.ukk
226931_at	TMTC1	4	1.40391434657716	aci.ukn1, lfl.ukk, lth.ukk, mtx.ukk
231929_at	IKZF2	4	1.40362853160274	aci.ukn1, 9ra.ukn1, iso.ukk, vpa.ukk
215522_at	SORCS3	4	1.40327983084202	aci.ukn1, 9ra.ukn1, iso.ukk, vpa.ukk
232781_at	LHX4	4	1.40299750771696	aci.ukn1, 9ra.ukn1, 9ra.ukk, iso.r4.ukk
242519_at	CCDC152	4	1.40162088359165	aci.ukn1, 9ra.ukn1, ter.ukn1, vpa.ukk
244050_at	HACD4	4	1.40057118200975	aci.ukn1, 9ra.ukn1, ter.ukn1, ter.ukk
226955_at	AFAP1L1	4	1.39993833809333	lfl.ukn1, 9ra.ukn1, ter.ukn1, thd.ukk
208399_s_at	EDN3	4	1.39764691606328	lfl.ukn1, 9ra.ukn1, ter.ukn1, mtx.ukk
242070_at	LOC728485	4	1.39674016105585	aci.ukn1, 9ra.ukn1, ter.ukn1, lfl.ukk
223523_at	TMEM108	4	1.39341315326547	aci.ukn1, ent.ukk, tsa.ukk, vpa.ukk
213517_at	PCBP2	4	1.39210643070613	9ra.ukn1, aci.ukk, lfl.ukk, 9ra.ukk
224994_at	CAMK2D	4	1.389891895094	aci.ukn1, lfl.ukk, ter.ukk, thd.ukk
242836_at	242836_at	4	1.38869877939077	aci.ukn1, lfl.ukn1, 9ra.ukn1, 9ra.ukk
1562309_s_at	PHF21B	4	1.38869198622953	aci.ukn1, 9ra.ukn1, ter.ukn1, lfl.ukk
227839_at	MBD5	4	1.38670920477593	aci.ukn1, mtx.ukn1, lfl.ukk, ter.ukk
1568604_a_at	CADPS	4	1.3861435567676	aci.ukn1, 9ra.ukn1, ter.ukn1, iso.ukk
213388_at	PDE4DIP	4	1.38532782082189	iso.ukn1, vpa.ukn1, iso.ukk, iso.r4.ukk
239253_at	239253_at	4	1.38282775696495	aci.ukn1, 9ra.ukn1, ter.ukn1, iso.r4.ukk
218717_s_at	P3H2	4	1.38251171550922	ent.ukn1, iso.ukn1, ter.ukn1, lfl.ukk
220360_at	THAP9	4	1.38217320553235	aci.ukn1, 9ra.ukn1, iso.ukk, iso.r4.ukk
209373_at	MALL	4	1.3816885390489	aci.ukn1, 9ra.ukn1, ter.ukn1, ent.ukk
221011_s_at	LBH	4	1.38152628979465	ter.ukn1, iso.ukk, thd.ukk, iso.r4.ukk
241838_at	241838_at	4	1.38149115275174	mtx.ukn1, aci.ukk, lfl.ukk, 9ra.ukk
205248_at	DOP1B	4	1.38124544200552	aci.ukn1, 9ra.ukn1, ter.ukn1, lfl.ukk
221268_s_at	SGPP1	4	1.38011085524654	9ra.ukn1, ter.ukn1, lfl.ukk, pax.ukk
226546_at	GIHCG	4	1.37718144517956	aci.ukn1, 9ra.ukn1, ter.ukn1, vpa.ukk
227499_at	FZD3	4	1.37619806530742	aci.ukn1, 9ra.ukn1, ter.ukn1, iso.ukk
235555_at	235555_at	4	1.37557513509634	lfl.ukn1, ter.ukn1, 9ra.ukk, iso.r4.ukk
206100_at	CPM	4	1.37413882801704	mtx.ukn1, ter.ukn1, ent.ukk, vpa.ukk
228740_at	ARMH4	4	1.3731150235045	9ra.ukn1, iso.ukk, tsa.ukk, vpa.ukk
218338_at	PHC1	4	1.37300151441385	aci.ukn1, iso.ukk, lfl.ukk, vpa.ukk
205738_s_at	FABP3	4	1.37256265710895	9ra.ukn1, ato.ukk, mtx.ukk, iso.r4.ukk
212392_s_at	212392_s_at	4	1.37227798118292	iso.ukn1, lfl.ukn1, vpa.ukn1, ter.ukk
220816_at	LPAR3	4	1.37198657337391	aci.ukn1, 9ra.ukn1, ter.ukn1, ent.ukk
221648_s_at	AGMAT	4	1.37035273396751	aci.ukn1, 9ra.ukn1, ent.ukk, iso.ukk
238455_at	PLXDC2	4	1.36791860916776	aci.ukn1, 9ra.ukn1, lfl.ukk, mem.ukk
1554588_a_at	TTC30B	4	1.36777723424872	aci.ukn1, 9ra.ukn1, mtx.ukk, vpa.ukk
215071_s_at	H2AC6	4	1.36768632197308	vpa.ukn1, lfl.ukk, lth.ukk, mem.ukk
219497_s_at	BCL11A	4	1.3671566452335	ter.ukn1, lfl.ukk, lth.ukk, iso.r4.ukk
202499_s_at	SLC2A3	4	1.36672527731377	iso.ukn1, mtx.ukn1, vpa.ukn1, ter.ukk
204797_s_at	EML1	4	1.36657149521583	9ra.ukn1, iso.ukk, thd.ukk, vpa.ukk
226865_at	PLXDC2	4	1.36512143575287	aci.ukn1, 9ra.ukn1, ter.ukn1, ent.ukk
206309_at	CNMD	4	1.36244078008161	ent.ukn1, lfl.ukk, tsa.ukk, vpa.ukk
225582_at	ITPRIP	4	1.36190433119192	aci.ukn1, 9ra.ukn1, iso.ukk, lfl.ukk
205229_s_at	COCH	4	1.36087139896967	aci.ukn1, 9ra.ukn1, ter.ukn1, tsa.ukk
1554067_at	KICS2	4	1.35974974177119	lfl.ukn1, 9ra.ukn1, ter.ukn1, lfl.ukk
215843_s_at	TLL2	4	1.35967815218047	aci.ukn1, 9ra.ukn1, iso.ukk, ter.ukk
228153_at	RNF144B	4	1.35944083718234	lfl.ukn1, 9ra.ukn1, ter.ukn1, iso.ukk
202404_s_at	COL1A2	4	1.35792316739757	iso.ukn1, ter.ukn1, vpa.ukn1, iso.r4.ukk
209763_at	CHRDL1	4	1.35482440119524	iso.ukn1, 9ra.ukn1, ter.ukn1, tsa.ukk
228081_at	CCNG2	4	1.35479805555197	iso.ukn1, mtx.ukn1, vpa.ukn1, iso.r4.ukk
202746_at	ITM2A	4	1.35478336789434	lfl.ukn1, ter.ukn1, thd.ukk, vpa.ukk
226423_at	PAQR8	4	1.3546659258691	aci.ukn1, iso.ukk, lfl.ukk, iso.r4.ukk
217383_at	PGK1	4	1.35442303144053	ter.ukn1, aci.ukk, cmz.ukk, 9ra.ukk
225958_at	PHC1	4	1.35390745805651	aci.ukn1, 9ra.ukn1, iso.ukk, lfl.ukk
1559149_at	1559149_at	4	1.35331573360942	aci.ukn1, 9ra.ukn1, 9ra.ukk, iso.r4.ukk
209170_s_at	GPM6B	4	1.35286516169399	aci.ukn1, 9ra.ukn1, ter.ukn1, lfl.ukk
228709_at	TPR	4	1.35110841630907	ter.ukn1, iso.ukk, vpa.ukk, iso.r4.ukk
213652_at	PCSK5	4	1.35076147186981	9ra.ukn1, iso.ukk, 9ra.ukk, vpa.ukk
225731_at	ANKRD50	4	1.35055376333071	iso.ukn1, 9ra.ukn1, ter.ukn1, iso.ukk
224090_s_at	TNFRSF19	4	1.34918552902424	aci.ukn1, 9ra.ukn1, ter.ukk, thd.ukk
242438_at	ASXL1	4	1.34849458072201	aci.ukn1, 9ra.ukn1, lfl.ukk, ter.ukk
223784_at	CLTRN	4	1.3480654439377	aci.ukn1, 9ra.ukn1, ter.ukn1, lth.ukk
213268_at	CAMTA1	4	1.34662114672759	ter.ukn1, ent.ukk, lfl.ukk, ter.ukk
213924_at	GNAL	4	1.34644790929109	9ra.ukn1, ter.ukn1, iso.ukk, thd.r3.ukk
221561_at	SOAT1	4	1.34532357992716	9ra.ukn1, iso.ukk, lfl.ukk, ter.ukk
203638_s_at	FGFR2	4	1.34506021842053	vpa.ukn1, pax.ukk, thd.ukk, vpa.ukk
205593_s_at	PDE9A	4	1.3436168143809	iso.ukn1, iso.ukk, thd.ukk, vpa.ukk
243999_at	SLFN5	4	1.34353924935455	aci.ukn1, 9ra.ukn1, ter.ukn1, iso.r4.ukk
236081_at	SNCA	4	1.34250732556989	aci.ukn1, lth.ukk, tsa.ukk, vpa.ukk
221910_at	ETV1	4	1.34086746335247	iso.ukn1, iso.ukk, 9ra.ukk, iso.r4.ukk
214993_at	ASPHD1	4	1.34072814764356	aci.ukn1, 9ra.ukn1, ter.ukn1, lfl.ukk
229417_at	229417_at	4	1.3378580530045	lfl.ukn1, 9ra.ukn1, ter.ukn1, ter.ukk
220038_at	220038_at	4	1.3333402431221	iso.ukn1, lfl.ukn1, ter.ukn1, iso.ukk
207626_s_at	SLC7A2	4	1.33209431569469	9ra.ukn1, ter.ukn1, aci.ukk, fpv.ukk
222879_s_at	POLH	4	1.32950875817896	aci.ukn1, 9ra.ukn1, lfl.ukk, iso.r4.ukk
31845_at	ELF4	4	1.32912019940343	iso.ukn1, ter.ukn1, ent.ukk, iso.r4.ukk
1552648_a_at	TNFRSF10A	4	1.32783220987536	aci.ukn1, 9ra.ukn1, lfl.ukk, iso.r4.ukk
238501_at	238501_at	4	1.32706588770714	lfl.ukn1, ter.ukn1, lfl.ukk, iso.r4.ukk
204863_s_at	IL6ST	4	1.32557209482566	aci.ukn1, iso.ukn1, 9ra.ukn1, iso.ukk
221750_at	HMGCS1	4	1.32488730990411	aci.ukn1, 9ra.ukn1, ato.ukk, lfl.ukk
226430_at	RELL1	4	1.32459342905974	iso.ukn1, lfl.ukn1, vpa.ukn1, lfl.ukk
219793_at	SNX16	4	1.32358515688725	ter.ukn1, lth.ukk, mem.ukk, iso.r4.ukk
201975_at	CLIP1	4	1.32293186252543	aci.ukn1, 9ra.ukn1, ent.ukk, iso.ukk
210982_s_at	HLA-DRA	4	1.32200931449896	9ra.ukn1, ent.ukk, tsa.ukk, vpa.ukk
212865_s_at	COL14A1	4	1.32119692621983	aci.ukn1, mtx.ukn1, 9ra.ukn1, tsa.ukk
235033_at	NPEPL1	4	1.31941879503262	lfl.ukn1, ter.ukn1, iso.ukk, mtx.ukk
205603_s_at	DIAPH2	4	1.3169894867976	aci.ukn1, 9ra.ukn1, vpa.ukn1, lfl.ukk
226419_s_at	SRSF1	4	1.31657260546505	lfl.ukn1, 9ra.ukn1, ter.ukn1, lfl.ukk
229149_at	229149_at	4	1.31605032040526	aci.ukn1, aci.ukk, 9ra.ukk, iso.r4.ukk
225241_at	CCDC80	4	1.31595740860523	iso.ukn1, lfl.ukn1, ter.ukn1, lfl.ukk
235428_at	MINCR	4	1.31530276449916	iso.ukn1, lfl.ukn1, ter.ukn1, iso.r4.ukk
1555609_a_at	ZMAT3	4	1.31278638304146	aci.ukn1, 9ra.ukn1, lfl.ukk, iso.r4.ukk
223588_at	THAP2	4	1.31074562380362	lfl.ukn1, mtx.ukn1, ter.ukn1, iso.ukk
208228_s_at	FGFR2	4	1.30994616945159	vpa.ukn1, pax.ukk, thd.ukk, vpa.ukk
201278_at	DAB2	4	1.30928797653641	aci.ukn1, 9ra.ukn1, ter.ukn1, vpa.ukk
238584_at	IQCA1	4	1.30596282275006	aci.ukn1, 9ra.ukn1, ent.ukk, ter.ukk
230680_at	SLITRK4	4	1.30441231594277	ter.ukn1, iso.ukk, tsa.ukk, vpa.ukk
242045_at	242045_at	4	1.30381626325049	aci.ukn1, 9ra.ukn1, ter.ukk, iso.r4.ukk
233977_at	GREB1L	4	1.30324832438259	aci.ukn1, iso.ukn1, iso.ukk, 9ra.ukk
211000_s_at	IL6ST	4	1.30204994448744	aci.ukn1, iso.ukn1, 9ra.ukn1, iso.ukk
243322_at	243322_at	4	1.30190315133013	aci.ukn1, iso.ukn1, 9ra.ukn1, lth.ukk
213160_at	DOCK2	4	1.29933992264031	aci.ukn1, 9ra.ukn1, lfl.ukk, tsa.ukk
204114_at	NID2	4	1.29614371499188	aci.ukn1, ent.ukk, tsa.ukk, vpa.ukk
222325_at	222325_at	4	1.29601419957843	ter.ukn1, 9ra.ukk, vpa.ukk, iso.r4.ukk
224565_at	NEAT1	4	1.2951899107367	ter.ukn1, ent.ukk, tsa.ukk, vpa.ukk
238529_at	238529_at	4	1.29412975690847	aci.ukn1, 9ra.ukn1, lfl.ukk, iso.r4.ukk
242286_at	GRIN2A	4	1.29333272946007	iso.ukn1, lfl.ukk, mtx.ukk, ter.ukk
231018_at	PALM3	4	1.29136868683283	aci.ukn1, 9ra.ukn1, ent.ukk, lfl.ukk
212295_s_at	SLC7A1	4	1.28940940136576	aci.ukn1, 9ra.ukn1, lfl.ukk, mtx.ukk
236487_at	SCLT1	4	1.28780892398143	iso.ukn1, mtx.ukn1, vpa.ukn1, ent.ukk
201058_s_at	MYL9	4	1.28699643623618	aci.ukn1, mtx.ukn1, vpa.ukn1, mtx.ukk
235749_at	UGGT2	4	1.28606636152657	aci.ukn1, 9ra.ukn1, lfl.ukk, ter.ukk
203639_s_at	FGFR2	4	1.28590632870238	vpa.ukn1, pax.ukk, thd.ukk, vpa.ukk
226811_at	TENT5C	4	1.28387933218956	aci.ukn1, 9ra.ukn1, ter.ukn1, iso.r4.ukk
242447_at	C3orf70	4	1.28281804063946	mtx.ukn1, ent.ukk, tsa.ukk, vpa.ukk
235277_at	AMOTL1	4	1.28238986879374	ter.ukn1, iso.ukk, pax.ukk, vpa.ukk
209191_at	TUBB6	4	1.2814737568834	aci.ukn1, mtx.ukn1, ter.ukn1, iso.r4.ukk
244625_at	244625_at	4	1.28026082831336	aci.ukn1, 9ra.ukn1, lfl.ukk, iso.r4.ukk
216228_s_at	WDHD1	4	1.27702074139316	aci.ukn1, 9ra.ukn1, ent.ukk, iso.ukk
229440_at	RBM47	4	1.27517122016293	aci.ukn1, 9ra.ukn1, ter.ukn1, iso.r4.ukk
227290_at	CDYL2	4	1.27330659030487	iso.ukn1, pax.ukk, ter.ukk, tsa.ukk
224989_at	SMIM14	4	1.27302429354418	aci.ukn1, mtx.ukn1, aci.ukk, 9ra.ukk
218826_at	SLC35F2	4	1.27161458212435	aci.ukn1, iso.ukn1, 9ra.ukn1, iso.ukk
206023_at	NMU	4	1.27155156509405	iso.ukn1, iso.ukk, 9ra.ukk, iso.r4.ukk
225655_at	UHRF1	4	1.27118640344628	mtx.ukn1, vpa.ukn1, ter.ukk, vpa.ukk
227052_at	SMIM14	4	1.26822104621498	aci.ukn1, mtx.ukn1, 9ra.ukn1, iso.ukk
209034_at	PNRC1	4	1.26428091067958	aci.ukn1, mtx.ukn1, 9ra.ukn1, lfl.ukk
1553027_a_at	KLHL4	4	1.26219192536532	ter.ukn1, vpa.ukn1, ter.ukk, vpa.ukk
205888_s_at	JAKMIP2	4	1.26088641052246	ter.ukn1, ato.ukk, lth.ukk, thd.ukk
218326_s_at	LGR4	4	1.26045852108847	ter.ukn1, thd.ukk, vpa.ukk, iso.r4.ukk
220014_at	PRR16	4	1.26043799570393	ter.ukn1, ent.ukk, ter.ukk, vpa.ukk
238142_at	238142_at	4	1.25808689453616	aci.ukn1, 9ra.ukn1, ter.ukn1, lfl.ukk
236277_at	236277_at	4	1.25808211467851	aci.ukn1, 9ra.ukn1, thd.ukn1, lth.ukk
211379_x_at	B3GALNT1	4	1.25767904806617	iso.ukn1, lfl.ukk, lth.ukk, ter.ukk
224176_s_at	AXIN2	4	1.25726023136765	vpa.ukn1, aci.ukk, lfl.ukk, ter.ukk
219915_s_at	SLC16A10	4	1.25558040185432	aci.ukn1, 9ra.ukn1, lfl.ukk, vpa.ukk
1563209_a_at	MACROD2	4	1.25197514916827	aci.ukn1, iso.ukn1, 9ra.ukn1, mtx.ukk
219229_at	SLCO3A1	4	1.24820619930585	aci.ukn1, 9ra.ukn1, lfl.ukk, ter.ukk
203963_at	CA12	4	1.24808819964235	ter.ukn1, ent.ukk, lfl.ukk, ter.ukk
204455_at	DST	4	1.24287838506026	iso.ukn1, iso.ukk, lfl.ukk, ter.ukk
210409_at	AFDN-DT	4	1.24165020778794	aci.ukn1, ter.ukn1, iso.ukk, vpa.ukk
233050_at	SOGA3	4	1.24060619588978	aci.ukn1, 9ra.ukn1, mtx.ukk, tsa.ukk
239835_at	KBTBD8	4	1.24016389309908	mtx.ukn1, 9ra.ukn1, vpa.ukn1, vpa.ukk
242439_s_at	ASXL1	4	1.23665872506088	aci.ukn1, 9ra.ukn1, lfl.ukk, ter.ukk
218180_s_at	EPS8L2	4	1.23661431958353	mtx.ukn1, ter.ukn1, mtx.ukk, iso.r4.ukk
214060_at	SSBP1	4	1.23654232227261	lfl.ukn1, 9ra.ukn1, ter.ukn1, lfl.ukk
228975_at	SP6	4	1.23414535073182	9ra.ukn1, ter.ukn1, lfl.ukk, tsa.ukk
222808_at	ALG13	4	1.23377053683542	aci.ukn1, 9ra.ukn1, ter.ukn1, lfl.ukk
1555388_s_at	SNX25	4	1.23158579477215	aci.ukn1, 9ra.ukn1, lfl.ukk, thd.ukk
216375_s_at	ETV5	4	1.23135229842348	iso.ukn1, 9ra.ukn1, ter.ukn1, iso.ukk
209286_at	CDC42EP3	4	1.23059714370995	iso.ukn1, mtx.ukn1, vpa.ukn1, thd.ukk
205501_at	PDE10A	4	1.22798333980299	aci.ukn1, iso.ukk, lth.ukk, vpa.ukk
201295_s_at	WSB1	4	1.22363374697638	mtx.ukn1, ter.ukn1, iso.ukk, mtx.ukk
228455_at	RBM15	4	1.22358325928933	ter.ukn1, cmz.ukk, mem.ukk, iso.r4.ukk
236216_at	236216_at	4	1.21904614866231	aci.ukn1, 9ra.ukn1, ter.ukn1, iso.ukk
230624_at	SLC25A27	4	1.21884766966318	ter.ukn1, lfl.ukk, lth.ukk, iso.r4.ukk
230156_x_at	CHASERR	4	1.21865910210014	ter.ukn1, aci.ukk, cmz.ukk, 9ra.ukk
205222_at	EHHADH	4	1.21771086574637	aci.ukn1, 9ra.ukn1, mtx.ukk, vpa.ukk
235358_at	LOC728485	4	1.21548514329501	aci.ukn1, 9ra.ukn1, ter.ukn1, lfl.ukk
212993_at	NACC2	4	1.21391277692228	aci.ukn1, 9ra.ukn1, vpa.ukn1, lfl.ukk
202449_s_at	RXRA	4	1.21336648451796	aci.ukn1, 9ra.ukn1, ter.ukn1, lfl.ukk
36554_at	ASMTL	4	1.2132007998749	aci.ukn1, 9ra.ukn1, ter.ukn1, ent.ukk
209911_x_at	H2BC5	4	1.21266737320843	ent.ukn1, vpa.ukn1, lth.ukk, vpa.ukk
223701_s_at	USP47	4	1.21205757541628	aci.ukn1, 9ra.ukn1, ent.ukk, iso.ukk
230418_s_at	GALNT16	4	1.20936173906596	aci.ukn1, 9ra.ukn1, ter.ukn1, vpa.ukk
226512_at	ZMYM2	4	1.20878656949541	lfl.ukn1, 9ra.ukn1, ter.ukn1, iso.r4.ukk
213248_at	LOC730101	4	1.2086796399248	9ra.ukn1, ter.ukn1, lfl.ukk, iso.r4.ukk
237044_s_at	ZNF503-AS2	4	1.2083262558243	aci.ukn1, 9ra.ukn1, aci.ukk, iso.r4.ukk
232297_at	KLHL5	4	1.20577851958852	aci.ukn1, 9ra.ukn1, iso.ukk, vpa.ukk
222969_at	B3GALT1	4	1.20561444515718	aci.ukn1, mem.ukk, thd.ukk, tsa.ukk
213484_at	ADD2	4	1.20526945307866	iso.ukn1, 9ra.ukn1, iso.ukk, ter.ukk
235202_x_at	IKBIP	4	1.20502194531764	aci.ukn1, 9ra.ukn1, mtx.ukk, iso.r4.ukk
229844_at	FOXP1	4	1.2030546518345	aci.ukn1, iso.ukk, 9ra.ukk, thd.ukk
236153_at	236153_at	4	1.20259072517051	lfl.ukn1, ter.ukn1, iso.ukk, iso.r4.ukk
213146_at	KDM6B	4	1.20193495960383	aci.ukn1, 9ra.ukn1, lfl.ukk, mtx.ukk
232881_at	GNAS-AS1	4	1.20072734454147	aci.ukn1, 9ra.ukn1, ter.ukn1, ter.ukk
235456_at	235456_at	4	1.20021802096379	iso.ukn1, mtx.ukn1, vpa.ukn1, lfl.ukk
202769_at	CCNG2	4	1.1990310640868	iso.ukn1, mtx.ukn1, 9ra.ukn1, iso.r4.ukk
1557945_at	DYNLT2	4	1.19895191376894	lfl.ukn1, ter.ukn1, 9ra.ukk, iso.r4.ukk
236619_at	236619_at	4	1.19778668936585	9ra.ukn1, iso.ukk, lth.ukk, iso.r4.ukk
211214_s_at	DAPK1	4	1.19773236571078	aci.ukn1, aci.ukk, cmz.ukk, fpv.ukk
241693_at	241693_at	4	1.19655418150745	aci.ukn1, 9ra.ukn1, ter.ukn1, thd.r3.ukk
229464_at	MYEF2	4	1.19455093580431	ter.ukn1, iso.ukk, vpa.ukk, iso.r4.ukk
206197_at	NME5	4	1.19410815241139	aci.ukn1, 9ra.ukn1, ter.ukk, vpa.ukk
227565_at	KLHL5	4	1.19393655447163	aci.ukn1, 9ra.ukn1, iso.ukk, vpa.ukk
231183_s_at	SLX4IP	4	1.19388050842602	aci.ukn1, ter.ukn1, aci.ukk, cmz.ukk
238846_at	TNFRSF11A	4	1.19369613325463	aci.ukn1, 9ra.ukn1, ent.ukk, vpa.ukk
208080_at	AURKA	4	1.19290833176316	9ra.ukn1, aci.ukk, 9ra.ukk, vis.ukk
203695_s_at	GSDME	4	1.19210309918184	9ra.ukn1, ter.ukn1, vpa.ukn1, mtx.ukk
213413_at	STON1	4	1.18884810967018	iso.ukn1, mtx.ukn1, vpa.ukn1, iso.ukk
230951_at	EPB41L5	4	1.18399858359786	iso.ukn1, iso.ukk, lth.ukk, mem.ukk
201251_at	PKM	4	1.18253825519934	aci.ukn1, 9ra.ukn1, vpa.ukn1, aci.ukk
244030_at	STYX	4	1.18179199625209	aci.ukn1, 9ra.ukn1, ter.ukn1, 9ra.ukk
225440_at	AGPAT3	4	1.18101719290316	aci.ukn1, 9ra.ukn1, ent.ukk, iso.r4.ukk
225573_at	225573_at	4	1.18014350599639	aci.ukn1, 9ra.ukn1, tsa.ukk, vpa.ukk
231102_at	CROT	4	1.179535740663	9ra.ukn1, ter.ukn1, lfl.ukk, lth.ukk
228234_at	228234_at	4	1.17935306443408	ent.ukn1, ter.ukn1, mtx.ukk, ter.ukk
205774_at	F12	4	1.17851804781154	aci.ukn1, 9ra.ukn1, ent.ukk, lfl.ukk
229289_at	FAM71E1	4	1.17740958578672	aci.ukn1, 9ra.ukn1, ter.ukn1, mtx.ukk
225817_at	CGNL1	4	1.1771932552438	ent.ukn1, ter.ukn1, pax.ukk, vpa.ukk
218486_at	KLF11	4	1.17542039129858	9ra.ukn1, ter.ukn1, lfl.ukk, mtx.ukk
209632_at	PPP2R3A	4	1.17437323547742	aci.ukn1, 9ra.ukn1, iso.ukk, thd.ukk
36553_at	ASMTL	4	1.17418351359715	aci.ukn1, 9ra.ukn1, ter.ukn1, ent.ukk
240259_at	FLRT2	4	1.17351721022277	aci.ukn1, mtx.ukn1, lth.ukk, iso.r4.ukk
231963_at	ANKRD33B	4	1.17283551182213	mtx.ukn1, 9ra.ukn1, ter.ukk, iso.r4.ukk
37117_at	37117_at	4	1.17047448871456	vpa.ukn1, iso.ukk, 9ra.ukk, iso.r4.ukk
39966_at	CSPG5	4	1.16891387311054	aci.ukn1, 9ra.ukn1, mtx.ukk, ter.ukk
209260_at	SFN	4	1.16857540454237	aci.ukn1, lth.ukk, mem.ukk, iso.r4.ukk
228063_s_at	NAP1L5	4	1.16818983321131	iso.ukn1, lfl.ukk, mtx.ukk, vpa.ukk
233955_x_at	CXXC5	4	1.16656143654439	aci.ukn1, iso.ukn1, 9ra.ukn1, lfl.ukk
222759_at	KMT5B	4	1.16651504466171	aci.ukn1, 9ra.ukn1, ter.ukn1, ter.ukk
1554485_s_at	TMEM37	4	1.16645812854269	iso.ukn1, lfl.ukn1, ent.ukk, tsa.ukk
1566509_s_at	FBXO9	4	1.16608601052078	aci.ukn1, 9ra.ukn1, ter.ukn1, ter.ukk
204005_s_at	PAWR	4	1.16521091198089	aci.ukn1, 9ra.ukn1, lfl.ukk, ter.ukk
209394_at	ASMTL	4	1.16400698111624	aci.ukn1, 9ra.ukn1, ter.ukn1, ent.ukk
219247_s_at	ZDHHC14	4	1.16368571589219	iso.ukn1, iso.ukk, lfl.ukk, 9ra.ukk
228647_at	NINJ2-AS1	4	1.16269518032639	aci.ukn1, 9ra.ukn1, ter.ukn1, tsa.ukk
241829_at	FAM124A	4	1.16097147103019	aci.ukn1, iso.ukn1, 9ra.ukn1, lfl.ukk
1569342_at	GLI3	4	1.15985842141186	aci.ukn1, 9ra.ukn1, ter.ukn1, iso.ukk
229317_at	KPNA5	4	1.15710037663286	lfl.ukn1, mtx.ukn1, ter.ukn1, iso.ukk
206557_at	ZNF702P	4	1.15706612505903	aci.ukn1, 9ra.ukn1, lfl.ukk, iso.r4.ukk
235545_at	DEPDC1	4	1.15661131300013	aci.ukn1, 9ra.ukn1, iso.ukk, iso.r4.ukk
228906_at	TET1	4	1.1559674257642	ter.ukn1, lth.ukk, mem.ukk, iso.r4.ukk
221801_x_at	NEFL	4	1.15566948798124	iso.ukn1, lfl.ukk, mtx.ukk, vpa.ukk
204337_at	RGS4	4	1.15452159033233	lfl.ukn1, ter.ukn1, iso.ukk, iso.r4.ukk
225438_at	NUDCD1	4	1.15130896741683	lfl.ukn1, 9ra.ukn1, ter.ukn1, iso.r4.ukk
229824_at	SHC3	4	1.14879441860685	mtx.ukn1, vpa.ukn1, iso.ukk, iso.r4.ukk
241372_at	ZC3H6	4	1.14867805546545	lfl.ukn1, ter.ukn1, lfl.ukk, iso.r4.ukk
1555870_at	RNF207	4	1.14755797270061	iso.ukn1, iso.ukk, 9ra.ukk, iso.r4.ukk
217986_s_at	BAZ1A	4	1.14287564815184	aci.ukn1, 9ra.ukn1, ter.ukn1, ent.ukk
222772_at	MYEF2	4	1.13996127168615	ter.ukn1, iso.ukk, vpa.ukk, iso.r4.ukk
217998_at	PHLDA1	4	1.13940549421696	ter.ukn1, mtx.ukk, pax.ukk, ter.ukk
213558_at	PCLO	4	1.13808405703039	aci.ukn1, 9ra.ukn1, ter.ukn1, lfl.ukk
222996_s_at	CXXC5	4	1.13496942703294	aci.ukn1, iso.ukn1, 9ra.ukn1, lfl.ukk
238057_at	USP45	4	1.13377405163077	lfl.ukn1, 9ra.ukn1, ter.ukn1, iso.ukk
210729_at	NPY2R	4	1.13318370031695	lfl.ukn1, ter.ukn1, iso.ukk, vpa.ukk
204962_s_at	CENPA	4	1.1323543567025	aci.ukn1, 9ra.ukn1, vpa.ukn1, iso.ukk
207069_s_at	SMAD6	4	1.13230421767244	iso.ukn1, iso.ukk, lfl.ukk, 9ra.ukk
213984_at	PDS5A	4	1.13228219598829	ter.ukn1, ent.ukk, ter.ukk, iso.r4.ukk
226806_s_at	NFIA	4	1.12865363738646	vpa.ukn1, ent.ukk, mtx.ukk, tsa.ukk
228859_at	ZGRF1	4	1.12835336629477	aci.ukn1, 9ra.ukn1, ter.ukn1, iso.ukk
57588_at	SLC24A3	4	1.12673744378458	ter.ukn1, lfl.ukk, ter.ukk, iso.r4.ukk
212196_at	IL6ST	4	1.12414266498337	aci.ukn1, iso.ukn1, 9ra.ukn1, iso.ukk
219304_s_at	PDGFD	4	1.12375360245896	aci.ukn1, lfl.ukn1, iso.ukk, lfl.ukk
235305_s_at	ECHDC2	4	1.12173186738776	aci.ukn1, 9ra.ukn1, ter.ukn1, lfl.ukk
214745_at	PLCH1	4	1.12140512914392	ter.ukn1, ter.ukk, thd.ukk, iso.r4.ukk
203313_s_at	TGIF1	4	1.12098781166264	aci.ukn1, 9ra.ukn1, ter.ukn1, iso.ukk
1553713_a_at	RHEBL1	4	1.11907045350615	aci.ukn1, 9ra.ukn1, iso.ukk, lfl.ukk
235171_at	LOC100505501	4	1.11458485893694	lfl.ukn1, 9ra.ukn1, ent.ukk, iso.r4.ukk
232230_at	OLMALINC	4	1.1136506339387	aci.ukn1, 9ra.ukn1, lfl.ukk, mtx.ukk
238339_x_at	LRIG1	4	1.11299921339543	aci.ukn1, 9ra.ukn1, ter.ukn1, aci.ukk
201185_at	HTRA1	4	1.1107459656312	9ra.ukn1, ter.ukn1, ent.ukk, tsa.ukk
236700_at	236700_at	4	1.10939971790049	9ra.ukn1, ter.ukn1, lfl.ukk, 9ra.ukk
226246_at	KCTD1	4	1.10750200101772	lfl.ukn1, 9ra.ukn1, ter.ukn1, lfl.ukk
214248_s_at	TRIM2	4	1.10675865013442	aci.ukn1, 9ra.ukn1, aci.ukk, iso.r4.ukk
235542_at	TET3	4	1.1048342554282	aci.ukn1, 9ra.ukn1, ter.ukn1, lfl.ukk
205945_at	IL6R	4	1.09726260504443	iso.ukn1, ent.ukk, iso.ukk, 9ra.ukk
228256_s_at	EPB41L4A	4	1.09331559541662	aci.ukn1, lfl.ukn1, 9ra.ukn1, pax.ukk
230185_at	THAP9	4	1.09068942873507	aci.ukn1, 9ra.ukn1, ter.ukn1, iso.r4.ukk
228877_at	RGL3	4	1.08947839645114	aci.ukn1, 9ra.ukn1, vpa.ukn1, vpa.ukk
238784_at	DPY19L2	4	1.08470303549164	aci.ukn1, iso.ukn1, lfl.ukn1, lfl.ukk
228977_at	228977_at	4	1.08241122002218	aci.ukn1, 9ra.ukn1, ter.ukn1, lfl.ukk
241198_s_at	CFAP300	4	1.07903017473187	iso.ukn1, 9ra.ukn1, ent.ukk, vpa.ukk
59697_at	RAB15	4	1.06184025889878	aci.ukn1, iso.ukn1, ter.ukn1, lfl.ukk
207056_s_at	SLC4A8	4	1.05397869074404	9ra.ukn1, ent.ukk, iso.ukk, vpa.ukk
226462_at	STXBP6	4	1.05238448883258	mtx.ukn1, ter.ukn1, vpa.ukn1, iso.r4.ukk
221558_s_at	LEF1	3	2.95131908821344	vpa.ukn1, lfl.ukk, ter.ukk
211796_s_at	211796_s_at	3	2.71432182803441	lfl.ukn1, ter.ukn1, lfl.ukk
227827_at	227827_at	3	2.60043228270827	aci.ukn1, 9ra.ukn1, lfl.ukk
237193_s_at	LOC101927668	3	2.48109366409218	aci.ukn1, 9ra.ukn1, lfl.ukk
212859_x_at	MT1E	3	2.41628150731208	ter.ukn1, lfl.ukk, ter.ukk
211538_s_at	HSPA2	3	2.37972940400661	aci.ukn1, 9ra.ukn1, ent.ukk
208581_x_at	MT1X	3	2.31164935845264	iso.ukn1, lfl.ukk, mtx.ukk
206429_at	F2RL1	3	2.13460213819991	aci.ukn1, 9ra.ukn1, lfl.ukk
239761_at	GCNT1	3	2.11683203918623	iso.ukn1, ter.ukn1, lfl.ukk
227606_s_at	STAMBPL1	3	2.10698203593217	aci.ukn1, 9ra.ukn1, ter.ukk
225728_at	SORBS2	3	2.09530884400035	iso.ukn1, vpa.ukn1, lfl.ukk
228235_at	MIR503HG	3	2.08370486444019	aci.ukn1, iso.ukn1, ter.ukk
236835_at	FUT8-AS1	3	2.04253490163157	ter.ukn1, iso.ukk, iso.r4.ukk
201625_s_at	INSIG1	3	2.02835699392447	aci.ukn1, 9ra.ukn1, ato.ukk
235174_s_at	LINC01003	3	2.02789821243097	aci.ukn1, 9ra.ukn1, vpa.ukk
238877_at	EYA4	3	2.02736119143689	vpa.ukn1, iso.ukk, 9ra.ukk
223540_at	NECTIN4	3	2.0243995973798	aci.ukn1, 9ra.ukn1, iso.r4.ukk
239206_at	CR1L	3	2.01290000038573	aci.ukn1, tsa.ukk, vpa.ukk
213281_at	JUN	3	1.96786882008699	ter.ukn1, lfl.ukk, ter.ukk
226051_at	SELENOM	3	1.96272320015222	aci.ukn1, 9ra.ukn1, ent.ukk
[truncated: 974 more rows]

## Sheet: 1x_UKN1.Up
ID	Symbol	HowOftenSPS	MeanLogFC	ResponsibleCompounds
230130_at	SLIT2	7	2.88625926767219	aci, iso, lfl, mtx, 9ra, ter, vpa
204112_s_at	HNMT	7	2.83950053656464	aci, iso, lfl, mtx, 9ra, ter, vpa
209897_s_at	SLIT2	7	2.65050651530545	aci, iso, lfl, mtx, 9ra, ter, vpa
209604_s_at	GATA3	7	2.44823472143619	aci, iso, lfl, mtx, 9ra, ter, vpa
228772_at	HNMT	7	2.08482889114868	aci, iso, lfl, mtx, 9ra, ter, vpa
201590_x_at	ANXA2	7	2.03325853432719	aci, iso, lfl, mtx, 9ra, ter, vpa
210427_x_at	ANXA2	7	2.00476051559866	aci, iso, lfl, mtx, 9ra, ter, vpa
213503_x_at	ANXA2	7	1.9931859991315	aci, iso, lfl, mtx, 9ra, ter, vpa
208816_x_at	ANXA2P2	7	1.7647217280083	aci, iso, lfl, mtx, 9ra, ter, vpa
238762_at	MTHFD2L	7	1.48878410951797	aci, iso, lfl, mtx, 9ra, ter, vpa
204463_s_at	ED9ra	6	2.97252972796469	aci, iso, lfl, 9ra, ter, vpa
204464_s_at	ED9ra	6	2.90318958169591	aci, iso, lfl, 9ra, ter, vpa
228850_s_at	SLIT2	6	2.89841860364442	aci, iso, lfl, 9ra, ter, vpa
205523_at	HAPLN1	6	2.89221624531795	aci, iso, lfl, 9ra, ter, vpa
230204_at	HAPLN1	6	2.6051854046199	aci, iso, lfl, 9ra, ter, vpa
1553613_s_at	FOXC1	6	2.5016560374661	aci, iso, lfl, mtx, 9ra, ter
212724_at	RND3	6	2.28902719063245	aci, iso, mtx, 9ra, ter, vpa
232254_at	232254_at	6	2.17327155999388	aci, iso, lfl, mtx, 9ra, ter
201865_x_at	NR3C1	6	2.02847231820247	aci, iso, lfl, mtx, 9ra, ter
200872_at	S100A10	6	1.90169809092285	aci, iso, lfl, 9ra, ter, vpa
213273_at	TENM4	6	1.89209481968214	aci, iso, lfl, 9ra, ter, vpa
200660_at	S100A11	6	1.76934585405654	aci, lfl, mtx, 9ra, ter, vpa
208540_x_at	208540_x_at	6	1.69358954700538	aci, lfl, mtx, 9ra, ter, vpa
224999_at	EGFR	6	1.621438556702	aci, iso, lfl, mtx, 9ra, ter
241681_at	241681_at	6	1.5086631656354	aci, iso, lfl, 9ra, ter, vpa
210074_at	CTSV	6	1.491019050856	aci, iso, lfl, mtx, 9ra, ter
212922_s_at	SMYD2	6	1.48206840260061	aci, iso, lfl, 9ra, ter, vpa
227203_at	FBXL17	6	1.43186145826594	aci, iso, lfl, 9ra, ter, vpa
213703_at	LINC00342	6	1.40700821454091	aci, lfl, mtx, 9ra, ter, vpa
214130_s_at	PDE4DIP	6	1.34465098654474	aci, iso, lfl, 9ra, ter, vpa
1553394_a_at	TFAP2B	5	3.94630583570278	aci, lfl, 9ra, ter, vpa
234563_at	234563_at	5	3.75511676497135	aci, iso, lfl, 9ra, ter
206710_s_at	EPB41L3	5	3.51006604391504	aci, lfl, 9ra, ter, vpa
212681_at	EPB41L3	5	3.39337702168088	aci, lfl, 9ra, ter, vpa
211776_s_at	EPB41L3	5	3.03938772913069	aci, lfl, 9ra, ter, vpa
230895_at	HAPLN1	5	2.93659063717195	aci, lfl, 9ra, ter, vpa
1566163_at	1566163_at	5	2.79302207854204	aci, iso, lfl, 9ra, ter
206189_at	UNC5C	5	2.72779286982068	aci, iso, 9ra, ter, vpa
1563467_at	1563467_at	5	2.3841494317951	aci, iso, lfl, 9ra, ter
227752_at	SPTLC3	5	2.3384135913068	aci, iso, lfl, 9ra, ter
1553171_x_at	LRRN4	5	2.23912834460575	aci, iso, lfl, 9ra, ter
244414_at	244414_at	5	2.23407205882408	aci, lfl, 9ra, ter, vpa
211671_s_at	NR3C1	5	2.22101590427615	aci, iso, lfl, 9ra, ter
226492_at	SEMA6D	5	2.20629445859306	aci, iso, lfl, 9ra, ter
229823_at	RIMS2	5	2.20618514182196	aci, iso, lfl, 9ra, ter
209631_s_at	GPR37	5	2.20280665142624	aci, iso, mtx, 9ra, ter
205619_s_at	MEOX1	5	2.18076385739162	aci, iso, lfl, 9ra, vpa
219250_s_at	FLRT3	5	2.09492875840096	aci, iso, 9ra, ter, vpa
233882_s_at	SEMA6D	5	2.06538187693869	aci, iso, lfl, 9ra, ter
211719_x_at	FN1	5	2.05380593600796	aci, lfl, 9ra, ter, vpa
212464_s_at	FN1	5	2.04769765968311	aci, lfl, 9ra, ter, vpa
220898_at	220898_at	5	2.03711186042983	aci, iso, lfl, 9ra, ter
216442_x_at	FN1	5	2.03086082265338	aci, lfl, 9ra, ter, vpa
210495_x_at	FN1	5	2.01935702817322	aci, lfl, 9ra, ter, vpa
232935_at	232935_at	5	1.97564244498013	iso, lfl, mtx, 9ra, ter
236029_at	FAT3	5	1.96625541800218	aci, iso, lfl, 9ra, ter
205524_s_at	HAPLN1	5	1.93372623365973	aci, lfl, 9ra, ter, vpa
204751_x_at	DSC2	5	1.90553849295308	aci, iso, lfl, 9ra, ter
227764_at	LYPD6	5	1.89824368665979	aci, iso, lfl, 9ra, ter
226817_at	DSC2	5	1.87017846864851	aci, iso, lfl, 9ra, ter
242051_at	242051_at	5	1.85759760434753	aci, iso, lfl, 9ra, ter
215448_at	215448_at	5	1.83600753482858	aci, iso, lfl, 9ra, ter
203423_at	RBP1	5	1.81056526753652	aci, iso, lfl, 9ra, ter
210085_s_at	ANXA9	5	1.79976424073649	aci, iso, lfl, 9ra, ter
227998_at	S100A16	5	1.76473325115195	aci, iso, lfl, 9ra, ter
206542_s_at	SMARCA2	5	1.75826759838399	aci, iso, lfl, 9ra, ter
228347_at	SIX1	5	1.72900906327409	aci, lfl, mtx, 9ra, vpa
231136_at	231136_at	5	1.71117259538018	iso, lfl, 9ra, ter, vpa
1558964_at	FAT3	5	1.70821672465876	aci, iso, lfl, 9ra, ter
226126_at	TBCK	5	1.68742740164258	aci, lfl, 9ra, ter, vpa
206167_s_at	ARHGAP6	5	1.68467148039955	aci, iso, 9ra, ter, vpa
235852_at	STON2	5	1.66799951589318	aci, iso, lfl, 9ra, vpa
213169_at	SEMA5A	5	1.64874129200843	aci, lfl, mtx, 9ra, ter
204897_at	PTGER4	5	1.6125530691838	aci, iso, lfl, 9ra, ter
1554300_a_at	SVOPL	5	1.60270771106693	aci, iso, lfl, 9ra, ter
220940_at	ANKRD36B	5	1.60134156301296	aci, lfl, 9ra, ter, vpa
231778_at	DLX3	5	1.5961216832348	aci, iso, lfl, 9ra, ter
228949_at	WLS	5	1.55399291536178	aci, iso, 9ra, ter, vpa
219388_at	GRHL2	5	1.54536134726786	aci, iso, lfl, 9ra, ter
227062_at	NEAT1	5	1.50537067859241	iso, mtx, ter, thd, vpa
205111_s_at	PLCE1	5	1.50219217921242	aci, iso, lfl, 9ra, ter
222670_s_at	MAFB	5	1.49813725592571	aci, iso, lfl, 9ra, vpa
202974_at	MPP1	5	1.49249492646668	aci, iso, lfl, 9ra, ter
219032_x_at	OPN3	5	1.48902580967022	aci, iso, 9ra, ter, vpa
215768_at	215768_at	5	1.48779649184263	aci, iso, lfl, 9ra, vpa
211075_s_at	CD47	5	1.47944004887296	aci, iso, lfl, 9ra, ter
206137_at	RIMS2	5	1.47857212632586	aci, iso, lfl, 9ra, ter
212956_at	TBC1D9	5	1.47576483947786	aci, iso, lfl, mtx, 9ra
238558_at	238558_at	5	1.46686654469248	aci, iso, lfl, 9ra, ter
201983_s_at	EGFR	5	1.42340732122268	iso, mtx, 9ra, ter, vpa
225627_s_at	CACHD1	5	1.41302148466606	aci, ent, 9ra, thd, vpa
215686_x_at	TFAP2B	5	1.39806561262865	aci, lfl, 9ra, ter, vpa
203041_s_at	LAMP2	5	1.39759109589596	aci, iso, lfl, 9ra, ter
214129_at	PDE4DIP	5	1.3753682347028	iso, lfl, 9ra, ter, vpa
224392_s_at	OPN3	5	1.37166213079377	aci, iso, 9ra, ter, vpa
225922_at	FNIP2	5	1.36801772580345	aci, iso, lfl, 9ra, ter
226460_at	FNIP2	5	1.3621834011005	aci, iso, lfl, 9ra, ter
221973_at	221973_at	5	1.35429238784082	aci, mtx, 9ra, ter, vpa
218705_s_at	SNX24	5	1.34796137214035	aci, iso, lfl, ter, vpa
222716_s_at	SNX24	5	1.34516271378841	aci, iso, lfl, 9ra, ter
1558111_at	MBNL1	5	1.34488136060271	aci, iso, lfl, 9ra, ter
219017_at	ETNK1	5	1.32125779308585	aci, iso, lfl, 9ra, ter
227461_at	STON2	5	1.31792456528868	aci, iso, lfl, 9ra, vpa
227179_at	STAU2	5	1.28934051879568	aci, iso, lfl, 9ra, ter
201596_x_at	KRT18	5	1.25317093749645	aci, iso, mtx, 9ra, ter
236617_at	236617_at	5	1.24976453204245	aci, lfl, mtx, 9ra, ter
223599_at	TRIM6	5	1.22415628507522	aci, iso, lfl, 9ra, ter
202728_s_at	LTBP1	5	1.14254412196195	aci, lfl, mtx, 9ra, ter
224646_x_at	224646_x_at	4	5.01477602144427	aci, iso, 9ra, ter
202409_at	202409_at	4	4.75992477819557	aci, iso, 9ra, ter
224997_x_at	224997_x_at	4	4.69934451083024	aci, iso, 9ra, ter
209505_at	NR2F1	4	3.92552195109112	aci, iso, 9ra, vpa
1552487_a_at	BNC1	4	3.7500237612975	aci, iso, 9ra, ter
204393_s_at	ACP3	4	3.65712683616029	aci, lfl, 9ra, ter
210002_at	GATA6	4	3.42970642562119	aci, iso, 9ra, ter
204844_at	ENPEP	4	3.13275560586077	aci, lfl, 9ra, ter
234190_at	234190_at	4	3.09507850931667	aci, iso, 9ra, ter
242172_at	242172_at	4	3.08034477631683	aci, iso, 9ra, ter
202410_x_at	202410_x_at	4	3.07724879126331	aci, iso, 9ra, ter
242396_at	NR2F2	4	3.06478400229158	aci, lfl, 9ra, ter
226535_at	226535_at	4	3.04919958116322	aci, lfl, 9ra, ter
232176_at	SLITRK6	4	3.0467562799227	aci, iso, lfl, 9ra
210881_s_at	210881_s_at	4	3.00887807929992	aci, iso, 9ra, ter
218692_at	SYBU	4	2.95816878153549	aci, lfl, 9ra, ter
235976_at	SLITRK6	4	2.87666796891862	aci, iso, lfl, 9ra
201324_at	EMP1	4	2.86751897590591	iso, mtx, thd, vpa
1560101_at	SYDE2	4	2.80187931578995	aci, iso, 9ra, ter
220625_s_at	ELF5	4	2.79515476741663	aci, iso, lfl, 9ra
209863_s_at	TP63	4	2.77552496835111	aci, lfl, 9ra, ter
213929_at	EXPH5	4	2.741834118198	aci, iso, 9ra, ter
239606_at	239606_at	4	2.60537990479823	aci, lfl, 9ra, ter
213317_at	CLIC5	4	2.56572225665325	aci, lfl, 9ra, ter
244802_at	244802_at	4	2.55421787191309	aci, lfl, 9ra, ter
227838_at	UNC5C	4	2.50486427396477	aci, 9ra, ter, vpa
233386_at	233386_at	4	2.50027999917115	aci, iso, 9ra, ter
213030_s_at	PLXNA2	4	2.48273752414224	aci, iso, 9ra, ter
209676_at	TFPI	4	2.45398460231851	iso, mtx, thd, vpa
214734_at	EXPH5	4	2.44884142336788	aci, iso, 9ra, ter
210447_at	GLUD2	4	2.44830139831203	aci, lfl, 9ra, ter
209602_s_at	GATA3	4	2.44182571482359	aci, lfl, 9ra, ter
1555310_a_at	PAK6	4	2.4375796912943	aci, lfl, 9ra, ter
202975_s_at	RHOBTB3	4	2.43519436703915	aci, 9ra, ter, vpa
216235_s_at	ED9ra	4	2.41884357466731	aci, 9ra, ter, vpa
215729_s_at	VGLL1	4	2.41279440417441	aci, 9ra, ter, vpa
219935_at	ADAMTS5	4	2.37307054520018	aci, iso, 9ra, ter
225202_at	RHOBTB3	4	2.3473064829659	aci, 9ra, ter, vpa
235497_at	LINC01128	4	2.34660847840856	aci, lfl, 9ra, ter
205430_at	BMP5	4	2.28787139228074	lfl, 9ra, ter, vpa
239723_at	239723_at	4	2.28634717369524	aci, lfl, 9ra, ter
219461_at	PAK6	4	2.28031901307063	aci, lfl, 9ra, ter
1553169_at	LRRN4	4	2.25621429154039	aci, lfl, 9ra, ter
205473_at	ATP6V1B1	4	2.23941925832935	aci, iso, 9ra, ter
242405_at	242405_at	4	2.21660275622662	aci, lfl, 9ra, ter
210665_at	TFPI	4	2.21607985684022	iso, mtx, thd, vpa
237030_at	ACP3	4	2.21506243984688	aci, lfl, 9ra, ter
228504_at	SCN7A	4	2.19567042343756	aci, lfl, 9ra, ter
204364_s_at	REEP1	4	2.18793420178396	aci, iso, 9ra, ter
236610_at	236610_at	4	2.14789196039528	aci, lfl, 9ra, ter
211712_s_at	ANXA9	4	2.1392275069519	aci, lfl, 9ra, ter
209506_s_at	NR2F1	4	2.11434951188981	aci, iso, 9ra, vpa
209603_at	GATA3	4	2.10635238313461	aci, lfl, 9ra, ter
1559732_at	NUB1	4	2.10367630324883	aci, iso, 9ra, ter
224348_s_at	224348_s_at	4	2.09096501334957	aci, iso, 9ra, ter
207717_s_at	PKP2	4	2.07874905510925	aci, iso, 9ra, ter
227241_at	MUC15	4	2.06113879783533	aci, lfl, 9ra, ter
212538_at	DOCK9	4	2.05073341611911	aci, lfl, 9ra, ter
232874_at	DOCK9	4	2.02732713425338	aci, lfl, 9ra, ter
244425_at	244425_at	4	1.97554012017916	aci, iso, 9ra, ter
1556331_a_at	1556331_a_at	4	1.95658912621021	aci, lfl, 9ra, ter
1560512_at	1560512_at	4	1.94639914951608	aci, lfl, 9ra, ter
1558569_at	1558569_at	4	1.94597191420379	aci, lfl, 9ra, ter
227238_at	MUC15	4	1.94011994322361	aci, lfl, 9ra, ter
214858_at	LOC100130449	4	1.93393084720848	aci, lfl, 9ra, ter
218796_at	FERMT1	4	1.89222752733715	aci, lfl, 9ra, ter
1563841_at	1563841_at	4	1.88274626559838	aci, iso, 9ra, ter
213601_at	SLIT1	4	1.87579933854243	aci, iso, 9ra, vpa
229975_at	BMPR1B	4	1.86544047404377	aci, iso, mtx, 9ra
242452_at	242452_at	4	1.86465015204982	aci, iso, 9ra, ter
225033_at	ST3GAL1	4	1.86431891978693	aci, 9ra, ter, vpa
229831_at	CNTN3	4	1.86036576665291	aci, iso, 9ra, vpa
201438_at	COL6A3	4	1.85586094370105	mtx, 9ra, ter, vpa
202546_at	VAMP8	4	1.85194736168812	aci, lfl, 9ra, ter
213931_at	213931_at	4	1.84984649842775	aci, 9ra, ter, vpa
205278_at	GAD1	4	1.84033448678557	ent, mtx, thd, vpa
205051_s_at	KIT	4	1.83789392706661	aci, iso, lfl, vpa
227032_at	PLXNA2	4	1.82604640360236	aci, iso, 9ra, ter
220624_s_at	ELF5	4	1.82551013031933	aci, iso, lfl, 9ra
218435_at	DNAJC15	4	1.7950131620305	aci, lfl, 9ra, ter
243974_at	243974_at	4	1.79215206175942	iso, lfl, ter, vpa
240165_at	240165_at	4	1.78427941880121	aci, lfl, 9ra, ter
229929_at	SPSB4	4	1.74963265264234	aci, iso, 9ra, ter
230960_at	IGDCC3	4	1.74224760986031	aci, 9ra, ter, vpa
208606_s_at	WNT4	4	1.73567933353354	iso, lfl, ter, vpa
217707_x_at	SMARCA2	4	1.73471830312655	aci, lfl, 9ra, ter
229545_at	FERMT1	4	1.72506334296144	aci, lfl, 9ra, ter
232541_at	232541_at	4	1.71312086401124	iso, lfl, 9ra, ter
242579_at	BMPR1B	4	1.71008287294439	aci, iso, 9ra, ter
204365_s_at	REEP1	4	1.70782159167915	aci, iso, 9ra, ter
238805_at	238805_at	4	1.70665737196768	aci, lfl, 9ra, ter
213260_at	FOXC1	4	1.70197511247924	aci, lfl, 9ra, ter
209267_s_at	SLC39A8	4	1.70174850611813	iso, lfl, mtx, vpa
1559425_at	1559425_at	4	1.69409493124008	aci, lfl, 9ra, ter
217518_at	MYOF	4	1.69377397877934	aci, iso, 9ra, ter
223366_at	ZNF704	4	1.69345037989457	aci, iso, 9ra, ter
1559096_x_at	FBXO9	4	1.69227407665777	aci, lfl, 9ra, ter
1562235_s_at	1562235_s_at	4	1.69113152170354	aci, iso, 9ra, ter
235247_at	235247_at	4	1.6786548638989	aci, lfl, 9ra, ter
208189_s_at	MYO7A	4	1.67670107200737	aci, lfl, 9ra, ter
235905_at	ZNF704	4	1.67632316696501	aci, iso, 9ra, ter
210239_at	IRX5	4	1.670946621196	lfl, mtx, 9ra, ter
239162_at	239162_at	4	1.67087653784876	aci, lfl, 9ra, ter
228635_at	PCDH10	4	1.66809311760553	aci, lfl, 9ra, vpa
226225_at	MCC	4	1.66555440070331	aci, iso, ter, vpa
216568_x_at	216568_x_at	4	1.66189529795336	aci, iso, 9ra, ter
239173_at	PATJ	4	1.66160295188107	aci, lfl, 9ra, ter
225502_at	DOCK8	4	1.66158721012831	mtx, ter, thd, vpa
208146_s_at	CPVL	4	1.65770338593065	aci, iso, 9ra, ter
216005_at	TNC	4	1.6536236459972	lfl, mtx, 9ra, ter
214862_x_at	TET1	4	1.65355043219089	aci, lfl, 9ra, ter
239567_at	239567_at	4	1.65318927829066	aci, 9ra, ter, vpa
230302_at	230302_at	4	1.65037632604565	aci, lfl, 9ra, ter
205431_s_at	BMP5	4	1.64401039437758	lfl, 9ra, ter, vpa
236396_at	LOC101927263	4	1.64285312621245	aci, lfl, 9ra, ter
213456_at	SOSTDC1	4	1.63467348153044	iso, lfl, 9ra, ter
208322_s_at	ST3GAL1	4	1.62831501740056	aci, 9ra, ter, vpa
242846_at	242846_at	4	1.6207725579824	aci, lfl, 9ra, ter
232138_at	MBNL2	4	1.61634458676768	aci, iso, 9ra, ter
232978_at	232978_at	4	1.61276799491918	aci, iso, 9ra, ter
243586_at	243586_at	4	1.60143497387461	aci, lfl, 9ra, ter
207871_s_at	207871_s_at	4	1.59201497285217	aci, iso, 9ra, ter
214111_at	OPCML	4	1.58120263739721	aci, lfl, 9ra, ter
206028_s_at	MERTK	4	1.58077531558326	aci, iso, 9ra, ter
219858_s_at	MFSD6	4	1.57682583226908	aci, lfl, 9ra, ter
33197_at	MYO7A	4	1.57654996152147	aci, lfl, 9ra, ter
214807_at	PLXDC2	4	1.57509907825083	aci, lfl, 9ra, ter
232947_at	232947_at	4	1.56658585920649	aci, lfl, 9ra, ter
242245_at	242245_at	4	1.56630379620267	aci, iso, 9ra, ter
217617_at	217617_at	4	1.56442328970736	aci, iso, 9ra, ter
226145_s_at	FRAS1	4	1.56262458464971	aci, iso, 9ra, ter
225380_at	PKDCC	4	1.56157952112108	iso, lfl, ter, vpa
201839_s_at	EPCAM	4	1.55861504407346	aci, iso, mtx, ter
214967_at	214967_at	4	1.54802261721321	iso, mtx, ter, vpa
219038_at	MORC4	4	1.54728471136827	aci, iso, 9ra, ter
208147_s_at	CYP2C8	4	1.53333175195659	aci, iso, 9ra, ter
203042_at	LAMP2	4	1.53059706205305	aci, iso, 9ra, ter
244512_at	HOXB-AS1	4	1.53026460640653	aci, iso, 9ra, ter
232144_at	232144_at	4	1.52578345515133	aci, iso, 9ra, ter
223437_at	PPARA	4	1.52520297875169	aci, iso, 9ra, ter
213342_at	YAP1	4	1.52031761494112	aci, iso, 9ra, ter
202800_at	SLC1A3	4	1.51173441077779	iso, mtx, ter, vpa
204389_at	MAOA	4	1.4962736130814	aci, iso, 9ra, ter
225144_at	BMPR2	4	1.49523500298554	aci, lfl, 9ra, ter
1558217_at	SLFN13	4	1.49393610779898	iso, lfl, mtx, ter
232037_at	IGDCC3	4	1.48395022403604	aci, 9ra, ter, vpa
201369_s_at	ZFP36L2	4	1.47852378414664	aci, lfl, 9ra, ter
235538_at	235538_at	4	1.47639014616417	aci, iso, 9ra, ter
208621_s_at	EZR	4	1.47584584805626	aci, iso, 9ra, ter
1559020_a_at	1559020_a_at	4	1.47062941729428	aci, 9ra, ter, vpa
237035_at	237035_at	4	1.46985037212901	aci, lfl, 9ra, ter
219580_s_at	TMC5	4	1.45662547268607	aci, 9ra, ter, vpa
243016_at	243016_at	4	1.44613517979341	aci, lfl, 9ra, ter
228624_at	TMEM144	4	1.44474027728397	aci, iso, 9ra, ter
1559394_a_at	1559394_a_at	4	1.44093822216308	ent, lfl, ter, vpa
217234_s_at	EZR	4	1.434819387486	aci, iso, 9ra, ter
1566115_at	1566115_at	4	1.42390126297868	aci, lfl, 9ra, ter
1566491_at	1566491_at	4	1.42021288290053	aci, lfl, 9ra, ter
241893_at	241893_at	4	1.40968862825143	aci, lfl, 9ra, ter
240242_at	ATP13A4	4	1.40552657963605	aci, iso, lfl, 9ra
217525_at	OLFML1	4	1.4012119868259	aci, iso, 9ra, ter
229332_at	HPDL	4	1.393347199071	aci, iso, 9ra, ter
242022_at	242022_at	4	1.38869266554625	aci, iso, 9ra, ter
219990_at	E2F8	4	1.3839486493136	iso, lfl, mtx, ter
232369_at	232369_at	4	1.38338568131518	aci, iso, 9ra, ter
212345_s_at	CREB3L2	4	1.3827276717174	iso, 9ra, ter, vpa
219750_at	TMEM144	4	1.38271551194097	aci, iso, 9ra, ter
224694_at	ANTXR1	4	1.36498541084039	iso, lfl, ter, vpa
210612_s_at	SYNJ2	4	1.3603960256485	aci, mtx, 9ra, ter
243198_at	TEX9	4	1.35568819095369	aci, lfl, 9ra, ter
208370_s_at	RCAN1	4	1.35514663608695	iso, mtx, ter, vpa
224952_at	TANC2	4	1.33820828682139	iso, 9ra, ter, vpa
242801_at	242801_at	4	1.33808175034015	aci, lfl, 9ra, ter
227335_at	DIDO1	4	1.32746393359642	aci, lfl, 9ra, ter
209447_at	SYNE1	4	1.32124119415551	aci, lfl, 9ra, ter
208623_s_at	EZR	4	1.32096036950794	aci, iso, 9ra, ter
205112_at	PLCE1	4	1.31611556803592	aci, iso, lfl, ter
242346_x_at	242346_x_at	4	1.31232976826889	aci, lfl, mtx, ter
220643_s_at	FAIM	4	1.31057359091934	aci, iso, 9ra, ter
1555058_a_at	LPGAT1	4	1.30989532274432	aci, lfl, 9ra, ter
228124_at	ABHD12	4	1.30677039194734	aci, lfl, 9ra, ter
220761_s_at	TAOK3	4	1.30098619769585	aci, iso, 9ra, ter
212828_at	SYNJ2	4	1.29805208977092	aci, mtx, 9ra, ter
202626_s_at	LYN	4	1.29384708111167	iso, mtx, ter, vpa
207467_x_at	CAST	4	1.28598885950364	aci, iso, lfl, 9ra
243890_at	243890_at	4	1.27632207379321	aci, iso, 9ra, ter
242559_at	242559_at	4	1.26685699640581	aci, lfl, 9ra, ter
240458_at	240458_at	4	1.2642554644595	aci, lfl, 9ra, ter
224690_at	FAM210B	4	1.2620431983875	iso, mtx, ter, vpa
203556_at	ZHX2	4	1.25626131961921	aci, iso, 9ra, ter
208622_s_at	EZR	4	1.25484118684534	aci, iso, 9ra, ter
217735_s_at	EIF2AK1	4	1.25173014536004	aci, lfl, 9ra, ter
235811_at	235811_at	4	1.25070316318345	aci, lfl, 9ra, ter
222344_at	222344_at	4	1.23890899319702	aci, lfl, 9ra, ter
230060_at	CDCA7	4	1.23875247141711	iso, lfl, mtx, ter
227476_at	LPGAT1	4	1.23681921579906	aci, lfl, 9ra, ter
218231_at	NAGK	4	1.22918168349056	aci, lfl, 9ra, ter
236427_at	236427_at	4	1.22680004888656	aci, lfl, 9ra, ter
241459_at	241459_at	4	1.19324328953399	aci, iso, mtx, 9ra
224693_at	FAM210B	4	1.14992192798061	iso, mtx, ter, vpa
244840_x_at	DOCK4	4	1.14695262791742	aci, 9ra, ter, vpa
228620_at	CHROMR	4	1.1377670154655	aci, lfl, 9ra, ter
226568_at	FAM102B	4	1.10761447614605	aci, iso, 9ra, ter
218242_s_at	KMT5B	4	1.10670220575445	aci, lfl, 9ra, ter
244033_at	CEP128	4	1.08558680417594	iso, lfl, ter, vpa
219768_at	VTCN1	3	4.730925337263	aci, 9ra, ter
231513_at	231513_at	3	4.36273054545407	aci, 9ra, ter
40284_at	FOXA2	3	3.98281551775774	aci, iso, 9ra
201744_s_at	LUM	3	3.88498949219697	iso, 9ra, ter
215076_s_at	COL3A1	3	3.74437353102424	aci, 9ra, ter
219564_at	KCNJ16	3	3.50289062930214	aci, 9ra, ter
228004_at	LINC00261	3	3.44809951951123	aci, iso, 9ra
204845_s_at	ENPEP	3	3.43086251465224	aci, 9ra, ter
220138_at	HAND1	3	3.27391826057723	aci, 9ra, ter
210103_s_at	FOXA2	3	3.23699577785861	aci, iso, 9ra
238914_at	DCC	3	3.2155472014716	aci, lfl, vpa
201506_at	TGFBI	3	3.06635160501302	aci, 9ra, ter
202976_s_at	RHOBTB3	3	3.04277624114099	aci, 9ra, ter
207819_s_at	ABCB4	3	2.94303174517816	aci, 9ra, ter
226766_at	ROBO2	3	2.92361801084798	aci, iso, 9ra
238815_at	LRRTM1	3	2.92048067415371	aci, lfl, 9ra
228367_at	ALPK2	3	2.83622493631392	aci, 9ra, ter
239262_at	239262_at	3	2.80884256083441	aci, iso, 9ra
223204_at	GASK1B	3	2.78303357302913	aci, 9ra, ter
206389_s_at	PDE3A	3	2.74454279356995	aci, 9ra, ter
232584_at	232584_at	3	2.70805598126669	aci, iso, 9ra
243940_at	TSHZ2	3	2.69352770444465	aci, iso, 9ra
217437_s_at	TACC1	3	2.68473848777406	aci, 9ra, ter
240186_at	240186_at	3	2.64478026226927	aci, 9ra, ter
1554690_a_at	TACC1	3	2.62241813015769	aci, 9ra, ter
242868_at	242868_at	3	2.60982092629831	aci, 9ra, ter
216048_s_at	RHOBTB3	3	2.56056175013365	aci, 9ra, ter
200911_s_at	TACC1	3	2.53729188524851	aci, 9ra, ter
214803_at	CDH6	3	2.52356617974516	iso, mtx, vpa
1556638_at	PAX7	3	2.52194328317152	iso, lfl, vpa
235616_at	TSHZ2	3	2.50474637626147	aci, iso, 9ra
220196_at	MUC16	3	2.48620218348944	aci, iso, 9ra
213802_at	PRSS12	3	2.48044625064544	lfl, 9ra, ter
229580_at	CLSTN2	3	2.4760932871812	iso, ter, vpa
243555_at	243555_at	3	2.45598779975274	aci, 9ra, ter
223316_at	CCDC3	3	2.45580556039466	aci, 9ra, ter
222288_at	222288_at	3	2.4541420486476	aci, iso, 9ra
237189_at	HOXB-AS1	3	2.45057701664123	aci, 9ra, ter
240245_at	240245_at	3	2.44622426475325	aci, 9ra, ter
229530_at	GUCY1A1	3	2.43507031866472	aci, 9ra, ter
231711_at	ACP3	3	2.42394168976808	aci, 9ra, ter
233887_at	ADGRG6	3	2.42228983240306	aci, 9ra, ter
215324_at	SEMA3D	3	2.40542899704788	aci, 9ra, ter
226709_at	ROBO2	3	2.3613015575904	aci, iso, 9ra
221942_s_at	GUCY1A1	3	2.35103156736704	aci, 9ra, ter
225664_at	COL12A1	3	2.31453997785223	iso, mtx, ter
235371_at	GXYLT2	3	2.27984126560391	aci, iso, 9ra
238297_at	238297_at	3	2.25542990950028	aci, lfl, 9ra
207540_s_at	SYK	3	2.22093112057209	aci, 9ra, ter
230867_at	COL6A6	3	2.21626894220584	aci, 9ra, ter
1555997_s_at	IGFBP5	3	2.21370341965166	aci, 9ra, ter
244521_at	TSHZ2	3	2.18755068701714	aci, iso, 9ra
205923_at	RELN	3	2.18575700133935	iso, lfl, ter
233139_at	233139_at	3	2.17883176224414	iso, thd, vpa
1565598_at	1565598_at	3	2.17314589453366	aci, 9ra, ter
232054_at	PCDH20	3	2.17282186320056	aci, lfl, 9ra
206349_at	LGI1	3	2.17004241152878	mtx, thd, vpa
239297_at	TRMT9B	3	2.16691141465042	aci, 9ra, ter
215643_at	SEMA3D	3	2.15992299809993	aci, 9ra, ter
242290_at	TACC1	3	2.15350865795732	aci, 9ra, ter
201843_s_at	EFEMP1	3	2.14002264082493	aci, iso, 9ra
211732_x_at	HNMT	3	2.13827619100241	aci, 9ra, ter
218899_s_at	BAALC	3	2.12233202923072	aci, iso, lfl
230480_at	PIWIL4	3	2.1186760734771	aci, 9ra, ter
227900_at	CBLB	3	2.11653309092089	aci, 9ra, ter
209121_x_at	NR2F2	3	2.10998477933214	aci, 9ra, ter
205515_at	PRSS12	3	2.09744579428478	lfl, 9ra, ter
201842_s_at	EFEMP1	3	2.09452860759376	aci, iso, 9ra
226068_at	SYK	3	2.08883443761982	aci, 9ra, ter
232370_at	GATA2-AS1	3	2.0647286016483	aci, 9ra, ter
206837_at	ALX1	3	2.05600272889347	aci, 9ra, ter
1562969_at	DNMBP	3	2.05059357454441	aci, lfl, 9ra
205311_at	DDC	3	2.04484287608656	aci, iso, 9ra
204975_at	EMP2	3	2.01482762394113	aci, 9ra, ter
233442_at	233442_at	3	2.01144728616603	aci, 9ra, ter
205081_at	CRIP1	3	2.00945618241749	aci, 9ra, vpa
[truncated: 1,089 more rows]

## Sheet: 1x_UKK.Up
ID	Symbol	HowOftenSPS	MeanLogFC	ResponsibleCompounds
[truncated: 1,321 more rows]

[truncated: 13 more sheets: 1x_Overlap.Up, 1x_UKN1.Down, 1x_UKK2.Down, 1x_Overlap.Down, 20x_UKN1.All, 20x_UKK2.All, 20x_Overlap.All, 20x_UKN1.Up, 20x_UKK2.Up, 20x_Overlap.Up, 20x_UKN1.Down, 20x_UKK2.Down, 20x_Overlap.Down]
