# Supplementary material for: High Accuracy Classification of Developmental Toxicants by In Vitro Tests of Human Neuroepithelial and Cardiomyoblast Differentiation
Source: Cells. 2022 Oct 27;11(21):3404. doi: 10.3390/cells11213404 (PMC9653768; doi:10.3390/cells11213404)
Supplement: Supplementary file 1 [file cells-11-03404-s001.zip › Supp. excel-file 7_Biomarker expression in gene array and RT-qPCR_220804.xlsx]

## Sheet: Gene array data
		9-cis retinoic acid 1x		9-cis retinoic acid 20x		Acitretin 1x		Acitretin 20x		Carbamazepine 1x		Carbamazepine 10x		Entinostat 1x		Favipiravir 1x		Favipiravir 20x		Isotretinoin 1x		Leflunomide 1x		LiCl 1x		Methotrexate 1x		Methotrexate 20x		Methylmercury 1x		Methylmercury 20x		Paroxetine 1x		Phenytoin 1x		Retinol 20x		Teriflunomide 1x		Thalidomide 1x		Thalidomide 20x		TSA 1x		VPA 1x
Probe set ID	Gene symbol	FoldChange	adjPValue	FoldChange	adjPValue	FoldChange	adjPValue	FoldChange	adjPValue	FoldChange	adjPValue	FoldChange	adjPValue	FoldChange	adjPValue	FoldChange	adjPValue	FoldChange	adjPValue	FoldChange	adjPValue	FoldChange	adjPValue	FoldChange	adjPValue	FoldChange	adjPValue	FoldChange	adjPValue	FoldChange	adjPValue	FoldChange	adjPValue	FoldChange	adjPValue	FoldChange	adjPValue	FoldChange	adjPValue	FoldChange	adjPValue	FoldChange	adjPValue	FoldChange	adjPValue	FoldChange	adjPValue	FoldChange	adjPValue
225681_at	CTHRC1	5.91539	4.57959e-05	3.04175	0.000548119	2.44475	0.000220056	3.09611	0.000171125	0.828284	0.358749	2.08204	0.0312329	1.19283	0.730305	1.1182	0.662447	4.06981	0.00083688	15.5792	0.00491848	2.65293	0.00257437	0.986631	0.999715	2.73886	0.00414259	3.0593	0.0025296	0.852068	0.939005	0.953571	0.999987	0.897263	0.644348	1.04065	0.998545	2.5497	0.00975154	11.294	7.12026e-05	1.32665	0.108155	1.43411	0.412954	1.13902	0.99197	5.08818	0.00390527
203789_s_at	SEMA3C	47.8344	2.65177e-05	40.4854	8.07597e-05	57.2854	1.11885e-05	13.7445	7.29647e-05	0.954428	0.882172	5.41203	0.0331057	0.96173	0.935874	1.12591	0.690335	6.28338	0.000286592	60.2754	0.000137888	3.14664	0.00291306	0.96419	0.999715	3.37208	0.00189905	2.67789	0.0336316	0.867632	0.932552	1.10598	0.999987	0.912698	0.725311	1.13965	0.998545	8.51484	0.000875616	3.8343	0.00901571	1.64412	0.189893	2.16189	0.412954	1.53367	0.892378	25.6497	7.74854e-05
230130_at	SLIT2	15.0876	3.25852e-05	7.247	0.000870547	7.90894	3.1104e-05	4.14587	0.000390983	0.901929	0.776229	7.16949	0.0168322	1.00972	0.984608	1.03611	0.947029	6.6483	3.19525e-05	26.5481	0.00440044	4.4663	0.00202245	0.976293	0.999715	2.12546	0.00178998	2.67497	0.00875836	0.908469	0.932639	1.24353	0.999987	0.956531	0.752718	1.14216	0.995328	2.66538	0.0126126	4.43632	0.000546752	0.948126	0.846824	0.921029	0.635771	1.57187	0.934823	9.0523	5.38765e-05
203294_s_at	LMAN1	0.200032	0.000235004	0.173164	0.00113288	0.219883	3.62987e-05	0.217331	0.000166806	0.848837	0.449812	0.285079	0.0756229	0.437167	0.0918422	0.692404	0.358483	0.233965	0.000636279	0.419743	0.00225475	0.334755	0.00351677	1.17687	0.999715	0.491321	0.00477998	0.358288	0.00417854	1.23199	0.932552	0.99552	0.999987	0.847948	0.536752	0.790462	0.843777	0.295891	0.00199197	0.213158	1.71121e-05	0.737346	0.0683183	0.658855	0.412954	0.554482	0.796454	0.362864	0.0114024
229411_at	PNCK	0.423493	0.000738272	0.395348	0.000896724	0.392409	0.000138564	0.370583	0.000168551	1.03601	0.917816	0.419211	0.0128513	0.653127	0.376562	0.804636	0.361714	0.383354	0.000338765	0.442026	0.0350486	0.496283	0.019431	0.958248	0.999715	0.369575	0.00206036	0.362848	0.00696127	1.06067	0.978491	0.859906	0.999987	0.784909	0.475945	0.826844	0.954008	0.490501	0.0015634	0.47508	0.00203182	0.967603	0.894416	0.650175	0.412954	0.672154	0.88747	0.381104	0.00588337
235004_at	RBM24	0.0743264	1.83431e-05	0.162162	0.00364097	0.0637636	9.33226e-06	0.178032	0.0038962	1.02721	0.937578	0.147654	0.00456648	0.41515	0.032275	0.751224	0.299254	0.111843	2.43319e-05	0.128672	0.00408367	0.110178	0.00310515	0.59385	0.999715	0.337046	0.00149876	0.268837	0.00306624	0.778395	0.932552	0.515003	0.999987	0.85899	0.47974	0.757897	0.795216	0.0728818	0.000137029	0.139655	4.33183e-05	1.21989	0.0908774	0.892823	0.761653	0.47121	0.744291	0.494753	0.0065814
1555800_at	ZNF385B	0.125826	7.48256e-05	0.0791038	0.000206969	0.0930608	1.3335e-05	0.0932336	0.000177801	0.862044	0.468886	0.126755	0.0139645	0.36493	0.132774	0.580873	0.273306	0.0585339	2.00727e-05	0.227525	0.0208718	0.235591	0.00115362	0.823549	0.999715	0.448983	0.00230974	0.397772	0.00915419	1.06322	0.979267	0.81573	0.999987	0.953102	0.838848	0.727318	0.795216	0.0786021	8.79446e-05	0.0836502	4.15808e-05	1.26669	0.137846	0.672047	0.547183	0.413898	0.811069	0.421371	0.00105314
[truncated: 66 more columns]

## Sheet: RT-qPCR data & classification
			CTHRC1								LMAN1								PNCK								RBM24								SEMA3C								SLIT2
Compound	Cmax	Cytotoxicity	No 1	No 2	No 3	No 4	ΔΔCT Mean	SD mean	FC mean	p-value (Null hypothesis: ΔΔCT Mean = 1)	No 1	No 2	No 3	No 4	ΔΔCT Mean	SD mean	FC mean	p-value (Null hypothesis: ΔΔCT Mean = -1)	No 1	No 2	No 3	No 4	ΔΔCT Mean	SD mean	FC mean	p-value (Null hypothesis: ΔΔCT Mean = -1)	No 1	No 2	No 3	No 4	ΔΔCT Mean	SD mean	FC mean	p-value (Null hypothesis: ΔΔCT Mean = -1)	No 1	No 2	No 3	No 4	ΔΔCT Mean	SD mean	FC mean	p-value (Null hypothesis: ΔΔCT Mean = 1)	No 1	No 2	No 3	No 4	ΔΔCT Mean	SD mean	FC mean
Actinomycin	1×	Yes					2		4	0.01					-1.6		0.33	0.01					-1.6		0.33	0.01					-1.6		0.33	0.01					2		4	0.01					2		4
Atorvastatin	1×	Yes					2		4	0.01					-1.6		0.33	0.01					-1.6		0.33	0.01					-1.6		0.33	0.01					2		4	0.01					2		4
Doxorubicin	1×	Yes					2		4	0.01					-1.6		0.33	0.01					-1.6		0.33	0.01					-1.6		0.33	0.01					2		4	0.01					2		4
Panobinostat	1×	Yes					2		4	0.01					-1.6		0.33	0.01					-1.6		0.33	0.01					-1.6		0.33	0.01					2		4	0.01					2		4
Vinblastine	1×	Yes					2		4	0.01					-1.6		0.33	0.01					-1.6		0.33	0.01					-1.6		0.33	0.01					2		4	0.01					2		4
Vorinostat	1×	Yes					2		4	0.01					-1.6		0.33	0.01					-1.6		0.33	0.01					-1.6		0.33	0.01					2		4	0.01					2		4
9-cis Retinoic acid	1×	No	3.44288	3.15991	3.12049		3.24109	0.175861	9.45508	0.00204627	-1.97587	-1.76814	-1.3357		-1.69324	0.326589	0.309232	0.0666673	-0.423461	-1.71275	-1.94315		-1.35979	0.819025	0.389639	0.526204	-4.31666	-4.20124	-3.3689		-3.96226	0.517099	0.0641564	0.0100051	7.31027	7.7342	6.96131		7.33526	0.387051	161.486	0.00124187	5.14272	4.85286	4.33626		4.77728	0.40851	27.4224
Acitretin	1×	No	1.77129	1.75833			1.76481	0.00916441	3.39829	0.00539394	-2.17069	-1.50396			-1.83733	0.471445	0.27984	0.241209	-1.63446	-2.03073			-1.8326	0.28021	0.280759	0.148734	-4.76904	-3.43704			-4.10304	0.94187	0.0581917	0.134595	7.73219	6.90376			7.31797	0.585789	159.562	0.0416781	3.73481	3.18023			3.45752	0.392146	10.9855
Carbamazepine	1×	No	-0.192801	-0.287908	-0.116407		-0.199039	0.0859201	0.871131	0.00170722	-0.136835	0.310696	0.43414		0.202667	0.300426	1.15082	0.0201728	0.439324	0.122972	0.270238		0.277512	0.158301	1.2121	0.00507925	-0.0172253	0.325137	0.496894		0.268269	0.261735	1.20436	0.0139011	-0.320251	0.0923109	0.364909		0.0456562	0.344955	1.03215	0.0408974	-0.294333	-0.188982	0.161605		-0.107237	0.238708	0.928364
Entinostat	1×	No	0.121368	0.242461			0.181915	0.0856255	1.13439	0.0470304	-0.558372	-1.26788			-0.913126	0.501698	0.531033	0.847111	0.254375	-0.0972633			0.0785561	0.248646	1.05596	0.102873	-1.03368	-0.557758			-0.795718	0.336526	0.576056	0.548387	-0.700439	0.187082			-0.256679	0.627573	0.837013	0.216103	0.321725	-0.297935			0.0118947	0.438166	1.00828
Favipiravir	1×	No	0.961069	0.437825	0.361523		0.586806	0.326359	1.50192	0.159605	0.024744	-0.00309372	0.0972948		0.0396484	0.0518273	1.02786	0.000827339	1.01788	-0.414915	-0.282613		0.106784	0.7918	1.07682	0.136519	0.111712	-0.376822	-0.258096		-0.174402	0.254794	0.886135	0.0303121	0.796211	0.704688	0.345561		0.615487	0.2382	1.53207	0.107655	0.450696	0.509636	0.280377		0.41357	0.119053	1.33198
Isotretinoin	1×	No	6.18768	4.41062	3.90058		4.83296	1.20062	28.5013	0.0311839	-1.69633	-1.2612	-1.22824		-1.39526	0.26126	0.380177	0.119982	-0.804168	-1.52709	-4.123		-2.15142	1.74528	0.225091	0.371516	-2.20783	-2.65359	-3.81893		-2.89345	0.831902	0.134581	0.0587334	7.03735	7.52944	6.90941		7.15873	0.327353	142.887	0.000940409	5.1122	6.7329	7.96169		6.60227	1.42923	97.1583
Leflunomide	1×	No	1.16463	1.49879	2.02405		1.56249	0.433238	2.95364	0.15348	-1.64648	-2.0606	-1.23766		-1.64825	0.411473	0.319027	0.112155	-2.65971	-3.17701	-2.27616		-2.70429	0.452079	0.153436	0.0226599	-2.72407	-4.42906	-3.52459		-3.55924	0.853026	0.0848325	0.0350945	1.36046	1.72258	1.82415		1.63573	0.243741	3.10745	0.045669	2.12924	2.21879	2.10474		2.15092	0.0600405	4.44112
LiCl	1×	No	-0.551523	-0.373933			-0.462728	0.125575	0.725613	0.0385988	0.676548	-0.180417			0.248065	0.605966	1.18761	0.210536	0.580347	-0.451616			0.0643654	0.729708	1.04562	0.287368	-0.653776	-0.429085			-0.54143	0.158881	0.687089	0.152954	-0.084795	1.11148			0.513342	0.845893	1.42735	0.565193	0.723504	0.410074			0.566789	0.221628	1.48122
Methylmercury	1×	No	-0.628218	-0.605184	0.0137691		-0.406544	0.364184	0.754428	0.0216245	0.395142	-0.195348	0.0179338		0.0725759	0.299013	1.05159	0.024941	0.7363	-0.168684	-0.0491533		0.172821	0.491633	1.12726	0.0538826	-0.275461	0.00649261	-0.0367966		-0.101922	0.15184	0.931791	0.00939443	-0.802788	0.112293	-0.129549		-0.273348	0.474186	0.827397	0.0432488	0.32241	-0.139057	-0.0377569		0.0485319	0.242533	1.03421
Methotrexate	1×	No	3.06496	1.9292	1.5628		2.18565	0.783233	4.54933	0.119863	-1.28829	-0.889405	-0.829352		-1.00235	0.249446	0.499186	0.988466	-2.21922	-1.51846	-1.74517		-1.82762	0.357583	0.281729	0.0569612	-1.39487	-1.2333	-1.57883		-1.40233	0.172889	0.378317	0.0563955	3.3659	3.02917	2.56306		2.98604	0.403149	7.92298	0.0134585	3.65896	3.21379	2.84152		3.23809	0.409263	9.43542
Paroxetine	1×	No	0.474452	-0.170578	0.383039		0.228971	0.349025	1.172	0.0620183	0.0997639	-0.111539	-0.0428476		-0.0182076	0.107785	0.987459	0.00399344	-0.316911	0.427192	0.414278		0.174853	0.425929	1.12885	0.0411275	-0.0103555	-0.0134635	-0.0495472		-0.0244554	0.0217856	0.983192	0.000166195	0.108952	-0.0598025	0.171202		0.0734502	0.119524	1.05223	0.00550119	0.352431	-0.00719452	0.534577		0.293271	0.275688	1.22542
Phenytoin	1×	No	0.00904465	0.209418	0.183149		0.133871	0.108898	1.09723	0.00522798	-0.0434895	-0.0121078	-0.27048		-0.108692	0.140988	0.927428	0.00823751	1.10486	-0.613008	-0.752748		-0.0869649	1.03451	0.941501	0.265948	0.159668	-0.68554	-0.386708		-0.304193	0.428603	0.809895	0.106628	-0.089922	0.992618	0.724929		0.542542	0.563846	1.45654	0.295146	-0.0511599	0.798479	0.543433		0.430251	0.435981	1.34747
Teriflunomide	1×	No	4.91328	4.58016	4.31708		4.60351	0.298785	24.3105	0.00228378	-2.24158	-1.99323	-0.96995		-1.73492	0.674021	0.300426	0.199554	-1.81802	-2.48735	-2.03431		-2.11323	0.34157	0.23113	0.0299774	-2.27648	-3.24883	-2.40961		-2.64498	0.527176	0.159876	0.0325717	3.5358	2.38934	1.99554		2.64022	0.800192	6.23429	0.07099	3.43204	2.98358	2.46449		2.96004	0.484204	7.78144
Thalidomide	1×	No	0.921443	0.334908	0.928474		0.728275	0.340684	1.65666	0.301225	-0.220184	-0.302501	-0.302854		-0.27518	0.0476276	0.826347	0.00143615	-0.0365481	0.496753	0.328262		0.262822	0.272606	1.19982	0.0151806	0.599145	0.402087	0.460171		0.487134	0.101259	1.40166	0.00154183	1.10698	0.797696	2.1963		1.36699	0.734664	2.57932	0.478118	0.434123	0.169336	1.50514		0.702867	0.707291	1.62774
Trichostatin A	1×	No	-0.180119	-0.148362			-0.16424	0.0224552	0.892398	0.00868184	-0.107567	-0.888469			-0.498018	0.552181	0.708079	0.420849	-0.185162	0.157265			-0.0139484	0.242132	0.990378	0.109448	-0.803341	0.195444			-0.303948	0.706248	0.810032	0.396201	0.237659	1.23739			0.737524	0.706915	1.66731	0.692181	1.10556	-0.0697002			0.517931	0.831035	1.4319
Valproic acid	1×	No	3.56276	2.6017	3.03793	2.62195	2.95608	0.451657	7.76015	0.00323734	-1.40109	-1.27588	-1.08111	-1.11596	-1.21851	0.148346	0.429726	0.0602195	-3.2379	-1.79376	-2.15803	-1.27193	-2.1154	0.83201	0.230781	0.0749706	-1.08859	-0.72421	-1.17314	-0.937113	-0.980762	0.196942	0.506712	0.857591	6.05874	5.51196	5.3134	5.81483	5.67473	0.328705	51.0816	9.54113e-05	5.78074	5.53874	4.32421	5.17201	5.20392	0.637634	36.8584
Vismodegib	1×	No	-0.108404	-0.341941	-0.134869		-0.195071	0.127879	0.87353	0.00379502	-0.0686855	0.270235	0.311662		0.17107	0.208665	1.12589	0.010418	0.822459	0.547045	0.66406		0.677855	0.138224	1.59976	0.0022546	0.189724	0.259784	0.592046		0.347184	0.21493	1.27208	0.00837788	-0.173023	-0.355292	-0.0755014		-0.201272	0.142018	0.869783	0.00462661	-0.0555716	-0.460585	-0.315209		-0.277122	0.205175	0.825236
Ampicillin	1×	No	-0.295091	0.104444	0.352795	-0.265787	-0.0259099	0.311132	0.982201	0.00709667	-0.341393	0.0187826	-0.0799913	-0.117751	-0.130088	0.152177	0.913776	0.00143606	-0.0282793	-0.306137	0.00316811	-0.592234	-0.23087	0.278128	0.852121	0.0116474	0.150015	-0.0439987	-0.151687	-0.918888	-0.24114	0.468761	0.846077	0.0479336	0.347713	0.270926	-0.131338	-0.202845	0.0711141	0.278372	1.05053	0.00686014	-0.393039	-0.0415411	0.114809	0.2077	-0.0280178	0.264188	0.980767
Ascorbic acid	1×	No	-0.234851	-0.153274	-0.100851		-0.162992	0.0675265	0.893171	0.00112187	-0.246391	-0.177789	0.174151		-0.0833429	0.225619	0.943868	0.019602	0.62987	0.391003	-1.14319		-0.0407712	0.962161	0.972135	0.22635	0.0445385	-0.0371933	-1.42642		-0.473024	0.826674	0.720453	0.38461	-0.101889	-0.00133324	-0.712389		-0.27187	0.384799	0.828245	0.0291823	-0.181472	0.13338	1.87625		0.609387	1.10837	1.52561
Buspirone	1×	No	-0.0923018	-0.298681	0.0987282	-0.0132103	-0.0763662	0.167655	0.948444	0.0010194	-0.0215263	0.0679617	-0.00216579	-0.216403	-0.0430334	0.121805	0.970612	0.000560265	-0.263317	0.242774	-0.076334	0.121288	0.00610292	0.222608	1.00424	0.00285935	-0.156846	0.072268	-0.105594	-0.388073	-0.144561	0.189721	0.904655	0.00287913	-0.0368042	0.0506234	-0.0941181	-0.276718	-0.0892543	0.138423	0.940009	0.000557629	0.232419	-0.0177956	-0.123451	0.389024	0.120049	0.233287	1.08677
Chlorpheniramine	1×	No	0.216586	-0.336721	-0.0352592	-0.0851345	-0.0601323	0.226802	0.959176	0.00259201	-0.0118351	-0.170482	-0.0196276	-0.11766	-0.079901	0.0772365	0.946123	0.000162031	0.0720353	0.165708	-0.546618	-0.0724468	-0.0953304	0.316405	0.936058	0.0106116	-0.0923619	0.114403	-0.10805	-0.594948	-0.170239	0.300739	0.888695	0.0117216	-0.117605	0.0863252	-0.0611439	-0.199108	-0.072883	0.120302	0.950736	0.000384284	0.249063	0.0832596	0.0726833	0.163539	0.142136	0.0820193	1.10354
Dextromethorphan	1×	No	0.129625	0.475144	-0.0556622		0.183036	0.269404	1.13527	0.0343888	-0.0095787	0.241386	0.137102		0.12297	0.126078	1.08897	0.00417536	0.127259	0.562131	0.569146		0.419512	0.253123	1.33748	0.0104334	-0.3651	0.214498	-0.0165672		-0.0557232	0.291776	0.962112	0.0303828	-0.262946	0.0297165	0.187902		-0.0151091	0.228742	0.989582	0.0165078	0.0845699	0.207455	0.247828		0.179951	0.085033	1.13285
Diphenhydramine	1×	No	-0.0274944	0.12935	0.0283127		0.0433893	0.0795016	1.03053	0.00229437	-0.0401592	0.128305	0.54635		0.211499	0.301975	1.15789	0.0200879	0.791188	-0.175114	0.555882		0.390652	0.503895	1.31099	0.0410862	0.295404	-0.0442743	0.781985		0.344372	0.415301	1.2696	0.0303685	-0.039381	0.0241938	0.0746374		0.0198167	0.0571351	1.01383	0.00113066	-0.161326	-0.0363369	-0.297967		-0.16521	0.130858	0.891799
Doxylamine	1×	No	0.205248	-0.137268	0.198158	-0.107182	0.0397394	0.187445	1.02793	0.00198216	0.0327797	-0.104455	-0.0750189	-0.3707	-0.129349	0.171374	0.914244	0.00203116	-0.201721	0.509452	-0.0335293	-0.276163	-0.000490308	0.354787	0.99966	0.0110597	-0.0139832	-0.0201926	0.0115366	-0.573595	-0.149059	0.283357	0.901839	0.00924605	-0.127686	-0.0690036	-0.0353947	-0.381536	-0.153405	0.156797	0.899126	0.00068119	0.0607309	0.257071	0.223818	0.317479	0.214775	0.10977	1.16052
Famotidine	1×	No	0.41825	-0.156101	0.251589		0.171246	0.295484	1.12603	0.0398574	-0.297556	-0.323411	0.0677481		-0.184406	0.218754	0.880011	0.0231503	0.308014	0.57195	0.123947		0.334637	0.225185	1.26106	0.00935625	-0.150645	-0.00390196	-0.168427		-0.107658	0.0902939	0.928094	0.0033956	-0.334198	-0.26287	0.250706		-0.115454	0.319103	0.923092	0.0262117	-0.206796	0.0639496	0.426925		0.0946929	0.317977	1.06784
Folic acid	1×	No	0.426199	-0.190849	0.171242		0.135531	0.31007	1.0985	0.0403093	-0.0161667	-0.276727	-0.0320501		-0.108315	0.146065	0.927671	0.00882612	0.226073	0.454413	0.198633		0.29304	0.140425	1.22522	0.00390836	-0.0557904	0.0742555	-0.0885868		-0.0233739	0.086125	0.983929	0.00258224	-0.15736	-0.0131183	-0.0684948		-0.0796577	0.0727659	0.946282	0.0015107	0.0983286	0.123245	0.106267		0.10928	0.0127287	1.07869
Levothyroxine	1×	No	0.162991	0.449674	0.107399		0.240021	0.18368	1.18101	0.0189206	-0.403738	-0.326271	-0.158003		-0.296004	0.125632	0.814505	0.0104494	-0.12709	-0.139958	0.119063		-0.0493282	0.145973	0.966386	0.00776749	-1.14694	-1.01607	-0.413147		-0.85872	0.391387	0.551442	0.595654	1.17566	1.41679	0.351198		0.981216	0.558774	1.97413	0.958864	-0.0888481	0.221102	0.193352		0.108535	0.171501	1.07813
Liothyronine	1×	No	0.561369	0.126502	0.0634403		0.250437	0.271115	1.18957	0.0409484	-0.339905	-0.301098	0.0636368		-0.192455	0.222629	0.875115	0.0244106	0.250005	-0.0808954	0.340257		0.169789	0.221739	1.12489	0.011766	-1.18414	-0.549048	-0.281305		-0.671499	0.463707	0.627854	0.34465	1.65376	1.09912	0.545744		1.09954	0.55401	2.14287	0.785088	0.480986	-0.0151081	0.310799		0.258892	0.252087	1.19656
Methicillin	1×	No	-0.391181	0.157903	-0.226173		-0.153151	0.281731	0.899284	0.0193217	-0.0729084	0.0736303	-0.154124		-0.0511341	0.115428	0.965177	0.00489658	0.183858	0.160011	-0.43494		-0.030357	0.350582	0.979178	0.0409188	0.0825691	0.121883	-0.980774		-0.258774	0.625579	0.835798	0.176576	0.119043	0.207106	-0.506941		-0.060264	0.389331	0.959089	0.0421261	-0.349866	-0.0119982	0.45889		0.032342	0.406197	1.02267
MgCl2	1×	No	-0.0100603	0.075841	0.00492859	-0.0575047	0.00330114	0.0551983	1.00229	4.66947e-05	-0.0989819	-0.140639	-0.174773	-0.187562	-0.150489	0.0396406	0.900945	2.7954e-05	0.422257	0.291237	-0.209213	-0.390936	0.0283363	0.39009	1.01984	0.0133015	0.249519	-0.0856514	-0.31499	-0.819017	-0.242535	0.448818	0.845259	0.0432386	0.424767	0.24864	-0.325769	-0.316832	0.0077014	0.386661	1.00535	0.014324	-0.212117	-0.148646	-0.053545	0.320195	-0.0235283	0.238235	0.983824
Ranitidine	1×	No	-0.0829391	0.096736	-0.111597		-0.0326001	0.112921	0.977657	0.00396257	-0.104548	-0.0519695	0.039999		-0.0388393	0.0731623	0.973438	0.00192578	0.123151	0.20505	0.596198		0.308133	0.25281	1.2381	0.0122221	-0.179673	0.592204	0.364004		0.258845	0.396538	1.19652	0.0315199	0.886144	-0.447115	0.208515		0.215848	0.66666	1.16139	0.17852	0.629227	-0.480345	0.295061		0.147981	0.56922	1.10802
Retinol	1×	No	0.0194073	0.0270109	0.320051		0.122156	0.171424	1.08836	0.0124739	-0.113501	0.195887	0.677487		0.253291	0.398606	1.19192	0.0321032	0.809857	0.208261	0.71067		0.576263	0.322534	1.49098	0.0136708	0.267767	0.161361	0.755105		0.394744	0.316584	1.31471	0.0167437	-0.132559	0.180514	0.209693		0.0858828	0.189738	1.06134	0.0140588	-0.166774	-0.179029	-0.0143232		-0.120042	0.0917601	0.920161
Sucralose	1×	No	-0.799618	-0.078702	-0.130989		-0.336436	0.401978	0.791995	0.0288579	0.533703	0.0310202	0.0755396		0.213421	0.278264	1.15943	0.0170817	0.706072	0.58729	0.0905466		0.461303	0.326531	1.37678	0.0162393	-0.344053	-0.0686684	-0.0899658		-0.167562	0.153216	0.890346	0.0111046	-0.495266	0.252638	-0.0972996		-0.113309	0.374209	0.924465	0.0356575	0.438382	0.0599613	-0.146419		0.117308	0.296588	1.08471
Actinomycin	20×	Yes					2		4	0.01					-1.6		0.33	0.01					-1.6		0.33	0.01					-1.6		0.33	0.01					2		4	0.01					2		4
Atorvastatin	20×	Yes					2		4	0.01					-1.6		0.33	0.01					-1.6		0.33	0.01					-1.6		0.33	0.01					2		4	0.01					2		4
Doxorubicin	20×	Yes					2		4	0.01					-1.6		0.33	0.01					-1.6		0.33	0.01					-1.6		0.33	0.01					2		4	0.01					2		4
Panobinostat	20×	Yes					2		4	0.01					-1.6		0.33	0.01					-1.6		0.33	0.01					-1.6		0.33	0.01					2		4	0.01					2		4
Vinblastine	20×	Yes					2		4	0.01					-1.6		0.33	0.01					-1.6		0.33	0.01					-1.6		0.33	0.01					2		4	0.01					2		4
Vorinostat	20×	Yes					2		4	0.01					-1.6		0.33	0.01					-1.6		0.33	0.01					-1.6		0.33	0.01					2		4	0.01					2		4
9-cis Retinoic acid	20×	No	2.06828	2.48327	2.33382		2.29512	0.210183	4.90796	0.00866516	-1.77459	-1.56825	-1.54617		-1.62967	0.125987	0.323162	0.0130832	-1.69477	-2.51638	-2.45666		-2.22261	0.458092	0.214254	0.0437482	-2.92941	-2.29777	-1.04135		-2.08951	0.961102	0.23496	0.188568	7.61084	7.35793	6.57811		7.18229	0.538299	145.24	0.00251759	3.19385	3.93995	4.28192		3.80524	0.5564	13.9795
Acitretin	20×	No	2.26978	2.59332	2.46256		2.44189	0.162755	5.43352	0.00422017	-1.74846	-1.55288	-1.26782		-1.52305	0.241704	0.347948	0.0643814	-2.41602	-2.46774	-2.23212		-2.37196	0.123834	0.193183	0.00270467	-3.31351	-2.16088	-0.860805		-2.11173	1.22709	0.231369	0.257157	6.07056	5.75079	5.13797		5.6531	0.473908	50.3215	0.00343982	2.23644	3.17144	3.26527		2.89105	0.568844	7.4181
Carbamazepine	10×	No	1.23567	1.03719	1.19873		1.1572	0.105559	2.23024	0.123149	-1.63283	-1.3759	-1.10435		-1.37103	0.26427	0.386616	0.135556	-1.50115	-3.19699	-3.39792		-2.69869	1.04195	0.154033	0.105869	-2.66341	-3.51264	-2.901		-3.02568	0.438128	0.122794	0.0152378	3.7107	4.40579	3.48491		3.86713	0.479958	14.5923	0.00921203	2.58634	3.56163	3.28921		3.14573	0.50323	8.85031
Entinostat	20×	Yes					2		4	0.01					-1.6		0.33	0.01					-1.6		0.33	0.01					-1.6		0.33	0.01					2		4	0.01					2		4
Favipiravir	20×	No	2.91673	3.13856	1.9556		2.6703	0.628807	6.3656	0.0441376	-2.04091	-1.79986	-1.61193		-1.81757	0.21504	0.283699	0.0222922	-1.64793	-2.79233	-3.12018		-2.52014	0.772944	0.174326	0.0764305	-3.14695	-3.3354	-3.27679		-3.25305	0.096444	0.10489	0.000610227	4.26728	4.32341	3.28535		3.95868	0.583793	15.5483	0.0127305	3.00197	3.60614	2.8612		3.15644	0.395765	8.91625
Isotretinoin	20×	Yes					2		4	0.01					-1.6		0.33	0.01					-1.6		0.33	0.01					-1.6		0.33	0.01					2		4	0.01					2		4
Leflunomide	1×	No	1.16463	1.49879	2.02405		1.56249	0.433238	2.95364	0.15348	-1.64648	-2.0606	-1.23766		-1.64825	0.411473	0.319027	0.112155	-2.65971	-3.17701	-2.27616		-2.70429	0.452079	0.153436	0.0226599	-2.72407	-4.42906	-3.52459		-3.55924	0.853026	0.0848325	0.0350945	1.36046	1.72258	1.82415		1.63573	0.243741	3.10745	0.045669	2.12924	2.21879	2.10474		2.15092	0.0600405	4.44112
LiCl	20×	Yes					2		4	0.01					-1.6		0.33	0.01					-1.6		0.33	0.01					-1.6		0.33	0.01					2		4	0.01					2		4
Methylmercury	20×	No	-0.526981	-0.502593	0.313753		-0.238607	0.478513	0.847563	0.0463213	0.299751	-0.355914	-0.489522		-0.181895	0.422434	0.881544	0.0785461	0.411026	-0.556982	-0.991853		-0.37927	0.718125	0.768827	0.273046	-0.861454	-0.733221	-1.12759		-0.907422	0.201164	0.533137	0.508985	-0.469471	0.654139	0.990414		0.391694	0.764509	1.31193	0.302081	0.814412	0.413771	0.866641		0.698275	0.247768	1.62256
Methotrexate	20×	No	2.95337	2.53243	2.28994		2.59191	0.335691	6.02898	0.0145008	-1.66949	-0.944448	-1.23065		-1.28153	0.365191	0.411359	0.313481	-2.3592	-1.12544	-0.797985		-1.42754	0.823283	0.371764	0.463327	-1.29719	-1.27801	-1.77935		-1.45152	0.284078	0.365637	0.110504	3.70225	2.39067	2.46325		2.85206	0.737182	7.2203	0.0489641	3.92352	3.25017	3.0324		3.40203	0.464565	10.5709
Paroxetine	20×	Yes					2		4	0.01					-1.6		0.33	0.01					-1.6		0.33	0.01					-1.6		0.33	0.01					2		4	0.01					2		4
Phenytoin	1×	No	0.00904465	0.209418	0.183149		0.133871	0.108898	1.09723	0.00522798	-0.0434895	-0.0121078	-0.27048		-0.108692	0.140988	0.927428	0.00823751	1.10486	-0.613008	-0.752748		-0.0869649	1.03451	0.941501	0.265948	0.159668	-0.68554	-0.386708		-0.304193	0.428603	0.809895	0.106628	-0.089922	0.992618	0.724929		0.542542	0.563846	1.45654	0.295146	-0.0511599	0.798479	0.543433		0.430251	0.435981	1.34747
Teriflunomide	1×	No	4.91328	4.58016	4.31708		4.60351	0.298785	24.3105	0.00228378	-2.24158	-1.99323	-0.96995		-1.73492	0.674021	0.300426	0.199554	-1.81802	-2.48735	-2.03431		-2.11323	0.34157	0.23113	0.0299774	-2.27648	-3.24883	-2.40961		-2.64498	0.527176	0.159876	0.0325717	3.5358	2.38934	1.99554		2.64022	0.800192	6.23429	0.07099	3.43204	2.98358	2.46449		2.96004	0.484204	7.78144
Thalidomide	20×	No	0.829894	1.85712	1.01428		1.23377	0.547658	2.3518	0.536709	-0.399101	0.205113	-0.254134		-0.149374	0.315436	0.901642	0.0429091	-0.680337	-0.585044	0.561064		-0.234773	0.690859	0.849819	0.195061	0.0217757	0.336751	0.474518		0.277681	0.232079	1.21225	0.0108196	1.76046	3.78881	1.97696		2.50874	1.11384	5.69124	0.143562	-0.0502405	1.3085	1.6032		0.95382	0.881938	1.93699
Trichostatin A	20×	Yes					2		4	0.01					-1.6		0.33	0.01					-1.6		0.33	0.01					-1.6		0.33	0.01					2		4	0.01					2		4
Valproic acid	1.67×	No	4.47486	3.6499	4.27049		4.13175	0.429621	17.53	0.00621458	-1.79557	-1.57369	-1.14627		-1.50517	0.330028	0.352288	0.117676	-2.33853	-2.87591	-3.18685		-2.80043	0.429164	0.143544	0.0184181	-2.02031	-1.83527	-2.29087		-2.04881	0.229135	0.241683	0.01554	5.37727	6.0013	6.31009		5.89622	0.475203	59.5578	0.00312519	3.40061	5.24337	5.61827		4.75408	1.18703	26.985
Vismodegib	1×	No	-0.108404	-0.341941	-0.134869		-0.195071	0.127879	0.87353	0.00379502	-0.0686855	0.270235	0.311662		0.17107	0.208665	1.12589	0.010418	0.822459	0.547045	0.66406		0.677855	0.138224	1.59976	0.0022546	0.189724	0.259784	0.592046		0.347184	0.21493	1.27208	0.00837788	-0.173023	-0.355292	-0.0755014		-0.201272	0.142018	0.869783	0.00462661	-0.0555716	-0.460585	-0.315209		-0.277122	0.205175	0.825236
Ampicillin	20×	No	-0.250913	-0.116733	-0.643618		-0.337088	0.273809	0.791638	0.0136919	-0.267246	-0.0500593	0.250501		-0.0222683	0.25999	0.984683	0.0227677	0.660108	0.323553	-1.06566		-0.0273333	0.914828	0.981232	0.206883	0.303488	0.160622	-1.73931		-0.425068	1.14041	0.744804	0.474629	1.04721	1.0809	-0.698107		0.476669	1.01752	1.39153	0.467018	-0.145755	-0.0436373	1.24824		0.352949	0.777024	1.27717
Ascorbic acid	20×	No	0.857423	-0.0709181	0.905563		0.564023	0.550401	1.47839	0.303694	0.00537872	0.179912	-2.36174		-0.725482	1.41972	0.604795	0.769556	-0.229821	0.190495	-2.89188		-0.97707	1.67154	0.50801	0.983202	-1.29505	-0.656542	-1.62194		-1.19117	0.491008	0.437946	0.569576	0.421305	0.0827732	1.31948		0.607854	0.639111	1.52399	0.399243	2.69405	1.27433	2.31427		2.09422	0.734994	4.26994
Buspirone	20×	No	-0.107694	-0.194406	-0.0032711	-0.0430756	-0.0871117	0.0834748	0.941406	0.000124144	-0.152225	-0.190156	0.00428867	-0.306684	-0.161194	0.128415	0.894285	0.000968621	-0.185516	0.64457	-0.399878	0.386482	0.111415	0.486314	1.08029	0.0196475	-0.254876	-0.0534892	-0.0327063	0.11043	-0.0576603	0.15032	0.960821	0.00109383	-0.215206	-0.185346	0.326189	-0.0683689	-0.035683	0.249431	0.97557	0.00365874	-0.0125589	0.0555439	0.446878	0.164287	0.163538	0.202448	1.12003
Chlorpheniramine	20×	No	0.0650582	-0.371866	-0.106663	-0.112816	-0.131572	0.180164	0.912837	0.00108772	0.0405159	-0.0839243	0.0311327	-0.139878	-0.0380385	0.0883785	0.973978	0.000212158	0.00497293	0.504754	-0.335329	-0.354656	-0.0450646	0.402038	0.969246	0.0177003	-0.0366578	-0.0693812	-0.0764818	-0.650087	-0.208152	0.295134	0.865645	0.0126682	-0.00149918	-0.0602775	0.0382805	-0.335644	-0.089785	0.168832	0.939663	0.00100327	0.232753	0.180075	0.237988	0.0412607	0.173019	0.0916498	1.12742
Dextromethorphan	20×	No	-0.0429001	0.559336			0.258218	0.425845	1.196	0.24549	-0.00772667	-0.165747			-0.0867367	0.111737	0.94165	0.0549397	0.348826	0.414622			0.381724	0.0465247	1.3029	0.0151546	-0.128572	-0.494362			-0.311467	0.258653	0.805822	0.165288	-0.155572	1.12076			0.482595	0.902504	1.39725	0.566289	-0.00349426	1.19801			0.59726	0.849594	1.51284
Diphenhydramine	20×	No	-0.0476742	-0.233632	-0.0223083		-0.101205	0.115384	0.932254	0.00363966	0.00754356	0.383116	0.596202		0.328954	0.298043	1.2561	0.0163554	0.989539	0.376141	0.831702		0.732461	0.318514	1.66147	0.0110801	0.379759	0.501857	0.926147		0.602587	0.286784	1.51844	0.0105065	-0.0803375	0.11745	0.262633		0.0999152	0.172156	1.07171	0.0119757	-0.348491	-0.330404	-0.214393		-0.297763	0.0727646	0.813513
Doxylamine	20×	No	0.380511	-0.0583034	0.231525	0.175995	0.182432	0.182246	1.1348	0.00292207	-0.0852547	0.152759	-0.144477	-0.674592	-0.187891	0.348969	0.877888	0.0187092	-0.59983	0.282409	-0.524149	-0.977259	-0.454707	0.529869	0.729658	0.131721	-0.154221	-0.278936	-0.287482	-0.845194	-0.391458	0.308561	0.762359	0.029052	-0.0278187	-0.110799	0.208845	1.093	0.290808	0.551679	1.22333	0.0824191	0.176587	0.326736	-0.304937	0.788398	0.246696	0.450578	1.18649
Famotidine	20×	No	0.336562	-0.149055	-0.0249443		0.0541875	0.252294	1.03827	0.0229064	-0.0311089	-0.241803	-0.0397425		-0.104218	0.11923	0.930309	0.00585357	-0.0959888	0.713447	0.178164		0.265207	0.411678	1.20181	0.0335268	0.0814376	0.04283	-0.0574188		0.0222829	0.0716723	1.01557	0.00163445	0.0436859	-0.111572	-0.0727863		-0.0468907	0.0808033	0.96802	0.0019799	0.0598783	-0.0147171	-0.0515871		-0.00214195	0.0567868	0.998516
Folic acid	20×	No	0.286986	-0.0670085	-0.149166		0.0236038	0.231765	1.0165	0.0182681	-0.33404	-0.192746	-0.114516		-0.213767	0.111261	0.862283	0.00660909	0.430619	0.684466	0.188454		0.434513	0.248029	1.35145	0.00981844	-0.124671	0.118521	-0.0277996		-0.0113163	0.122431	0.992187	0.00507261	-0.348717	0.0821004	-0.110994		-0.12587	0.215793	0.916451	0.0120251	-0.4101	0.0168686	-0.0930853		-0.162106	0.221694	0.89372
Levothyroxine	1×	No	0.162991	0.449674	0.107399		0.240021	0.18368	1.18101	0.0189206	-0.403738	-0.326271	-0.158003		-0.296004	0.125632	0.814505	0.0104494	-0.12709	-0.139958	0.119063		-0.0493282	0.145973	0.966386	0.00776749	-1.14694	-1.01607	-0.413147		-0.85872	0.391387	0.551442	0.595654	1.17566	1.41679	0.351198		0.981216	0.558774	1.97413	0.958864	-0.0888481	0.221102	0.193352		0.108535	0.171501	1.07813
Liothyronine	20×	No	0.657875	0.230166	0.420938		0.436327	0.214269	1.35315	0.044944	-0.623877	-0.674049	0.246059		-0.350622	0.51735	0.784246	0.161745	-0.346173	-0.714211	0.418662		-0.213908	0.577902	0.862199	0.142603	-1.47523	-1.24921	-0.513803		-1.07941	0.502701	0.473221	0.810045	1.99123	2.00873	0.769217		1.58973	0.710635	3.00992	0.287179	0.465017	0.326891	0.391756		0.394555	0.0691057	1.31454
Methicillin	20×	No	-0.365676	-0.325093	-1.00976		-0.566844	0.384116	0.675092	0.0194507	-0.51144	-0.30268	-0.0421247		-0.285415	0.235134	0.820506	0.0342478	1.0389	0.185907	-0.246988		0.32594	0.654282	1.25348	0.0724532	0.328089	0.00597763	-0.850815		-0.172249	0.609325	0.887458	0.142901	1.00102	1.08514	-0.476274		0.536629	0.878208	1.45058	0.457248	-0.0427084	0.233304	-0.777095		-0.1955	0.522241	0.87327
MgCl2	20×	No	0.0853567	0.338891	0.387451	0.131371	0.235767	0.149627	1.17753	0.00199963	0.125034	0.0664854	-0.0193815	0.206506	0.094661	0.0952739	1.06781	0.000180514	-0.153504	-0.605349	-0.605612	-0.580963	-0.486357	0.222203	0.713825	0.0190518	-0.492323	-0.554203	-0.386359	-0.928551	-0.590359	0.235873	0.664178	0.0402469	0.532719	0.212885	-0.269873	0.601967	0.269424	0.39747	1.20533	0.0348509	0.260362	0.102366	0.0603275	0.838855	0.315478	0.359388	1.24442
Ranitidine	20×	No	-0.0552216	0.776458	-0.182108		0.179709	0.520679	1.13266	0.112156	-0.0318508	-0.00935745	0.113916		0.024236	0.0784756	1.01694	0.00195108	0.314628	0.354922	0.510997		0.393516	0.103717	1.31359	0.00184144	-0.14022	0.416165	0.193649		0.156532	0.280044	1.1146	0.0189891	0.219356	0.645472	0.0792942		0.314707	0.294887	1.24376	0.0565379	0.141979	0.0907497	0.143557		0.125429	0.0300431	1.09083
Retinol	20×	No	1.1699	2.05831	2.48067		1.90296	0.669047	3.7398	0.144393	-1.48759	-1.57182	-0.817235		-1.29221	0.413494	0.408324	0.345564	-1.06584	-1.59563	-0.953328		-1.20493	0.343001	0.433789	0.409465	-5.03067	-4.45084	-3.42804		-4.30318	0.811453	0.0506539	0.0195286	3.94201	4.6284	4.89127		4.48723	0.490127	22.428	0.00652036	1.54816	2.35141	2.61395		2.17117	0.555286	4.5039
Sucralose	20×	No	-0.685635	-0.163848	-0.0201988		-0.289894	0.350167	0.817962	0.0236956	0.624453	-0.0301981	-0.0313654		0.18763	0.3783	1.13889	0.0321968	1.05774	0.740522	-0.10105		0.565736	0.59884	1.48014	0.0454607	-0.14576	0.0874901	-0.22011		-0.0927931	0.160495	0.937706	0.010272	-0.835789	0.126459	-0.140139		-0.283156	0.496811	0.821791	0.0465106	0.228513	0.0162277	-0.070159		0.0581938	0.153695	1.04116
[truncated: 18 more columns]
